# Supplementary material for: Proteomics of Campylobacter jejuni Growth in Deoxycholate Reveals Cj0025c as a Cystine Transport Protein Required for Wild-type Human Infection Phenotypes
Source: Mol Cell Proteomics. 2020 Nov 23;19(8):1263–80. doi: 10.1074/mcp.RA120.002029 (PMC8015009; doi:10.1074/mcp.RA120.002029)
Supplement: Supplementary file 1 [file mmc1.zip]

Archive with 6 entries (6 files):
- 159411_1_supp_522801_q9nvrk.xlsx
- 159411_1_supp_522802_q9n7rk.xlsx
- 159411_1_supp_522812_q9nf8k.xlsx
- 159411_1_supp_522819_q9nf8k.pdf
- 159411_1_supp_522820_q9nf8k.pdf
- 159411_1_supp_522821_q9nf8k.pdf
