# Supplementary material for: Proteomics of Campylobacter jejuni Growth in Deoxycholate Reveals Cj0025c as a Cystine Transport Protein Required for Wild-type Human Infection Phenotypes
Source: Mol Cell Proteomics. 2020 Nov 23;19(8):1263–80. doi: 10.1074/mcp.RA120.002029 (PMC8015009; doi:10.1074/mcp.RA120.002029)
Supplement: Supplementary file 1 [file mmc1.zip › 159411_1_supp_522801_q9nvrk.xlsx]

## Sheet: 11168cj0025c
Checked	Confidence	Annotated Sequence	Modifications	Modifications in Master Proteins	Qvality PEP	Qvality q-value	# Protein Groups	# Proteins	# PSMs	Master Protein Accessions	Positions in Master Proteins	# Missed Cleavages	Theo. MH+ [Da]	# Razor Quan Results	Abundance Ratio: (F1, 127N) / (F1, 126)	Abundance Ratio: (F1, 128N) / (F1, 126)	Abundance Ratio: (F1, 129N) / (F1, 126)	Abundance Ratio: (F1, 130N) / (F1, 126)	Abundance Ratio: (F1, 131) / (F1, 126)	Abundances (Grouped): F1, 126	Abundances (Grouped): F1, 127N	Abundances (Grouped): F1, 128N	Abundances (Grouped): F1, 129N	Abundances (Grouped): F1, 130N	Abundances (Grouped): F1, 131	Quan Info	Found in Sample: [S1] F1: 126, Control	Found in Sample: [S2] F1: 127N, Sample	Found in Sample: [S3] F1: 128N, Sample	Found in Sample: [S4] F1: 129N, Sample	Found in Sample: [S5] F1: 130N, Sample	Found in Sample: [S6] F1: 131, Sample	Confidence (by Search Engine): Sequest HT	Percolator q-Value (by Search Engine): Sequest HT	Percolator PEP (by Search Engine): Sequest HT	XCorr (by Search Engine): Sequest HT
FALSE	High	[K].YYYDENLAK.[V]	1xTMT6plex [K9]; 1xTMT6plex [N-Term]		4.01807e-06	0	1	1	1	Q0PBE7	Q0PBE7 [64-72]	0	1636.86	0	1.241	0.959	0.891	0.752	0.859	105.2	130.6	100.9	93.7	79.1	90.4		High	High	High	High	High	High	High	0	3.362e-06	2.98
FALSE	High	[K].TNSLLSNYGGHK.[G]	1xTMT6plex [K12]		0.00012068	0	1	1	1	Q0PC97	Q0PC97 [370-381]	0	1519.81	0												NoQuanValues	High	High	High	High	High	High	High	0	8.742e-05	2.84
FALSE	High	[K].LLPNQDDLER.[V]	1xTMT6plex [N-Term]		0.000247079	0	1	1	1	Q0P8U7	Q0P8U7 [93-102]	0	1441.78	0	1.038	1.045	2.795	2.973	2.757	51.7	53.7	54	144.5	153.7	142.5		High	High	High	High	High	High	High	0	0.0001744	3.02
FALSE	High	[K].TNSLLALTLSNPQSLR.[L]			4.40169e-06	0	1	1	2	Q0PBY6	Q0PBY6 [64-79]	0	1727.97	0												NoQuanLabels	High	High	High	High	High	High	High	0	3.641e-06	3.98
FALSE	High	[K].LLPQDMHLR.[L]	1xTMT6plex [N-Term]		0.000126934	0	1	1	2	Q0P9W6	Q0P9W6 [205-213]	0	1351.77	0	0.903	0.96	0.962	0.946	0.934	105.2	94.9	100.9	101.2	99.5	98.2		High	High	High	High	High	High	High	0	9.162e-05	3.32
FALSE	High	[R].TNRELGNEVLELK.[G]	1xTMT6plex [K13]; 1xTMT6plex [N-Term]		0.000324221	0	1	1	1	Q0PB84	Q0PB84 [310-322]	1	1973.14	0	0.893	1.036	2.618	2.734	2.977	53.3	47.6	55.2	139.5	145.7	158.7		High	High	High	High	High	High	High	0	0.000227	4.44
FALSE	High	[K].LLPSLDTNNPK.[Y]	1xTMT6plex [K11]; 1xTMT6plex [N-Term]		2.3419e-05	0	1	1	6	Q0PCC3	Q0PCC3 [141-151]	0	1669.99	0	1.087	1.119	1.038	1.006	1.038	95.4	103.7	106.8	99	96	99		High	High	High	High	High	High	High	2.678e-05	0.0006156	4.13
FALSE	High	[K].LLPYEDAQK.[Y]	1xTMT6plex [K9]; 1xTMT6plex [N-Term]		0.000112436	0	1	1	6	Q0P8E1	Q0P8E1 [571-579]	0	1534.89	0	1.084	1.027	0.852	0.851	0.856	105.8	114.7	108.7	90.2	90	90.6		High	High	High	High	High	High	High	0.003605	0.02989	2.82
FALSE	High	[R].LLQAADGDVQR.[A]			0.000199941	0	1	1	1	Q9PIM0	Q9PIM0 [172-182]	0	1185.62	0												NoQuanLabels	High	High	High	High	High	High	High	0	0.0001426	2.16
FALSE	High	[R].LLQAADGDVQR.[A]	1xTMT6plex [N-Term]		7.70481e-07	0	1	1	5	Q9PIM0	Q9PIM0 [172-182]	0	1414.79	0	0.961	1.029	1.047	1.168	0.96	97.3	93.6	100.1	101.9	113.7	93.4		High	High	High	High	High	High	High	0	6.882e-07	3.11
FALSE	High	[K].LLQAGTPTDSEFLAK.[F]	1xTMT6plex [K15]; 1xTMT6plex [N-Term]		1.7108e-05	0	1	1	1	Q9PIJ1	Q9PIJ1 [32-46]	0	2049.16	0	1.136	1.194	0.915	0.983	0.876	98.3	111.7	117.4	89.9	96.6	86.1		High	High	High	High	High	High	High	0	1.346e-05	4.57
FALSE	High	[R].TNRELGNEVLELK.[G]	1xTMT6plex [K13]		8.55716e-05	0	1	1	1	Q0PB84	Q0PB84 [310-322]	1	1743.98	0	1.064	1.117	1.567	1.455	1.807	74.9	79.7	83.7	117.4	109	135.4		High	High	High	High	High	High	High	0	6.325e-05	3.39
FALSE	High	[K].LLQANLKK.[Y]	2xTMT6plex [K7; K8]; 1xTMT6plex [N-Term]		0.000438132	0	1	1	1	Q0PAZ2	Q0PAZ2 [117-124]	1	1615.09	0	1.094	1.093	0.174	0.148	0.194	162	177.3	177.1	28.2	23.9	31.5		High	High	High	High	High	High	High	0	0.0003019	1.71
FALSE	High	[R].TNQNTNYLQHPLVKK.[G]	2xTMT6plex [K14; K15]; 1xTMT6plex [N-Term]		1.31157e-08	0	1	1	1	Q46124	Q46124 [770-784]	1	2485.45	0	0.92	1.168	1.253	1.258	1.193	88.3	81.2	103.2	110.7	111.1	105.4		High	High	High	High	High	High	High	0	1.381e-08	6
FALSE	High	[K].LLPMSNTAVQLK.[N]	1xTMT6plex [K12]; 1xTMT6plex [N-Term]		0.000201968	0	1	1	1	Q0PC56	Q0PC56 [198-209]	0	1773.07	0	1.199	1.039	0.647	0.683	0.733	113.2	135.7	117.6	73.2	77.3	83		High	High	High	High	High	High	High	0	0.0001435	4.46
FALSE	High	[R].LLQDGALFQTNMDTENVVHLLAR.[S]	1xTMT6plex [N-Term]		5.96567e-10	0	1	1	1	Q0PBU3	Q0PBU3 [115-137]	0	2827.5	0	0.817	0.917	0.588	0.636	0.728	128	104.6	117.4	75.3	81.4	93.2		High	High	High	High	High	High	High	0	7.113e-10	8.36
FALSE	High	[K].LLQEEAMQR.[A]	1xTMT6plex [N-Term]		0.000119466	0	1	1	2	Q0PBF6	Q0PBF6 [50-58]	0	1346.73	0	0.891	0.889	0.584	0.693	0.614	128.4	114.5	114.2	75	88.9	78.9		High	High	High	High	High	High	High	0	8.63e-05	2.77
FALSE	High	[K].LLQELNPSTHLK.[A]	1xTMT6plex [K12]; 1xTMT6plex [N-Term]		2.15962e-05	0	1	1	1	Q0PAL5	Q0PAL5 [283-294]	0	1851.11	0	1.09	1.158	1.019	0.939	0.978	97	105.8	112.3	98.8	91.1	94.9		High	High	High	High	High	High	High	0	1.679e-05	4.33
FALSE	High	[K].LLQGDTSLCSTVK.[N]	1xCarbamidomethyl [C9]; 1xTMT6plex [K13]; 1xTMT6plex [N-Term]		5.13743e-07	0	1	1	3	Q9PN24	Q9PN24 [225-237]	0	1880.06	0	0.887	1.101	3.854	4.291	4.393	38.6	34.3	42.6	148.9	165.8	169.8		High	High	High	High	High	High	High	0	4.659e-07	4.77
FALSE	High	[K].LLQGEDLHLMR.[L]	1xTMT6plex [N-Term]		8.08396e-06	0	1	1	1	Q9PHP0	Q9PHP0 [100-110]	0	1553.87	0	0.652	0.969	1.319	1.206	1.014	97.4	63.5	94.4	128.5	117.4	98.8		High	High	High	High	High	High	High	0	6.527e-06	3.76
FALSE	High	[K].LLQGYLAPYDASALVNLK.[A]	1xTMT6plex [K18]; 1xTMT6plex [N-Term]		3.93747e-06	0	1	1	1	Q9PNN2	Q9PNN2 [72-89]	0	2407.4	0	1.482	1.244	0.958	1.121	1.567	81.4	120.6	101.2	78	91.2	127.5		High	High	High	High	High	High	High	0	3.285e-06	4.52
FALSE	High	[K].LLQLANSPYYGFTR.[E]	1xTMT6plex [N-Term]		0.000223395	0	1	1	1	Q0PBQ7	Q0PBQ7 [56-69]	0	1872.02	0	0.99	1.116	0.938	0.746	0.746	108.3	107.3	120.9	101.7	80.9	80.9		High	High	High	High	High	High	High	0	0.0001584	3.65
FALSE	High	[K].LLQLDEAALR.[E]	1xTMT6plex [N-Term]		6.31691e-05	0	1	1	1	Q9PN94	Q9PN94 [594-603]	0	1370.82	0	0.764	1.068	0.967	0.805	0.856	109.9	83.9	117.4	106.2	88.5	94.1		High	High	High	High	High	High	High	0	4.714e-05	3
FALSE	High	[R].LLQLGEEEKR.[V]	1xTMT6plex [K9]; 1xTMT6plex [N-Term]		0.000693486	0	1	1	1	Q0P8T0	Q0P8T0 [161-170]	1	1673	0	0.913	1.152	0.853	0.914	0.837	105.8	96.7	121.9	90.3	96.7	88.6		High	High	High	High	High	High	High	0	0.0004701	3.17
FALSE	High	[R].TNQNTNYLQHPLVK.[K]	1xTMT6plex [K14]; 1xTMT6plex [N-Term]		4.93338e-07	0	1	1	9	Q46124	Q46124 [770-783]	0	2128.19	0	0.963	1.021	0.926	0.976	0.914	103.4	99.6	105.6	95.8	101	94.5		High	High	High	High	High	High	High	0	4.463e-07	4.63
FALSE	High	[R].TNQNTNYLQHPLVK.[K]	1xTMT6plex [K14]		0.000134868	0	1	1	5	Q46124	Q46124 [770-783]	0	1899.03	0	1.302	1.113	0.889	0.876	1.075	95.9	124.9	106.8	85.3	84	103.1		High	High	High	High	High	High	High	0	9.727e-05	3.85
FALSE	High	[K].LLQLTEK.[S]	1xTMT6plex [K7]; 1xTMT6plex [N-Term]		0.000278814	0	1	1	1	Q0P7U4	Q0P7U4 [19-25]	0	1302.84	0	0.838	0.813	0.738	0.688	0.755	124.2	104.1	101	91.7	85.4	93.7		High	High	High	High	High	High	High	0	0.0001965	2.33
FALSE	High	[R].LLQMGEDEK.[S]	1xTMT6plex [K9]; 1xTMT6plex [N-Term]		7.42711e-05	0	1	1	2	Q0P9B2	Q0P9B2 [156-164]	0	1520.84	0	1.031	1.019	2.459	2.294	2.273	59.5	61.4	60.7	146.4	136.6	135.3		High	High	High	High	High	High	High	0	5.492e-05	2.55
FALSE	High	[K].TNQGVEFELNADLDKDQLK.[S]	2xTMT6plex [K15; K19]; 1xTMT6plex [N-Term]		7.88256e-08	0	1	1	2	Q0P8Y7	Q0P8Y7 [175-193]	1	2864.56	0	0.718	0.847	2.891	3.036	2.885	52.7	37.8	44.7	152.5	160.1	152.2		High	High	High	High	High	High	High	0	4.506e-07	5.81
FALSE	High	[R].TNQNTNYLQHPLVKK.[G]	2xTMT6plex [K14; K15]		1.75062e-06	0	1	1	1	Q46124	Q46124 [770-784]	1	2256.29	0	1.309	1.109	0.79	0.758	1.07	99.4	130.1	110.2	78.6	75.4	106.4		High	High	High	High	High	High	High	0	1.503e-06	3.3
FALSE	High	[K].LLPLKPYLNPK.[Y]	2xTMT6plex [K5; K11]; 1xTMT6plex [N-Term]		9.09256e-05	0	1	1	2	Q0PA47	Q0PA47 [73-83]	0	1983.3	0	1.076	1.055	0.919	1.024	0.941	99.8	107.4	105.2	91.6	102.2	93.8		High	High	High	High	High	High	High	0.000101	0.000816	3.42
FALSE	High	[K].LLPGHGQETTLKEEQVHLPSWLR.[Y]	1xTMT6plex [K12]; 1xTMT6plex [N-Term]		3.02559e-06	0	1	1	1	Q0PA81	Q0PA81 [174-196]	1	3126.75	0	0.975	1.086	0.792	0.698	0.775	112.7	109.8	122.3	89.3	78.6	87.3		High	High	High	High	High	High	High	0	2.551e-06	5.97
FALSE	High	[R].TNTFWVEGETLPR.[L]			4.71001e-05	0	1	1	6	Q0PBA1	Q0PBA1 [570-582]	0	1549.76	0												NoQuanLabels	High	High	High	High	High	High	High	0	3.56e-05	3.44
FALSE	High	[R].TNTSNLGGGALTGSSGVVANALNK.[V]	1xTMT6plex [K24]; 1xTMT6plex [N-Term]		8.8121e-12	0	1	1	1	Q9PPM0	Q9PPM0 [92-115]	0	2661.46	0	0.788	0.754	0.798	0.777	0.75	123.3	97.2	92.9	98.4	95.7	92.5		High	High	High	High	High	High	High	0	1.245e-11	7.63
FALSE	High	[R].LLNSASLSGEMLLSGEGSR.[V]	1xTMT6plex [N-Term]		8.37678e-12	0	1	2	2	Q0PAN9	Q0PAN9 [450-468]	0	2150.13	0	0.638	0.884	3.932	4.134	3.876	41.5	26.5	36.7	163.1	171.5	160.8		High	High	High	High	High	High	High	0	1.155e-08	7.92
FALSE	High	[R].LLNSASLSGEMLLSGEGSR.[V]	1xOxidation [M11]; 1xTMT6plex [N-Term]		3.36536e-08	0	1	2	4	Q0PAN9	Q0PAN9 [450-468]	0	2166.13	0	1.005	1.109	1.683	1.651	1.624	74.3	74.7	82.4	125.1	122.7	120.7		High	High	High	High	High	High	High	0	3.392e-08	6.82
FALSE	High	[R].LLNSASLSGEMLLSGEGSRVEGGR.[G]	1xTMT6plex [N-Term]		3.10333e-08	0	1	2	1	Q0PAN9	Q0PAN9 [450-473]	1	2648.39	0	0.824	1.005	2.933	3.425	4.176	44.9	37	45.1	131.7	153.8	187.5		High	High	High	High	High	High	High	0	3.143e-08	6.19
FALSE	High	[K].LLNSGVEAK.[E]	1xTMT6plex [K9]; 1xTMT6plex [N-Term]		6.4036e-06	0	1	1	2	Q0P9F3	Q0P9F3 [342-350]	0	1388.85	0	0.948	0.975	0.537	0.558	0.508	132.5	125.6	129.3	71.2	74	67.3		High	High	High	High	High	High	High	0	0.0002282	2.76
FALSE	High	[K].TNTNVNLNTPK.[S]	1xTMT6plex [K11]; 1xTMT6plex [N-Term]		8.00247e-06	0	1	1	4	Q0PBY6	Q0PBY6 [171-181]	0	1673.96	0	0.737	0.926	0.641	0.59	0.564	134.6	99.2	124.6	86.2	79.4	75.9		High	High	High	High	High	High	High	0	0.0001186	3.89
FALSE	High	[K].LLNSLNDK.[T]	1xTMT6plex [K8]; 1xTMT6plex [N-Term]		0.000153793	0	1	1	1	Q0P8C1	Q0P8C1 [96-103]	0	1374.84	0	0.82	0.838	0.386	0.396	0.338	158.9	130.2	133.1	61.3	62.9	53.7		High	High	High	High	High	High	High	0	0.0001107	2.86
FALSE	High	[K].LLNSLNDKTQGR.[V]	1xTMT6plex [K8]; 1xTMT6plex [N-Term]		1.56173e-05	0	1	1	1	Q0P8C1	Q0P8C1 [96-107]	1	1817.06	0	0.821	1.056	0.814	0.813	0.691	115.5	94.8	121.9	94	93.9	79.8		High	High	High	High	High	High	High	0	1.232e-05	3
FALSE	High	[K].LLNSQEFDNLDCNEAR.[L]	1xCarbamidomethyl [C12]; 1xTMT6plex [N-Term]		3.01806e-09	0	1	1	4	Q9PNK3	Q9PNK3 [381-396]	0	2167.03	0	0.913	1.009	2.056	2.125	2.257	64.1	58.5	64.7	131.8	136.2	144.7		High	High	High	High	High	High	High	0	3.775e-07	5.94
FALSE	High	[R].LLNSSCLYANASTR.[F]	1xCarbamidomethyl [C6]		0.000204015	0	1	1	1	P53000	P53000 [351-364]	0	1569.77	0												NoQuanLabels	High	High	High	High	High	High	High	0	0.000145	3.6
FALSE	High	[R].LLNSSCLYANASTR.[F]	1xCarbamidomethyl [C6]; 1xTMT6plex [N-Term]		4.29182e-08	0	1	1	3	P53000	P53000 [351-364]	0	1798.93	0	0.616	0.851	0.629	0.63	0.512	141.6	87.3	120.4	89	89.2	72.5		High	High	High	High	High	High	High	0	4.417e-05	4.63
FALSE	High	[R].LLNSYNSCQK.[L]	1xCarbamidomethyl [C8]; 1xTMT6plex [K10]; 1xTMT6plex [N-Term]		3.54731e-05	0	1	1	2	Q0PA18	Q0PA18 [65-74]	0	1684.91	0	1.015	1.048	0.732	0.67	0.72	115.7	117.5	121.3	84.7	77.5	83.3		High	High	High	High	High	High	High	0	2.701e-05	3.45
FALSE	High	[K].TNTNVNLNTPK.[S]	1xTMT6plex [K11]		0.000451499	0	1	1	2	Q0PBY6	Q0PBY6 [171-181]	0	1444.8	0	2.084	1.278	1.393	1.352	1.594	69	143.7	88.1	96	93.2	109.9		High	High	High	High	High	High	High	0	0.0003125	3.28
FALSE	High	[K].LLNTLKLDAAK.[V]	2xTMT6plex [K6; K11]; 1xTMT6plex [N-Term]		2.3419e-05	0	1	1	9	Q0PAS1	Q0PAS1 [106-116]	1	1887.22	0	0.838	1.152	1.122	1.17	1.19	92.7	77.7	106.8	104	108.5	110.3		High	High	High	High	High	High	High	0	1.822e-05	2.98
FALSE	High	[R].LLNTLSGKK.[H]	2xTMT6plex [K8; K9]; 1xTMT6plex [N-Term]		0.000171858	0	1	1	2	Q0PBD7	Q0PBD7 [139-147]	1	1661.09	0	0.834	1.117	0.719	0.806	0.614	117.9	98.3	131.7	84.7	95	72.4		High	High	High	High	High	High	High	0.002741	0.01904	1.87
FALSE	High	[R].TNTLMQSAFFK.[L]	1xOxidation [M5]; 1xTMT6plex [K11]; 1xTMT6plex [N-Term]		9.75958e-05	0	1	1	15	Q0P8E1	Q0P8E1 [557-567]	0	1761.96	0	0.714	0.944	0.687	0.7	0.622	128.5	91.8	121.4	88.3	90	80		High	High	High	High	High	High	High	0.0001872	0.001137	2.79
FALSE	High	[R].TNTLMQSAFFK.[L]	1xTMT6plex [K11]; 1xTMT6plex [N-Term]		9.43561e-07	0	1	1	9	Q0P8E1	Q0P8E1 [557-567]	0	1745.97	0	0.748	0.975	0.67	0.714	0.637	126.5	94.7	123.3	84.7	90.3	80.5		High	High	High	High	High	High	High	0	8.299e-07	4.01
FALSE	High	[K].LLNTMTDKVNELLEK.[Y]	2xTMT6plex [K8; K15]; 1xTMT6plex [N-Term]		2.35458e-07	0	1	1	2	Q0PAJ8	Q0PAJ8 [6-20]	1	2448.44	0	0.89	0.847	0.761	0.744	0.629	123.2	109.6	104.4	93.7	91.6	77.4		High	High	High	High	High	High	High	0	2.197e-07	4.87
FALSE	High	[K].LLNTMTDKVNELLEK.[Y]	1xOxidation [M5]; 2xTMT6plex [K8; K15]; 1xTMT6plex [N-Term]		0.00029916	0	1	1	6	Q0PAJ8	Q0PAJ8 [6-20]	1	2464.43	0	0.846	0.859	0.747	0.794	0.661	122.3	103.5	105	91.4	97.1	80.8		High	High	High	High	High	High	High	0.000101	0.0008157	3.54
FALSE	High	[K].LLNTNLSQDQK.[F]	1xTMT6plex [K11]; 1xTMT6plex [N-Term]		2.45197e-07	0	1	1	4	Q9PNJ9	Q9PNJ9 [214-224]	0	1732	0	0.905	1.022	1.129	1.169	1.098	94.9	85.8	97	107.2	110.9	104.2		High	High	High	High	High	High	High	0	2.299e-07	4.5
FALSE	High	[R].TNTLMQSAFFK.[L]	1xTMT6plex [K11]; 1xTMT6plex [N-Term]		0.000446999	0	1	1	7	Q0P8E1	Q0P8E1 [557-567]	0	1516.8	0	1.361	1.147	1.27	1.105	1.23	84.3	114.8	96.7	107.2	93.2	103.8		High	High	High	High	High	High	High	0	0.0003076	3.03
FALSE	High	[K].TNTLEMQEELSESQDDNSNK.[T]	1xOxidation [M6]; 1xTMT6plex [K20]; 1xTMT6plex [N-Term]		7.3615e-09	0	1	1	1	Q0P978	Q0P978 [245-264]	0	2786.3	0	1.298	1.092	3.914	4.557	3.244	39.7	51.6	43.4	155.5	181	128.9		High	High	High	High	High	High	High	0	7.898e-09	5.5
FALSE	High	[K].LLNVKNDEDLSK.[L]	2xTMT6plex [K5; K12]; 1xTMT6plex [N-Term]		0.000165057	0	1	1	1	Q0PBV5	Q0PBV5 [50-61]	1	2075.23	0	1.098	1.131	0.918	0.821	0.75	104.9	115.2	118.7	96.4	86.1	78.7		High	High	High	High	High	High	High	0	0.0001183	2.94
FALSE	High	[R].LLNVLNLKNDELKGR.[L]	2xTMT6plex [K8; K13]; 1xTMT6plex [N-Term]		5.21178e-05	0	1	1	1	Q9PN86	Q9PN86 [207-221]	2	2426.51	0	0.939	1.11	1.389	1.458	1.778	78.2	73.4	86.8	108.6	114	139		High	High	High	High	High	High	High	0	3.908e-05	4.11
FALSE	High	[K].LLNVSPFLTQEKDK.[A]	2xTMT6plex [K12; K14]; 1xTMT6plex [N-Term]		4.31339e-06	0	1	1	1	Q0P7V0	Q0P7V0 [145-158]	1	2319.39	0	1.104	1.087	0.675	0.613	0.637	117.3	129.4	127.5	79.2	71.9	74.8		High	High	High	High	High	High	High	0	3.596e-06	3.82
FALSE	High	[K].TNTLEMQEELSESQDDNSNK.[T]	1xTMT6plex [K20]; 1xTMT6plex [N-Term]		1.68967e-08	0	1	1	1	Q0P978	Q0P978 [245-264]	0	2770.31	0	0.699	1.02	5.201	6.146	4.735	31.9	22.3	32.6	166	196.1	151.1		High	High	High	High	High	High	High	0	1.761e-08	6.8
FALSE	High	[K].TNTLEMQEELSESQDDNSNK.[T]	1xTMT6plex [K20]		4.17117e-05	0	1	1	1	Q0P978	Q0P978 [245-264]	0	2541.15	0	0.729	0.758	2.735	2.686	2.663	56.8	41.4	43	155.2	152.5	151.2		High	High	High	High	High	High	High	0	3.167e-05	3.82
FALSE	High	[R].TNTFWVEGETLPR.[L]	1xTMT6plex [N-Term]		3.66788e-06	0	1	1	7	Q0PBA1	Q0PBA1 [570-582]	0	1778.93	0	0.831	0.979	0.86	0.851	0.781	113.2	94.1	110.8	97.3	96.3	88.3		High	High	High	High	High	High	High	0	3.383e-05	4.16
FALSE	High	[K].LLPEYQTPK.[V]	1xTMT6plex [K9]; 1xTMT6plex [N-Term]		0.00035136	0	1	1	14	Q46108	Q46108 [125-133]	0	1546.92	0	1.09	1.062	1.121	1.133	1.13	91.8	100	97.5	102.9	104	103.7		High	High	High	High	High	High	High	0.000101	0.0008867	2.86
FALSE	High	[K].LLQNLTDLNLSAR.[S]			0.000234941	0	1	1	1	Q9PM80	Q9PM80 [251-263]	0	1470.83	0												NoQuanLabels	High	High	High	High	High	High	High	0	0.000166	3.64
FALSE	High	[K].LLQNLTDLNLSAR.[S]	1xTMT6plex [N-Term]		9.66138e-05	0	1	1	1	Q9PM80	Q9PM80 [251-263]	0	1699.99	0	0.885	0.879	0.697	0.723	0.532	127.2	112.6	111.8	88.7	92	67.7		High	High	High	High	High	High	High	0	7.091e-05	3.7
FALSE	High	[K].LLQSSVEMGASEDNLGEAEFKK.[V]	2xTMT6plex [K21; K22]; 1xTMT6plex [N-Term]		6.40416e-10	0	1	1	1	Q0P9V7	Q0P9V7 [811-832]	1	3069.64	0	1.015	1.007	0.932	0.834	0.826	106.9	108.4	107.7	99.6	89.2	88.3		High	High	High	High	High	High	High	0	7.602e-10	5.89
FALSE	High	[K].TNQGVEFELNADLDKDQLK.[S]	2xTMT6plex [K15; K19]		0.000504038	0	1	1	1	Q0P8Y7	Q0P8Y7 [175-193]	1	2635.4	0	0.947	0.869	3.496	3.335	4.29	43.1	40.8	37.4	150.5	143.6	184.7		High	High	High	High	High	High	High	0	0.0003472	2.66
FALSE	High	[K].LLSLSKNDAMVESDGLK.[L]	2xTMT6plex [K6; K17]; 1xTMT6plex [N-Term]		7.25036e-07	0	1	1	1	Q0P9K0	Q0P9K0 [611-627]	1	2507.44	0	0.93	1.027	1.063	0.982	1.131	97.8	91	100.4	104	96.1	110.7		High	High	High	High	High	High	High	0	6.468e-07	4.06
FALSE	High	[K].LLSNADLEK.[M]	1xTMT6plex [K9]; 1xTMT6plex [N-Term]		2.69867e-05	0	1	1	3	Q9PIH1	Q9PIH1 [17-25]	0	1460.87	0	0.935	1.012	0.811	0.745	0.814	112.8	105.5	114.2	91.5	84.1	91.9		High	High	High	High	High	High	High	0	2.082e-05	2.64
FALSE	High	[K].LLSNFCDENLK.[L]	1xCarbamidomethyl [C6]; 1xTMT6plex [K11]; 1xTMT6plex [N-Term]		1.34519e-06	0	1	1	4	Q0PAW2	Q0PAW2 [283-293]	0	1810.98	0	0.811	0.957	0.53	0.449	0.436	143.5	116.4	137.2	76	64.4	62.5		High	High	High	High	High	High	High	0	1.17e-06	4.72
FALSE	High	[K].TNLSFLNPDAK.[W]	1xTMT6plex [K11]		0.000412561	0	1	1	1	Q0PB00	Q0PB00 [111-121]	0	1448.79	0	1.676	1.246	1.255	1.089	1.235	80	134.1	99.6	100.4	87.1	98.8		High	High	High	High	High	High	High	0	0.0002857	2.91
FALSE	High	[R].TNLSEYQNLR.[S]	1xTMT6plex [N-Term]		6.21189e-06	0	1	1	6	Q03470	Q03470 [625-634]	0	1466.78	0	0.654	0.907	0.565	0.594	0.491	142.5	93.1	129.2	80.5	84.7	70		High	High	High	High	High	High	High	0	7.691e-06	3.85
FALSE	High	[K].LLSQEVEYQPK.[D]	1xTMT6plex [K11]; 1xTMT6plex [N-Term]		7.17727e-07	0	1	1	3	Q0PAM0	Q0PAM0 [116-126]	0	1792.03	0	0.887	0.923	0.753	0.743	0.769	118.2	104.9	109.1	89	87.8	90.9		High	High	High	High	High	High	High	0	6.445e-07	3.45
FALSE	High	[K].LLSQEVEYQPKDK.[L]	2xTMT6plex [K11; K13]; 1xTMT6plex [N-Term]		2.07969e-06	0	1	1	1	Q0PAM0	Q0PAM0 [116-128]	1	2264.31	0	1.163	1.129	1.225	1.112	1.357	85.9	99.9	97	105.2	95.5	116.6		High	High	High	High	High	High	High	0	1.781e-06	3.89
FALSE	High	[R].TNLSEYQNLR.[S]			0.00048427	0	1	1	1	Q03470	Q03470 [625-634]	0	1237.62	0												NoQuanLabels	High	High	High	High	High	High	High	0	0.0003312	2.72
FALSE	High	[R].TNLLNLVDKR.[M]	1xTMT6plex [K9]; 1xTMT6plex [N-Term]		1.05201e-05	0	1	1	2	Q0P8Y6	Q0P8Y6 [283-292]	1	1644.02	0	0.657	0.917	0.629	0.668	0.531	136.3	89.5	125	85.7	91	72.4		High	High	High	High	High	High	High	0	8.463e-06	3.29
FALSE	High	[K].LLSSEAAK.[T]	1xTMT6plex [K8]; 1xTMT6plex [N-Term]		0.000155354	0	1	1	1	Q0PAZ1	Q0PAZ1 [484-491]	0	1276.79	0	0.85	0.821	0.731	0.723	0.806	121.7	103.4	99.9	88.9	88	98.1		High	High	High	High	High	High	High	0	0.0001111	2.25
FALSE	High	[K].LLSSGGMVVASDVNVDGSK.[L]	1xTMT6plex [K19]		4.85525e-05	0	1	1	3	Q9PJ14	Q9PJ14 [213-231]	0	2064.08	0	1.164	1.143	2.35	2.227	2.734	56.5	65.8	64.6	132.8	125.8	154.5		High	High	High	High	High	High	High	0	3.668e-05	4.32
FALSE	High	[K].LLSSGGMVVASDVNVDGSK.[L]	1xTMT6plex [K19]; 1xTMT6plex [N-Term]		9.38824e-13	0	1	1	4	Q9PJ14	Q9PJ14 [213-231]	0	2293.25	0	0.917	1.154	3.89	4.227	3.887	39.8	36.5	45.9	154.8	168.2	154.7		High	High	High	High	High	High	High	0	7.549e-09	6.19
FALSE	High	[K].LLSSGGMVVASDVNVDGSK.[L]	1xOxidation [M7]; 1xTMT6plex [K19]; 1xTMT6plex [N-Term]		4.78567e-07	0	1	1	2	Q9PJ14	Q9PJ14 [213-231]	0	2309.24	0												NoQuanValues	High	High	High	High	High	High	High	0	3.436e-05	4.53
FALSE	High	[K].TNLHGAQNVLDACFENGVKK.[C]	1xCarbamidomethyl [C13]; 2xTMT6plex [K19; K20]; 1xTMT6plex [N-Term]		1.75956e-08	0	1	1	3	Q0P8W4	Q0P8W4 [100-119]	1	2902.58	0	0.79	0.934	0.735	0.689	0.666	124.6	98.4	116.4	91.6	85.9	83		High	High	High	High	High	High	High	0	1.822e-08	7.21
FALSE	High	[K].TNLHGAQNVLDACFENGVKK.[C]	1xCarbamidomethyl [C13]; 2xTMT6plex [K19; K20]		4.23786e-11	0	1	1	3	Q0P8W4	Q0P8W4 [100-119]	1	2673.42	0	2.766	1.606	2.074	1.805	2.61	50.6	139.9	81.2	104.9	91.3	132		High	High	High	High	High	High	High	0	5.641e-11	6.71
FALSE	High	[R].LLSTLSGGELR.[R]	1xTMT6plex [N-Term]		0.000197934	0	1	1	1	Q0PA10	Q0PA10 [156-166]	0	1374.82	0	0.888	1.016	0.595	0.676	0.443	130	115.4	132	77.3	87.8	57.6		High	High	High	High	High	High	High	0	0.0001402	3.08
FALSE	High	[K].LLSTNLALQTLKK.[R]	2xTMT6plex [K12; K13]; 1xTMT6plex [N-Term]		4.1109e-07	0	1	1	1	Q0PC48	Q0PC48 [299-311]	1	2130.38	0	0.928	0.989	0.622	0.679	0.656	123.1	114.3	121.7	76.5	83.6	80.8		High	High	High	High	High	High	High	0	3.76e-07	3.59
FALSE	High	[K].LLSVADGVAK.[V]	1xTMT6plex [K10]; 1xTMT6plex [N-Term]		7.25036e-07	0	1	1	3	Q9PJ21	Q9PJ21 [31-40]	0	1430.9	0	0.969	0.931	0.628	0.638	0.615	125.5	121.6	116.9	78.8	80.1	77.2		High	High	High	High	High	High	High	0	6.472e-07	3.14
FALSE	High	[K].TNLHGAQNVLDACFENGVK.[K]	1xCarbamidomethyl [C13]; 1xTMT6plex [K19]; 1xTMT6plex [N-Term]		2.43342e-08	0	1	1	3	Q0P8W4	Q0P8W4 [100-118]	0	2545.32	0	0.936	1.078	0.952	0.986	0.977	101.2	94.7	109.1	96.3	99.8	98.8		High	High	High	High	High	High	High	0	2.486e-08	4.91
FALSE	High	[K].LLSVEDRLR.[G]	1xTMT6plex [N-Term]		0.000293201	0	1	1	2	Q0PC89	Q0PC89 [137-145]	1	1329.81	0	0.751	1.126	3.789	4.353	7.009	33.3	25	37.5	126.1	144.9	233.3		High	High	High	High	High	High	High	0	0.0002056	3.41
FALSE	High	[K].TNLHGAQNVLDACFENGVK.[K]	1xCarbamidomethyl [C13]; 1xTMT6plex [K19]		8.59061e-06	0	1	1	1	Q0P8W4	Q0P8W4 [100-118]	0	2316.16	0	1.946	1.336	1.497	1.473	1.65	67.4	131.1	90	100.9	99.3	111.2		High	High	High	High	High	High	High	0	6.971e-06	4.52
FALSE	High	[K].TNLGEASAALK.[F]	1xTMT6plex [K11]; 1xTMT6plex [N-Term]		2.71344e-07	0	1	1	3	Q0P7R1	Q0P7R1 [139-149]	0	1532.9	0	0.903	0.982	0.699	0.814	0.627	119.4	107.8	117.3	83.4	97.2	74.8		High	High	High	High	High	High	High	0	2.528e-07	3.75
FALSE	High	[K].LLTADLNDDEWER.[L]	1xTMT6plex [N-Term]		1.22795e-06	0	1	1	2	Q0PAV4	Q0PAV4 [247-259]	0	1818.91	0	0.991	1.049	0.981	0.952	0.846	103.1	102.2	108.1	101.2	98.2	87.2		High	High	High	High	High	High	High	0	1.077e-06	4.98
FALSE	High	[K].LLTAFCPLAEMFGYSTDLR.[S]	1xCarbamidomethyl [C6]		0.00010798	0	1	1	1	Q9PI16	Q9PI16 [640-658]	0	2205.07	0												NoQuanLabels	High	High	High	High	High	High	High	0	7.846e-05	3.41
FALSE	High	[K].LLTAFCPLAEMFGYSTDLR.[S]	1xCarbamidomethyl [C6]; 1xTMT6plex [N-Term]		1.25312e-10	0	1	1	2	Q9PI16	Q9PI16 [640-658]	0	2434.23	0	0.971	1.051	0.911	0.83	0.742	109	105.8	114.6	99.2	90.5	80.8		High	High	High	High	High	High	High	0	1.594e-10	6.39
FALSE	High	[K].LLTAFCPLAEMFGYSTDLR.[S]	1xCarbamidomethyl [C6]; 1xOxidation [M11]; 1xTMT6plex [N-Term]		6.19668e-09	0	1	1	4	Q9PI16	Q9PI16 [640-658]	0	2450.23	0	0.885	0.957	0.836	0.887	0.894	109.9	97.3	105.1	91.9	97.5	98.3		High	High	High	High	High	High	High	0	6.75e-09	6.06
FALSE	High	[K].LLTAQGLEVK.[A]	1xTMT6plex [K10]; 1xTMT6plex [N-Term]		8.61324e-07	0	1	1	1	Q0P7Z5	Q0P7Z5 [19-28]	0	1529.97	0	1.069	1.042	1.168	1.21	1.068	91.5	97.8	95.4	106.9	110.7	97.7		High	High	High	High	High	High	High	0	7.651e-07	3.07
FALSE	High	[K].LLTDLHESNQANPVSEVADVLQLPAFLCR.[Q]	1xCarbamidomethyl [C28]; 1xTMT6plex [N-Term]		2.01753e-14	0	1	1	1	Q9PIB8	Q9PIB8 [77-105]	0	3478.82	0												NoQuanValues	High	High	High	High	High	High	High	0	3.655e-14	8.15
FALSE	High	[K].LLTEETKK.[A]	2xTMT6plex [K7; K8]; 1xTMT6plex [N-Term]		0.000125658	0	1	1	2	Q9PHN5	Q9PHN5 [267-274]	1	1649.05	0	0.905	1.065	17.482	22.499	16.687	10.1	9.1	10.7	175.9	226.4	167.9		High	High	High	High	High	High	High	0	9.105e-05	2.5
FALSE	High	[K].TNLSFLNPDAK.[W]	1xTMT6plex [K11]; 1xTMT6plex [N-Term]		8.41829e-06	0	1	1	2	Q0PB00	Q0PB00 [111-121]	0	1677.96	0	0.722	0.853	0.547	0.534	0.412	147.5	106.5	125.8	80.7	78.8	60.8		High	High	High	High	High	High	High	0	6.834e-06	3.91
FALSE	High	[R].TNTTTHELLK.[N]	1xTMT6plex [K10]; 1xTMT6plex [N-Term]		5.53812e-05	0	1	1	2	Q9PNA7	Q9PNA7 [241-250]	0	1615.94	0	1.405	1.191	1.354	1.373	1.379	77.9	109.4	92.8	105.5	106.9	107.4		High	High	High	High	High	High	High	0	4.135e-05	3.73
FALSE	High	[K].LLSLATSSSNPNLKK.[L]	2xTMT6plex [K14; K15]; 1xTMT6plex [N-Term]		8.29219e-08	0	1	1	2	Q0P8U5	Q0P8U5 [185-199]	1	2260.38	1	0.945	1.094	0.765	0.718	0.829	112.1	106	122.6	85.8	80.5	93		High	High	High	High	High	High	High	0	8.054e-08	5.1
FALSE	High	[K].LLSKNDEEAKHNR.[A]	2xTMT6plex [K4; K10]; 1xTMT6plex [N-Term]		0.000143296	0	1	1	6	Q0PAP4	Q0PAP4 [40-52]	2	2241.29	0	1.018	1.102	0.99	1.108	0.99	96.6	98.4	106.5	95.7	107.1	95.7		High	High	High	High	High	High	High	0	0.0001032	4.35
FALSE	High	[R].LLRDGVVVYEGNVSSLKR.[F]	1xTMT6plex [K17]; 1xTMT6plex [N-Term]		5.55677e-06	0	1	1	2	Q9PIZ1	Q9PIZ1 [812-829]	2	2462.45	0	1.11	1.268	0.984	0.897	0.925	97	107.7	123	95.5	87.1	89.7		High	High	High	High	High	High	High	0	4.556e-06	3.45
FALSE	High	[R].LLREDTFTSVHLYEK.[E]	1xTMT6plex [K15]; 1xTMT6plex [N-Term]		1.46963e-05	0	1	1	1	Q46124	Q46124 [833-847]	1	2309.29	0	1.071	0.984	0.963	0.931	0.834	103.7	111.1	102.1	100	96.6	86.5		High	High	High	High	High	High	High	0	1.159e-05	4.04
FALSE	High	[R].LLREDTFTSVHLYEKELEAR.[E]	1xTMT6plex [K15]; 1xTMT6plex [N-Term]		6.21189e-06	0	1	1	2	Q46124	Q46124 [833-852]	2	2907.6	0	1.087	1.207	1.158	1.029	1.015	92.4	100.4	111.5	107	95.1	93.7		High	High	High	High	High	High	High	0	7.859e-05	4.52
FALSE	High	[K].TNPNYTGLVDGESVDHHGNNVHSK.[V]	1xTMT6plex [K24]; 1xTMT6plex [N-Term]		1.95709e-10	0	1	1	8	Q0P8Z0	Q0P8Z0 [339-362]	0	3049.51	0	1.075	1.101	1.055	0.97	1.002	96.7	104	106.5	102	93.8	97		High	High	High	High	High	High	High	0	1.444e-07	6.37
FALSE	High	[R].LLSATNANLDEK.[L]	1xTMT6plex [K12]		0.000420917	0	1	1	1	Q0P9M8	Q0P9M8 [272-283]	0	1517.84	0	2.494	1.168	1.446	1.133	1.809	66.3	165.3	77.4	95.9	75.1	119.9		High	High	High	High	High	High	High	0	0.0002899	2.96
FALSE	High	[R].LLSATNANLDEK.[L]	1xTMT6plex [K12]; 1xTMT6plex [N-Term]		4.99629e-08	0	1	1	1	Q0P9M8	Q0P9M8 [272-283]	0	1747	0	0.95	0.998	0.481	0.422	0.387	141.6	134.5	141.3	68.1	59.8	54.8		High	High	High	High	High	High	High	0	5e-08	4.91
FALSE	High	[R].LLSATNANLDEKLKNGEFR.[S]	2xTMT6plex [K12; K14]; 1xTMT6plex [N-Term]		4.6156e-05	0	1	1	1	Q0P9M8	Q0P9M8 [272-290]	2	2820.62	0	1.166	1.42	1.637	1.531	2.185	67.1	78.3	95.3	109.9	102.7	146.7		High	High	High	High	High	High	High	0	3.488e-05	4.12
FALSE	High	[K].LLSDEGSFLEYDANLEALDPLK.[F]	1xTMT6plex [K22]; 1xTMT6plex [N-Term]		2.39674e-10	0	1	1	1	Q0PC10	Q0PC10 [63-84]	0	2910.54	0	0.992	0.855	0.734	0.671	0.619	123.2	122.2	105.3	90.5	82.7	76.2		High	High	High	High	High	High	High	0	2.973e-10	6.25
FALSE	High	[K].LLSDEGSFLEYDANLEALDPLKFVDSK.[S]	2xTMT6plex [K22; K27]; 1xTMT6plex [N-Term]		6.10313e-07	0	1	1	1	Q0PC10	Q0PC10 [63-89]	1	3715.99	0	1.037	1.163	0.61	0.558	0.583	121.2	125.7	140.9	74	67.6	70.6		High	High	High	High	High	High	High	0	5.471e-07	3.72
FALSE	High	[K].TNPNYTGLVDGESVDHHGNNVHSK.[V]	1xTMT6plex [K24]		4.63042e-06	0	1	1	3	Q0P8Z0	Q0P8Z0 [339-362]	0	2820.35	0	1.105	0.873	1.076	0.908	1.067	99.5	109.9	86.9	107.1	90.4	106.2		High	High	High	High	High	High	High	0	3.836e-06	5.43
FALSE	High	[K].LLSDFEKGK.[L]	2xTMT6plex [K7; K9]; 1xTMT6plex [N-Term]		0.000460632	0	1	1	3	Q0PB96	Q0PB96 [162-170]	1	1724.06	0	1.02	1.284	6.728	6.977	7.797	24.2	24.7	31.1	162.7	168.8	188.6		High	High	High	High	High	High	High	0.001039	0.005337	2.27
FALSE	High	[K].TNNEKENQEPLYVLDVDK.[L]	2xTMT6plex [K5; K18]; 1xTMT6plex [N-Term]		0.000199941	0	1	1	1	Q0P8Y7	Q0P8Y7 [301-318]	1	2835.53	0	0.998	1.057	3.062	3.499	2.839	48.2	48.1	50.9	147.5	168.6	136.8		High	High	High	High	High	High	High	0	0.0001419	3.48
FALSE	High	[R].LLSDTTLGDHSR.[V]	1xTMT6plex [N-Term]		0.000102657	0	1	1	2	Q9PIM1	Q9PIM1 [46-57]	0	1543.83	0	0.976	0.841	0.763	0.646	0.691	122	119.2	102.6	93.1	78.8	84.3		High	High	High	High	High	High	High	0	7.485e-05	3.55
FALSE	High	[K].LLSEASGVK.[L]	1xTMT6plex [K9]; 1xTMT6plex [N-Term]		1.32805e-05	0	1	1	1	Q9PMK3	Q9PMK3 [66-74]	0	1361.84	0	0.9	0.942	0.545	0.503	0.527	135.9	122.3	128	74	68.3	71.6		High	High	High	High	High	High	High	0	1.051e-05	2.84
FALSE	High	[R].LLSECGALSDR.[Q]	1xCarbamidomethyl [C5]; 1xTMT6plex [N-Term]		3.89777e-06	0	1	1	1	Q9PNR1	Q9PNR1 [26-36]	0	1449.76	0	0.879	0.883	0.697	0.719	0.685	123.4	108.5	108.9	86	88.7	84.5		High	High	High	High	High	High	High	0	3.242e-06	3.3
FALSE	High	[R].TNNDGSFLR.[L]	1xTMT6plex [N-Term]		1.46963e-05	0	1	1	3	Q0PBE4	Q0PBE4 [255-263]	0	1252.65	0	0.54	0.822	0.507	0.552	0.47	154.2	83.3	126.8	78.2	85.1	72.5		High	High	High	High	High	High	High	0.0003132	0.001815	3.01
FALSE	High	[R].LLSEELGEK.[L]	1xTMT6plex [K9]; 1xTMT6plex [N-Term]		9.46793e-05	0	1	1	1	Q0P9E6	Q0P9E6 [671-679]	0	1475.87	0	0.93	0.886	0.496	0.478	0.45	141.5	131.5	125.4	70.2	67.6	63.7		High	High	High	High	High	High	High	0	6.968e-05	2.76
FALSE	High	[K].LLSEGNLTQLLQDLK.[M]	1xTMT6plex [K15]; 1xTMT6plex [N-Term]		1.13811e-08	0	1	1	2	Q0P8I6	Q0P8I6 [193-207]	0	2143.27	0	0.955	1.287	23.611	24.539	23.651	8	7.6	10.3	188.8	196.2	189.1		High	High	High	High	High	High	High	0	9.941e-07	5.94
FALSE	High	[R].LLSELAEKNDNLTQDGDR.[V]	1xTMT6plex [K8]; 1xTMT6plex [N-Term]		1.23713e-05	0	1	1	2	Q0P9E4	Q0P9E4 [269-286]	1	2489.32	0	1.007	1.089	3.233	3.714	3.184	45.4	45.7	49.4	146.6	168.5	144.4		High	High	High	High	High	High	High	0	9.83e-06	3.19
FALSE	High	[K].LLSFNNEEK.[K]	1xTMT6plex [K9]; 1xTMT6plex [N-Term]		4.00561e-05	0	1	1	2	Q0P9P7	Q0P9P7 [394-402]	0	1551.88	0	0.88	1.075	2.863	3.324	3.087	49.1	43.2	52.7	140.5	163.1	151.5		High	High	High	High	High	High	High	0	3.039e-05	3.62
FALSE	High	[K].LLSFSGLFQNNESR.[C]			3.92531e-05	0	1	1	1	Q9PP35	Q9PP35 [302-315]	0	1611.81	0												NoQuanLabels	High	High	High	High	High	High	High	0	2.985e-05	3.55
FALSE	High	[R].LLSGAELPDSGK.[L]	1xTMT6plex [K12]; 1xTMT6plex [N-Term]		5.21178e-05	0	1	1	1	Q0P8G8	Q0P8G8 [51-62]	0	1415.79	0	1.219	0.899	1.208	1.042	1.261	90.5	110.3	81.4	109.3	94.3	114.1		High	High	High	High	High	High	High	0	3.93e-05	2.91
FALSE	High	[R].LLSGAELPDSGK.[L]	1xTMT6plex [K12]; 1xTMT6plex [N-Term]		3.55807e-06	0	1	1	2	Q0P8G8	Q0P8G8 [51-62]	0	1644.96	0	0.905	0.969	0.699	0.724	0.627	121.8	110.3	118	85.2	88.3	76.4		High	High	High	High	High	High	High	0	5.06e-05	3.36
FALSE	High	[R].LLSGDVGFGK.[T]	1xTMT6plex [K10]; 1xTMT6plex [N-Term]		1.76845e-06	0	1	1	1	Q0P9G9	Q0P9G9 [492-501]	0	1450.87	0	0.894	1.027	1.213	1.227	1.163	92	82.2	94.4	111.6	112.9	106.9		High	High	High	High	High	High	High	0	1.523e-06	3.24
FALSE	High	[R].TNLYDTELLK.[S]	1xTMT6plex [K10]; 1xTMT6plex [N-Term]		3.55807e-06	0	1	1	1	Q0P9P6	Q0P9P6 [14-23]	0	1667.96	0	0.858	0.975	0.571	0.601	0.522	132.6	113.8	129.2	75.6	79.6	69.2		High	High	High	High	High	High	High	0	2.973e-06	3.59
FALSE	High	[K].LLSGKEELFDTLR.[Q]	1xTMT6plex [K5]; 1xTMT6plex [N-Term]		3.61988e-05	0	1	1	1	Q9PIH8	Q9PIH8 [79-91]	1	1979.16	0	0.972	1.12	0.619	0.617	0.598	121.8	118.5	136.5	75.4	75.1	72.8		High	High	High	High	High	High	High	0	2.753e-05	2.93
FALSE	High	[K].LLSKDELYTK.[Y]	2xTMT6plex [K4; K10]; 1xTMT6plex [N-Term]		0.000640433	0	1	1	1	Q0PBY8	Q0PBY8 [326-335]	1	1897.16	0	0.749	1.105	3.558	4.471	3.298	42.3	31.7	46.8	150.5	189.2	139.5		High	High	High	High	High	High	High	0	0.0004335	2.13
FALSE	High	[R].LLSKEEMDALLKEEAAK.[L]	3xTMT6plex [K4; K12; K17]; 1xTMT6plex [N-Term]		1.3182e-06	0	1	1	1	Q9PID1	Q9PID1 [82-98]	2	2834.67	0	0.98	0.913	0.543	0.518	0.462	135.9	133.2	124	73.7	70.4	62.7		High	High	High	High	High	High	High	0	1.154e-06	3.85
FALSE	High	[K].TNLSYASK.[L]	1xTMT6plex [K8]; 1xTMT6plex [N-Term]		0.000380747	0	1	1	2	Q0PAR2	Q0PAR2 [92-99]	0	1341.78	0	0.795	0.826	0.868	0.793	0.685	120.8	96	99.8	104.8	95.8	82.8		High	High	High	High	High	High	High	0	0.0003648	2.55
FALSE	High	[K].LLSLATSSSNPNLK.[K]	1xTMT6plex [K14]; 1xTMT6plex [N-Term]		5.2426e-07	0	1	1	2	Q0P8U5	Q0P8U5 [185-198]	0	1903.13	0	1.003	1.002	0.658	0.648	0.523	124.1	124.5	124.3	81.7	80.5	64.9		High	High	High	High	High	High	High	0	4.754e-07	5.13
FALSE	High	[K].LLTEKNEGHAK.[E]	2xTMT6plex [K5; K11]; 1xTMT6plex [N-Term]		0.000178938	0	1	1	2	Q0P9Z5	Q0P9Z5 [58-68]	1	1927.16	0	0.857	0.8	4.44	4.249	4.964	36.8	31.5	29.4	163.3	156.3	182.6		High	High	High	High	High	High	High	0	0.0003859	2.96
FALSE	High	[K].LLNPTFVLDFPLSLSPLSR.[R]	1xTMT6plex [N-Term]		1.38323e-09	0	1	1	1	P41258	P41258 [373-391]	0	2358.36	0												NoQuanValues	High	High	High	High	High	High	High	0	1.592e-09	5.62
FALSE	High	[R].TNVWVGGAVAFGPTNER.[N]	1xTMT6plex [N-Term]		1.48868e-10	0	1	1	13	Q9PLX2	Q9PLX2 [78-94]	0	2004.05	0	0.732	0.924	0.745	0.766	0.671	124	90.8	114.6	92.4	95	83.2		High	High	High	High	High	High	High	0	2.79e-09	7.18
FALSE	High	[K].LLKQSENLDDENDLAALR.[L]	1xTMT6plex [K3]; 1xTMT6plex [N-Term]		1.24364e-11	0	1	1	1	Q46124	Q46124 [361-378]	1	2515.38	0	1.086	1.428	1.614	1.513	2.214	67.8	73.6	96.8	109.4	102.5	150		High	High	High	High	High	High	High	0	1.739e-11	6.14
FALSE	High	[K].LLKVDVSENNNEQLK.[T]	2xTMT6plex [K3; K15]; 1xTMT6plex [N-Term]		5.16358e-09	0	1	1	2	Q9PHR3	Q9PHR3 [513-527]	1	2430.42	0	1.004	1.033	1.252	1.156	1.156	90.9	91.3	93.9	113.8	105.1	105		High	High	High	High	High	High	High	0	5.618e-09	4.96
FALSE	High	[K].LLKVEVEGFTPK.[S]	2xTMT6plex [K3; K12]; 1xTMT6plex [N-Term]		3.20568e-05	0	1	1	5	Q0P8G9	Q0P8G9 [141-152]	1	2047.28	0	0.72	0.977	9.79	10.409	9.82	18.3	13.2	17.9	179.5	190.9	180.1		High	High	High	High	High	High	High	0	0.000407	2.58
FALSE	High	[K].LLKVPVGEALLGR.[V]	1xTMT6plex [N-Term]; 1xTMT6plex [K3]		8.47104e-05	0	1	1	2	Q9PJ21	Q9PJ21 [94-106]	1	1594.03	0												NoQuanValues	High	High	High	High	High	High	High	0	6.215e-05	3.44
FALSE	High	[K].LLLADVNMPVLSGFELLTQVR.[E]	1xTMT6plex [N-Term]		4.67788e-10	0	1	1	1	Q0PAM5	Q0PAM5 [170-190]	0	2557.46	0												NoQuanValues	High	Not Found	High	High	High	High	High	0	5.633e-10	6.09
FALSE	High	[K].LLLAESGLENK.[E]	1xTMT6plex [K11]; 1xTMT6plex [N-Term]		0.000693486	0	1	1	2	Q9PI11	Q9PI11 [214-224]	0	1644.99	0	0.834	0.968	0.712	0.725	0.528	125.8	105	121.8	89.6	91.2	66.5		High	High	High	High	High	High	High	0.0003132	0.001822	3.06
FALSE	High	[K].LLLANTYHMYLRPTSK.[V]	1xTMT6plex [K16]; 1xTMT6plex [N-Term]		5.7142e-09	0	1	1	1	Q9PNT0	Q9PNT0 [54-69]	0	2379.36	0	1.239	1.101	0.987	0.766	0.929	99.6	123.4	109.7	98.3	76.4	92.5		High	High	High	High	High	High	High	0	6.203e-09	5.7
FALSE	High	[K].LLLATSNK.[H]	1xTMT6plex [K8]; 1xTMT6plex [N-Term]		0.000190106	0	1	1	2	Q9PMS6	Q9PMS6 [3-10]	0	1317.85	0	1.064	0.931	1.076	0.944	0.94	100.7	107.2	93.8	108.4	95.1	94.7		High	High	High	High	High	High	High	0.0004437	0.002472	3.04
FALSE	High	[K].LLLCESPGSLLYELLDLPK.[L]	1xCarbamidomethyl [C4]; 1xTMT6plex [K19]; 1xTMT6plex [N-Term]		1.59805e-06	0	1	1	2	Q0P8L9	Q0P8L9 [109-127]	0	2631.51	0	1.08	1.129	0.085	0.01	0.01	182.2	196.8	205.6	15.4				High	High	High	High	Not Found	Not Found	High	0	1.464e-06	6.05
FALSE	High	[K].LLLCGNGGSAADAQHFAAELSGR.[Y]	1xCarbamidomethyl [C4]; 1xTMT6plex [N-Term]		7.14122e-13	0	1	1	2	Q9PNE6	Q9PNE6 [43-65]	0	2544.28	0	1.039	0.979	0.485	0.462	0.508	134.2	139.3	131.4	65	61.9	68.2		High	High	High	High	High	High	High	0	1.123e-12	8.31
FALSE	High	[K].TPLDLLDNPK.[K]	1xTMT6plex [K10]; 1xTMT6plex [N-Term]		7.50263e-05	0	1	1	4	Q0PAB8	Q0PAB8 [154-163]	0	1583.94	0	1.215	1.093	1.451	1.514	1.376	78.4	95.3	85.8	113.8	118.7	107.9		High	High	High	High	High	High	High	0.001684	0.009636	2.95
FALSE	High	[K].TPKGDDLSVFDLR.[F]	1xTMT6plex [K3]; 1xTMT6plex [N-Term]		0.000408445	0	1	1	3	Q9PN97	Q9PN97 [27-39]	1	1921.08	0	1.025	1.096	0.878	0.869	0.954	103.1	105.6	113	90.5	89.5	98.3		High	High	High	High	High	High	High	0	0.0003729	3.47
FALSE	High	[K].LLLDNGANVNQK.[Y]	1xTMT6plex [K12]; 1xTMT6plex [N-Term]		4.59559e-07	0	1	1	3	Q0PA56	Q0PA56 [300-311]	0	1757.03	0	0.987	1.065	1.468	1.39	1.372	82.4	81.3	87.8	121	114.5	113		High	High	High	High	High	High	High	0	4.201e-07	4.28
FALSE	High	[K].TPLDLLDNPKK.[L]	2xTMT6plex [K10; K11]; 1xTMT6plex [N-Term]		0.000446999	0	1	1	4	Q0PAB8	Q0PAB8 [154-164]	1	1941.2	0	1.215	1.229	1.592	1.908	1.663	69.7	84.7	85.7	111	133	116		High	High	High	High	High	High	High	0	0.0003087	3.53
FALSE	High	[K].LLLDPHTATCFK.[M]	1xCarbamidomethyl [C10]; 1xTMT6plex [K12]; 1xTMT6plex [N-Term]		5.00496e-05	0	1	1	2	Q0PA78	Q0PA78 [376-387]	0	1874.06	0	1.057	1.092	0.865	0.885	0.816	105	111	114.6	90.8	92.9	85.7		High	High	High	High	High	High	High	0	3.768e-05	3.64
FALSE	High	[K].LLLDSNLPK.[E]	1xTMT6plex [K9]; 1xTMT6plex [N-Term]		4.00561e-05	0	1	1	6	Q0P9F8	Q0P9F8 [216-224]	0	1470.93	0	0.996	1.019	0.869	0.886	0.78	108.1	107.7	110.1	94	95.8	84.3		High	High	High	High	High	High	High	0	3.032e-05	2.59
FALSE	High	[R].LLLELDGEQVVK.[A]	1xTMT6plex [K12]; 1xTMT6plex [N-Term]		2.88351e-07	0	1	1	1	Q9PM99	Q9PM99 [40-51]	0	1814.1	0	1.063	0.994	0.712	0.641	0.76	116	123.4	115.4	82.6	74.4	88.2		High	High	High	High	High	High	High	0	2.668e-07	5.17
FALSE	High	[R].TPGWLAQWLEQK.[E]	1xTMT6plex [K12]; 1xTMT6plex [N-Term]		1.3182e-06	0	1	1	1	Q0P7U8	Q0P7U8 [390-401]	0	1915.08	0	0.991	0.968	0.738	0.75	0.727	116	114.9	112.3	85.6	86.9	84.3		High	High	High	High	High	High	High	0	1.154e-06	4.17
FALSE	High	[R].LLLGDKSVLGK.[T]	2xTMT6plex [K6; K11]; 1xTMT6plex [N-Term]		0.000460632	0	1	1	1	Q0P8H3	Q0P8H3 [160-170]	1	1830.2	0	2.145	2.078	13.774	14.404	15.085	12.4	26.5	25.7	170.4	178.2	186.7		High	High	High	High	High	High	High	0	0.0003158	2.15
FALSE	High	[K].LLLHENTDLR.[A]	1xTMT6plex [N-Term]		7.42711e-05	0	1	1	2	Q0PAS9	Q0PAS9 [139-148]	0	1452.84	0	1.061	1.222	0.831	0.867	0.831	103.3	109.5	126.1	85.8	89.5	85.8		High	High	High	High	High	High	High	0	5.499e-05	3.31
FALSE	High	[K].TPGNTFLFDQK.[N]	1xTMT6plex [K11]; 1xTMT6plex [N-Term]		2.03228e-05	0	1	1	15	Q0P864	Q0P864 [209-219]	0	1725.96	0	0.921	1.018	0.85	0.854	0.821	109.8	101.1	111.8	93.4	93.8	90.2		High	High	High	High	High	High	High	0.0001872	0.001097	3.79
FALSE	High	[R].LLLKPASEGTGVLAGGSTRPLVELAGLKDLLTK.[S]	3xTMT6plex [K4; K28; K33]; 1xTMT6plex [N-Term]		8.35536e-07	0	1	1	5	Q9PLY8	Q9PLY8 [92-124]	1	4234.59	0	1.067	1.097	1.125	1.125	1.149	91.4	97.5	100.3	102.9	102.9	105		High	High	High	High	High	High	High	0	6.461e-06	5.02
FALSE	High	[K].LLLLDDLVDSGESLAELK.[K]	1xTMT6plex [K18]; 1xTMT6plex [N-Term]		6.05698e-08	0	1	1	1	Q0P8N9	Q0P8N9 [83-100]	0	2401.38	0	1.625	1.175	0.503	0.43	0.51	114.4	186	134.5	57.5	49.2	58.4		High	High	High	High	High	High	High	0	5.972e-08	5.44
FALSE	High	[K].LLLLDDLVDSGESLAELKK.[V]	2xTMT6plex [K18; K19]; 1xTMT6plex [N-Term]		1.68117e-14	0	1	1	1	Q0P8N9	Q0P8N9 [83-101]	1	2758.64	0	1.156	1.13	1.495	1.397	1.426	78.9	91.2	89.2	118	110.2	112.5		High	High	High	High	High	High	High	0	3.083e-14	8.09
FALSE	High	[K].LLLLDDNK.[M]	1xTMT6plex [K8]; 1xTMT6plex [N-Term]		0.000192034	0	1	1	4	Q0PAM5	Q0PAM5 [5-12]	0	1401.87	0	1.076	1.078	1.103	1.066	0.95	95.6	102.9	103.1	105.5	102	90.8		High	High	High	High	High	High	High	2.678e-05	0.0005006	2.76
FALSE	High	[K].TPGNLEALRPMKDGVLADFDMTEK.[M]	1xOxidation [M]; 2xTMT6plex [K12; K24]; 1xTMT6plex [N-Term]		5.08564e-07	0	1	1	5	Q0PBM9	Q0PBM9 [67-90]	1	3351.79	0	0.991	1.022	0.927	0.94	0.918	103.5	102.5	105.8	95.9	97.3	95		High	High	High	High	High	High	High	0	4.605e-07	5.92
FALSE	High	[R].LLLLDEPAAGMNSSESDELAGLLFK.[L]	1xOxidation [M11]; 1xTMT6plex [K25]; 1xTMT6plex [N-Term]		2.81024e-05	0	1	1	1	Q0P9N7	Q0P9N7 [171-195]	0	3107.66	0												NoQuanValues	High	High	High	High	High	High	High	0	2.155e-05	2.9
FALSE	High	[K].LLLLEANYTDPLVLADAK.[L]	1xTMT6plex [K18]; 1xTMT6plex [N-Term]		9.58027e-09	0	1	1	1	Q9PP35	Q9PP35 [322-339]	0	2430.43	0	1.298	1.026	0.907	0.916	1.003	97.6	126.6	100.1	88.5	89.4	97.9		High	High	High	High	High	High	High	0	1.021e-08	5.46
FALSE	High	[R].TPGWLAQWLEQKEQESLK.[L]	2xTMT6plex [K12; K18]; 1xTMT6plex [N-Term]		5.35003e-11	0	1	1	1	Q0P7U8	Q0P7U8 [390-407]	1	2858.6	0	1.107	1.175	1.223	1.136	1.531	83.7	92.6	98.3	102.3	95	128.1		High	High	High	High	High	High	High	0	7.044e-11	6.5
FALSE	High	[R].LLKQELAELKK.[L]	3xTMT6plex [K3; K10; K11]; 1xTMT6plex [N-Term]		0.000320978	0	1	1	3	Q9PMG8	Q9PMG8 [246-256]	2	2229.47	0	1.186	1.226	1.091	1.121	1.064	89.7	106.4	110	97.9	100.5	95.5		High	High	High	High	High	High	High	0.00397	0.03432	2.08
FALSE	High	[R].LLKQELAELK.[K]	2xTMT6plex [K3; K10]; 1xTMT6plex [N-Term]		0.000556998	0	1	1	1	Q9PMG8	Q9PMG8 [246-255]	1	1872.21	0	1.284	1.281	0.893	0.981	0.807	96.1	123.3	123.1	85.8	94.2	77.5		High	High	High	High	High	High	High	0	0.0003794	3.17
FALSE	High	[K].TPLDLSKNPK.[K]	2xTMT6plex [K7; K10]; 1xTMT6plex [N-Term]		0.00014475	0	1	1	2	Q0PAC0	Q0PAC0 [155-164]	1	1800.12	0	1.313	1.443	1.486	1.678	1.625	70.2	92.2	101.3	104.4	117.8	114.1		High	High	High	High	High	High	High	0	0.0001047	3.73
FALSE	High	[K].LLHELTSK.[V]	1xTMT6plex [K8]; 1xTMT6plex [N-Term]		0.000109077	0	1	1	1	Q0PC06	Q0PC06 [285-292]	0	1398.87	0	0.782	0.933	1.779	1.494	1.651	78.6	61.4	73.3	139.7	117.4	129.7		High	High	High	High	High	High	High	0	7.966e-05	2.4
FALSE	High	[K].LLHLATNLR.[K]	1xTMT6plex [N-Term]		0.000653311	0	1	1	1	Q9PPF4	Q9PPF4 [336-344]	0	1279.8	0												NoQuanValues	High	High	High	High	High	High	High	0	0.0004436	2.43
FALSE	High	[K].LLHQCGKNDFEK.[C]	1xCarbamidomethyl [C5]; 2xTMT6plex [K7; K12]; 1xTMT6plex [N-Term]		1.74581e-05	0	1	1	1	Q9PNQ2	Q9PNQ2 [201-212]	1	2176.22	0	1.021	1.222	0.9	0.944	1.03	98.1	100.2	119.9	88.3	92.6	101.1		High	High	High	High	High	High	High	0	1.371e-05	3.89
FALSE	High	[K].LLHSGDALVEFLK.[E]	1xTMT6plex [K13]; 1xTMT6plex [N-Term]		2.47694e-07	0	1	1	1	Q9PM24	Q9PM24 [200-212]	0	1900.13	0	1.091	1.044	0.834	0.83	0.727	108.6	118.5	113.4	90.6	90.2	78.9		High	High	High	High	High	High	High	0	2.313e-07	5.41
FALSE	High	[K].LLHSHLK.[T]	1xTMT6plex [K7]; 1xTMT6plex [N-Term]		0.000535187	0	1	1	4	Q0P8A0	Q0P8A0 [11-17]	0	1305.84	0	1.108	1.067	0.777	0.803	0.672	110.5	122.5	117.9	85.9	88.8	74.3		High	High	High	High	High	High	High	2.678e-05	0.0006132	2.84
FALSE	High	[K].TPNPCALCNR.[F]	2xCarbamidomethyl [C5; C8]; 1xTMT6plex [N-Term]		9.09256e-05	0	1	1	3	Q9PJ66	Q9PJ66 [85-94]	0	1431.7	0	0.95	0.943	0.966	1.015	0.902	103.9	98.7	98	100.4	105.4	93.7		High	High	High	High	High	High	High	0	0.0001456	3.18
FALSE	High	[K].LLHTSNLYYNENLAAAAK.[N]	1xTMT6plex [K18]; 1xTMT6plex [N-Term]		6.68585e-07	0	1	1	1	Q9PIR7	Q9PIR7 [66-83]	0	2464.36	0	1.007	1.084	0.67	0.632	0.647	119	119.9	129	79.8	75.2	77.1		High	High	High	High	High	High	High	0	6.009e-07	4.54
FALSE	High	[K].LLKDFSHFAPKDELLK.[A]	3xTMT6plex [K3; K11; K16]; 1xTMT6plex [N-Term]		6.64477e-05	0	1	1	1	Q0PAW2	Q0PAW2 [63-78]	2	2817.7	0	1.045	1.133	0.699	0.689	0.685	114.2	119.4	129.5	79.9	78.8	78.3		High	High	High	High	High	High	High	0	4.942e-05	3.96
FALSE	High	[K].LLKDKELDENLFGDGDMK.[L]	3xTMT6plex [K3; K5; K18]; 1xTMT6plex [N-Term]		7.30507e-06	0	1	1	1	Q0P8H6	Q0P8H6 [290-307]	2	2996.68	0												NoQuanValues	High	High	High	High	High	High	High	0	5.94e-06	4.74
FALSE	High	[K].LLKDKELDENLFGNLNMQR.[L]	2xTMT6plex [K3; K5]; 1xTMT6plex [N-Term]		4.81003e-09	0	1	1	2	Q0P8I0	Q0P8I0 [293-311]	2	2977.67	0	1.01	1.171	5.265	5.789	5.952	29.7	30	34.8	156.5	172.1	176.9		High	High	High	High	High	High	High	0	7.334e-08	5.42
FALSE	High	[K].LLKDKELDENLFGNLNMQR.[L]	1xOxidation [M17]; 2xTMT6plex [K3; K5]; 1xTMT6plex [N-Term]		1.21557e-06	0	1	1	2	Q0P8I0	Q0P8I0 [293-311]	2	2993.67	0	1.176	0.936	2.445	2.142	2.753	57.4	67.5	53.7	140.4	123	158		High	High	High	High	High	High	High	0	1.064e-06	4.87
FALSE	High	[R].LLKDMSPEDLK.[G]	2xTMT6plex [K3; K11]; 1xTMT6plex [N-Term]		1.76845e-06	0	1	1	1	Q0P9N2	Q0P9N2 [66-76]	1	1976.17	0	1.265	1.171	0.627	0.718	0.652	110.4	139.7	129.4	69.2	79.3	72		High	High	High	High	High	High	High	0	1.529e-06	3.26
FALSE	High	[K].LLKDNALLLNVGR.[G]	1xTMT6plex [K3]; 1xTMT6plex [N-Term]		5.02136e-06	0	1	1	4	Q0PBD7	Q0PBD7 [221-233]	1	1897.2	0	1.057	1.078	0.726	0.669	0.66	115.6	122.2	124.6	83.9	77.4	76.3		High	High	High	High	High	High	High	0	4.127e-06	3
FALSE	High	[R].LLKEESYFFK.[L]	2xTMT6plex [K3; K10]; 1xTMT6plex [N-Term]		0.000195948	0	1	1	1	Q9PP85	Q9PP85 [151-160]	1	1991.18	0	1.299	1.116	1.216	1.007	1.014	90.2	117.2	100.7	109.6	90.8	91.5		High	High	High	High	High	High	High	0	0.0001394	3.04
FALSE	High	[K].LLKEFDALVLCTGASKPLDLDLEGR.[K]	1xCarbamidomethyl [C11]; 2xTMT6plex [K3; K16]; 1xTMT6plex [N-Term]		1.32157e-07	0	1	1	1	Q0PCB6	Q0PCB6 [234-258]	1	3460.97	0	1.064	1.13	0.597	0.541	0.565	122.5	130.4	138.4	73.2	66.3	69.3		High	High	High	High	High	High	High	0	1.268e-07	5.91
FALSE	High	[R].LLKELLPLLDNNNAAK.[E]	2xTMT6plex [K3; K16]; 1xTMT6plex [N-Term]		5.25594e-08	0	1	1	1	Q9PPA2	Q9PPA2 [174-189]	1	2466.53	0	1.059	1.026	1.019	0.962	1.026	98.5	104.3	101	100.4	94.7	101.1		High	High	High	High	High	High	High	0	5.244e-08	5.81
FALSE	High	[K].TPNLSASLPQLK.[A]	1xTMT6plex [K12]; 1xTMT6plex [N-Term]		0.000184438	0	1	1	9	Q0PAY5	Q0PAY5 [80-91]	0	1727.05	0	0.998	1.079	1.118	1.108	1.138	93.2	92.9	100.5	104.2	103.2	106		High	High	High	High	High	High	High	0.001724	0.01005	3.54
FALSE	High	[K].TPNLSASLPQLK.[A]	1xTMT6plex [K12]		1.27531e-05	0	1	1	2	Q0PAY5	Q0PAY5 [80-91]	0	1497.88	0	1.218	1.119	1.176	1.115	1.249	87.2	106.3	97.6	102.6	97.3	108.9		High	High	High	High	High	High	High	0	1.012e-05	3.31
FALSE	High	[K].TPLVESLGTGGGFK.[V]	1xTMT6plex [K14]; 1xTMT6plex [N-Term]		1.09844e-06	0	1	1	2	Q0PAQ4	Q0PAQ4 [50-63]	0	1821.05	0	1.078	1.22	1.187	1.248	1.098	87.8	94.7	107.2	104.3	109.6	96.4		High	High	High	High	High	High	High	0	2.626e-05	4.6
FALSE	High	[K].LLKEQALSFNGELK.[Q]	2xTMT6plex [K3; K14]; 1xTMT6plex [N-Term]		1.74182e-08	0	1	1	1	Q0P8D6	Q0P8D6 [844-857]	1	2277.38	0	1.091	1.129	1.184	1.256	1.146	88.2	96.2	99.5	104.4	110.7	101		High	High	High	High	High	High	High	0	1.804e-08	4.32
FALSE	High	[K].LLKGEVLGHYPFGK.[C]	2xTMT6plex [K3; K14]; 1xTMT6plex [N-Term]		7.06071e-05	0	1	1	1	Q9PMK3	Q9PMK3 [252-265]	1	2245.37	0	1.387	1.165	0.732	0.596	0.501	111.5	154.7	129.9	81.6	66.4	55.8		High	High	High	High	High	High	High	0	5.259e-05	4.13
FALSE	High	[R].LLKGEVLGVEAAHSNELYK.[F]	2xTMT6plex [K3; K19]; 1xTMT6plex [N-Term]		1.56207e-09	0	1	1	5	Q0P7Y3	Q0P7Y3 [576-594]	1	2757.61	0	0.975	1.027	0.9	0.814	0.825	108.3	105.6	111.2	97.4	88.2	89.3		High	High	High	High	High	High	High	0	1.787e-09	7.62
FALSE	High	[K].LLKGVYLLTPNK.[F]	2xTMT6plex [K3; K12]; 1xTMT6plex [N-Term]		2.04318e-07	0	1	1	1	Q0P8I4	Q0P8I4 [12-23]	1	2046.33	0	1.075	1.334	1.683	1.636	2.056	68.3	73.4	91.1	115	111.8	140.5		High	High	High	High	High	High	High	0	1.929e-07	4.27
FALSE	High	[R].TPLLLSGPTNR.[T]	1xTMT6plex [N-Term]		8.82081e-05	0	1	1	4	Q0P9V7	Q0P9V7 [223-233]	0	1397.83	0	0.828	0.988	0.867	0.85	0.834	111.8	92.6	110.4	96.9	95	93.3		High	High	High	High	High	High	High	0	6.496e-05	3.61
FALSE	High	[K].LLKLDEENQK.[L]	2xTMT6plex [K3; K10]; 1xTMT6plex [N-Term]		5.59446e-05	0	1	1	8	Q0PA05	Q0PA05 [428-437]	1	1917.16	0	1.055	1.111	0.772	0.753	0.769	109.9	115.9	122.1	84.9	82.7	84.5		High	High	High	High	High	High	High	0	8.935e-05	3.77
FALSE	High	[K].LLKLDKDEQSLLVSR.[K]	2xTMT6plex [K3; K6]; 1xTMT6plex [N-Term]		4.37968e-08	0	1	1	6	Q0PA05	Q0PA05 [167-181]	2	2444.51	0	1.037	1.031	0.847	0.892	0.791	107.2	111.1	110.5	90.8	95.6	84.8		High	High	High	High	High	High	High	0	1.889e-06	4.67
FALSE	High	[K].LLKLEDVVNYLDNLKK.[-]	3xTMT6plex [K3; K15; K16]; 1xTMT6plex [N-Term]		2.55339e-07	0	1	1	5	Q9PI64	Q9PI64 [62-77]	2	2833.76	0	1.057	1.001	1.18	1.114	1.161	92.1	97.4	92.2	108.7	102.7	106.9		High	High	High	High	High	High	High	0	1.5e-06	5.08
FALSE	High	[K].LLKNENEKDEGLYLAQEVK.[K]	3xTMT6plex [K3; K8; K19]; 1xTMT6plex [N-Term]		4.47752e-05	0	1	1	1	Q0P9F3	Q0P9F3 [322-340]	2	3149.82	0	0.927	0.986	0.523	0.566	0.501	133.2	123.6	131.3	69.7	75.4	66.8		High	High	High	High	High	High	High	0	3.394e-05	3.06
FALSE	High	[R].LLKNNLLFTLNK.[Q]	2xTMT6plex [K3; K12]; 1xTMT6plex [N-Term]		8.91048e-05	0	1	1	1	Q0P9B2	Q0P9B2 [352-363]	1	2118.36	0	0.997	1.109	4.832	4.721	4.914	34.1	34	37.9	165	161.2	167.8		High	High	High	High	High	High	High	0	6.566e-05	3.67
FALSE	High	[R].LLLLHHDDLNLPK.[M]	1xTMT6plex [K13]; 1xTMT6plex [N-Term]		0.000376944	0	1	1	1	Q0P8S2	Q0P8S2 [132-144]	0	1999.21	0	0.91	1.078	18.919	23.269	20.432	9.1	8.3	9.9	173	212.8	186.9		High	High	High	High	High	High	High	0	0.0002616	2.83
FALSE	High	[K].LLLLHPGPVNR.[N]	1xTMT6plex [N-Term]		4.12915e-05	0	1	1	3	Q9PNJ6	Q9PNJ6 [245-255]	0	1457.92	0	1.134	1.326	2.186	2.565	2.978	53.6	60.8	71.1	117.2	137.6	159.7		High	High	High	High	High	High	High	0	3.129e-05	3.66
FALSE	High	[K].LLLLKEQNAK.[A]	2xTMT6plex [K5; K10]; 1xTMT6plex [N-Term]		0.000369452	0	1	1	1	Q0P7V8	Q0P7V8 [42-51]	1	1857.21	0	1.209	1.137	1.613	1.621	1.747	72.1	87.1	81.9	116.2	116.8	125.9		High	High	High	High	High	High	High	0	0.0002573	2.03
FALSE	High	[K].TPGNLEALRPMK.[D]	1xOxidation [M11]; 1xTMT6plex [K12]; 1xTMT6plex [N-Term]		0.000420917	0	1	1	5	Q0PBM9	Q0PBM9 [67-78]	0	1801.04	0	0.963	0.968	0.991	1.107	1.032	99	95.3	95.8	98.1	109.6	102.1		High	High	High	High	High	High	High	0.0003132	0.001688	3.45
FALSE	High	[K].LLNDLELAHKLDSKPNELSGGQQQR.[V]	2xTMT6plex [K10; K14]; 1xTMT6plex [N-Term]		1.07098e-08	0	1	1	1	Q0PAR0	Q0PAR0 [121-145]	1	3490.96	0	0.951	1.439	1.442	1.586	1.578	75	71.4	107.9	108.2	119	118.4		High	High	High	High	High	High	High	0	1.133e-08	4.37
FALSE	High	[K].LLNDLLGSTDLK.[L]	1xTMT6plex [K12]		0.000433764	0	1	1	1	Q0P7U9	Q0P7U9 [50-61]	0	1530.89	0	2.04	1.092	1.045	0.845	1.132	83.9	171.1	91.6	87.6	70.9	95		High	High	High	High	High	High	High	0	0.0002983	2.9
FALSE	High	[K].LLNDLNSLLAK.[N]	1xTMT6plex [K11]		0.000509102	0	1	1	1	Q0P807	Q0P807 [142-152]	0	1442.88	0												NoQuanValues	High	High	High	High	High	High	High	0	0.0003508	1.86
FALSE	High	[R].LLNEGVDDKFFK.[D]	2xTMT6plex [K9; K12]; 1xTMT6plex [N-Term]		6.31691e-05	0	1	1	1	Q0PB50	Q0PB50 [50-61]	1	2112.23	0	0.955	0.969	0.683	0.71	0.541	123.5	118	119.7	84.4	87.6	66.8		High	High	High	High	High	High	High	0	4.727e-05	3.27
FALSE	High	[R].LLNEGVDDKFFKDLEFR.[A]	2xTMT6plex [K9; K12]; 1xTMT6plex [N-Term]		0.000149203	0	1	1	1	Q0PB50	Q0PB50 [50-66]	2	2772.55	0	1.096	1.338	1.302	1.333	1.372	80.6	88.4	107.9	105	107.5	110.6		High	High	High	High	High	High	High	0	0.000107	3.81
FALSE	High	[K].LLNEMSGLDLTDKK.[N]	2xTMT6plex [K13; K14]; 1xTMT6plex [N-Term]		7.98307e-09	0	1	1	3	Q0P9X6	Q0P9X6 [18-31]	1	2264.31	0	0.955	0.928	0.863	0.747	0.714	115.2	110.1	106.9	99.4	86.1	82.3		High	High	High	High	High	High	High	0	2.063e-05	4.72
FALSE	High	[K].LLNEMSGLDLTDKK.[N]	1xOxidation [M5]; 2xTMT6plex [K13; K14]; 1xTMT6plex [N-Term]		4.35731e-06	0	1	1	1	Q0P9X6	Q0P9X6 [18-31]	1	2280.31	0	1.029	1.007	0.87	0.76	0.821	109.4	112.5	110.1	95.1	83.2	89.8		High	High	High	High	High	High	High	0	3.632e-06	2.98
FALSE	High	[K].TPEAAELLK.[S]	1xTMT6plex [K9]; 1xTMT6plex [N-Term]		0.000239723	0	1	1	1	Q0PA26	Q0PA26 [64-72]	0	1429.87	0	1.067	0.896	0.212	0.266	0.237	163.2	174.2	146.2	34.5	43.3	38.6		High	High	High	High	High	High	High	0	0.0001696	2.71
FALSE	High	[R].LLNENLEK.[L]	1xTMT6plex [K8]; 1xTMT6plex [N-Term]		0.000330805	0	1	1	8	Q0P8B2	Q0P8B2 [396-403]	0	1430.86	0	0.944	0.888	0.723	0.679	0.578	124.7	117.7	110.7	90.2	84.7	72.1		High	High	High	High	High	High	High	0	0.0002309	2.99
FALSE	High	[K].LLNENLLKK.[M]	2xTMT6plex [K8; K9]; 1xTMT6plex [N-Term]		4.90465e-05	0	1	1	1	Q9PIS0	Q9PIS0 [81-89]	1	1772.16	0	1.02	1.103	0.52	0.508	0.461	130.1	132.7	143.5	67.7	66.1	60		High	High	High	High	High	High	High	0	3.683e-05	2.33
FALSE	High	[R].LLNEPTSAALAYGLDKK.[D]	TMT6plex [K]; 1xTMT6plex [N-Term]		4.63072e-10	0	1	1	4	O69298	O69298 [167-183]	1	2262.31	0	2.044	1.183	1.765	1.39	2.126	63.1	129	74.7	111.4	87.7	134.2		High	High	High	High	High	High	High	0	5.563e-10	6.28
FALSE	High	[R].LLNEPTSAALAYGLDKK.[D]	2xTMT6plex [K16; K17]; 1xTMT6plex [N-Term]		1.2064e-11	0	1	1	9	O69298	O69298 [167-183]	1	2491.47	0	1	1.146	1.057	0.981	1.028	96.6	96.6	110.7	102.1	94.8	99.3		High	High	High	High	High	High	High	0	1.681e-11	7.18
FALSE	High	[R].LLNEPTSAALAYGLDKKDSEK.[L]	3xTMT6plex [K16; K17; K21]; 1xTMT6plex [N-Term]		2.07453e-13	0	1	1	4	O69298	O69298 [167-187]	2	3179.83	0	1.109	1.228	2.577	2.408	3.597	50.3	55.8	61.8	129.7	121.2	181.1		High	High	High	High	High	High	High	0	3.415e-13	5.74
FALSE	High	[K].LLNEQFENSYK.[E]	1xTMT6plex [K11]; 1xTMT6plex [N-Term]		1.73298e-06	0	1	1	2	Q9PPK3	Q9PPK3 [212-222]	0	1843	0	1.002	1.005	0.649	0.611	0.529	125.1	125.4	125.7	81.1	76.4	66.2		High	High	High	High	High	High	High	0	1.498e-06	5.34
FALSE	High	[K].LLNEQFENSYKECK.[N]	1xCarbamidomethyl [C13]; TMT6plex [K]; 1xTMT6plex [N-Term]		0.000392382	0	1	1	1	Q9PPK3	Q9PPK3 [212-225]	1	2260.17	0	4.473	1.555	2.586	1.842	3.97	38.9	174	60.5	100.6	71.6	154.4		High	High	High	High	High	High	High	0	0.0002721	3.46
FALSE	High	[K].LLNEQFENSYKECK.[N]	1xCarbamidomethyl [C13]; 2xTMT6plex [K11; K14]; 1xTMT6plex [N-Term]		3.20724e-09	0	1	1	2	Q9PPK3	Q9PPK3 [212-225]	1	2489.33	0	1.088	1.194	0.893	0.926	0.864	100.6	109.4	120.1	89.8	93.2	86.9		High	High	High	High	High	High	High	0	2.472e-05	4.95
FALSE	High	[K].LLNEQLNK.[DE]	1xTMT6plex [K8]; 1xTMT6plex [N-Term]		0.000404369	0	2	2	7	Q0PAY9; Q46106	Q0PAY9 [57-64]; Q46106 [9-16]	0	1429.88	0	0.97	0.904	0.808	0.806	0.757	114.4	111	103.3	92.4	92.2	86.6	NotUnique	High	High	High	High	High	High	High	0	0.0002808	2.81
FALSE	High	[K].LLNEQVSQK.[L]	1xTMT6plex [K9]; 1xTMT6plex [N-Term]		0.00014043	0	1	1	2	Q0PC90	Q0PC90 [72-80]	0	1516.91	0	1.014	1.013	0.787	0.808	0.773	111.2	112.7	112.7	87.5	89.9	85.9		High	High	High	High	High	High	High	0	0.0003486	3.53
FALSE	High	[R].LLNEVEGLNR.[V]	1xTMT6plex [N-Term]		6.64477e-05	0	1	1	3	Q9PN49	Q9PN49 [486-495]	0	1385.79	0	0.993	1.096	0.769	0.689	0.64	115.7	114.8	126.8	89	79.8	74		High	High	High	High	High	High	High	0	9.643e-05	3.44
FALSE	High	[K].LLNFNANSVLGNEK.[L]	1xTMT6plex [K14]		4.00561e-05	0	1	1	1	Q0PAV7	Q0PAV7 [146-159]	0	1761.97	0	2.217	1.093	1.9	1.468	2.242	60.5	134.1	66.1	114.9	88.8	135.6		High	High	High	High	High	High	High	0	3.029e-05	4.27
FALSE	High	[K].LLNFNANSVLGNEK.[L]	1xTMT6plex [K14]; 1xTMT6plex [N-Term]		1.17324e-08	0	1	1	2	Q0PAV7	Q0PAV7 [146-159]	0	1991.13	0	0.932	1.059	1.041	1.032	1.008	98.8	92.1	104.7	102.8	101.9	99.6		High	High	High	High	High	High	High	0	1.238e-08	6.32
FALSE	High	[K].LLNFSSPDK.[N]	1xTMT6plex [K9]; 1xTMT6plex [N-Term]		0.000201968	0	1	1	1	Q0P8J2	Q0P8J2 [443-451]	0	1478.86	0												NoQuanValues	High	High	High	High	High	High	High	0	0.0001435	2.65
FALSE	High	[K].LLNFSSPDKNNK.[L]	2xTMT6plex [K9; K12]; 1xTMT6plex [N-Term]		0.000673105	0	1	1	1	Q0P8J2	Q0P8J2 [443-454]	1	2064.21	0	0.916	1.059	4.247	5	4.818	35.2	32.2	37.3	149.5	176.1	169.6		High	High	High	High	High	High	High	0	0.0004582	1.93
FALSE	High	[K].TPDGGTHEAGFR.[M]	1xTMT6plex [N-Term]		3.191e-07	0	1	1	7	O87667	O87667 [271-282]	0	1473.73	0	1.134	0.988	0.957	0.866	0.844	103.6	117.6	102.4	99.1	89.8	87.4		High	High	High	High	High	High	High	0	2.951e-07	4.82
FALSE	High	[K].TPCLNLGDR.[Q]	1xCarbamidomethyl [C3]; 1xTMT6plex [N-Term]		0.000344372	0	1	1	2	Q0P8T0	Q0P8T0 [305-313]	0	1274.67	0	0.803	1.067	2.682	2.711	2.259	57	45.8	60.8	152.9	154.6	128.8		High	High	High	High	High	High	High	0	0.00024	2.37
FALSE	High	[K].LLNKNFPNNTSYDLNTK.[L]	2xTMT6plex [K4; K17]; 1xTMT6plex [N-Term]		5.11153e-09	0	1	1	2	Q0P937	Q0P937 [553-569]	1	2683.5	0	0.869	0.964	4.811	4.79	5.474	33.5	29.1	32.3	161.2	160.5	183.4		High	High	High	High	High	High	High	0	5.57e-09	5.78
FALSE	High	[K].LLNKPLFVLDAK.[T]	TMT6plex [K]; 1xTMT6plex [N-Term]		2.62546e-06	0	1	1	3	Q0P885	Q0P885 [254-265]	0	1829.17	0	2.614	1.073	2.661	2.456	3.488	45.1	118	48.5	120.1	110.8	157.5		High	High	High	High	High	High	High	0	2.22e-06	3.35
FALSE	High	[K].LLNLDEEQQKEK.[F]	2xTMT6plex [K10; K12]; 1xTMT6plex [N-Term]		2.70649e-06	0	1	1	5	Q9PHM7	Q9PHM7 [497-508]	1	2174.26	0	1.118	1.065	0.814	0.724	0.828	108.1	120.9	115.2	88	78.3	89.5		High	High	High	High	High	High	High	0	0.0001085	4.05
FALSE	High	[K].LLNLGADKLSLNSK.[A]	2xTMT6plex [K8; K14]; 1xTMT6plex [N-Term]		0.000693486	0	1	1	2	Q0P8U3	Q0P8U3 [91-104]	1	2173.35	0	0.969	1.104	0.938	0.953	0.932	101.8	98.6	112.4	95.5	97	94.8		High	High	High	High	High	High	High	0	0.0004693	2.19
FALSE	High	[K].LLNDLELAHK.[L]	1xTMT6plex [K10]; 1xTMT6plex [N-Term]		7.13251e-05	0	1	1	1	Q0PAR0	Q0PAR0 [121-130]	0	1623.98	0	1.014	0.854	0.416	0.46	0.41	144.4	146.4	123.4	60.1	66.4	59.2		High	High	High	High	High	High	High	0	5.279e-05	3.96
FALSE	High	[R].TNVWVGGAVAFGPTNER.[N]			3.12698e-07	0	1	1	3	Q9PLX2	Q9PLX2 [78-94]	0	1774.89	0												NoQuanLabels	High	High	High	High	High	High	High	0	2.883e-07	4.31
FALSE	High	[K].LLNDKFPDYEKVLPK.[T]	3xTMT6plex [K5; K11; K15]; 1xTMT6plex [N-Term]		0.000178938	0	1	1	2	Q0PCC3	Q0PCC3 [231-245]	2	2735.65	0	1.285	1.441	2.203	2.247	3.297	52.3	67.2	75.4	115.2	117.5	172.4		High	High	High	High	High	High	High	0.0004081	0.002277	3.74
FALSE	High	[K].TPEATEEDLTR.[T]	1xTMT6plex [N-Term]		1.38297e-05	0	1	1	2	Q0PAS2	Q0PAS2 [153-163]	0	1490.75	0	1.044	1.504	9.013	10.857	9.737	18.1	18.9	27.2	163.1	196.5	176.2		High	High	High	High	High	High	High	0	1.101e-05	3.54
FALSE	High	[K].LLLLTPELEYTGALNSFKR.[L]	1xTMT6plex [K18]; 1xTMT6plex [N-Term]		3.27127e-05	0	1	1	1	Q0P8I2	Q0P8I2 [5-23]	1	2636.54	0	0.893	1.07	1.752	1.897	1.915	70.4	62.8	75.3	123.3	133.5	134.8		High	High	High	High	High	High	High	0	2.504e-05	4.96
FALSE	High	[R].LLLNHGQTQR.[Y]	1xTMT6plex [N-Term]		1.51911e-06	0	1	1	4	Q0PB10	Q0PB10 [208-217]	0	1408.82	0	1.057	0.994	0.894	0.879	0.853	105.7	111.7	105	94.5	92.9	90.2		High	High	High	High	High	High	High	0	7.711e-06	4.02
FALSE	High	[R].LLLNPSDDLSFKR.[L]	1xTMT6plex [K12]; 1xTMT6plex [N-Term]		9.27835e-05	0	1	1	1	Q0P9F3	Q0P9F3 [399-411]	1	1976.16	0	1.401	1.083	0.521	0.571	0.509	118	165.3	127.8	61.5	67.3	60.1		High	High	High	High	High	High	High	0	6.825e-05	3.65
FALSE	High	[K].TPGNLEALRPMK.[D]	1xTMT6plex [K12]; 1xTMT6plex [N-Term]		0.000168423	0	1	1	1	Q0PBM9	Q0PBM9 [67-78]	0	1785.05	0	0.815	0.785	0.487	0.597	0.479	144.1	117.4	113.1	70.2	86.1	69		High	High	High	High	High	High	High	0	0.0001201	3.3
FALSE	High	[K].TPGNLEALRPMK.[D]	1xTMT6plex [K12]; 1xTMT6plex [N-Term]		0.00012068	0	1	1	2	Q0PBM9	Q0PBM9 [67-78]	0	1555.88	0	1.247	1.053	1.014	0.966	0.991	95.7	119.3	100.8	97	92.5	94.8		High	High	High	High	High	High	High	0	0.0001573	2.49
FALSE	High	[K].LLLPANLNHK.[S]	1xTMT6plex [K10]; 1xTMT6plex [N-Term]		3.55807e-06	0	1	1	2	Q9PI55	Q9PI55 [40-49]	0	1591.01	0	1.148	1.184	1.816	2.065	1.684	67.4	77.4	79.9	122.5	139.3	113.6		High	High	High	High	High	High	High	0	2.965e-06	4.58
FALSE	High	[R].LLLQAEDGTSAEYLLDK.[S]	1xTMT6plex [K17]; 1xTMT6plex [N-Term]		3.01042e-08	0	1	1	4	Q9PI30	Q9PI30 [1318-1334]	0	2337.3	0	1	1.042	0.983	0.928	0.927	102	102	106.3	100.3	94.7	94.5		High	High	High	High	High	High	High	0	2.313e-07	6.67
FALSE	High	[K].LLLQNQALKR.[L]	1xTMT6plex [K9]; 1xTMT6plex [N-Term]		2.29494e-05	0	1	1	1	Q0P8S2	Q0P8S2 [94-103]	1	1655.07	0	0.808	0.984	5.338	5.43	5.028	32.3	26.1	31.8	172.3	175.3	162.3		High	High	High	High	High	High	High	0	1.772e-05	3.73
FALSE	High	[K].LLLSFDEKYKDK.[V]	3xTMT6plex [K8; K10; K12]; 1xTMT6plex [N-Term]		0.00035136	0	1	1	1	Q0P9M0	Q0P9M0 [176-187]	2	2415.47	0	1.498	1.58	1.923	1.777	2.2	60.1	90.1	95	115.7	106.8	132.3		High	High	High	High	High	High	High	0	0.0002433	2.05
FALSE	High	[K].TPGHPELSTLGVELATGPLGQGVANAVGFAMAAK.[K]	1xTMT6plex [K34]; 1xTMT6plex [N-Term]		2.17677e-08	0	1	1	1	Q0P7Y3	Q0P7Y3 [98-131]	0	3720.02	0	1.142	0.991	1.073	0.929	1.079	96.6	110.2	95.7	103.6	89.7	104.2		High	High	High	High	High	High	High	0	2.244e-08	8.81
FALSE	High	[K].TPGHLHLYLHK.[G]	1xTMT6plex [K11]; 1xTMT6plex [N-Term]		6.51164e-05	0	1	1	2	Q0PBA7	Q0PBA7 [110-120]	0	1774.05	1	1.579	1.165	1.26	1.612	1.216	76.6	121	89.2	96.5	123.5	93.1		High	High	High	High	High	High	High	0	4.853e-05	5.35
FALSE	High	[R].LLLSVPYGLTQVER.[K]	1xTMT6plex [N-Term]		0.00035136	0	1	1	1	Q0PBM9	Q0PBM9 [110-123]	0	1817.07	0												NoQuanValues	High	High	High	High	High	High	High	0	0.0002436	3.59
FALSE	High	[K].TPELFYTLGQAVEESEMYR.[S]	1xOxidation [M17]; 1xTMT6plex [N-Term]		1.59369e-05	0	1	1	1	Q0P896	Q0P896 [270-288]	0	2508.22	0	1.443	1.047	0.812	1.276	0.917	92.4	133.3	96.8	75	117.9	84.7		High	High	High	High	High	High	High	0	1.261e-05	4.92
FALSE	High	[K].LLLTYHAKELAK.[M]	2xTMT6plex [K8; K12]; 1xTMT6plex [N-Term]		0.000153793	0	1	1	1	Q0P9Q7	Q0P9Q7 [310-321]	1	2087.32	0	0.878	1.01	1.143	1.35	1.24	90.6	79.5	91.5	103.6	122.4	112.4		High	High	High	High	High	High	High	0	0.00011	3.33
FALSE	High	[R].LLMLYNTPVNVVHK.[K]	1xTMT6plex [K14]; 1xTMT6plex [N-Term]		1.41509e-06	0	1	1	1	Q0PC64	Q0PC64 [225-238]	0	2099.25	0	1.12	1.103	1.243	1.159	1.074	89.6	100.3	98.8	111.3	103.8	96.2		High	High	High	High	High	High	High	0	1.225e-06	6.27
FALSE	High	[R].LLMLYNTPVNVVHK.[K]	1xOxidation [M3]; 1xTMT6plex [K14]; 1xTMT6plex [N-Term]		5.11153e-09	0	1	1	6	Q0PC64	Q0PC64 [225-238]	0	2115.24	0	1.026	1.107	0.947	0.96	0.934	100.4	103.1	111.2	95.1	96.4	93.8		High	High	High	High	High	High	High	0	5.609e-09	6.07
FALSE	High	[K].TPELFYTLGQAVEESEMYR.[S]	1xTMT6plex [N-Term]		2.0022e-07	0	1	1	1	Q0P896	Q0P896 [270-288]	0	2492.22	0	1.431	1.219	1.516	1.318	1.211	78	111.6	95.1	118.2	102.8	94.4		High	High	High	High	High	High	High	0	1.88e-07	5.43
FALSE	High	[K].LLMVSNLGEQYDPK.[T]	1xTMT6plex [K14]		7.50263e-05	0	1	1	1	Q0PB95	Q0PB95 [309-322]	0	1835.98	0	1.029	1.197	2.544	2.519	3.623	50.4	51.8	60.3	128.1	126.9	182.5		High	High	High	High	High	High	High	0	5.568e-05	3.34
FALSE	High	[K].LLMVSNLGEQYDPK.[T]	1xTMT6plex [K14]; 1xTMT6plex [N-Term]		9.38808e-09	0	1	1	4	Q0PB95	Q0PB95 [309-322]	0	2065.14	0	0.984	1.241	10.248	10.873	11.635	16.7	16.4	20.7	170.9	181.3	194		High	High	High	High	High	High	High	0	9.992e-09	5.26
FALSE	High	[K].LLMVSNLGEQYDPK.[T]	1xOxidation [M3]; 1xTMT6plex [K14]; 1xTMT6plex [N-Term]		8.70096e-07	0	1	1	16	Q0PB95	Q0PB95 [309-322]	0	2081.14	0	0.996	1.134	3.482	3.557	3.572	43.7	43.5	49.5	152	155.3	156		High	High	High	High	High	High	High	0	7.688e-07	4.82
FALSE	High	[K].LLMVSNLGEQYDPKTGK.[G]	2xTMT6plex [K14; K17]; 1xTMT6plex [N-Term]		1.60213e-07	0	1	1	1	Q0PB95	Q0PB95 [309-325]	1	2580.47	0	1.075	1.051	8.036	8.315	11.002	19.7	21.2	20.7	158.2	163.7	216.6		High	High	High	High	High	High	High	0	1.523e-07	4.06
FALSE	High	[K].LLMVSNLGEQYDPKTGKGTLGR.[N]	2xTMT6plex [K14; K17]; 1xTMT6plex [N-Term]		7.3802e-10	0	1	1	1	Q0PB95	Q0PB95 [309-330]	2	3064.74	0	1.084	1.076	4.259	4.392	5.537	34.6	37.5	37.2	147.3	151.9	191.5		High	High	High	High	High	High	High	0	8.773e-10	4.26
FALSE	High	[K].LLNADLDFSNFDLEAK.[L]	1xTMT6plex [K16]; 1xTMT6plex [N-Term]		5.11153e-09	0	1	1	2	Q0P937	Q0P937 [352-367]	0	2283.23	0	1.028	1.07	1.645	1.61	1.641	75.1	77.1	80.3	123.5	120.9	123.2		High	High	High	High	High	High	High	0	5.602e-09	5.98
FALSE	High	[K].LLNAFANDEDLHAR.[T]	1xTMT6plex [N-Term]		2.99509e-06	0	1	1	1	Q0PBH1	Q0PBH1 [682-695]	0	1827.96	0	1.146	1.145	1.34	1.319	1.302	82.7	94.8	94.7	110.9	109.1	107.7		High	High	High	High	High	High	High	0	2.531e-06	5.62
FALSE	High	[K].TPEGELCER.[S]	1xCarbamidomethyl [C7]; 1xTMT6plex [N-Term]		0.000227944	0	1	1	5	Q0P9Y5	Q0P9Y5 [171-179]	0	1319.65	0	0.909	0.888	0.948	1.004	0.96	105.1	95.5	93.4	99.7	105.5	100.9		High	High	High	High	High	High	High	0	0.0001614	2.9
FALSE	High	[K].LLNAYHKEEEKK.[L]	3xTMT6plex [K7; K11; K12]; 1xTMT6plex [N-Term]		1.26585e-06	0	1	1	1	Q0P9G9	Q0P9G9 [67-78]	2	2418.45	0	0.892	1.162	1.422	1.397	1.277	83.9	74.9	97.5	119.3	117.2	107.2		High	High	High	High	High	High	High	0	1.11e-06	4.19
FALSE	High	[K].TPEGELCER.[S]	1xCarbamidomethyl [C7]		0.000110186	0	1	1	1	Q0P9Y5	Q0P9Y5 [171-179]	0	1090.48	0												NoQuanLabels	High	High	High	High	High	High	High	0	7.991e-05	2.18
FALSE	High	[K].LLNCELFNLEK.[L]	1xCarbamidomethyl [C4]; 1xTMT6plex [K11]; 1xTMT6plex [N-Term]		1.15552e-06	0	1	1	1	Q0P8V5	Q0P8V5 [124-134]	0	1851.05	0	0.929	0.941	0.537	0.507	0.491	136.2	126.5	128.1	73.2	69	66.9		High	High	High	High	High	High	High	0	1.01e-06	3.59
FALSE	High	[K].LLNDKEDANSNKNDTK.[L]	3xTMT6plex [K5; K12; K16]; 1xTMT6plex [N-Term]		0.000192034	0	1	1	3	Q0P8Y1	Q0P8Y1 [231-246]	2	2735.53	0	1.285	1.66	30.793	40.543	36.384	5.4	6.9	8.9	165.5	217.8	195.5		High	High	High	High	High	High	High	0	0.0001368	3.1
FALSE	High	[K].LLNDKFPDYEK.[V]	2xTMT6plex [K5; K11]; 1xTMT6plex [N-Term]		1.69356e-05	0	1	1	5	Q0PCC3	Q0PCC3 [231-241]	1	2069.19	0	1.138	1.106	0.989	1.027	0.943	96.7	110	107	95.7	99.3	91.2		High	High	High	High	High	High	High	0.000101	0.0007379	3.63
FALSE	High	[K].TPQHLLDKLCESANK.[D]	1xCarbamidomethyl [C10]; 2xTMT6plex [K8; K15]; 1xTMT6plex [N-Term]		4.59559e-07	0	1	1	3	Q0PBY7	Q0PBY7 [47-61]	1	2441.38	0	1.023	0.915	0.827	0.796	0.789	112.2	114.7	102.7	92.7	89.2	88.5		High	High	High	High	High	High	High	0	2.815e-06	3.46
FALSE	High	[K].TNLGEASAALK.[F]	1xTMT6plex [K11]		3.73153e-05	0	1	1	2	Q0P7R1	Q0P7R1 [139-149]	0	1303.74	0	1.897	1.126	1.698	1.525	1.603	67.8	128.6	76.3	115.1	103.4	108.7		High	High	High	High	High	High	High	0	2.835e-05	2.57
FALSE	High	[K].TNLFSNSTYLQSENSKR.[L]	1xTMT6plex [K16]; 1xTMT6plex [N-Term]		6.78833e-09	0	1	1	2	Q0P8G1	Q0P8G1 [113-129]	1	2447.29	0	0.847	1.06	0.715	0.649	0.622	122.6	103.9	130	87.6	79.5	76.3		High	High	High	High	High	High	High	0	7.362e-09	6.1
FALSE	High	[K].LNDENEKLNYHNLPAELAWK.[M]	2xTMT6plex [K7; K20]; 1xTMT6plex [N-Term]		5.03437e-07	0	2	2	1	Q0P8J3; Q0P8J2	Q0P8J3 [214-233]; Q0P8J2 [214-233]	1	3098.69	0	0.893	0.869	2.031	2.081	2.338	65.1	58.2	56.6	132.3	135.6	152.3	NotUnique	High	High	High	High	High	High	High	0	4.548e-07	4.96
FALSE	High	[K].LNDETNGLNWENGYTK.[E]	1xTMT6plex [K16]; 1xTMT6plex [N-Term]		1.33842e-08	0	1	1	5	Q0P8G4	Q0P8G4 [17-32]	0	2326.17	0	0.963	1.03	1.403	1.437	1.442	82.5	79.4	85	115.8	118.5	118.9		High	High	High	High	High	High	High	0	1.414e-08	6.06
FALSE	High	[K].TMQLTNPKELSQVK.[K]	2xTMT6plex [K8; K14]; 1xTMT6plex [N-Term]		7.60719e-06	0	1	1	2	Q9PLX9	Q9PLX9 [34-47]	1	2304.36	0	1.084	1.171	1.679	1.741	2.113	68.3	74	80	114.6	118.9	144.2		High	High	High	High	High	High	High	0	6.173e-06	3.88
FALSE	High	[K].LNDFAYEK.[K]	1xTMT6plex [K8]; 1xTMT6plex [N-Term]		5.48235e-05	0	1	1	3	Q0PA18	Q0PA18 [23-30]	0	1457.8	0	1.186	1.182	0.958	0.943	0.843	98.1	116.4	116	94.1	92.6	82.8		High	High	High	High	High	High	High	0	0.0002066	2.73
FALSE	High	[K].TMQLTNPK.[E]	1xTMT6plex [K8]; 1xTMT6plex [N-Term]		0.00048427	0	1	1	9	Q9PLX9	Q9PLX9 [34-41]	0	1390.81	0	0.722	1.019	0.753	0.737	0.7	121.7	87.8	124	91.7	89.7	85.2		High	High	High	High	High	High	High	0.000101	0.000718	3.23
FALSE	High	[K].TMQECLFDENLK.[S]	1xCarbamidomethyl [C5]; 1xTMT6plex [K12]; 1xTMT6plex [N-Term]		5.31837e-05	0	1	1	2	Q0P8A5	Q0P8A5 [43-54]	0	1986.01	0	0.907	0.935	0.738	0.649	0.673	122.4	111	114.5	90.3	79.5	82.4		High	High	High	High	High	High	High	0	3.982e-05	3.57
FALSE	High	[K].TMQDVDAFFK.[S]	1xOxidation [M2]; 1xTMT6plex [K10]; 1xTMT6plex [N-Term]		2.18161e-05	0	1	1	23	Q0PBP3	Q0PBP3 [54-63]	0	1675.88	0	0.906	0.942	0.566	0.539	0.512	134.4	121.7	126.6	76.1	72.4	68.8		High	High	High	High	High	High	High	5.323e-05	0.0006921	3.13
FALSE	High	[K].LNDKHLALLASQGLYK.[L]	2xTMT6plex [K4; K16]; 1xTMT6plex [N-Term]		1.282e-07	0	1	1	1	Q0PA33	Q0PA33 [148-163]	1	2471.5	0	1.227	1.211	0.931	1.062	0.865	95.3	117	115.4	88.7	101.2	82.4		High	High	High	High	High	High	High	0	1.234e-07	5.36
FALSE	High	[K].LNDKQMQENLMTAMHTLQK.[N]	TMT6plex [K]; 1xTMT6plex [N-Term]		1.42564e-05	0	1	1	2	Q0PC61	Q0PC61 [15-33]	1	2732.43	0												NoQuanValues	High	High	High	High	High	High	High	0	6.004e-05	3.75
FALSE	High	[K].LNDKQMQENLMTAMHTLQK.[N]	2xTMT6plex [K4; K19]; 1xTMT6plex [N-Term]		4.42428e-08	0	1	1	3	Q0PC61	Q0PC61 [15-33]	1	2961.59	0	1.01	0.978	1.093	1.098	1.329	92.2	93.1	90.2	100.8	101.2	122.5		High	High	High	High	High	High	High	0	4.41e-08	6.28
FALSE	High	[K].LNDKQMQENLMTAMHTLQK.[N]	1xOxidation [M]; 2xTMT6plex [K4; K19]; 1xTMT6plex [N-Term]		2.81844e-06	0	1	1	2	Q0PC61	Q0PC61 [15-33]	1	2977.59	0	0.994	1.046	1.374	1.345	1.534	82.3	81.7	86.1	113	110.7	126.2		High	High	High	High	High	High	High	0	0.0001702	3.83
FALSE	High	[K].LNDKVVGVPAK.[N]	2xTMT6plex [K4; K11]; 1xTMT6plex [N-Term]		0.000175362	0	1	1	2	Q0P8Q4	Q0P8Q4 [89-99]	1	1827.17	0	1.655	1.66	17.524	21.132	14.537	10.4	17.3	17.3	182.8	220.5	151.7		High	High	High	High	High	High	High	0	0.0001257	3.34
FALSE	High	[K].LNDLHSVEELTQYTK.[A]	1xTMT6plex [K15]; 1xTMT6plex [N-Term]		1.17918e-06	0	1	1	4	Q0PBR5	Q0PBR5 [177-191]	0	2248.22	0	1.085	1.084	1.307	1.345	1.254	84.8	92	91.9	110.9	114.1	106.4		High	High	High	High	High	High	High	0	1.22e-06	6.7
FALSE	High	[K].TMQYLYDDGENCQFMDTQTYEQVALSDDDVGEAKK.[W]	1xCarbamidomethyl [C12]; 1xOxidation [M15]; 2xTMT6plex [K34; K35]; 1xTMT6plex [N-Term]		9.08408e-12	0	1	1	2	Q9PHW3	Q9PHW3 [71-105]	1	4811.23	0	0.795	0.948	0.709	0.778	0.748	120.5	95.8	114.2	85.5	93.8	90.1		High	High	High	High	High	High	High	0	1.288e-11	7.94
FALSE	High	[K].LNDLKPQMLEEATLNAR.[N]	1xTMT6plex [K5]; 1xTMT6plex [N-Term]		9.50778e-10	0	1	1	3	Q0PC92	Q0PC92 [165-181]	0	2414.35	0	0.884	1.162	3.868	4.134	3.652	40.8	36.1	47.4	157.9	168.7	149.1		High	High	High	High	High	High	High	0	2.358e-07	4.18
FALSE	High	[R].LNDLNLKDLHEAGNSGK.[V]	TMT6plex [K]; 1xTMT6plex [N-Term]		2.27181e-05	0	1	1	3	Q0PAV7	Q0PAV7 [194-210]	1	2296.27	0	1.228	1.115	2.791	2.251	2.945	53	65	59	147.8	119.2	156		High	High	High	High	High	High	High	0	1.758e-05	5.18
FALSE	High	[R].LNDLNLKDLHEAGNSGK.[V]	2xTMT6plex [K7; K17]; 1xTMT6plex [N-Term]		1.25947e-08	0	1	1	5	Q0PAV7	Q0PAV7 [194-210]	1	2525.43	0	0.928	1.027	5.023	5.658	5.026	32.2	29.8	33	161.5	181.9	161.6		High	High	High	High	High	High	High	0	1.327e-08	5.59
FALSE	High	[R].LNDLNLKDLHEAGNSGKVELK.[L]	3xTMT6plex [K7; K17; K21]; 1xTMT6plex [N-Term]		5.7866e-06	0	1	1	2	Q0PAV7	Q0PAV7 [194-214]	2	3223.88	0	0.91	1.207	12.241	12.68	15.739	13.7	12.5	16.5	167.8	173.8	215.7		High	High	High	High	High	High	High	0	4.75e-06	4.53
FALSE	High	[K].TMQDVDAFFK.[S]	1xTMT6plex [K10]; 1xTMT6plex [N-Term]		8.82081e-05	0	1	1	3	Q0PBP3	Q0PBP3 [54-63]	0	1430.72	0	1.316	1.175	0.804	0.918	0.89	98.3	129.4	115.5	79	90.3	87.5		High	High	High	High	High	High	High	0	6.452e-05	2.58
FALSE	High	[K].LNDLYNTENQK.[F]	1xTMT6plex [K11]; 1xTMT6plex [N-Term]		2.3183e-05	0	1	1	1	Q0PBD4	Q0PBD4 [198-208]	0	1809.97	0	0.946	0.937	7.732	8.933	8.853	21.1	20	19.8	163.3	188.7	187		High	High	High	High	High	High	High	0	1.806e-05	3.35
FALSE	High	[R].LNDNLLELSFDRER.[F]	1xTMT6plex [N-Term]		0.000180753	0	1	1	1	Q0P8R0	Q0P8R0 [25-38]	1	1963.04	0	0.737	1.014	0.735	0.665	0.577	126.9	93.6	128.7	93.3	84.4	73.2		High	High	High	High	High	High	High	0	0.0001295	3.03
FALSE	High	[R].TMPKPLVLGTTGLDEK.[L]	1xOxidation [M2]; 2xTMT6plex [K4; K16]; 1xTMT6plex [N-Term]		2.45197e-07	0	1	1	1	Q9PIT2	Q9PIT2 [67-82]	0	2403.41	0	0.947	0.977	0.795	0.737	0.709	116.2	110	113.5	92.3	85.6	82.3		High	High	High	High	High	High	High	0	2.287e-07	4.38
FALSE	High	[R].TMPKPLVLGTTGLDEK.[L]	2xTMT6plex [K4; K16]; 1xTMT6plex [N-Term]		6.58509e-09	0	1	1	1	Q9PIT2	Q9PIT2 [67-82]	0	2387.42	0	0.864	0.942	0.671	0.665	0.612	126.2	109.1	118.9	84.7	84	77.2		High	High	High	High	High	High	High	0	7.154e-09	6.28
FALSE	High	[R].TMPKPLVLGTTGLDEK.[L]	TMT6plex [K]; 1xTMT6plex [N-Term]		5.05588e-05	0	1	1	1	Q9PIT2	Q9PIT2 [67-82]	0	2158.26	0	1.415	0.985	1.232	1.195	1.333	83.8	118.6	82.6	103.2	100.2	111.7		High	High	High	High	High	High	High	0	3.782e-05	3.62
FALSE	High	[R].LNDYNQALK.[L]	1xTMT6plex [K9]; 1xTMT6plex [N-Term]		0.000227944	0	1	1	1	Q0P863	Q0P863 [640-648]	0	1536.88	0	1.057	0.99	0.772	0.722	0.733	113.8	120.2	112.6	87.8	82.2	83.4		High	High	High	High	High	High	High	0	0.0001618	2.85
FALSE	High	[K].TMNQSGFFK.[N]	1xTMT6plex [K9]; 1xTMT6plex [N-Term]		3.96526e-05	0	1	1	1	Q0P9Y5	Q0P9Y5 [443-451]	0	1517.82	0	0.824	1.042	1.103	1.175	1.096	96.1	79.3	100.2	106	112.9	105.4		High	High	High	High	High	High	High	0	3.01e-05	3.24
FALSE	High	[K].LNEAAEK.[E]	1xTMT6plex [K7]; 1xTMT6plex [N-Term]		0.000479449	0	1	1	4	Q0P891	Q0P891 [109-115]	0	1232.73	0	0.731	0.74	0.564	0.608	0.508	144.5	105.7	107	81.5	87.9	73.4		High	High	High	High	High	High	High	2.678e-05	0.0006262	2.39
FALSE	High	[K].LNEAAEKESDTTTAAFAQENLAK.[Y]	TMT6plex [K]; 1xTMT6plex [N-Term]		5.6566e-09	0	1	1	6	Q0P891	Q0P891 [109-131]	1	2910.51	0	1.128	0.924	1.121	1.049	1.121	94.6	106.7	87.4	106.1	99.2	106.1		High	High	High	High	High	High	High	0	6.155e-09	5.66
FALSE	High	[K].LNDLKPQMLEEATLNAR.[N]	1xOxidation [M8]; 1xTMT6plex [K5]; 1xTMT6plex [N-Term]		4.04638e-05	0	1	1	4	Q0PC92	Q0PC92 [165-181]	0	2430.34	0	0.891	0.969	4.182	4.481	4.056	38.5	34.3	37.3	161	172.6	156.2		High	High	High	High	High	High	High	0	4.087e-05	3.72
FALSE	High	[K].LNDELYNLNK.[L]	1xTMT6plex [K10]; 1xTMT6plex [N-Term]		1.67649e-05	0	1	1	1	Q9PPB4	Q9PPB4 [236-245]	0	1693.95	0	1.037	1.025	1.057	0.921	0.841	102	105.8	104.6	107.8	94	85.8		High	High	High	High	High	High	High	0	1.32e-05	3.44
FALSE	High	[K].LNDELKLTNEQTLNFDK.[A]	2xTMT6plex [K6; K17]; 1xTMT6plex [N-Term]		1.24678e-08	0	1	1	5	Q0PCA8	Q0PCA8 [250-266]	1	2722.52	0	0.922	1.146	1.263	1.331	1.436	84.5	77.9	96.9	106.7	112.5	121.4		High	High	High	High	High	High	High	0	1.32e-08	5.43
FALSE	High	[R].LNDEKFQVGAVGEYELAQAR.[A]	1xTMT6plex [K5]; 1xTMT6plex [N-Term]		8.54827e-12	0	1	1	6	Q0PBE5	Q0PBE5 [208-227]	1	2695.45	0	0.883	0.988	0.721	0.72	0.755	118.4	104.6	117	85.3	85.3	89.4		High	High	High	High	High	High	High	0	1.849e-10	6.32
FALSE	High	[R].LMVDNMYVQK.[N]	1xTMT6plex [K10]; 1xTMT6plex [N-Term]		1.63076e-06	0	1	1	1	Q0P9G5	Q0P9G5 [235-244]	0	1698.93	0	1.027	1.091	0.691	0.646	0.783	114.6	117.6	125	79.1	74	89.7		High	High	High	High	High	High	High	0	1.414e-06	3.34
FALSE	High	[K].TMTSVTLDDGNDHLMDHK.[G]	1xTMT6plex [K18]; 1xTMT6plex [N-Term]		4.58374e-06	0	1	1	1	Q0P875	Q0P875 [219-236]	0	2488.22	0	0.994	1.038	1.983	2.194	2.098	64.5	64.1	66.9	127.9	141.4	135.3		High	High	High	High	High	High	High	0	3.787e-06	5.18
FALSE	High	[K].LNAANLDGVTPSEESLADEKYELAR.[S]	1xTMT6plex [K20]; 1xTMT6plex [N-Term]		3.01047e-12	0	1	1	2	Q0PAQ4	Q0PAQ4 [236-260]	1	3163.65	0	0.894	1.046	1.042	0.968	0.764	105	93.9	109.8	109.4	101.6	80.2		High	High	High	High	High	High	High	0	3.794e-09	7.43
FALSE	High	[K].LNADLEKLDEELKDLENQK.[L]	3xTMT6plex [K7; K13; K19]; 1xTMT6plex [N-Term]		6.8402e-12	0	1	1	3	Q0PAH3	Q0PAH3 [42-60]	2	3173.81	0	0.647	1.499	35.276	37.038	36.312	5.4	3.5	8	189.4	198.8	194.9		High	High	High	High	High	High	High	0	9.788e-12	6.24
FALSE	High	[K].LNAEGVVLSGCGR.[A]	1xCarbamidomethyl [C11]		0.000188198	0	1	1	1	Q0P8B0	Q0P8B0 [95-107]	0	1331.67	0												NoQuanLabels	High	High	High	High	High	High	High	0	0.0001343	3.25
FALSE	High	[K].LNAEGVVLSGCGR.[A]	1xCarbamidomethyl [C11]; 1xTMT6plex [N-Term]		0.000158523	0	1	1	2	Q0P8B0	Q0P8B0 [95-107]	0	1560.84	0	0.681	0.963	0.681	0.683	0.616	129.7	88.4	124.9	88.4	88.7	79.9		High	High	High	High	High	High	High	0.0003337	0.001876	2.46
FALSE	High	[K].TMTNALGSMSGLVPVQTLVTQR.[R]	2xOxidation [M2; M9]; 1xTMT6plex [N-Term]		7.15854e-06	0	1	1	1	Q0PC45	Q0PC45 [191-212]	0	2565.36	0	1.229	1.261	1.611	1.291	1.517	75.9	93.3	95.7	122.2	98	115.1		High	High	High	High	High	High	High	0	5.846e-06	5.83
FALSE	High	[K].TMTNALGSMSGLVPVQTLVTQR.[R]	1xTMT6plex [N-Term]		8.94589e-06	0	1	1	1	Q0PC45	Q0PC45 [191-212]	0	2533.37	0	0.902	1.07	1.15	1.05	1.192	94.3	85.1	100.9	108.4	99	112.4		High	High	High	High	High	High	High	0	7.198e-06	4.13
FALSE	High	[R].LNAEYLDSDLKPNENSSYR.[L]	1xTMT6plex [K11]; 1xTMT6plex [N-Term]		2.1823e-09	0	1	1	3	Q0P8X7	Q0P8X7 [189-207]	0	2686.37	0	1.137	0.94	1.165	1.049	1.115	93.6	106.5	88	109.1	98.3	104.4		High	High	High	High	High	High	High	0	2.472e-09	5.35
FALSE	High	[K].LNALGELASK.[N]	1xTMT6plex [K10]; 1xTMT6plex [N-Term]		6.51164e-05	0	1	1	4	Q0PB50	Q0PB50 [116-125]	0	1473.9	0	0.87	0.879	0.714	0.646	0.681	125.3	109	110.1	89.5	80.9	85.3		High	High	High	High	High	High	High	2.678e-05	0.0006273	3.25
FALSE	High	[K].TMSSMLSVLSTENLLQK.[T]	1xTMT6plex [K17]; 1xTMT6plex [N-Term]		1.19726e-08	0	1	1	1	Q0PCA6	Q0PCA6 [149-165]	0	2340.29	0	0.849	0.867	0.735	0.685	0.615	126.3	107.2	109.5	92.8	86.5	77.7		High	High	High	High	High	High	High	0	1.266e-08	4.49
FALSE	High	[K].TMSNVSGVENVDLSNFNGLK.[E]	1xTMT6plex [K20]; 1xTMT6plex [N-Term]		6.11866e-08	0	1	1	1	Q0P8R6	Q0P8R6 [66-85]	0	2583.35	0	0.616	0.909	0.717	0.805	0.707	126.2	77.8	114.7	90.5	101.6	89.2		High	High	High	High	High	High	High	0	6.029e-08	4.16
FALSE	High	[R].LNANNEFLFLK.[D]	1xTMT6plex [K11]; 1xTMT6plex [N-Term]		1.96203e-07	0	1	1	1	Q0PA50	Q0PA50 [139-149]	0	1781.04	0	0.938	0.961	0.742	0.758	0.659	118.6	111.3	113.9	88.1	90	78.1		High	High	High	High	High	High	High	0	1.856e-07	3.44
FALSE	High	[K].LNAQKELFNEAYLAK.[F]	2xTMT6plex [K5; K15]; 1xTMT6plex [N-Term]		1.36582e-08	0	1	1	2	Q9PP34	Q9PP34 [53-67]	1	2439.42	0	1.302	1.443	1.823	1.786	2.516	60.8	79.2	87.7	110.8	108.6	152.9		High	High	High	High	High	High	High	0	1.436e-08	5.48
FALSE	High	[K].LNATGGTQK.[F]	1xTMT6plex [K9]; 1xTMT6plex [N-Term]		1.818e-05	0	1	1	2	Q0PA50	Q0PA50 [159-167]	0	1347.8	0	0.754	0.824	0.434	0.525	0.565	146.2	110.3	120.5	63.5	76.8	82.7		High	High	High	High	High	High	High	2.678e-05	0.0005613	3.64
FALSE	High	[K].LNAVLELPYGSNLKYELDKDSGALMVDR.[V]	2xTMT6plex [K14; K19]; 1xTMT6plex [N-Term]		5.39042e-06	0	1	1	1	Q9PHM9	Q9PHM9 [15-42]	2	3811.09	0	1.086	1.066	3.445	3.503	3.64	43.7	47.4	46.5	150.4	153	158.9		High	High	High	High	High	High	High	0	4.425e-06	6.22
FALSE	High	[K].LNCLNLNDNEK.[N]	1xCarbamidomethyl [C3]; 1xTMT6plex [K11]; 1xTMT6plex [N-Term]		4.44651e-06	0	1	1	2	Q0P820	Q0P820 [231-241]	0	1804.96	0	0.92	0.882	0.535	0.537	0.436	139.2	128.1	122.8	74.5	74.7	60.7		High	High	High	High	High	High	High	0	3.673e-06	4.17
FALSE	High	[K].LNCLSNCVAPCGR.[G]	3xCarbamidomethyl [C3; C7; C11]		5.82561e-05	0	1	1	1	Q0P8Y6	Q0P8Y6 [297-309]	0	1520.68	0												NoQuanLabels	High	High	High	High	High	High	High	0	4.349e-05	2.46
FALSE	High	[K].LNCLSNCVAPCGR.[G]	3xCarbamidomethyl [C3; C7; C11]; 1xTMT6plex [N-Term]		1.14387e-06	0	1	1	3	Q0P8Y6	Q0P8Y6 [297-309]	0	1749.84	0	0.801	1.103	0.879	0.783	0.815	111.5	89.3	123	98	87.3	90.9		High	High	High	High	High	High	High	0	3.912e-06	4.57
FALSE	High	[K].LNDAKYELFVEQAK.[A]	2xTMT6plex [K5; K14]; 1xTMT6plex [N-Term]		7.17727e-07	0	1	1	2	Q9PN86	Q9PN86 [25-38]	1	2355.35	0	0.962	0.868	0.878	0.818	0.768	113.3	109.1	98.4	99.5	92.7	87		High	High	High	High	High	High	High	0	6.428e-07	5.06
FALSE	High	[K].LNDAVLFCAK.[L]	1xCarbamidomethyl [C8]; 1xTMT6plex [K10]		0.000188198	0	1	1	1	Q9PM77	Q9PM77 [162-171]	0	1379.76	0	1.79	1.155	1.096	0.98	1.187	83.3	149	96.2	91.2	81.6	98.8		High	High	High	High	High	High	High	0	0.000134	2.81
FALSE	High	[K].LNDAVLFCAK.[L]	1xCarbamidomethyl [C8]; 1xTMT6plex [K10]; 1xTMT6plex [N-Term]		2.64455e-05	0	1	1	2	Q9PM77	Q9PM77 [162-171]	0	1608.92	0	0.827	0.951	0.725	0.636	0.661	125	103.4	118.9	90.7	79.4	82.6		High	High	High	High	High	High	High	0	0.0002154	3.27
FALSE	High	[K].LNDDKVPNFLMEK.[Y]	2xTMT6plex [K5; K13]; 1xTMT6plex [N-Term]		1.62631e-05	0	1	1	1	Q9PMZ6	Q9PMZ6 [284-296]	1	2250.28	0	0.992	1.022	0.568	0.467	0.513	131.5	130.5	134.5	74.7	61.4	67.4		High	High	High	High	High	High	High	0	1.28e-05	4.19
FALSE	High	[K].LNDDLNLYK.[E]	1xTMT6plex [K9]; 1xTMT6plex [N-Term]		8.05323e-05	0	1	1	2	Q0P9D4	Q0P9D4 [312-320]	0	1565.89	0	0.907	0.835	0.579	0.495	0.417	141.7	128.6	118.3	82.1	70.1	59.1		High	High	High	High	High	High	High	0.0003527	0.001992	2.93
FALSE	High	[K].LNDDLNLYKEK.[L]	2xTMT6plex [K9; K11]; 1xTMT6plex [N-Term]		3.24797e-06	0	1	1	2	Q0P9D4	Q0P9D4 [312-322]	1	2052.19	0	0.981	1.003	0.818	0.761	0.716	113.6	111.5	114	93	86.5	81.4		High	High	High	High	High	High	High	0	2.716e-06	3.87
FALSE	High	[K].LNDEATLGLNLNDAVDK.[M]	1xTMT6plex [K17]; 1xTMT6plex [N-Term]		2.73417e-10	0	1	1	3	Q0PB04	Q0PB04 [147-163]	0	2273.24	0	1.047	1.052	1.584	1.495	1.844	74.8	78.3	78.7	118.5	111.8	137.9		High	High	High	High	High	High	High	0	3.362e-10	6.47
FALSE	High	[K].LNDEATLGLNLNDAVDKMR.[G]	1xTMT6plex [K17]		2.39664e-06	0	1	1	1	Q0PB04	Q0PB04 [147-165]	1	2331.22	0	1.114	1.061	1.649	1.399	1.691	75.8	84.4	80.5	125	106.1	128.2		High	High	High	High	High	High	High	0	2.031e-06	4.75
FALSE	High	[K].LNDEATLGLNLNDAVDKMR.[G]	1xOxidation [M18]; 1xTMT6plex [K17]; 1xTMT6plex [N-Term]		3.84892e-09	0	1	1	3	Q0PB04	Q0PB04 [147-165]	1	2576.38	0	0.998	1.117	1.158	1.19	1.219	89.8	89.6	100.3	104	106.9	109.4		High	High	High	High	High	High	High	0	4.239e-09	5.47
FALSE	High	[R].LNDEKFQVGAVGEYELAQAR.[A]	1xTMT6plex [K5]		5.9807e-07	0	1	1	1	Q0PBE5	Q0PBE5 [208-227]	1	2466.28	0	1.318	1.072	1.307	1.074	1.542	82	108.2	87.9	107.2	88.1	126.5		High	High	High	High	High	High	High	0	5.408e-07	6.05
FALSE	High	[K].LNEAAEKESDTTTAAFAQENLAK.[Y]	2xTMT6plex [K7; K23]; 1xTMT6plex [N-Term]		3.04112e-12	0	1	1	25	Q0P891	Q0P891 [109-131]	1	3139.67	0	1.054	1.17	1.185	1.18	1.111	89.5	94.3	104.8	106.1	105.7	99.5		High	High	High	High	High	High	High	0	4.497e-12	7.85
FALSE	High	[K].LNEAAEKESDTTTAAFAQENLAKYEK.[S]	TMT6plex [K]; 1xTMT6plex [N-Term]		6.50218e-08	0	1	1	3	Q0P891	Q0P891 [109-134]	2	3559.87	0	2.023	1.579	3.794	2.812	5.142	36.7	74.2	57.9	139.2	103.2	188.7		High	High	High	High	High	High	High	0	6.396e-08	8.11
FALSE	High	[K].LNEAAEKESDTTTAAFAQENLAKYEK.[S]	3xTMT6plex [K7; K23; K26]; 1xTMT6plex [N-Term]		3.34838e-10	0	1	1	9	Q0P891	Q0P891 [109-134]	2	3789.04	0	1.097	1.424	1.937	2.021	2.137	62.4	68.5	88.9	120.9	126.1	133.4		High	High	High	High	High	High	High	0	4.097e-10	7.95
FALSE	High	[K].LNEAELHEEMQALAK.[S]	1xTMT6plex [K15]; 1xTMT6plex [N-Term]		1.18519e-08	0	1	1	1	Q0P9K8	Q0P9K8 [116-130]	0	2184.17	0	1.076	1.206	0.983	1.093	1.068	93.4	100.5	112.6	91.8	102	99.7		High	High	High	High	High	High	High	0	1.248e-08	5.37
FALSE	High	[K].LNFSAGPSTLPLELLEQAQKELCDYQGR.[G]	1xCarbamidomethyl [C23]; 1xTMT6plex [K20]; 1xTMT6plex [N-Term]		1.70258e-11	0	1	1	1	Q9PIH3	Q9PIH3 [4-31]	1	3635.91	0	1.076	1.153	0.876	0.812	1.011	101.2	108.9	116.7	88.7	82.2	102.4		High	High	High	High	High	High	High	0	2.348e-11	8.12
FALSE	High	[R].LNFSDLETLR.[S]	1xTMT6plex [N-Term]		7.08638e-06	0	1	1	1	Q0PAR0	Q0PAR0 [322-331]	0	1436.79	0	1.032	1.014	0.55	0.58	0.636	124.7	128.7	126.4	68.6	72.3	79.3		High	High	High	High	High	High	High	0	5.758e-06	3.08
FALSE	High	[R].LNFSHGTHEYHKK.[N]	2xTMT6plex [K12; K13]; 1xTMT6plex [N-Term]		0.000257237	0	1	1	2	Q0PBB8	Q0PBB8 [34-46]	1	2285.28	0	1.155	0.832	1.008	2.883	1.024	75.9	87.7	63.2	76.5	218.9	77.8		High	High	High	High	High	High	High	0	0.0001806	4.01
FALSE	High	[R].LNFTEELSFKECCEK.[LF]	2xCarbamidomethyl [C12; C13]; 2xTMT6plex [K10; K15]; 1xTMT6plex [N-Term]		6.27515e-06	0	1	2	1	Q0P8R8	Q0P8R8 [442-456]	1	2621.36	0	0.847	1.076	4.511	4.37	5.167	35.4	29.9	38	159.5	154.5	182.7		High	High	High	High	High	High	High	0	5.156e-06	4.99
FALSE	High	[K].LNFVGTDTK.[R]	1xTMT6plex [K9]; 1xTMT6plex [N-Term]		2.78192e-05	0	1	1	3	Q0PCC3	Q0PCC3 [166-174]	0	1452.85	0	0.986	0.898	0.608	0.637	0.427	131.7	129.8	118.2	80	83.8	56.3		High	High	High	High	High	High	High	0	0.0003468	3.03
FALSE	High	[R].TMKEYLQPADLVVLTSYMFNNAK.[L]	1xOxidation [M]; 2xTMT6plex [K3; K23]; 1xTMT6plex [N-Term]		2.20452e-09	0	1	1	3	Q0PB95	Q0PB95 [286-308]	1	3379.82	0	1.094	1.266	2.905	2.95	3.069	48.8	53.4	61.8	141.9	144.1	149.9		High	High	High	High	High	High	High	0	2.494e-09	7.42
FALSE	High	[K].TMGVTAVAAAK.[A]	1xOxidation [M2]; 1xTMT6plex [K11]; 1xTMT6plex [N-Term]		4.82193e-06	0	1	1	5	Q0P9L5	Q0P9L5 [256-266]	0	1493.88	0	0.853	0.974	0.888	0.884	0.806	111	94.7	108.1	98.6	98.1	89.4		High	High	High	High	High	High	High	0.0001486	0.001004	2.8
FALSE	High	[K].LNGDLNFVESK.[V]	1xTMT6plex [K11]		0.000126934	0	1	1	1	Q0P9L9	Q0P9L9 [49-59]	0	1464.79	0	1.634	0.949	1.149	1.097	1.408	82.9	135.5	78.7	95.3	91	116.7		High	High	High	High	High	High	High	0	9.17e-05	2.9
FALSE	High	[K].LNGDLNFVESK.[V]	1xTMT6plex [K11]; 1xTMT6plex [N-Term]		6.80494e-06	0	1	1	1	Q0P9L9	Q0P9L9 [49-59]	0	1693.95	0	0.839	0.897	0.611	0.642	0.555	132	110.8	118.5	80.6	84.8	73.3		High	High	High	High	High	High	High	0	5.543e-06	3.68
FALSE	High	[K].LNGDNNFFSYK.[L]	1xTMT6plex [K11]; 1xTMT6plex [N-Term]		2.21004e-06	0	1	1	11	Q0P864	Q0P864 [246-256]	0	1776.93	0	0.926	1.007	0.77	0.771	0.647	117.2	108.5	118	90.2	90.3	75.8		High	High	High	High	High	High	High	0	1.892e-06	4.43
FALSE	High	[K].TMGVTAVAAAK.[A]	1xTMT6plex [K11]; 1xTMT6plex [N-Term]		7.26882e-08	0	1	1	5	Q0P9L5	Q0P9L5 [256-266]	0	1477.88	0	0.835	0.968	1.016	1.162	0.829	103.3	86.3	99.9	104.9	120	85.6		High	High	High	High	High	High	High	0	7.141e-08	3.55
FALSE	High	[K].LNGDNNFFSYKLNNEER.[L]	1xTMT6plex [K11]; 1xTMT6plex [N-Term]		7.86254e-07	0	1	1	1	Q0P864	Q0P864 [246-262]	1	2532.29	0	1.092	1.571	1.665	1.767	2.691	61.3	67	96.3	102.1	108.3	165		High	High	High	High	High	High	High	0	7e-07	4.33
FALSE	High	[R].LNGDNNKFHAK.[L]	2xTMT6plex [K7; K11]; 1xTMT6plex [N-Term]		4.00561e-05	0	1	1	1	Q0PA90	Q0PA90 [430-440]	1	1945.12	0	0.914	1.187	0.914	1.138	1.086	96.2	87.9	114.1	87.9	109.4	104.5		High	High	High	High	High	High	High	0	3.047e-05	4.1
FALSE	High	[K].TMGVTAVAAAK.[A]	1xOxidation [M2]; 1xTMT6plex [K11]		0.000659845	0	1	1	2	Q0P9L5	Q0P9L5 [256-266]	0	1264.71	0	1.632	1.238	1.548	1.238	1.553	73.1	119.3	90.5	113.2	90.5	113.5		High	High	High	High	High	High	High	0	0.0004478	2.71
FALSE	High	[R].LNGDTGRNLFGYVTGGYTFNETVR.[V]			6.42029e-07	0	1	1	1	P80672	P80672 [329-352]	1	2651.28	0												NoQuanLabels	High	High	High	High	High	High	High	0	5.766e-07	5.62
FALSE	High	[K].LNGEETSPLSR.[G]			0.000171858	0	1	1	2	Q0PCC0	Q0PCC0 [197-207]	0	1202.6	0												NoQuanLabels	High	High	High	High	High	High	High	0.0007599	0.004096	2.66
FALSE	High	[K].LNGEETSPLSR.[G]	1xTMT6plex [N-Term]		9.31586e-06	0	1	1	6	Q0PCC0	Q0PCC0 [197-207]	0	1431.76	0	0.92	0.887	0.42	0.46	0.41	146.5	134.7	129.9	61.5	67.3	60.1		High	High	High	High	High	High	High	0	2.92e-05	4.62
FALSE	High	[K].LNGHLATLVGGK.[E]	1xTMT6plex [K12]; 1xTMT6plex [N-Term]		0.000102657	0	1	1	1	Q9PP65	Q9PP65 [347-358]	0	1638.01	0	1.143	1.104	1.069	0.953	1.106	94.1	107.6	103.9	100.6	89.7	104.1		High	High	High	High	High	High	High	0	7.521e-05	3.8
FALSE	High	[K].LNGHSLECR.[L]	1xCarbamidomethyl [C8]; 1xTMT6plex [N-Term]		2.05297e-05	0	1	1	5	Q0P8W7	Q0P8W7 [330-338]	0	1314.68	0	0.789	0.959	0.618	0.583	0.505	134.7	106.3	129.2	83.2	78.5	68		High	High	High	High	High	High	High	0	0.0004436	3.85
FALSE	High	[K].LNGLDCAFEEGEYLLNLAR.[R]	1xCarbamidomethyl [C6]; 1xTMT6plex [N-Term]		8.61324e-07	0	1	1	1	Q0P855	Q0P855 [5-23]	0	2426.22	0												NoQuanValues	High	High	High	High	High	High	High	0	7.617e-07	4.07
FALSE	High	[K].LNGNLLDFGCGNGVHSAYFQSK.[G]	1xCarbamidomethyl [C10]; 1xTMT6plex [K22]		1.33503e-07	0	1	1	1	Q0P8T2	Q0P8T2 [41-62]	0	2627.29	0												NoQuanValues	High	High	High	High	High	High	High	0	1.274e-07	5.82
FALSE	High	[K].LNGNLLDFGCGNGVHSAYFQSK.[G]	1xCarbamidomethyl [C10]; 1xTMT6plex [K22]; 1xTMT6plex [N-Term]		6.46881e-06	0	1	1	1	Q0P8T2	Q0P8T2 [41-62]	0	2856.45	0	1.087	1.09	1.717	1.604	1.743	72.8	79.1	79.4	125	116.8	126.9		High	High	High	High	High	High	High	0	5.286e-06	5.11
FALSE	High	[R].LNGSLGVLGETSVVNNALSSLNAQVLGLGGEVK.[A]	1xTMT6plex [K33]; 1xTMT6plex [N-Term]		2.92028e-08	0	1	1	3	Q0P937	Q0P937 [282-314]	0	3668.06	0	1.079	1.043	2.673	1.973	1.97	61.6	66.5	64.3	164.7	121.6	121.4		High	High	High	High	High	High	High	0	2.701e-07	3.83
FALSE	High	[K].TMFYEELEK.[L]	1xTMT6plex [K9]; 1xTMT6plex [N-Term]		1.00005e-05	0	1	1	1	Q0P8R7	Q0P8R7 [320-328]	0	1647.87	0	0.961	1.034	6.519	7.903	4.805	27	25.9	27.9	176	213.4	129.7		High	High	High	High	High	High	High	0	8.013e-06	3.14
FALSE	High	[K].TMFSNADESLKK.[K]	2xTMT6plex [K11; K12]; 1xTMT6plex [N-Term]		8.35536e-07	0	1	1	2	Q9PIZ1	Q9PIZ1 [177-188]	1	2058.15	0	0.828	0.978	0.596	0.669	0.586	128.8	106.6	126.1	76.8	86.2	75.5		High	High	High	High	High	High	High	0	9.901e-05	4.01
FALSE	High	[K].LNGYQNSEVR.[S]	1xTMT6plex [N-Term]		0.000115898	0	1	1	1	Q0PC76	Q0PC76 [231-240]	0	1408.74	0	0.75	0.757	2.301	1.933	2.049	68.3	51.2	51.7	157.1	132	139.8		High	High	High	High	High	High	High	0	8.46e-05	2.81
FALSE	High	[K].LNHLLPVEPK.[S]	1xTMT6plex [K10]; 1xTMT6plex [N-Term]		0.000115898	0	1	1	2	Q9PJ20	Q9PJ20 [193-202]	0	1618.01	0	1.076	0.992	0.803	0.794	0.864	108.5	116.8	107.6	87.2	86.1	93.7		High	High	High	High	High	High	High	0	0.0001964	3.48
FALSE	High	[K].LNHSDLQK.[L]	1xTMT6plex [K8]; 1xTMT6plex [N-Term]		3.88577e-05	0	1	1	3	Q0PB65	Q0PB65 [6-13]	0	1412.83	0	0.957	0.906	0.729	0.759	0.678	119.3	114.1	108.1	87	90.5	81		High	High	High	High	High	High	High	0	0.000463	3.7
FALSE	High	[K].LNHSDLQKLEEENK.[N]	2xTMT6plex [K8; K14]; 1xTMT6plex [N-Term]		2.6322e-07	0	1	1	5	Q0PB65	Q0PB65 [6-19]	1	2384.34	0	0.977	0.896	0.897	0.958	0.754	109.4	107	98	98.2	104.8	82.5		High	High	High	High	High	High	High	0	2.431e-06	6.39
FALSE	High	[K].LNFSAFYSYVNLDQGVNTNESADHSTVR.[L]	1xTMT6plex [N-Term]		6.85758e-13	0	1	1	3	P80672	P80672 [390-417]	0	3377.62	0	1.321	0.921	1.233	1.122	1.327	86.7	114.5	79.8	106.9	97.2	115		High	High	High	High	High	High	High	0	1.08e-12	9.85
FALSE	High	[K].TNAFDNELK.[E]	1xTMT6plex [K9]; 1xTMT6plex [N-Term]		1.2001e-05	0	1	1	3	Q0P8F6	Q0P8F6 [216-224]	0	1509.83	0	0.691	0.858	0.473	0.46	0.354	156.4	108.1	134.2	74	71.9	55.4		High	High	High	High	High	High	High	0	9.554e-06	4.11
FALSE	High	[K].LNFLSVSDDKYK.[S]	2xTMT6plex [K10; K12]; 1xTMT6plex [N-Term]		4.06946e-07	0	1	1	1	Q9PHZ3	Q9PHZ3 [40-51]	1	2116.23	0	1.051	0.941	1.085	1.048	0.965	98.5	103.5	92.8	106.9	103.2	95.1		High	High	High	High	High	High	High	0	3.722e-07	4
FALSE	High	[K].LNFENLNK.[T]	1xTMT6plex [K8]; 1xTMT6plex [N-Term]		0.000609315	0	1	1	1	Q0PC85	Q0PC85 [398-405]	0	1449.85	0	1.14	0.994	0.84	0.81	0.642	110.6	126	109.9	92.9	89.5	71		High	High	High	High	High	High	High	0	0.0004161	2.65
FALSE	High	[K].LNEAELHEEMQALAK.[S]	1xOxidation [M10]; 1xTMT6plex [K15]; 1xTMT6plex [N-Term]		1.12932e-05	0	1	1	1	Q0P9K8	Q0P9K8 [116-130]	0	2200.17	0	1.166	1.247	0.91	1.013	1.002	94.7	110.4	118	86.1	95.9	94.9		High	High	High	High	High	High	High	0	8.997e-06	3.87
FALSE	High	[R].TMLQADLNRLMEELDNLANTTSFNGK.[Q]	1xOxidation [M2]; 1xTMT6plex [K26]; 1xTMT6plex [N-Term]		4.83441e-07	0	2	2	2	P56964; P56963	P56964 [110-135]; P56963 [110-135]	1	3413.74	0	0.834	1.123	3.434	3.836	5.566	38	31.7	42.7	130.4	145.7	211.5	NotUnique	High	High	High	High	High	High	High	0	4.405e-07	5.1
FALSE	High	[K].LNEDLTVPR.[S]	1xTMT6plex [N-Term]		8.91048e-05	0	1	1	1	Q0P943	Q0P943 [338-346]	0	1285.73	0	1.032	1.046	0.804	0.86	0.709	110.1	113.6	115.1	88.5	94.7	78.1		High	High	High	High	High	High	High	0	6.566e-05	3.05
FALSE	High	[K].LNEDNVTAK.[L]	1xTMT6plex [K9]; 1xTMT6plex [N-Term]		0.000573927	0	1	1	4	Q0P9G0	Q0P9G0 [70-78]	0	1232.67	0	1.485	1.113	0.975	0.988	1.244	88.2	130.9	98.1	85.9	87.1	109.7		High	High	High	High	High	High	High	0	0.0003913	2.67
FALSE	High	[K].LNEDNVTAK.[L]	1xTMT6plex [K9]; 1xTMT6plex [N-Term]		4.35731e-06	0	1	1	9	Q0P9G0	Q0P9G0 [70-78]	0	1461.83	0	0.922	0.869	0.573	0.653	0.555	131.2	121	114.1	75.1	85.7	72.8		High	High	High	High	High	High	High	0	1.079e-05	3.6
FALSE	High	[K].LNEEAVAR.[F]	1xTMT6plex [N-Term]		0.000136237	0	1	1	3	Q0PBR6	Q0PBR6 [89-96]	0	1130.64	0	0.868	0.951	0.482	0.473	0.495	140.5	122	133.6	67.8	66.5	69.5		High	High	High	High	High	High	High	0	9.844e-05	2.62
FALSE	High	[R].TMLQADLNRLMEELDNLANTTSFNGK.[Q]	1xTMT6plex [K26]; 1xTMT6plex [N-Term]		5.08564e-07	0	2	2	1	P56964; P56963	P56964 [110-135]; P56963 [110-135]	1	3397.75	0	0.819	0.883	1.786	2.384	3.097	60.2	49.3	53.2	107.5	143.5	186.4	NotUnique	High	High	High	High	High	High	High	0	4.594e-07	4.13
FALSE	High	[K].LNEELALNHAK.[L]	1xTMT6plex [K11]; 1xTMT6plex [N-Term]		4.82193e-06	0	1	1	2	Q0P8C5	Q0P8C5 [123-133]	0	1710	0	0.953	1.06	1.159	1.192	1.016	94	89.6	99.7	109	112.1	95.6		High	High	High	High	High	High	High	0	3.981e-06	3.82
FALSE	High	[K].LNEGELFALLGPNGAGK.[T]	1xTMT6plex [K17]; 1xTMT6plex [N-Term]		8.73204e-05	0	1	1	1	Q0P9N7	Q0P9N7 [25-41]	0	2158.23	0	1.056	1.085	0.846	0.73	0.856	107.7	113.7	116.9	91.1	78.6	92.1		High	High	High	High	High	High	High	0	6.436e-05	3.3
FALSE	High	[K].LNEGLMLLDESLGK.[L]	1xOxidation [M6]; 1xTMT6plex [K14]; 1xTMT6plex [N-Term]		1.83651e-05	0	1	1	1	Q9PP35	Q9PP35 [129-142]	0	2006.12	0	0.865	0.778	0.659	0.634	0.536	134.2	116.1	104.4	88.4	85	71.9		High	High	High	High	High	High	High	0	1.438e-05	2.85
FALSE	High	[K].LNEKEEQEFELFCK.[N]	1xCarbamidomethyl [C13]; 2xTMT6plex [K4; K14]; 1xTMT6plex [N-Term]		3.64951e-08	0	1	1	1	Q0PB81	Q0PB81 [171-184]	1	2530.35	0	1.046	1.041	1.049	1.153	0.956	96.1	100.5	100.1	100.8	110.8	91.8		High	High	High	High	High	High	High	0	3.677e-08	4.66
FALSE	High	[K].LNEKFPNVESFSEALELNNQAK.[K]	2xTMT6plex [K4; K22]; 1xTMT6plex [N-Term]		7.08719e-14	0	1	1	1	Q0PAH9	Q0PAH9 [118-139]	1	3208.75	0	0.937	1.324	7.435	7.313	8.337	22.8	21.3	30.2	169.3	166.5	189.9		High	High	High	High	High	High	High	0	1.219e-13	11.23
FALSE	High	[R].TMLQADLNR.[L]	1xOxidation [M2]; 1xTMT6plex [N-Term]		7.20505e-05	0	2	2	31	P56964; P56963	P56964 [110-118]; P56963 [110-118]	0	1306.7	0	0.722	0.856	1.442	1.501	1.306	87.9	63.4	75.2	126.7	131.9	114.8	NotUnique	High	High	High	High	High	High	High	0.0003527	0.001991	2.8
FALSE	High	[R].LNELLDSK.[T]	1xTMT6plex [K8]; 1xTMT6plex [N-Term]		0.000173601	0	1	1	3	Q0PBF8	Q0PBF8 [85-92]	0	1389.84	0	0.982	0.983	0.686	0.782	0.6	119.2	117	117.2	81.8	93.3	71.6		High	High	High	High	High	High	High	0.0001872	0.001412	2.65
FALSE	High	[R].TMLQADLNR.[L]	1xTMT6plex [N-Term]		1.15244e-05	0	2	2	12	P56964; P56963	P56964 [110-118]; P56963 [110-118]	0	1290.7	0	0.859	0.973	1.102	1.14	1.009	98.6	84.7	95.9	108.7	112.4	99.6	NotUnique	High	High	High	High	High	High	High	0	9.239e-06	3.05
FALSE	High	[K].TMLNETNNLYASSAK.[S]	1xTMT6plex [K15]; 1xTMT6plex [N-Term]		4.52308e-05	0	1	1	1	Q0P8E9	Q0P8E9 [329-343]	0	2115.12	0	1.162	1.068	1.448	1.435	1.515	78.7	91.4	84	113.9	112.8	119.2		High	High	High	High	High	High	High	0	3.412e-05	4.43
FALSE	High	[K].TMLEQNLQNLK.[A]	1xTMT6plex [K11]		0.000603272	0	1	1	1	Q0PAI5	Q0PAI5 [461-471]	0	1560.86	0												NoQuanValues	High	High	High	High	High	High	High	0	0.0004098	2.5
FALSE	High	[K].LNEPHEKVHENMNNALTLANTEDLSK.[D]	1xOxidation [M12]; 2xTMT6plex [K7; K26]; 1xTMT6plex [N-Term]		1.69821e-06	0	1	1	1	Q0PB65	Q0PB65 [306-331]	1	3664.92	0	0.812	1.109	1.204	1.247	1.258	90.5	73.5	100.3	109	112.9	113.9		High	High	High	High	High	High	High	0	1.463e-06	5.1
FALSE	High	[K].LNEQGHTLVLVTHDPK.[L]	1xTMT6plex [K16]; 1xTMT6plex [N-Term]		2.45197e-07	0	1	1	1	Q0PAR0	Q0PAR0 [183-198]	0	2259.29	0	0.955	0.948	0.703	0.656	0.626	122.8	117.3	116.4	86.3	80.5	76.8		High	High	High	High	High	High	High	0	2.295e-07	5.42
FALSE	High	[K].LNEQSAK.[V]	1xTMT6plex [K7]; 1xTMT6plex [N-Term]		0.000653311	0	1	1	3	Q9PIB3	Q9PIB3 [79-85]	0	1247.74	0	0.627	0.648	0.381	0.437	0.378	172.8	108.4	112	65.9	75.5	65.4		High	High	High	High	High	High	High	0	0.000445	2.67
FALSE	High	[K].TMLELLGENPNR.[E]	1xTMT6plex [N-Term]		2.70649e-06	0	1	1	2	P51594	P51594 [11-22]	0	1615.87	0	0.858	0.942	1.054	0.958	0.977	103.7	88.9	97.6	109.2	99.3	101.3		High	High	High	High	High	High	High	0	2.298e-06	3.68
FALSE	High	[K].LNESLKDYNAQLAK.[L]	2xTMT6plex [K6; K14]; 1xTMT6plex [N-Term]		6.04161e-07	0	1	1	3	Q0P8Y1	Q0P8Y1 [173-186]	1	2294.33	0	0.998	1.067	0.844	0.85	0.863	106.7	106.5	113.9	90	90.7	92.1		High	High	High	High	High	High	High	0	5.46e-07	3.96
FALSE	High	[R].LNEVLNVTK.[G]	1xTMT6plex [K9]; 1xTMT6plex [N-Term]		6.14927e-06	0	1	1	1	Q0PAW7	Q0PAW7 [103-111]	0	1487.92	0	1.036	1.009	0.763	0.708	0.64	116.3	120.6	117.4	88.8	82.3	74.5		High	High	High	High	High	High	High	0	5.015e-06	2.92
FALSE	High	[K].TMLEDDKLR.[K]	1xTMT6plex [K7]; 1xTMT6plex [N-Term]		0.000182586	0	1	1	1	Q0P9C7	Q0P9C7 [328-336]	1	1578.89	0	0.797	0.851	0.606	0.525	0.445	142	113.2	120.9	86.1	74.6	63.2		High	High	High	High	High	High	High	0	0.0001301	2.82
FALSE	High	[K].LNEVVSDAGLK.[K]	1xTMT6plex [K11]; 1xTMT6plex [N-Term]		1.68109e-06	0	1	1	2	O69298	O69298 [314-324]	0	1602.95	0	0.857	0.841	0.764	0.713	0.575	126.3	108.3	106.2	96.5	90	72.6		High	High	High	High	High	High	High	0	1.446e-06	3.65
FALSE	High	[K].LNEVVSDAGLKK.[D]	2xTMT6plex [K11; K12]; 1xTMT6plex [N-Term]		0.000100602	0	1	1	2	O69298	O69298 [314-325]	1	1960.2	0	0.923	0.855	0.817	0.799	0.658	118.7	109.6	101.6	97	94.9	78.1		High	High	High	High	High	High	High	0	7.351e-05	3.53
FALSE	High	[K].LNEVVSDAGLKKDELK.[E]	3xTMT6plex [K11; K12; K16]		3.54731e-05	0	1	1	3	O69298	O69298 [314-329]	2	2445.45	0	1.822	1.097	1.31	1.096	1.316	78.5	143.1	86.1	102.9	86	103.3		High	High	High	High	High	High	High	0	0.0001572	4.56
FALSE	High	[K].LNEVVSDAGLKKDELK.[E]	3xTMT6plex [K11; K12; K16]; 1xTMT6plex [N-Term]		1.20332e-06	0	1	1	2	O69298	O69298 [314-329]	2	2674.62	0	0.899	0.871	0.666	0.729	0.518	128.1	115.3	111.6	85.3	93.4	66.4		High	High	High	High	High	High	High	0	1.415e-05	4.56
FALSE	High	[R].TMLDKLAAELLDAANSK.[G]	2xTMT6plex [K5; K17]; 1xTMT6plex [N-Term]		1.40443e-11	0	1	1	3	Q9PI17	Q9PI17 [115-131]	1	2491.44	0	1.083	1.079	1.276	1.444	1.387	82.5	89.4	89	105.4	119.2	114.5		High	High	High	High	High	High	High	0	1.949e-11	6.53
FALSE	High	[K].LNFKTENQANLEELCQENFK.[Y]	1xCarbamidomethyl [C15]; 2xTMT6plex [K4; K20]; 1xTMT6plex [N-Term]		5.03437e-07	0	1	1	2	Q9PPF1	Q9PPF1 [39-58]	1	3156.66	0	0.962	1.209	3.011	3.053	3.148	48.5	46.6	58.6	145.9	148	152.5		High	High	High	High	High	High	High	0	8.449e-07	4.43
FALSE	High	[K].LLTENSNLSVSGTVFNENEQR.[L]	1xTMT6plex [N-Term]		2.10628e-11	0	1	1	4	Q0PA07	Q0PA07 [419-439]	0	2580.31	0	1.249	1.155	1.05	1	1.002	92.9	116	107.4	97.6	92.9	93.1		High	High	High	High	High	High	High	0	1.697e-08	6.95
FALSE	High	[K].TNAFDNELKELK.[E]	2xTMT6plex [K9; K12]; 1xTMT6plex [N-Term]		1.73298e-06	0	1	1	1	Q0P8F6	Q0P8F6 [216-227]	1	2109.22	0	0.845	1.024	0.668	0.676	0.581	125.2	105.7	128.2	83.6	84.6	72.7		High	High	High	High	High	High	High	0	1.498e-06	3.36
FALSE	High	[K].LMRPSATFNALLEK.[L]	1xOxidation [M2]; 1xTMT6plex [K14]; 1xTMT6plex [N-Term]		0.000308325	0	1	1	12	Q0PAY5	Q0PAY5 [717-730]	0	2065.19	0	0.901	0.989	0.826	0.81	0.797	112.7	101.5	111.5	93.1	91.4	89.8		High	High	High	High	High	High	High	0	0.0002152	2.76
FALSE	High	[R].LLVELSDTK.[T]	1xTMT6plex [K9]; 1xTMT6plex [N-Term]		1.39705e-05	0	1	1	3	Q9PPC1	Q9PPC1 [124-132]	0	1475.91	0	1.103	1.132	0.616	0.731	0.769	112.1	123.6	126.9	69.1	82	86.2		High	High	High	High	High	High	High	0	1.11e-05	2.67
FALSE	High	[K].LLVFTGLSGSGK.[S]	1xTMT6plex [K12]; 1xTMT6plex [N-Term]		0.000573927	0	1	1	1	Q0PBG7	Q0PBG7 [27-38]	0	1637	0												NoQuanValues	High	High	High	High	High	High	High	0	0.0003921	1.89
FALSE	High	[K].LLVKDNSNLSDENLK.[K]	2xTMT6plex [K4; K15]; 1xTMT6plex [N-Term]		4.73743e-07	0	1	1	4	Q9PJ14	Q9PJ14 [34-48]	1	2389.39	0	0.989	1.077	0.88	0.878	0.811	106.5	105.3	114.6	93.7	93.5	86.4		High	High	High	High	High	High	High	0	4.314e-07	4.58
FALSE	High	[K].LLVKDNSNLSDENLKK.[S]	3xTMT6plex [K4; K15; K16]; 1xTMT6plex [N-Term]		0.000158523	0	1	1	3	Q9PJ14	Q9PJ14 [34-49]	2	2746.65	0	1.11	1.179	1.058	1.186	1.067	90.9	100.9	107.2	96.2	107.8	97		High	High	High	High	High	High	High	0	0.0001137	2.79
FALSE	High	[K].LLVLDGTQGNAGLLQAK.[A]	1xTMT6plex [K17]; 1xTMT6plex [N-Term]		6.13421e-09	0	1	1	2	Q0P950	Q0P950 [206-222]	0	2169.3	0	0.984	1.036	1.087	1.009	1.038	97.5	96	101	105.9	98.4	101.2		High	High	High	High	High	High	High	0	6.68e-09	6.67
FALSE	High	[K].LLVLGEQK.[G]	1xTMT6plex [K8]; 1xTMT6plex [N-Term]		0.000218936	0	1	1	2	Q9PI62	Q9PI62 [103-110]	0	1357.88	0	1.028	0.906	0.614	0.66	0.589	125.1	128.6	113.3	76.8	82.5	73.6		High	High	High	High	High	High	High	0	0.0003515	3.13
FALSE	High	[K].LLVLNSGSSSLK.[F]	1xTMT6plex [K12]; 1xTMT6plex [N-Term]		1.06555e-06	0	1	1	5	Q9PPL8	Q9PPL8 [3-14]	0	1676.04	0	1.141	1.063	0.974	0.944	0.9	99.6	113.7	105.9	97.1	94.1	89.7		High	High	High	High	High	High	High	0	2.262e-05	3.87
FALSE	High	[K].LLVLNSGSSSLKFK.[F]	2xTMT6plex [K12; K14]; 1xTMT6plex [N-Term]		5.5712e-07	0	1	1	1	Q9PPL8	Q9PPL8 [3-16]	1	2180.36	0	1.121	1.085	1.056	0.961	1.167	93.9	105.2	101.9	99.2	90.2	109.5		High	High	High	High	High	High	High	0	5.011e-07	3.99
FALSE	High	[R].LLVNEYNFSR.[S]	1xTMT6plex [N-Term]		1.78646e-06	0	1	1	1	Q9PNQ6	Q9PNQ6 [67-76]	0	1483.81	0	1.16	1.072	0.817	0.887	0.8	104.6	121.3	112.1	85.5	92.8	83.7		High	High	High	High	High	High	High	0	1.543e-06	2.92
FALSE	High	[K].LLVSDVEMPQMDGFHFAAR.[L]	1xTMT6plex [N-Term]		4.51485e-08	0	1	1	1	Q0PBM1	Q0PBM1 [238-256]	0	2392.2	0	0.918	0.959	1.045	0.917	0.865	105.2	96.6	100.9	109.9	96.5	91		High	High	High	High	High	High	High	0	4.512e-08	6.43
FALSE	High	[K].LLVSDVEMPQMDGFHFAAR.[L]	1xOxidation [M]; 1xTMT6plex [N-Term]		3.85848e-06	0	1	1	2	Q0PBM1	Q0PBM1 [238-256]	0	2408.19	0	1.073	1.053	1.645	1.563	1.729	74.4	79.9	78.4	122.4	116.3	128.7		High	High	High	High	High	High	High	0	3.213e-06	5.64
FALSE	High	[K].LLVSDVEMPQMDGFHFAAR.[L]	2xOxidation [M8; M11]; 1xTMT6plex [N-Term]		2.66576e-08	0	1	1	6	Q0PBM1	Q0PBM1 [238-256]	0	2424.19	0	1.126	1.127	1.364	1.277	1.374	82.5	93	93.1	112.6	105.4	113.4		High	High	High	High	High	High	High	0	3.675e-07	6.18
FALSE	High	[K].LLVVDDSSTMR.[R]	1xTMT6plex [N-Term]		2.97251e-07	0	1	1	8	P0C635	P0C635 [3-13]	0	1464.79	0	1.122	1.092	1.131	1.119	1.122	91.1	102.2	99.5	103	102	102.2		High	High	High	High	High	High	High	0	2.766e-07	3.47
FALSE	High	[K].LLVDSFGGYSPLGGGAQSSKDYTKVDR.[S]	2xTMT6plex [K20; K24]; 1xTMT6plex [N-Term]		5.32295e-09	0	1	1	2	Q0P9F8	Q0P9F8 [258-284]	2	3504.89	0	1.449	1.357	2.056	1.851	3.07	55.6	80.6	75.5	114.4	103	170.8		High	High	High	High	High	High	High	0	5.818e-09	5.46
FALSE	High	[K].LLVVDDSSTMR.[R]	1xOxidation [M10]; 1xTMT6plex [N-Term]		6.38117e-05	0	1	1	25	P0C635	P0C635 [3-13]	0	1480.79	0	1.098	1.068	0.92	0.846	0.859	103.6	113.8	110.6	95.3	87.7	89		High	High	High	High	High	High	High	0	0.000125	2.46
FALSE	High	[K].TNFGYHVLLKENSQAK.[G]	2xTMT6plex [K10; K16]; 1xTMT6plex [N-Term]		6.25979e-09	0	1	1	6	Q0PAS1	Q0PAS1 [217-232]	1	2536.45	0	1.153	1.311	1.502	1.505	1.917	71.5	82.5	93.7	107.5	107.6	137.1		High	High	High	High	High	High	High	0	2.393e-06	5.6
FALSE	High	[K].TNFGYHVLLKENSQAK.[G]	TMT6plex [K]; 1xTMT6plex [N-Term]		0.000163399	0	1	1	3	Q0PAS1	Q0PAS1 [217-232]	1	2307.29	0	1.589	1.321	1.908	1.732	2.549	59.4	94.4	78.5	113.4	102.9	151.4		High	High	High	High	High	High	High	0	0.000402	4.81
FALSE	High	[K].TNFGYHVLLK.[E]	1xTMT6plex [K10]; 1xTMT6plex [N-Term]		4.08756e-05	0	1	1	6	Q0PAS1	Q0PAS1 [217-226]	0	1649.98	0	1.357	1.019	1.035	1.053	0.974	93.2	126.5	95	96.4	98.2	90.8		High	High	High	High	High	High	High	0	3.093e-05	3.65
FALSE	High	[K].LLVVGGGNSAAEYAVDLANSNQVSLCYR.[K]	1xCarbamidomethyl [C26]; 1xTMT6plex [N-Term]		1.10967e-14	0	1	1	2	Q0PAV7	Q0PAV7 [160-187]	0	3169.61	0	0.962	1.021	0.868	0.823	0.978	106.2	102.1	108.4	92.1	87.3	103.9		High	High	High	High	High	High	High	0	2.056e-14	10.45
FALSE	High	[K].LLWQESEENLDK.[N]	1xTMT6plex [K12]; 1xTMT6plex [N-Term]		3.81958e-06	0	1	1	4	Q0PB89	Q0PB89 [296-307]	0	1962.06	0	0.999	1.021	0.435	0.373	0.365	143.1	143	146.1	62.2	53.3	52.3		High	High	High	High	High	High	High	0	3.199e-06	4.27
FALSE	High	[K].LLWRPHPDFR.[V]	1xTMT6plex [N-Term]		0.00013217	0	1	1	1	Q0P8X7	Q0P8X7 [154-163]	0	1565.89	0	1.032	0.872	1.421	1.474	1.007	88.1	91	76.9	125.3	129.9	88.8		High	High	High	High	High	High	High	0	9.577e-05	3.26
FALSE	High	[K].LLYAGLCHSDLHTAR.[S]	1xCarbamidomethyl [C7]; 1xTMT6plex [N-Term]		6.70286e-08	0	1	1	4	Q0P877	Q0P877 [44-58]	0	1956.03	0	1.109	1.07	0.838	0.855	0.864	104.6	116	111.9	87.7	89.4	90.3		High	High	High	High	High	High	High	0	6.87e-08	5.06
FALSE	High	[R].LLYALGGSTPLDFLQK.[C]	1xTMT6plex [K16]; 1xTMT6plex [N-Term]		1.18218e-07	0	1	1	2	Q0PAV7	Q0PAV7 [244-259]	0	2194.29	0	1.174	1.171	1.113	1.314	1.199	86.1	101.1	100.8	95.8	113.1	103.2		High	High	High	High	High	High	High	0	1.136e-07	6
FALSE	High	[R].LLYAMQNDEAK.[S]	1xTMT6plex [K11]; 1xTMT6plex [N-Term]		5.5712e-07	0	1	1	2	Q03470	Q03470 [51-61]	0	1753.96	0	1.066	1.111	0.984	0.939	0.892	100.2	106.7	111.3	98.5	94	89.3		High	High	High	High	High	High	High	0	5.021e-07	3.51
FALSE	High	[R].LLYEMAGVSEEMAR.[E]			0.000109077	0	1	1	1	Q9PLX8	Q9PLX8 [102-115]	0	1598.76	0												NoQuanLabels	High	High	High	High	High	High	High	0	7.97e-05	3.72
FALSE	High	[R].LLYEMAGVSEEMAR.[E]	1xOxidation [M]; 1xTMT6plex [N-Term]		1.20332e-06	0	1	1	17	Q9PLX8	Q9PLX8 [102-115]	0	1843.91	0	1.204	1.238	1.206	1.085	1.145	87.2	105.1	107.9	105.2	94.6	99.9		High	High	High	High	High	High	High	0	1.054e-06	3.94
FALSE	High	[R].LLYEMAGVSEEMAR.[E]	2xOxidation [M5; M12]; 1xTMT6plex [N-Term]		1.01023e-05	0	1	1	7	Q9PLX8	Q9PLX8 [102-115]	0	1859.91	0	0.967	0.987	0.832	0.855	0.813	110	106.4	108.5	91.6	94.1	89.4		High	High	High	High	High	High	High	0	8.134e-06	3.43
FALSE	High	[K].LLYHTALSLDK.[T]	1xTMT6plex [K11]; 1xTMT6plex [N-Term]		0.000125658	0	1	1	2	Q0PC23	Q0PC23 [274-284]	0	1732.04	0	1.201	0.971	0.835	0.789	0.726	108.7	130.5	105.5	90.7	85.8	78.9		High	High	High	High	High	High	High	0	9.119e-05	3.73
FALSE	High	[K].LLVVDDSSTMRR.[L]	1xTMT6plex [N-Term]		6.82272e-07	0	1	1	2	P0C635	P0C635 [3-14]	1	1620.89	0	1.317	1.314	1.221	1.212	1.363	80.8	106.4	106.1	98.7	97.9	110.1		High	High	High	High	High	High	High	0	6.118e-07	4.31
FALSE	High	[K].TNGLKVPSNTNLLK.[S]	2xTMT6plex [K5; K14]; 1xTMT6plex [N-Term]		2.40278e-07	0	1	1	2	Q0P8Q3	Q0P8Q3 [69-82]	1	2186.35	0	0.656	0.887	0.879	0.911	0.824	116.4	76.3	103.2	102.3	106	95.8		High	High	High	High	High	High	High	0	2.24e-07	3.69
FALSE	High	[K].TNHDCGGYVLVENKQEFLR.[D]	1xCarbamidomethyl [C5]; 1xTMT6plex [K14]; 1xTMT6plex [N-Term]		9.6533e-08	0	1	1	3	Q0P8H6	Q0P8H6 [580-598]	1	2737.41	0	1.142	1.023	3.916	3.854	4.235	39.6	45.2	40.5	154.9	152.4	167.5		High	High	High	High	High	High	High	0	9.386e-08	6.47
FALSE	High	[K].TNKDVLVLDELPYQTNK.[A]	TMT6plex [K]; 1xTMT6plex [N-Term]		8.72312e-08	0	1	1	6	Q03470	Q03470 [255-271]	1	2448.38	0	1.479	1.104	1.393	1.272	1.56	76.8	113.6	84.8	107.1	97.8	119.9		High	High	High	High	High	High	High	0	8.482e-08	6.13
FALSE	High	[R].LLTGGGYFTALWNPR.[H]	1xTMT6plex [N-Term]		4.7016e-08	0	1	1	2	Q0P8J4	Q0P8J4 [129-143]	0	1895.04	0	0.612	0.941	0.696	0.735	0.577	131.6	80.5	123.8	91.6	96.7	75.9		High	High	High	High	High	High	High	0	4.687e-08	5.4
FALSE	High	[R].LLTGSNSHAFLK.[L]	1xTMT6plex [K12]; 1xTMT6plex [N-Term]		0.000165057	0	1	1	1	Q0P8G1	Q0P8G1 [130-141]	0	1746.03	0	1.046	1.055	0.725	0.739	0.734	113.2	118.4	119.4	82.1	83.7	83.1		High	High	High	High	High	High	High	0	0.0001188	3.75
FALSE	High	[K].LLTKQEGLLELDLNHLNHK.[A]	2xTMT6plex [K4; K19]; 1xTMT6plex [N-Term]		3.94762e-07	0	1	1	1	Q0P9A1	Q0P9A1 [99-117]	1	2915.73	0	0.815	1.015	0.722	0.746	0.871	116.1	94.6	117.8	83.8	86.6	101.1		High	High	High	High	High	High	High	0	3.62e-07	5.14
FALSE	High	[K].LLTKTELSLNLANALK.[A]	2xTMT6plex [K4; K16]; 1xTMT6plex [N-Term]		1.8793e-06	0	1	1	1	Q0PBP3	Q0PBP3 [223-238]	1	2429.53	0	1.134	1.361	1.033	1.01	1.129	90	102	122.5	93	90.9	101.6		High	High	High	High	High	High	High	0	1.611e-06	4.67
FALSE	High	[K].TNLFSNSTYLQSENSKR.[L]	1xTMT6plex [K16]		6.33905e-06	0	1	1	1	Q0P8G1	Q0P8G1 [113-129]	1	2218.13	0	1.639	1.259	1.207	0.947	1.317	81.4	133.4	102.6	98.3	77.1	107.2		High	High	High	High	High	High	High	0	5.205e-06	4.43
FALSE	High	[K].TNLFSNSTYLQSENSK.[R]	1xTMT6plex [K16]; 1xTMT6plex [N-Term]		3.08753e-06	0	1	1	1	Q0P8G1	Q0P8G1 [113-128]	0	2291.19	0	0.935	0.951	0.754	0.681	0.681	119.9	112.1	114.1	90.4	81.7	81.7		High	High	High	High	High	High	High	0	2.602e-06	4.86
FALSE	High	[K].LLTLDTKGDKLETSNGVNR.[L]	2xTMT6plex [K7; K10]; 1xTMT6plex [N-Term]		6.22807e-07	0	1	1	4	Q0P9N3	Q0P9N3 [63-81]	2	2761.6	0	1.3	1.333	1.074	1.145	1.246	84.5	109.9	112.7	90.8	96.7	105.3		High	High	High	High	High	High	High	0	5.605e-07	3.96
FALSE	High	[R].LLTLLEQKEEK.[L]	2xTMT6plex [K8; K11]; 1xTMT6plex [N-Term]		0.000388465	0	1	1	2	Q9PPF4	Q9PPF4 [307-317]	1	2031.27	0	0.929	1.308	4.454	5.593	4.53	33.7	31.3	44.1	150	188.4	152.6		High	High	High	High	High	High	High	0	0.0002685	2.46
FALSE	High	[R].LLTMLNDTAER.[Y]			0.000451499	0	1	1	2	P71128	P71128 [281-291]	0	1276.66	0												NoQuanLabels	High	High	High	High	High	High	High	0	0.0003108	2.93
FALSE	High	[R].LLTMLNDTAER.[Y]	1xOxidation [M4]		0.000412561	0	1	1	5	P71128	P71128 [281-291]	0	1292.65	0												NoQuanLabels	High	High	High	High	High	High	High	0	0.0003288	2.66
FALSE	High	[R].LLTMLNDTAER.[Y]	1xTMT6plex [N-Term]		5.18975e-07	0	1	1	4	P71128	P71128 [281-291]	0	1505.82	0	0.857	0.972	0.857	0.85	0.843	111.5	95.5	108.5	95.6	94.8	94.1		High	High	High	High	High	High	High	0	7.521e-06	3.22
FALSE	High	[R].LLTMLNDTAER.[Y]	1xOxidation [M4]; 1xTMT6plex [N-Term]		6.96239e-07	0	1	1	9	P71128	P71128 [281-291]	0	1521.81	0	0.748	0.922	0.755	0.825	0.643	122.6	91.7	113.1	92.6	101.1	78.8		High	High	High	High	High	High	High	0.009199	0.09517	2.23
FALSE	High	[K].LLTNGGLLCEVVKPEEDFLK.[V]	1xCarbamidomethyl [C9]; 2xTMT6plex [K13; K20]; 1xTMT6plex [N-Term]		1.41514e-10	0	1	1	1	Q0P9G0	Q0P9G0 [48-67]	0	2961.69	0	0.946	0.955	0.552	0.516	0.434	136.3	128.9	130.1	75.2	70.4	59.1		High	High	High	High	High	High	High	0	1.792e-10	6.32
FALSE	High	[K].TNLENLYFAK.[K]	1xTMT6plex [K10]; 1xTMT6plex [N-Term]		4.08756e-05	0	1	1	4	Q9PNA7	Q9PNA7 [135-144]	0	1670.95	0	0.929	1.016	0.796	0.789	0.664	115.6	107.3	117.3	91.9	91.1	76.7		High	High	High	High	High	High	High	0	3.093e-05	3.41
FALSE	High	[K].TNLAMKYESTGEGK.[F]	2xTMT6plex [K6; K14]; 1xTMT6plex [N-Term]		1.78646e-06	0	1	1	1	Q0PC87	Q0PC87 [340-353]	1	2216.22	0	0.883	1.307	1.285	1.358	1.367	83.3	73.6	108.9	107.1	113.2	113.9		High	High	High	High	High	High	High	0	1.534e-06	2.46
FALSE	High	[K].LLTTSGGGMLLGK.[N]	1xTMT6plex [K13]; 1xTMT6plex [N-Term]		1.12932e-05	0	1	1	1	Q0P9D3	Q0P9D3 [185-197]	0	1706.03	0	1.066	0.89	0.568	0.538	0.742	124.9	133.2	111.1	71	67.2	92.6		High	High	High	High	High	High	High	0	9.006e-06	3
FALSE	High	[K].LLTTSGGGMLLGK.[N]	1xOxidation [M9]; 1xTMT6plex [K13]; 1xTMT6plex [N-Term]		1.57763e-05	0	1	1	4	Q0P9D3	Q0P9D3 [185-197]	0	1722.02	0	1.095	1.161	0.848	0.88	0.811	103.5	113.4	120.2	87.8	91.1	83.9		High	High	High	High	High	High	High	0	1.241e-05	3.8
FALSE	High	[K].LLTYLNETDSHVELQEVK.[Q]	1xTMT6plex [K18]; 1xTMT6plex [N-Term]		4.1109e-07	0	1	1	1	Q46106	Q46106 [57-74]	0	2589.42	0	1.01	0.949	0.995	0.955	1.049	100.7	101.7	95.6	100.2	96.2	105.6		High	High	High	High	High	High	High	0	3.759e-07	6.48
FALSE	High	[K].LLTYLNETDSHVELQEVKQPEQNFK.[S]	2xTMT6plex [K18; K25]		1.04141e-05	0	1	1	1	Q46106	Q46106 [57-81]	1	3460.84	0	1.367	1.002	1.536	1.042	1.898	76.5	104.6	76.6	117.5	79.7	145.2		High	High	High	High	High	High	High	0	8.381e-06	6.12
FALSE	High	[K].LLTYLNETDSHVELQEVKQPEQNFK.[S]	2xTMT6plex [K18; K25]; 1xTMT6plex [N-Term]		5.80176e-11	0	1	1	5	Q46106	Q46106 [57-81]	1	3690	0	1.041	1.048	1.064	1.103	1.108	94.3	98.2	98.8	100.3	104	104.5		High	High	High	High	High	High	High	0	7.614e-11	9.3
FALSE	High	[K].TNLAMKYESTGEGK.[F]	1xOxidation [M5]; TMT6plex [K]; 1xTMT6plex [N-Term]		6.38117e-05	0	1	1	2	Q0PC87	Q0PC87 [340-353]	1	2003.05	0	1.663	1.143	1.865	1.583	2.298	62.8	104.5	71.8	117.1	99.5	144.3		High	High	High	High	High	High	High	0	4.738e-05	3.13
FALSE	High	[K].LLVADFGAESCGDAVR.[L]	1xCarbamidomethyl [C11]		6.91925e-05	0	1	1	1	Q0PBR5	Q0PBR5 [44-59]	0	1679.81	0												NoQuanLabels	High	High	High	High	High	High	High	0	5.118e-05	4.11
FALSE	High	[K].LLVADFGAESCGDAVR.[L]	1xCarbamidomethyl [C11]; 1xTMT6plex [N-Term]		5.1767e-10	0	1	1	5	Q0PBR5	Q0PBR5 [44-59]	0	1908.97	0	1.09	1.151	1.231	1.258	1.266	85.8	93.4	98.7	105.6	107.9	108.6		High	High	High	High	High	High	High	0	2.104e-08	5.63
FALSE	High	[R].LLVADGDAQTVEFLKEHEFK.[V]	2xTMT6plex [K15; K20]; 1xTMT6plex [N-Term]		4.60728e-08	0	1	1	1	Q0P8N2	Q0P8N2 [92-111]	1	2976.66	0	1.183	1.285	1.021	1.04	0.953	92.6	109.5	119	94.5	96.3	88.3		High	High	High	High	High	High	High	0	4.62e-08	6.96
FALSE	High	[K].LLVAMSGGVDSTVTAYK.[L]	1xOxidation [M5]; 1xTMT6plex [K17]; 1xTMT6plex [N-Term]		2.07969e-06	0	1	1	2	Q9PJ66	Q9PJ66 [3-19]	0	2186.21	0	0.914	1.089	1.183	1.099	1.196	92.6	84.6	100.8	109.5	101.8	110.7		High	High	High	High	High	High	High	0	1.775e-06	4.68
FALSE	High	[K].LLVAPNLAFDSLLKR.[S]	1xTMT6plex [K14]; 1xTMT6plex [N-Term]		1.2723e-08	0	1	1	1	Q0P8R4	Q0P8R4 [67-81]	1	2128.33	0	1.074	1.052	0.074	0.018	0.013	185.7	199.4	195.4	13.7	3.3	2.5		High	High	High	High	High	High	High	0	1.341e-08	5.55
FALSE	High	[K].LLVCDALLDKGVDLLR.[K]	1xCarbamidomethyl [C4]; 1xTMT6plex [K10]; 1xTMT6plex [N-Term]		1.03628e-07	0	1	1	1	Q0PA07	Q0PA07 [5-20]	1	2271.35	0	1.091	1.234	0.933	0.706	0.861	103	112.4	127.1	96.1	72.7	88.7		High	High	High	High	High	High	High	0	9.977e-08	4.87
FALSE	High	[K].LLVCGASAYAR.[V]	1xCarbamidomethyl [C4]; 1xTMT6plex [N-Term]		7.94261e-07	0	1	1	5	P24531	P24531 [164-174]	0	1409.78	0	1.021	1.046	0.952	0.891	0.909	103.1	105.3	107.8	98.2	91.9	93.7		High	High	High	High	High	High	High	0	8.053e-05	3.31
FALSE	High	[K].TNKDVLVLDELPYQTNK.[A]	2xTMT6plex [K3; K17]; 1xTMT6plex [N-Term]		1.42951e-06	0	1	1	6	Q03470	Q03470 [255-271]	1	2677.54	0	0.903	1.034	0.962	1.108	1.016	99.6	90	103	95.8	110.4	101.2		High	High	High	High	High	High	High	0	1.243e-06	6.56
FALSE	High	[K].LLYHTALSLDKTGDTK.[T]	2xTMT6plex [K11; K16]; 1xTMT6plex [N-Term]		5.84599e-10	0	1	1	2	Q0PC23	Q0PC23 [274-289]	1	2463.44	0	1.15	1.166	1.058	1.023	1.121	92	105.8	107.3	97.4	94.2	103.2		High	High	High	High	High	High	High	0	6.982e-10	5.16
FALSE	High	[K].TNFGYHVLLK.[E]	1xTMT6plex [K10]		0.000330805	0	1	1	4	Q0PAS1	Q0PAS1 [217-226]	0	1420.82	0	1.265	1.323	1.011	0.757	0.817	97.2	122.9	128.5	98.3	73.6	79.4		High	High	High	High	High	High	High	0	0.0002298	2.85
FALSE	High	[K].LLYLADEKK.[C]	2xTMT6plex [K8; K9]; 1xTMT6plex [N-Term]		0.000400334	0	1	1	1	Q0PAF4	Q0PAF4 [58-66]	1	1780.12	0	1.127	1.03	0.804	0.909	0.732	107.1	120.7	110.3	86.1	97.3	78.4		High	High	High	High	High	High	High	0	0.0002779	1.74
FALSE	High	[K].LLYLCNPNNPTGK.[S]	1xCarbamidomethyl [C5]; 1xTMT6plex [K13]; 1xTMT6plex [N-Term]		2.20382e-05	0	1	1	1	Q0P8H7	Q0P8H7 [156-168]	0	1962.09	0	1.02	1.154	4.567	4.23	4.604	36.2	36.9	41.8	165.3	153.1	166.7		High	High	High	High	High	High	High	0	1.717e-05	3.72
FALSE	High	[R].TNAQVLANVLMDRK.[F]	1xOxidation [M11]; 1xTMT6plex [K14]; 1xTMT6plex [N-Term]		5.05588e-05	0	1	1	3	P24531	P24531 [286-299]	1	2047.17	0	0.778	1.011	0.865	0.91	0.824	111.4	86.7	112.6	96.3	101.3	91.7		High	High	High	High	High	High	High	0	3.8e-05	3.71
FALSE	High	[R].LMGFGHR.[V]	1xTMT6plex [N-Term]		0.000278814	0	1	1	3	Q0P7U8	Q0P7U8 [302-308]	0	1046.58	0	1.274	0.926	0.687	0.783	0.649	112.8	143.7	104.5	77.5	88.4	73.2		High	High	High	High	High	High	High	0	0.0001966	3.09
FALSE	High	[R].LMGFGHR.[V]	1xOxidation [M2]; 1xTMT6plex [N-Term]		0.000438132	0	1	1	13	Q0P7U8	Q0P7U8 [302-308]	0	1062.57	0	1.025	0.914	0.834	0.713	0.839	112.7	115.4	103	94	80.4	94.6		High	High	High	High	High	High	High	0.000101	0.000821	2.43
FALSE	High	[R].TNAQVLANVLMDRK.[F]	1xTMT6plex [K14]; 1xTMT6plex [N-Term]		1.71121e-09	0	1	1	3	P24531	P24531 [286-299]	1	2031.18	0	0.766	1.049	0.81	0.884	0.818	112.6	86.3	118.1	91.2	99.6	92.2		High	High	High	High	High	High	High	0	1.947e-09	6.32
FALSE	High	[R].TNAQVLANVLMDRK.[F]	1xTMT6plex [K14]		2.48863e-05	0	1	1	1	P24531	P24531 [286-299]	1	1802.02	0	1.455	1.119	1.464	1.581	1.548	73.5	106.9	82.2	107.5	116.2	113.8		High	High	High	High	High	High	High	0	1.924e-05	5.3
FALSE	High	[R].LMGLMLNEDAAK.[E]	1xOxidation [M]; 1xTMT6plex [K12]		0.000152248	0	1	1	3	O69298	O69298 [72-83]	0	1550.81	0	2.331	1.349	2.328	2.102	2.627	51.1	119.2	69	119	107.5	134.3		High	High	High	High	High	High	High	0	0.0001093	2.66
FALSE	High	[R].LMGLMLNEDAAK.[E]	1xOxidation [M]; 1xTMT6plex [K12]; 1xTMT6plex [N-Term]		1.57398e-08	0	1	1	25	O69298	O69298 [72-83]	0	1779.97	0	0.917	1.033	0.946	0.922	0.919	104.6	95.9	108	99	96.4	96.1		High	High	High	High	High	High	High	0	1.652e-08	3.2
FALSE	High	[R].LMGLMLNEDAAK.[E]	2xOxidation [M2; M5]; 1xTMT6plex [K12]; 1xTMT6plex [N-Term]		2.46356e-05	0	1	1	13	O69298	O69298 [72-83]	0	1795.97	0	0.967	1.042	1.097	1.113	1.078	95.3	92.1	99.3	104.6	106.1	102.7		High	High	High	High	High	High	High	0	1.905e-05	3.39
FALSE	High	[R].LMGLMLNEDAAKEAK.[N]	2xTMT6plex [K12; K15]; 1xTMT6plex [N-Term]		4.88364e-07	0	1	1	1	O69298	O69298 [72-86]	1	2321.32	0	1.205	1.469	2.182	2.418	3.731	50	60.2	73.4	109	120.9	186.5		High	High	High	High	High	High	High	0	4.454e-07	3.67
FALSE	High	[R].TNAQVLANVLMDR.[K]	1xOxidation [M11]; 1xTMT6plex [N-Term]		6.61845e-07	0	1	1	6	P24531	P24531 [286-298]	0	1689.92	0	0.786	1.008	0.869	0.815	0.761	114.5	90.1	115.4	99.5	93.3	87.1		High	High	High	High	High	High	High	0	5.95e-07	4.36
FALSE	High	[R].TNAQVLANVLMDR.[K]	1xTMT6plex [N-Term]		1.10963e-06	0	1	1	5	P24531	P24531 [286-298]	0	1673.92	0	0.61	0.808	0.594	0.688	0.541	141.5	86.3	114.3	84	97.4	76.6		High	High	High	High	High	High	High	0	9.748e-07	5.09
FALSE	High	[R].LMLHQPLGGAR.[G]	1xTMT6plex [N-Term]		3.65672e-05	0	1	1	4	P54413	P54413 [119-129]	0	1421.82	0	0.934	1.027	0.895	0.959	1.001	103.2	96.3	105.9	92.3	99	103.2		High	High	High	High	High	High	High	0	2.779e-05	2.97
FALSE	High	[R].LMLHQPLGGAR.[G]	1xOxidation [M2]; 1xTMT6plex [N-Term]		0.000124395	0	1	1	10	P54413	P54413 [119-129]	0	1437.82	0	0.957	1.107	0.99	0.98	0.975	99.8	95.5	110.6	98.9	97.9	97.3		High	High	High	High	High	High	High	0	9.025e-05	2.77
FALSE	High	[R].TNAQVLANVLMDR.[K]	1xOxidation [M11]		9.66138e-05	0	1	1	2	P24531	P24531 [286-298]	0	1460.75	0												NoQuanLabels	High	High	High	High	High	High	High	0	7.045e-05	3.35
FALSE	High	[K].LMLLQGPNVNMLGVR.[E]	1xTMT6plex [N-Term]		1.81386e-08	0	1	1	1	Q9PJ53	Q9PJ53 [3-17]	0	1884.08	0	1.011	1.003	1.007	0.956	0.955	101.1	102.2	101.5	101.8	96.7	96.6		High	High	High	High	High	High	High	0	1.883e-08	4.54
FALSE	High	[K].LMLLQGPNVNMLGVR.[E]	1xOxidation [M2]; 1xTMT6plex [N-Term]		3.0474e-05	0	1	1	1	Q9PJ53	Q9PJ53 [3-17]	0	1900.07	0	1.585	1.257	2.035	2.12	1.961	60.3	95.5	75.7	122.6	127.7	118.2		High	High	High	High	High	High	High	0	2.336e-05	4.42
FALSE	High	[K].LMLLQGPNVNMLGVR.[E]	2xOxidation [M2; M11]; 1xTMT6plex [N-Term]		4.12915e-05	0	1	1	5	Q9PJ53	Q9PJ53 [3-17]	0	1916.07	0	0.934	1.121	0.968	1.032	0.977	99.5	92.9	111.5	96.3	102.6	97.2		High	High	High	High	High	High	High	0	0.0001049	3.34
FALSE	High	[R].TNAQVLANVLMDR.[K]			0.000425157	0	1	1	2	P24531	P24531 [286-298]	0	1444.76	0												NoQuanLabels	High	High	High	High	High	High	High	0	0.0002935	3.61
FALSE	High	[K].LMLTLVQNR.[L]	1xTMT6plex [N-Term]		0.000192034	0	1	1	4	Q0PAY5	Q0PAY5 [491-499]	0	1316.79	0	0.717	0.885	0.592	0.681	0.512	136.8	98	121	81	93.2	70		High	High	High	High	High	High	High	0	0.0004805	2.81
FALSE	High	[R].LMLYLSNTGANAFSR.[L]	1xOxidation [M2]; 1xTMT6plex [N-Term]		5.50076e-06	0	1	1	2	Q0P9F5	Q0P9F5 [142-156]	0	1902.99	0	0.899	0.931	0.729	0.478	0.56	130.5	117.3	121.5	95.2	62.4	73.1		High	High	High	High	High	High	High	0	4.546e-06	3.27
FALSE	High	[K].LMQEELEK.[K]	1xTMT6plex [K8]; 1xTMT6plex [N-Term]		0.000190106	0	1	1	1	Q0PC90	Q0PC90 [117-124]	0	1477.83	0	0.968	0.965	0.767	0.738	0.667	117.5	113.8	113.4	90.1	86.7	78.4		High	High	High	High	High	High	High	0	0.0001355	2.87
FALSE	High	[K].LMQENCLSAFK.[L]	1xCarbamidomethyl [C6]; 1xTMT6plex [K11]; 1xTMT6plex [N-Term]		1.4044e-07	0	1	1	1	Q0PAH8	Q0PAH8 [240-250]	0	1798.96	0	1.588	1.113	0.763	0.797	0.653	101.5	161.1	113	77.4	80.9	66.2		High	High	High	High	High	High	High	0	1.343e-07	4.08
FALSE	High	[K].LMQENCLSAFKLEGR.[T]	1xCarbamidomethyl [C6]; 1xTMT6plex [K11]; 1xTMT6plex [N-Term]		1.21557e-06	0	1	1	1	Q0PAH8	Q0PAH8 [240-254]	1	2254.21	0	1.157	1.515	1.448	1.42	1.583	73.9	85.5	111.9	106.9	104.9	117		High	High	High	High	High	High	High	0	1.063e-06	4.99
FALSE	High	[K].TNAPLNLTK.[K]	1xTMT6plex [K9]; 1xTMT6plex [N-Term]		1.49971e-05	0	1	1	1	Q0PAQ4	Q0PAQ4 [112-120]	0	1429.88	0	0.713	0.868	0.703	0.743	0.584	130.1	92.8	113	91.5	96.7	75.9		High	High	High	High	High	High	High	0	1.181e-05	2.97
FALSE	High	[K].LMRPNFLAATGLLR.[T]			0.000171858	0	1	1	2	Q0PBA0	Q0PBA0 [165-178]	0	1572.9	0												NoQuanLabels	High	High	High	High	High	High	High	0	0.0001366	4.53
FALSE	High	[K].LMRPNFLAATGLLR.[T]	1xOxidation [M2]		0.000347849	0	1	1	3	Q0PBA0	Q0PBA0 [165-178]	0	1588.9	0												NoQuanLabels	High	High	High	High	High	High	High	0	0.0002416	4.15
FALSE	High	[K].LMRPSATFNALLEK.[L]	1xTMT6plex [K14]		0.000362107	0	1	1	1	Q0PAY5	Q0PAY5 [717-730]	0	1820.03	0	3.426	1.566	2.684	1.866	3.036	44.2	151.4	69.2	118.6	82.5	134.2		High	High	High	High	High	High	High	0	0.0002519	3.56
FALSE	High	[K].LMRPSATFNALLEK.[L]	1xOxidation [M2]; 1xTMT6plex [K14]; 1xTMT6plex [N-Term]		0.000218936	0	1	1	1	Q0PAY5	Q0PAY5 [717-730]	0	1836.03	0	1.038	1.086	1.183	1.017	1.254	91.2	94.7	99.1	107.9	92.7	114.4		High	High	High	High	High	High	High	0	0.0001544	3
FALSE	High	[K].LMRPSATFNALLEK.[L]	1xTMT6plex [K14]; 1xTMT6plex [N-Term]		5.08564e-07	0	1	1	4	Q0PAY5	Q0PAY5 [717-730]	0	2049.19	0	0.805	0.968	0.681	0.757	0.687	122.5	98.6	118.6	83.4	92.7	84.2		High	High	High	High	High	High	High	0	4.591e-07	5.33
FALSE	High	[R].LMGEGDLATLAEK.[T]	1xOxidation [M2]; 1xTMT6plex [K13]; 1xTMT6plex [N-Term]		1.69356e-05	0	1	1	7	Q0PAH0	Q0PAH0 [288-300]	0	1822	0	0.999	0.996	0.863	0.872	0.914	106.3	106.2	105.9	91.8	92.7	97.2		High	High	High	High	High	High	High	0	2.143e-05	3.69
FALSE	High	[K].TNAFDNELKELKELK.[H]	3xTMT6plex [K9; K12; K15]		0.000707406	0	1	1	1	Q0P8F6	Q0P8F6 [216-230]	2	2479.44	0	1.367	1.249	1.883	1.784	2.317	62.5	85.4	78.1	117.7	111.5	144.8		High	High	High	High	High	High	High	0	0.0004771	3.17
FALSE	High	[R].LMGEGDLATLAEK.[T]	1xTMT6plex [K13]; 1xTMT6plex [N-Term]		7.26882e-08	0	1	1	2	Q0PAH0	Q0PAH0 [288-300]	0	1806.01	0	1.079	0.874	0.669	0.751	0.682	118.7	128.1	103.8	79.4	89.1	80.9		High	High	High	High	High	High	High	0	7.122e-08	3.94
FALSE	High	[K].LMELDAPELLLRNEKR.[M]	1xTMT6plex [K15]; 1xTMT6plex [N-Term]		3.20568e-05	0	1	1	2	Q9PI30	Q9PI30 [304-319]	2	2398.39	0	1.029	1.344	1.549	1.498	2.104	70.4	72.4	94.6	109	105.5	148.1		High	High	High	High	High	High	High	0	2.456e-05	3.23
FALSE	High	[K].TNFEFSYFNKDSK.[K]	2xTMT6plex [K10; K13]; 1xTMT6plex [N-Term]		6.66844e-06	0	1	1	3	Q0PB00	Q0PB00 [251-263]	1	2314.23	0	0.893	1.04	0.91	0.851	0.858	108.1	96.6	112.4	98.3	91.9	92.7		High	High	High	High	High	High	High	0	5.564e-05	4.11
FALSE	High	[K].TNFEFSYFNKDSK.[K]	TMT6plex [K]; 1xTMT6plex [N-Term]		0.000627803	0	1	1	1	Q0PB00	Q0PB00 [251-263]	1	2085.07	0	2.163	1.48	1.88	1.469	2.028	59.9	129.5	88.6	112.6	88	121.4		High	High	High	High	High	High	High	0	0.0004276	3.69
FALSE	High	[K].LLYSQVYDKDR.[H]	1xTMT6plex [K9]; 1xTMT6plex [N-Term]		0.000139018	0	1	1	2	Q0PBE2	Q0PBE2 [114-124]	1	1858.05	0	1.089	1.02	0.679	0.78	0.623	115.6	125.9	117.9	78.5	90.2	72		High	High	High	High	High	High	High	0	0.0001006	3.51
FALSE	High	[K].LLYTSNGEFLK.[E]	1xTMT6plex [K11]; 1xTMT6plex [N-Term]		1.34157e-05	0	1	1	2	Q0PAM1	Q0PAM1 [18-28]	0	1743.01	0	0.961	0.892	0.59	0.683	0.477	130.3	125.2	116.3	76.9	89.1	62.2		High	High	High	High	High	High	High	0.001176	0.006343	3.38
FALSE	High	[K].TNFEFSYFNK.[D]	1xTMT6plex [K10]; 1xTMT6plex [N-Term]		0.000114732	0	1	1	2	Q0PB00	Q0PB00 [251-260]	0	1754.92	0	0.762	0.804	0.435	0.439	0.407	155.9	118.8	125.4	67.9	68.5	63.5		High	High	High	High	High	High	High	0.0001872	0.00115	3.05
FALSE	High	[K].TNEVWECLEEVVK.[G]	1xCarbamidomethyl [C7]; 1xTMT6plex [K13]; 1xTMT6plex [N-Term]		1.79103e-07	0	1	1	1	Q9PI30	Q9PI30 [427-439]	0	2093.1	0	0.743	0.957	0.643	0.592	0.533	134.3	99.7	128.5	86.4	79.4	71.6		High	High	High	High	High	High	High	0	1.701e-07	5.34
FALSE	High	[R].LMAHNQQVLR.[L]	1xTMT6plex [N-Term]		9.00106e-05	0	1	1	1	Q6TG09	Q6TG09 [103-112]	0	1438.82	0	1.135	1.026	1.091	1.064	1.174	92.4	104.9	94.9	100.9	98.3	108.5		High	High	High	High	High	High	High	0	6.589e-05	3.13
FALSE	High	[R].LMAHNQQVLR.[L]	1xOxidation [M2]; 1xTMT6plex [N-Term]		8.47104e-05	0	1	1	4	Q6TG09	Q6TG09 [103-112]	0	1454.81	0	1.034	1.079	1.053	1	1.041	96.7	99.9	104.3	101.8	96.7	100.7		High	High	High	High	High	High	High	0	6.235e-05	3.21
FALSE	High	[K].LMALLPTTDFDESK.[S]	1xTMT6plex [K14]; 1xTMT6plex [N-Term]		7.10492e-07	0	1	1	1	Q03470	Q03470 [598-611]	0	2039.11	0	1.279	1.121	0.914	0.919	0.972	96.7	123.7	108.4	88.4	88.9	94		High	High	High	High	High	High	High	0	6.333e-07	4.23
FALSE	High	[K].LMATGGTCK.[E]	1xCarbamidomethyl [C8]; 1xTMT6plex [K9]; 1xTMT6plex [N-Term]		1.56173e-05	0	1	1	2	Q9PIL7	Q9PIL7 [986-994]	0	1396.77	0	0.912	1.067	0.661	0.712	0.609	121	110.3	129	79.9	86.1	73.7		High	High	High	High	High	High	High	0	1.233e-05	2.61
FALSE	High	[K].TNEDGLLLLGGHQVMVGYLNDKEK.[T]	2xTMT6plex [K22; K24]; 1xTMT6plex [N-Term]		9.17643e-08	0	1	1	1	Q0P9W1	Q0P9W1 [1008-1031]	1	3330.83	0	0.893	0.72	0.779	0.582	0.73	127.5	113.9	91.8	99.4	74.2	93.2		High	High	High	High	High	High	High	0	8.919e-08	6.16
FALSE	High	[K].TNDQELK.[L]	1xTMT6plex [K7]; 1xTMT6plex [N-Term]		0.000609315	0	1	1	1	Q0PA12	Q0PA12 [447-453]	0	1305.74	0	0.549	0.62	0.353	0.327	0.264	192.8	105.8	119.6	68	63	50.9		High	High	High	High	High	High	High	0	0.0004166	2.13
FALSE	High	[K].TNDLQQELVNSMHK.[L]	1xTMT6plex [K14]; 1xTMT6plex [N-Term]		1.63493e-07	0	1	1	2	Q0PCA6	Q0PCA6 [511-524]	0	2115.13	0	0.871	1.04	0.512	0.464	0.494	136.9	119.3	142.4	70.1	63.6	67.7		High	High	High	High	High	High	High	0	1.555e-07	5.68
FALSE	High	[R].LMDEDLDKDNPR.[C]	1xTMT6plex [K8]; 1xTMT6plex [N-Term]		6.84959e-05	0	1	1	3	Q0PBX3	Q0PBX3 [69-80]	1	1918.99	0	0.948	0.915	0.731	0.728	0.718	119.1	112.9	108.9	87	86.6	85.5		High	High	High	High	High	High	High	0	5.105e-05	3.52
FALSE	High	[K].TNDLQQELVNSMHK.[L]	1xTMT6plex [K14]		0.000230253	0	1	1	1	Q0PCA6	Q0PCA6 [511-524]	0	1885.96	0	1.016	0.997	0.969	0.842	0.875	105.3	107	105	102	88.6	92.1		High	High	High	High	High	High	High	0	0.0001624	3.4
FALSE	High	[K].LMDLMAAVDSYLPTPTR.[D]	1xTMT6plex [N-Term]		5.80176e-11	0	1	1	9	O69303	O69303 [194-210]	0	2123.11	0	0.897	0.958	0.912	0.92	0.789	109.6	98.3	105	99.9	100.8	86.4		High	High	High	High	High	High	High	0	4.62e-09	6.1
FALSE	High	[K].LMDLMAAVDSYLPTPTR.[D]	1xOxidation [M]; 1xTMT6plex [N-Term]		1.09014e-07	0	1	1	6	O69303	O69303 [194-210]	0	2139.1	0	0.888	0.95	0.9	0.961	0.812	108.9	96.7	103.4	98	104.6	88.4		High	High	High	High	High	High	High	0	1.204e-06	5.89
FALSE	High	[K].LMDLMAAVDSYLPTPTR.[D]	2xOxidation [M2; M5]; 1xTMT6plex [N-Term]		4.12135e-08	0	1	1	3	O69303	O69303 [194-210]	0	2155.1	0	0.944	1.107	0.916	0.788	0.84	107.2	101.2	118.7	98.2	84.5	90.1		High	High	High	High	High	High	High	0	1.106e-07	5.65
FALSE	High	[K].LMDLMAAVDSYLPTPTRDTEK.[D]	1xTMT6plex [K21]; 1xTMT6plex [N-Term]		4.29182e-08	0	1	1	1	O69303	O69303 [194-214]	1	2825.48	0	1.076	1.131	1.035	1.147	1.041	93.3	100.4	105.5	96.6	107	97.2		High	High	High	High	High	High	High	0	4.291e-08	6.72
FALSE	High	[K].LMDLMAAVDSYLPTPTRDTEKDFLMPLEDVFSLSGR.[G]	1xTMT6plex [K21]; 1xTMT6plex [N-Term]		3.40827e-09	0	1	1	1	O69303	O69303 [194-229]	2	4532.32	0	0.854	1.143	1.545	1.46	1.672	78.2	66.8	89.4	120.8	114.1	130.7		High	High	High	High	High	High	High	0	3.784e-09	8.12
FALSE	High	[K].LMDLMAAVDSYLPTPTRDTEKDFLMPLEDVFSLSGR.[G]	1xOxidation [M5]; 1xTMT6plex [K21]; 1xTMT6plex [N-Term]		2.45197e-07	0	1	1	1	O69303	O69303 [194-229]	2	4548.31	0												NoQuanValues	High	High	High	High	High	High	High	0	2.284e-07	6.08
FALSE	High	[K].LMDLMAAVDSYLPTPTRDTEKDFLMPLEDVFSLSGR.[G]	2xOxidation [M2; M5]; 1xTMT6plex [K21]; 1xTMT6plex [N-Term]		1.20332e-06	0	1	1	1	O69303	O69303 [194-229]	2	4564.31	0	0.904	1.074	1.444	1.316	1.496	83	75	89.1	119.8	109.1	124.1		High	High	High	High	High	High	High	0	1.058e-06	8.8
FALSE	High	[R].LMDMPDFPKEYLDLAK.[A]	2xTMT6plex [K9; K16]; 1xTMT6plex [N-Term]		3.49567e-07	0	1	1	1	Q0P871	Q0P871 [115-130]	1	2613.43	0	0.947	1.152	6.882	6.099	6.255	26.9	25.4	31	184.9	163.8	168		High	High	High	High	High	High	High	0	3.208e-07	4.18
FALSE	High	[K].TNDLFVTPAYLDTVLK.[Q]	1xTMT6plex [K16]; 1xTMT6plex [N-Term]		5.99592e-08	0	1	1	4	Q0P864	Q0P864 [158-173]	0	2268.29	0	0.749	0.881	0.589	0.549	0.484	141.1	105.7	124.3	83.1	77.5	68.3		High	High	High	High	High	High	High	0	5.942e-08	5.2
FALSE	High	[R].LMEELDNLANTTSFNGK.[Q]	1xTMT6plex [K17]		5.28229e-06	0	2	2	4	P56964; P56963	P56964 [119-135]; P56963 [119-135]	0	2126.06	0	1.293	1.053	1.347	1.256	1.465	80.9	104.7	85.2	109	101.6	118.6	NotUnique	High	High	High	High	High	High	High	0	4.342e-06	4.1
FALSE	High	[R].LMEELDNLANTTSFNGK.[Q]	1xOxidation [M2]; 1xTMT6plex [K17]		0.000109077	0	2	2	2	P56964; P56963	P56964 [119-135]; P56963 [119-135]	0	2142.06	0	1.158	1.004	1.272	1.008	1.349	88.4	102.3	88.7	112.4	89	119.2	NotUnique	High	High	High	High	High	High	High	0	7.93e-05	4.29
FALSE	High	[R].LMEELDNLANTTSFNGK.[Q]	1xTMT6plex [K17]; 1xTMT6plex [N-Term]		1.95703e-06	0	2	2	5	P56964; P56963	P56964 [119-135]; P56963 [119-135]	0	2355.23	0	1.057	0.973	1.332	1.316	1.445	84.2	89.1	82	112.2	110.9	121.7	NotUnique	High	High	High	High	High	High	High	0	1.685e-06	6.48
FALSE	High	[R].LMEELDNLANTTSFNGK.[Q]	1xOxidation [M2]; 1xTMT6plex [K17]; 1xTMT6plex [N-Term]		1.22795e-06	0	2	2	10	P56964; P56963	P56964 [119-135]; P56963 [119-135]	0	2371.22	0	1.046	1.059	1.786	1.709	1.968	70	73.3	74.2	125	119.7	137.8	NotUnique	High	High	High	High	High	High	High	0.000101	0.0007957	4.31
FALSE	High	[K].LMELDAPELLLRNEK.[R]	1xOxidation [M2]; 1xTMT6plex [K15]; 1xTMT6plex [N-Term]		1.85521e-05	0	1	1	2	Q9PI30	Q9PI30 [304-318]	1	2258.28	0	1.099	1.143	1.271	1.164	1.29	86.1	94.6	98.5	109.5	100.2	111.1		High	High	High	High	High	High	High	0	3.763e-05	3.98
FALSE	High	[K].TNCEDSYLLETEEELKK.[E]	1xCarbamidomethyl [C3]; 2xTMT6plex [K16; K17]; 1xTMT6plex [N-Term]		3.08767e-10	0	1	1	2	P0C632	P0C632 [226-242]	1	2788.45	0	0.869	0.998	0.665	0.714	0.663	122.2	106.2	122	81.3	87.3	81		High	High	High	High	High	High	High	0	3.772e-10	4.68
FALSE	High	[K].LNHSDLQKLEEENKNLTHK.[L]	3xTMT6plex [K8; K14; K19]; 1xTMT6plex [N-Term]		6.57787e-05	0	1	1	2	Q0PB65	Q0PB65 [6-24]	2	3206.83	0												NoQuanValues	High	High	High	High	High	High	High	2.678e-05	0.000676	6.12
FALSE	High	[K].TPQHLLDKLCESANKDK.[T]	1xCarbamidomethyl [C10]; 3xTMT6plex [K8; K15; K17]; 1xTMT6plex [N-Term]		2.03228e-05	0	1	1	2	Q0PBY7	Q0PBY7 [47-63]	2	2913.66	0	1.294	1.114	0.91	0.819	0.787	101.3	131.1	112.8	92.2	82.9	79.7		High	High	High	High	High	High	High	0	1.592e-05	4.44
FALSE	High	[K].LLHCGR.[G]	1xCarbamidomethyl [C4]; 1xTMT6plex [N-Term]		0.000609315	0	1	1	7	Q0P8M0	Q0P8M0 [7-12]	0	984.561	0	0.857	0.851	0.286	0.346	0.29	165.3	141.6	140.6	47.3	57.2	48		High	High	High	High	High	High	High	0.0001872	0.001148	2.57
FALSE	High	[K].LKGLLYLSDVGLQCCANKR.[T]	2xCarbamidomethyl [C14; C15]; 2xTMT6plex [K2; K18]; 1xTMT6plex [N-Term]		1.76403e-09	0	1	1	3	P0C633	P0C633 [50-68]	2	2895.65	0	0.858	1.082	0.958	0.974	1.01	102	87.5	110.4	97.8	99.3	103		High	High	High	High	High	High	High	0	5.095e-08	4.87
FALSE	High	[R].LKGLSRPALATLMPNLVNK.[T]	2xTMT6plex [K2; K19]; 1xTMT6plex [N-Term]		1.8741e-05	0	1	1	1	Q9PIH0	Q9PIH0 [115-133]	1	2723.69	0	0.942	1.049	0.895	0.957	1.019	102.3	96.4	107.4	91.6	97.9	104.3		High	High	High	High	High	High	High	0	1.461e-05	5.2
FALSE	High	[R].LKGLSRPALATLMPNLVNK.[T]	1xOxidation [M13]; 2xTMT6plex [K2; K19]; 1xTMT6plex [N-Term]		6.00521e-05	0	1	1	1	Q9PIH0	Q9PIH0 [115-133]	1	2739.69	0	0.917	1.104	1.013	0.837	0.91	103.8	95.2	114.6	105.1	86.9	94.4		High	High	High	High	High	High	High	0	4.486e-05	4.28
FALSE	High	[K].LKGNSVEVGADAPK.[V]	TMT6plex [K]; 1xTMT6plex [N-Term]		1.86035e-06	0	1	1	14	Q9PPE0	Q9PPE0 [13-26]	1	1843.07	0	1.796	1.242	2.073	1.606	2.524	58.6	105.2	72.8	121.4	94.1	147.9		High	High	High	High	High	High	High	0	2.723e-05	4.07
FALSE	High	[K].LKGNSVEVGADAPK.[V]	2xTMT6plex [K2; K14]; 1xTMT6plex [N-Term]		1.91297e-09	0	1	1	27	Q9PPE0	Q9PPE0 [13-26]	1	2072.23	0	0.982	1.101	1.299	1.304	1.284	86.1	84.5	94.8	111.8	112.2	110.6		High	High	High	High	High	High	High	0	2.874e-08	6.47
FALSE	High	[K].LKGNSVEVGADAPKVNLK.[A]	TMT6plex [K]; 1xTMT6plex [N-Term]		2.64455e-05	0	1	1	3	Q9PPE0	Q9PPE0 [13-30]	2	2526.52	0	1.396	1.284	2.17	1.751	3.57	53.7	75	69	116.6	94	191.8		High	High	High	High	High	High	High	0	2.037e-05	3.64
FALSE	High	[K].LKGNSVEVGADAPKVNLK.[A]	3xTMT6plex [K2; K14; K18]; 1xTMT6plex [N-Term]		3.58538e-09	0	1	1	3	Q9PPE0	Q9PPE0 [13-30]	2	2755.69	0	1.116	1.227	2.002	2.459	2.539	58	64.8	71.2	116.2	142.6	147.3		High	High	High	High	High	High	High	0	3.968e-09	5.24
FALSE	High	[R].TSHFYLAMYFANHLAR.[Q]	1xOxidation [M8]; 1xTMT6plex [N-Term]		9.8997e-06	0	1	1	1	Q0PAY5	Q0PAY5 [649-664]	0	2187.1	0	1.352	1.317	1	1.052	1.128	87.6	118.5	115.4	87.6	92.2	98.8		High	High	High	High	High	High	High	0	7.969e-06	2.31
FALSE	High	[R].LKGVLNTEVGYSGGKPNPSYESVCNGDGNLEVVK.[L]	1xCarbamidomethyl [C24]; 3xTMT6plex [K2; K15; K34]; 1xTMT6plex [N-Term]		9.60334e-06	0	1	1	1	Q9PHN0	Q9PHN0 [21-54]	1	4497.41	0												NoQuanValues	High	High	High	High	High	High	High	0	7.691e-06	4.15
FALSE	High	[R].TSHFYLAMYFANHLAR.[Q]	1xTMT6plex [N-Term]		3.64025e-07	0	1	1	1	Q0PAY5	Q0PAY5 [649-664]	0	2171.11	0	1.176	1.071	0.929	1.197	1.015	93.9	110.4	100.6	87.3	112.4	95.3		High	High	High	High	High	High	High	0	3.346e-07	4.61
FALSE	High	[R].TSHELQKVEVMDYAHFDR.[L]	1xOxidation [M11]; 1xTMT6plex [K7]; 1xTMT6plex [N-Term]		1.33842e-08	0	1	1	7	Q0P8E1	Q0P8E1 [176-193]	1	2679.36	0	1.059	1.014	0.974	0.886	0.937	102.2	108.3	103.6	99.5	90.5	95.8		High	High	High	High	High	High	High	0	3.167e-06	6.63
FALSE	High	[R].TSHELQKVEVMDYAHFDR.[L]	1xTMT6plex [K7]; 1xTMT6plex [N-Term]		2.2383e-11	0	1	1	5	Q0P8E1	Q0P8E1 [176-193]	1	2663.37	0	1.15	1.086	1.158	0.987	1.165	91.7	105.4	99.5	106.1	90.5	106.8		High	High	High	High	High	High	High	0	7.211e-11	8.14
FALSE	High	[R].LKHESLLKLEEK.[S]	3xTMT6plex [K2; K8; K12]; 1xTMT6plex [N-Term]		0.000188198	0	1	1	2	Q9PHU4	Q9PHU4 [199-210]	2	2383.51	0	1.039	1.067	1.291	1.382	1.216	85.8	89.1	91.5	110.7	118.5	104.3		High	High	High	High	High	High	High	0	0.0001338	4.84
FALSE	High	[K].LKGKGELTLTGSLGDVMK.[E]	3xTMT6plex [K2; K4; K18]; 1xTMT6plex [N-Term]		4.99629e-08	0	1	1	1	O69300	O69300 [626-643]	2	2763.68	0	0.966	0.969	1.025	1.011	1.12	98.5	95.2	95.5	101	99.5	110.3		High	High	High	High	High	High	High	0	4.956e-08	6.17
FALSE	High	[R].LKHGATLNLNTK.[H]	2xTMT6plex [K2; K12]; 1xTMT6plex [N-Term]		6.44607e-05	0	1	1	1	Q9PHT5	Q9PHT5 [105-116]	1	1997.25	0	1.211	1.056	0.72	0.76	0.553	113.2	137.1	119.5	81.5	86.1	62.6		High	High	High	High	High	High	High	0	4.804e-05	3.98
FALSE	High	[K].LKHLQLSNVK.[G]	2xTMT6plex [K2; K10]; 1xTMT6plex [N-Term]		2.51397e-05	0	1	1	2	Q0PB90	Q0PB90 [37-46]	1	1867.21	0	1.197	1.265	2.985	3.079	3.306	46.8	56	59.1	139.6	144	154.6		High	High	High	High	High	High	High	0	0.0002034	4.33
FALSE	High	[R].LKHSYSLYLK.[M]	2xTMT6plex [K2; K10]; 1xTMT6plex [N-Term]		0.000334146	0	1	1	1	Q0P8Y4	Q0P8Y4 [265-274]	1	1939.2	0	1.88	1.311	1.435	1.25	1.422	72.3	135.9	94.8	103.8	90.4	102.8		High	High	High	High	High	High	High	0	0.0002331	3.86
FALSE	High	[R].TSHELQKVEVMDYAHFDR.[L]	1xOxidation [M11]; 1xTMT6plex [K7]; 1xTMT6plex [N-Term]		0.000314589	0	1	1	2	Q0P8E1	Q0P8E1 [176-193]	1	2450.2	0	1.084	1.04	1.066	0.883	0.97	99.3	107.7	103.3	105.8	87.6	96.3		High	High	High	High	High	High	High	0	0.0002202	2.77
FALSE	High	[K].LKKEDGLLNLQNAR.[E]	2xTMT6plex [K2; K3]; 1xTMT6plex [N-Term]		4.22686e-06	0	1	1	1	Q9PJ28	Q9PJ28 [203-216]	2	2299.41	0	1.024	1.141	0.682	0.604	0.647	117.7	120.6	134.3	80.2	71	76.2		High	High	High	High	High	High	High	0	3.531e-06	4.05
FALSE	High	[K].LKKEDLNSLLELAR.[L]	2xTMT6plex [K2; K3]; 1xTMT6plex [N-Term]		2.42725e-07	0	1	1	2	Q0P9I8	Q0P9I8 [22-35]	2	2329.44	0	1.134	1.157	1.951	1.969	2.217	63.6	72.2	73.6	124.2	125.3	141.1		High	High	High	High	High	High	High	0	1.331e-06	4.27
FALSE	High	[K].LKKEFAVGVVCASENYPYK.[S]	1xCarbamidomethyl [C11]; 3xTMT6plex [K2; K3; K19]; 1xTMT6plex [N-Term]		1.12378e-07	0	1	1	1	Q9PN47	Q9PN47 [320-338]	2	3118.78	0	1.308	1.48	2.126	1.996	2.306	58.7	76.8	86.9	124.9	117.2	135.4		High	High	High	High	High	High	High	0	1.083e-07	5.64
FALSE	High	[R].TSHELQKVEVMDYAHFDR.[L]	1xTMT6plex [K7]		8.00247e-06	0	1	1	4	Q0P8E1	Q0P8E1 [176-193]	1	2434.2	0	0.976	1.01	1.003	0.954	1.08	99.6	97.3	100.6	99.9	95	107.6		High	High	High	High	High	High	High	0	6.48e-06	5.52
FALSE	High	[K].LKKNDDVLYTGLNAGLLAR.[N]	2xTMT6plex [K2; K3]; 1xTMT6plex [N-Term]		1.62256e-08	0	1	1	4	Q0PC48	Q0PC48 [51-69]	2	2761.65	0	1.162	1.1	0.821	0.806	0.864	104.3	121.2	114.7	85.6	84	90.1		High	High	High	High	High	High	High	0	1.696e-08	7.34
FALSE	High	[K].LKKPEDLSNVDFMAR.[V]	2xTMT6plex [K2; K3]; 1xTMT6plex [N-Term]		1.68109e-06	0	1	1	1	Q9PMJ8	Q9PMJ8 [215-229]	1	2450.4	0	1.122	0.998	0.715	0.728	0.594	116.3	130.6	116.1	83.2	84.7	69.1		High	High	High	High	High	High	High	0	1.446e-06	4.81
FALSE	High	[K].LKKPVLVYASGTMASGSYLAGVGANK.[L]	3xTMT6plex [K2; K3; K26]; 1xTMT6plex [N-Term]		2.0588e-10	0	1	1	2	Q0PC65	Q0PC65 [105-130]	1	3499.05	0	1.291	1.102	1.079	1.056	1.036	91.4	118	100.7	98.6	96.6	94.7		High	High	High	High	High	High	High	0	2.563e-10	6.95
FALSE	High	[K].TSGYSTSMGLYK.[L]	1xTMT6plex [K12]; 1xTMT6plex [N-Term]		1.97696e-06	0	1	1	1	Q0PBY7	Q0PBY7 [64-75]	0	1752.92	0	0.839	0.969	0.665	0.643	0.587	127.6	107.1	123.6	84.8	82	74.8		High	High	High	High	High	High	High	0	1.698e-06	4.4
FALSE	High	[K].LKLDLQGDEALGAALVER.[A]	1xTMT6plex [K2]; 1xTMT6plex [N-Term]		3.29785e-08	0	1	1	4	O69289	O69289 [425-442]	1	2140.22	0	1.041	1.117	1.251	1.197	1.378	85.9	89.4	96	107.5	102.9	118.4		High	High	High	High	High	High	High	0	3.35e-08	5.67
FALSE	High	[K].LKLDLQGDEALGAALVER.[A]	1xTMT6plex [K2]; 1xTMT6plex [N-Term]		2.11163e-12	0	1	1	11	O69289	O69289 [425-442]	1	2369.38	0	1.056	1.07	1.946	1.806	2.025	67.4	71.2	72.1	131.2	121.7	136.5		High	High	High	High	High	High	High	0	2.258e-11	6.96
FALSE	High	[K].LKHLNLSENQSLK.[V]	2xTMT6plex [K2; K13]; 1xTMT6plex [N-Term]		3.27127e-05	0	1	1	1	Q0P903	Q0P903 [690-702]	1	2211.34	0	0.543	0.776	7.148	6.289	7.797	25.5	13.8	19.8	182.1	160.2	198.6		High	High	High	High	High	High	High	0	2.506e-05	3.72
FALSE	High	[R].LKGESRPVNSEFQR.[A]	1xTMT6plex [K2]; 1xTMT6plex [N-Term]		0.000293201	0	1	1	2	Q6TG09	Q6TG09 [373-386]	1	2105.19	0	0.54	0.766	6.363	7.28	6.69	26.5	14.3	20.3	168.6	192.9	177.3		High	High	High	High	High	High	High	0	0.0002052	3.1
FALSE	High	[K].LKGDSNKELVEFSFK.[G]	3xTMT6plex [K2; K7; K15]; 1xTMT6plex [N-Term]		1.69821e-06	0	1	1	5	Q9PM80	Q9PM80 [92-106]	2	2657.57	0	0.936	1.071	5.928	6.461	5.51	28.7	26.9	30.7	170.1	185.4	158.1		High	High	High	High	High	High	High	0	1.764e-05	4.24
FALSE	High	[K].LKGDSNKELVEFSFK.[G]	TMT6plex [K]; 1xTMT6plex [N-Term]		2.18161e-05	0	1	1	2	Q9PM80	Q9PM80 [92-106]	2	2428.41	0	0.739	1.112	3.891	2.81	5.216	40.6	30	45.2	158.1	114.2	211.9		High	High	High	High	High	High	High	0	1.7e-05	4.38
FALSE	High	[K].LKEFLDRHPK.[G]	2xTMT6plex [K2; K10]; 1xTMT6plex [N-Term]		0.000150718	0	1	1	2	Q9PPI9	Q9PPI9 [506-515]	2	1970.22	0	1.149	1.138	0.862	0.913	0.837	101.7	116.9	115.8	87.7	92.8	85.1		High	High	High	High	High	High	High	0	0.0001082	4.01
FALSE	High	[R].TSLSSMELSTLKK.[E]	2xTMT6plex [K12; K13]; 1xTMT6plex [N-Term]		1.5502e-06	0	1	1	1	Q0PB64	Q0PB64 [41-53]	1	2112.26	0												NoQuanValues	High	High	High	High	High	High	High	0	1.345e-06	2.71
FALSE	High	[K].LKEGVQNTLDLFLK.[K]	2xTMT6plex [K2; K14]; 1xTMT6plex [N-Term]		0.000114732	0	1	1	1	O69297	O69297 [102-115]	1	2305.41	0	0.965	1.511	1.499	1.15	1.162	82.3	79.5	124.4	123.4	94.7	95.7		High	High	High	High	High	High	High	0	8.336e-05	3.63
FALSE	High	[R].TSLSSMELSTLK.[K]	1xTMT6plex [K12]; 1xTMT6plex [N-Term]		9.66138e-05	0	1	1	2	Q0PB64	Q0PB64 [41-52]	0	1755	0	1.019	0.889	0.733	0.879	0.748	113.9	116.1	101.2	83.5	100.1	85.2		High	High	High	High	High	High	High	0	7.069e-05	3.35
FALSE	High	[K].LKELCELNLGQSLVAR.[S]	1xCarbamidomethyl [C5]; 1xTMT6plex [K2]; 1xTMT6plex [N-Term]		3.73368e-09	0	1	1	1	Q9PN59	Q9PN59 [223-238]	1	2301.34	0	1.161	1.15	1.492	1.447	1.543	77	89.4	88.5	114.9	111.4	118.8		High	High	High	High	High	High	High	0	4.135e-09	6.32
FALSE	High	[K].LKELEDEAK.[K]	2xTMT6plex [K2; K9]; 1xTMT6plex [N-Term]		0.000190106	0	1	1	1	Q9PP34	Q9PP34 [38-46]	1	1762.06	0	1	0.962	0.621	0.619	0.527	126.9	126.8	122	78.8	78.5	66.9		High	High	High	High	High	High	High	0	0.0001358	3.41
FALSE	High	[K].LKELEDEAKK.[E]	3xTMT6plex [K2; K9; K10]; 1xTMT6plex [N-Term]		8.13512e-05	0	1	1	3	Q9PP34	Q9PP34 [38-47]	2	2119.31	0	1.016	0.913	0.604	0.6	0.494	129.6	131.8	118.4	78.3	77.8	64		High	High	High	High	High	High	High	0	5.979e-05	2.69
FALSE	High	[R].LKELFYDTGK.[M]	2xTMT6plex [K2; K10]; 1xTMT6plex [N-Term]		3.40649e-05	0	1	1	2	Q0PBF6	Q0PBF6 [166-175]	1	1901.14	0	1.048	0.98	0.598	0.576	0.476	128.3	134.5	125.6	76.7	73.9	61		High	High	High	High	High	High	High	0	3.731e-05	3.24
FALSE	High	[R].TSLNSFRGPGLEEGLK.[L]	1xTMT6plex [K16]; 1xTMT6plex [N-Term]		3.98782e-07	0	1	1	3	Q9PIB8	Q9PIB8 [49-64]	1	2163.22	0	0.83	1.123	0.85	0.916	0.908	106.6	88.5	119.7	90.6	97.6	96.9		High	High	High	High	High	High	High	0	3.641e-07	3.43
FALSE	High	[K].LKELLVGKEEK.[V]	3xTMT6plex [K2; K8; K11]; 1xTMT6plex [N-Term]		0.000514217	0	1	1	4	Q0P8H1	Q0P8H1 [292-302]	2	2202.42	0	0.775	1.003	4.353	5.105	4.245	36.4	28.2	36.5	158.5	185.8	154.5		High	High	High	High	High	High	High	0	0.0003529	1.99
FALSE	High	[R].LKELSFLNLNEQEKEQLK.[S]	3xTMT6plex [K2; K14; K18]; 1xTMT6plex [N-Term]		1.7374e-07	0	1	1	2	Q0P9V3	Q0P9V3 [422-439]	2	3119.85	0	0.974	1.017	1.083	1.13	1.027	96.3	93.8	97.9	104.3	108.8	98.9		High	High	High	High	High	High	High	0	1.65e-07	5.87
FALSE	High	[K].LKELSYLHAEGYPAGEMK.[H]	2xTMT6plex [K2; K18]; 1xTMT6plex [N-Term]		1.37973e-08	0	1	1	1	Q9PMT4	Q9PMT4 [479-496]	1	2723.5	0	1.633	1.284	1.67	1.529	1.941	66.2	108.2	85.1	110.6	101.3	128.6		High	High	High	High	High	High	High	0	1.449e-08	5.5
FALSE	High	[K].LKENFQQLK.[N]	2xTMT6plex [K2; K9]; 1xTMT6plex [N-Term]		0.0001037	0	1	1	2	Q0P819	Q0P819 [135-143]	1	1835.14	0	0.84	0.918	0.519	0.559	0.528	137.5	115.5	126.2	71.3	76.9	72.6		High	High	High	High	High	High	High	0	7.553e-05	3.31
FALSE	High	[K].TSLANSVSK.[A]	1xTMT6plex [K9]; 1xTMT6plex [N-Term]		3.44116e-05	0	1	1	5	O69300	O69300 [371-379]	0	1364.81	0	0.657	0.762	0.54	0.564	0.495	149.4	98.1	113.8	80.7	84.2	73.9		High	High	High	High	High	High	High	0	3.233e-05	3.21
FALSE	High	[R].LKENGASVAMALECNSR.[L]	1xCarbamidomethyl [C14]; 1xTMT6plex [K2]; 1xTMT6plex [N-Term]		3.0488e-09	0	1	1	1	Q9PNY0	Q9PNY0 [442-458]	1	2308.22	0	0.926	1.031	0.847	0.993	0.837	106.5	98.6	109.8	90.2	105.8	89.1		High	High	High	High	High	High	High	0	3.394e-09	5.04
FALSE	High	[R].LKENGASVAMALECNSR.[L]	1xCarbamidomethyl [C14]; 1xOxidation [M10]; 1xTMT6plex [K2]; 1xTMT6plex [N-Term]		2.70649e-06	0	1	1	2	Q9PNY0	Q9PNY0 [442-458]	1	2324.21	0	0.935	1.058	0.648	0.577	0.619	124	116	131.2	80.3	71.5	76.8		High	High	High	High	High	High	High	0	2.298e-06	4.06
FALSE	High	[K].TSLAEMDELNHLANSLNASLGNLTESANK.[T]	1xOxidation [M6]; 1xTMT6plex [K29]; 1xTMT6plex [N-Term]		3.1429e-09	0	1	1	1	Q0PB65	Q0PB65 [90-118]	0	3531.8	0	1.464	1.349	3.258	3.134	3.54	43.7	63.9	58.9	142.2	136.8	154.5		High	High	High	High	High	High	High	0	3.519e-09	7.51
FALSE	High	[K].LKENNTSFK.[T]	2xTMT6plex [K2; K9]; 1xTMT6plex [N-Term]		0.000519383	0	1	1	1	Q0P8P0	Q0P8P0 [6-14]	1	1768.06	0	0.997	1.018	2.612	2.454	2.298	57.8	57.6	58.9	151	141.9	132.9		High	High	High	High	High	High	High	0	0.0003567	1.42
FALSE	High	[K].LKEQDGFELELER.[D]	1xTMT6plex [K2]; 1xTMT6plex [N-Term]		6.42029e-07	0	1	1	4	Q0P8W6	Q0P8W6 [23-35]	1	2064.14	0	0.984	1.024	0.729	0.675	0.676	117.9	116	120.8	85.9	79.6	79.7		High	High	High	High	High	High	High	0	2.915e-06	4.54
FALSE	High	[K].LKEQEVEKLEK.[E]	3xTMT6plex [K2; K8; K11]; 1xTMT6plex [N-Term]		0.000714469	0	1	1	1	Q0P8K8	Q0P8K8 [73-83]	2	2289.42	0	0.982	0.993	0.313	0.326	0.268	154.5	151.7	153.5	48.4	50.4	41.5		High	High	High	High	High	High	High	0	0.0004846	1.66
FALSE	High	[K].TSLAEMDELNHLANSLNASLGNLTESANK.[T]	1xTMT6plex [K29]; 1xTMT6plex [N-Term]		2.55344e-11	0	1	1	4	Q0PB65	Q0PB65 [90-118]	0	3515.81	0	1.025	1.063	3.567	3.372	4.123	42.4	43.4	45.1	151.3	143	174.8		High	High	High	High	High	High	High	0	3.466e-11	8.42
FALSE	High	[K].LKEQNAPLDLFGVGER.[L]	1xTMT6plex [K2]; 1xTMT6plex [N-Term]		6.99784e-09	0	1	1	2	Q0PBS4	Q0PBS4 [300-315]	1	2244.28	0	1.055	1.18	1.278	1.273	1.366	83.9	88.5	99	107.2	106.8	114.6		High	High	High	High	High	High	High	0	3.962e-08	4.81
FALSE	High	[K].LKESDFEFFK.[K]	2xTMT6plex [K2; K10]; 1xTMT6plex [N-Term]		0.000334146	0	1	1	1	Q0PB49	Q0PB49 [3-12]	1	1977.13	0	1.088	0.937	0.789	0.755	0.657	114.8	124.9	107.6	90.5	86.6	75.5		High	High	High	High	High	High	High	0	0.0002325	2.45
FALSE	High	[K].LKESGANLTVLAGFMR.[L]	1xTMT6plex [K2]; 1xTMT6plex [N-Term]		2.92028e-08	0	1	1	1	Q0PBV2	Q0PBV2 [80-95]	1	2165.25	0	1.028	1.187	0.795	0.768	0.771	108.1	111.2	128.3	85.9	83	83.4		High	High	High	High	High	High	High	0	2.974e-08	5.39
FALSE	High	[K].LKESGANLTVLAGFMR.[L]	1xOxidation [M15]; 1xTMT6plex [K2]; 1xTMT6plex [N-Term]		2.03228e-05	0	1	1	1	Q0PBV2	Q0PBV2 [80-95]	1	2181.25	0	0.941	0.999	0.833	0.796	0.726	113.3	106.6	113.2	94.4	90.2	82.3		High	High	High	High	High	High	High	0	1.585e-05	2.78
FALSE	High	[K].TSKDFLKNNLDDTELVLR.[K]	2xTMT6plex [K3; K7]; 1xTMT6plex [N-Term]		2.46356e-05	0	1	1	2	Q0P9X3	Q0P9X3 [34-51]	2	2808.61	0	0.931	1.121	1.04	1.013	1.091	96.8	90.2	108.5	100.7	98.1	105.7		High	High	High	High	High	High	High	0	1.911e-05	4.95
FALSE	High	[K].LKEYEFVLGAAK.[N]	2xTMT6plex [K2; K12]; 1xTMT6plex [N-Term]		9.08392e-08	0	1	1	2	Q0P919	Q0P919 [23-34]	1	2055.25	0	1.114	1.066	1.264	1.303	1.349	84.6	94.2	90.1	106.9	110.1	114		High	High	High	High	High	High	High	0	8.806e-08	5.67
FALSE	High	[K].TSHLNDKVFESK.[V]	2xTMT6plex [K7; K12]; 1xTMT6plex [N-Term]		2.92642e-05	0	1	1	3	Q0P904	Q0P904 [113-124]	1	2092.2	0	1.047	1.102	0.926	0.906	0.796	103.8	108.7	114.5	96.2	94.1	82.7		High	High	High	High	High	High	High	0	2.252e-05	4.65
FALSE	High	[K].LKFVELKPAQLPR.[A]	2xTMT6plex [K2; K7]; 1xTMT6plex [N-Term]		2.95621e-05	0	1	1	3	Q0PAB8	Q0PAB8 [165-177]	1	2226.43	0	1.183	1.318	1.916	2.111	2.268	61.2	72.4	80.7	117.4	129.3	138.9		High	High	High	High	High	High	High	0	2.274e-05	3.96
FALSE	High	[K].LKLDNLSHDLK.[A]	2xTMT6plex [K2; K11]; 1xTMT6plex [N-Term]		0.000320978	0	1	1	3	Q0P9D9	Q0P9D9 [154-164]	1	1983.22	0	0.982	1.056	0.934	0.864	0.802	106.4	104.5	112.4	99.4	91.9	85.4		High	High	High	High	High	High	High	0	0.000466	3.65
FALSE	High	[K].LKLDSLAAK.[S]	2xTMT6plex [K2; K9]; 1xTMT6plex [N-Term]		6.64477e-05	0	1	1	1	Q0PC90	Q0PC90 [290-298]	1	1646.08	0	0.891	1	0.801	0.801	0.638	116.9	104.2	116.9	93.6	93.7	74.6		High	High	High	High	High	High	High	0	4.928e-05	3.75
FALSE	High	[K].LKLDSYVSER.[S]	1xTMT6plex [K2]; 1xTMT6plex [N-Term]		4.75793e-05	0	1	1	1	Q9PNC0	Q9PNC0 [234-243]	1	1667.97	0	0.991	1.095	1.432	1.524	1.496	79.6	78.9	87.1	114	121.3	119.1		High	High	High	High	High	High	High	0	3.597e-05	3.37
FALSE	High	[K].TSGYSTSMGLYK.[L]	1xTMT6plex [K12]		0.000133512	0	1	1	1	Q0PBY7	Q0PBY7 [64-75]	0	1523.76	0	2.178	1.287	1.117	1.03	1.139	77.4	168.6	99.6	86.4	79.8	88.2		High	High	High	High	High	High	High	0	9.664e-05	3.31
FALSE	High	[K].LKNDSLFYK.[Q]	2xTMT6plex [K2; K9]; 1xTMT6plex [N-Term]		0.000591362	0	1	1	1	Q0P8J3	Q0P8J3 [521-529]	1	1815.1	0	0.979	1.287	4.672	4.807	3.779	36.3	35.6	46.7	169.6	174.5	137.2		High	High	High	High	High	High	High	0	0.0004043	2.72
FALSE	High	[K].LKNEELFLNPK.[E]	2xTMT6plex [K2; K11]; 1xTMT6plex [N-Term]		1.50379e-06	0	1	1	3	Q0PBX8	Q0PBX8 [181-191]	1	2032.24	0	0.992	1.049	0.749	0.797	0.69	113.7	112.8	119.3	85.2	90.6	78.4		High	High	High	High	High	High	High	0	2.341e-06	5.06
FALSE	High	[K].LKNELLSLK.[N]	2xTMT6plex [K2; K9]; 1xTMT6plex [N-Term]		0.000396338	0	1	1	1	Q9PI05	Q9PI05 [717-725]	1	1745.15	0	0.833	0.858	0.416	0.504	0.316	152.8	127.4	131.1	63.6	77	48.2		High	High	High	High	High	High	High	0	0.0002732	2.83
FALSE	High	[K].LKNELLSLKNELK.[N]	TMT6plex [K]; 1xTMT6plex [N-Term]		0.000412561	0	1	1	2	Q9PI05	Q9PI05 [717-729]	2	2229.41	0	3.264	1.563	2.494	2.087	2.969	44.8	146.4	70.1	111.9	93.6	133.2		High	High	High	High	High	High	High	0	0.0002865	4.11
FALSE	High	[K].LKNELLSLKNELK.[N]	3xTMT6plex [K2; K9; K13]; 1xTMT6plex [N-Term]		2.27181e-05	0	1	1	1	Q9PI05	Q9PI05 [717-729]	2	2458.58	0	0.848	1.065	0.693	0.669	0.662	121.6	103	129.4	84.2	81.3	80.4		High	High	High	High	High	High	High	0	1.769e-05	2.23
FALSE	High	[R].LKNESLLAEFKK.[F]	3xTMT6plex [K2; K11; K12]; 1xTMT6plex [N-Term]		0.00014043	0	1	1	2	Q0P9K0	Q0P9K0 [145-156]	2	2336.47	0	0.671	1.029	3.59	3.734	3.714	43.7	29.3	44.9	156.8	163.1	162.2		High	High	High	High	High	High	High	0.0004437	0.002515	2.96
FALSE	High	[K].LKNFFETYK.[L]	2xTMT6plex [K2; K9]; 1xTMT6plex [N-Term]		0.000105819	0	1	1	6	Q9PHM9	Q9PHM9 [133-141]	1	1877.11	0	1.015	0.9	0.978	1.018	0.934	102.6	104.2	92.4	100.4	104.5	95.9		High	High	High	High	High	High	High	0	7.687e-05	3.32
FALSE	High	[R].LKNGVLENWQAVVPSTWNASPK.[D]	2xTMT6plex [K2; K22]; 1xTMT6plex [N-Term]		6.96254e-11	0	1	1	2	Q0P8Z0	Q0P8Z0 [489-510]	1	3125.77	0	0.932	1.113	1.185	1.172	1.232	90.4	84.3	100.7	107.2	106	111.4		High	High	High	High	High	High	High	0	9.069e-11	8.66
FALSE	High	[K].LKNKEVLLLEK.[S]	3xTMT6plex [K2; K4; K11]; 1xTMT6plex [N-Term]		3.41675e-06	0	1	1	3	Q0PAV7	Q0PAV7 [24-34]	2	2243.49	0	1.008	1.255	1.485	1.562	1.527	76.6	77.1	96.1	113.7	119.6	116.9		High	High	High	High	High	High	High	0	2.864e-06	3.17
FALSE	High	[K].LKNLDSVNSER.[S]	1xTMT6plex [K2]; 1xTMT6plex [N-Term]		1.32805e-05	0	1	1	1	Q0PBZ8	Q0PBZ8 [737-747]	1	1733	0	0.639	1.02	8.145	9.298	8.083	21.3	13.6	21.7	173.4	197.9	172.1		High	High	High	High	High	High	High	0	1.057e-05	3.27
FALSE	High	[R].LKNLGFEYATK.[A]	2xTMT6plex [K2; K11]; 1xTMT6plex [N-Term]		6.4036e-06	0	1	1	2	Q9PI30	Q9PI30 [633-643]	1	1971.19	0	0.913	0.987	0.901	0.883	0.775	109.9	100.4	108.5	99	97	85.1		High	High	High	High	High	High	High	0	5.255e-06	4.09
FALSE	High	[K].LKNLGHEVLGCYMK.[L]	1xCarbamidomethyl [C11]; 2xTMT6plex [K2; K14]; 1xTMT6plex [N-Term]		2.41415e-05	0	1	1	1	Q9PJ66	Q9PJ66 [20-33]	1	2349.34	0	1.257	1.126	1.535	1.321	1.466	77.9	97.9	87.7	119.6	102.9	114.1		High	High	High	High	High	High	High	0	1.868e-05	3.9
FALSE	High	[K].TSDLHQQEELK.[R]	1xTMT6plex [K11]; 1xTMT6plex [N-Term]		5.00496e-05	0	1	1	1	Q0P9P5	Q0P9P5 [69-79]	0	1785.97	0	1.125	0.935	0.866	0.932	0.9	104.2	117.2	97.4	90.3	97.1	93.8		High	High	High	High	High	High	High	0	3.753e-05	3.37
FALSE	High	[K].LKNLPVGTLVHNVELKPGK.[G]	TMT6plex [K]; 1xTMT6plex [N-Term]		0.000420917	0	1	1	2	Q9PLX4	Q9PLX4 [133-151]	1	2743.72	0	1.506	1.037	1.328	1.417	1.743	74.7	112.5	77.5	99.2	105.9	130.2		High	High	High	High	High	High	High	0	0.0002921	3.99
FALSE	High	[K].LKNLPVGTLVHNVELKPGK.[G]	3xTMT6plex [K2; K16; K19]; 1xTMT6plex [N-Term]		2.6322e-07	0	1	1	4	Q9PLX4	Q9PLX4 [133-151]	1	2972.88	0	0.873	1.025	0.961	0.919	0.866	106.3	92.8	109	102.1	97.7	92.1		High	High	High	High	High	High	High	0	1.351e-06	6.23
FALSE	High	[K].LKNLSFNTPLK.[H]	2xTMT6plex [K2; K11]; 1xTMT6plex [N-Term]		0.00026781	0	1	1	1	Q0P8R5	Q0P8R5 [190-200]	1	1962.24	0	1.056	1.101	3.13	3.388	3.002	47.3	50	52.1	148.1	160.3	142.1		High	High	High	High	High	High	High	0	0.0001878	2.78
FALSE	High	[K].TSDETLDSLNK.[F]	1xTMT6plex [K11]; 1xTMT6plex [N-Term]		8.64416e-05	0	1	1	2	Q9PI02	Q9PI02 [154-164]	0	1680.91	0	1.165	1.081	1.275	1.24	1.136	87	101.4	94	110.9	107.9	98.9		High	High	High	High	High	High	High	2.678e-05	0.0006388	2.79
FALSE	High	[K].LKNNDFDALLLAMAGLK.[R]	2xTMT6plex [K2; K17]; 1xTMT6plex [N-Term]		5.92041e-07	0	1	1	2	Q9PHW9	Q9PHW9 [155-171]	1	2534.5	0	0.97	1.035	0.87	0.75	0.788	110.9	107.5	114.7	96.4	83.1	87.4		High	High	High	High	High	High	High	0	5.342e-07	4.92
FALSE	High	[K].LKNNDSLQTKNDLEGK.[K]	3xTMT6plex [K2; K10; K16]; 1xTMT6plex [N-Term]		1.56599e-06	0	1	1	2	Q46125	Q46125 [129-144]	2	2733.59	0	1.439	1.603	2.693	2.996	3.614	45	64.7	72.1	121.1	134.7	162.5		High	High	High	High	High	High	High	0	1.046e-05	3.93
FALSE	High	[K].LKNNESLPNQEFEDELK.[K]	2xTMT6plex [K2; K17]; 1xTMT6plex [N-Term]		8.7675e-10	0	1	1	1	Q9PJ25	Q9PJ25 [222-238]	1	2734.49	0	0.934	0.932	0.632	0.637	0.609	126.5	118.1	117.9	79.9	80.6	77		High	High	High	High	High	High	High	0	1.031e-09	4.69
FALSE	High	[K].LKNNESLPNQEFEDELKK.[L]	3xTMT6plex [K2; K17; K18]; 1xTMT6plex [N-Term]		7.5887e-09	0	1	1	5	Q9PJ25	Q9PJ25 [222-239]	2	3091.74	0	0.98	1.078	0.7	0.659	0.654	118.3	116	127.6	82.8	77.9	77.4		High	High	High	High	High	High	High	0	1.218e-05	5.7
FALSE	High	[R].LKNNEYLLPAFQR.[E]	1xTMT6plex [K2]; 1xTMT6plex [N-Term]		1.28829e-05	0	1	1	1	Q0PCB7	Q0PCB7 [17-29]	1	2064.2	0	0.966	0.959	3.117	3.771	3.183	46.2	44.6	44.3	143.9	174.1	147		High	High	High	High	High	High	High	0	1.02e-05	4.44
FALSE	High	[K].LKNNSMMLENSSNSQHEQLQGVK.[E]	2xTMT6plex [K2; K23]; 1xTMT6plex [N-Term]		7.37946e-06	0	1	1	1	Q0PCA6	Q0PCA6 [332-354]	1	3303.74	0	1.247	1.017	1.013	0.807	1.156	96.2	119.9	97.8	97.4	77.6	111.1		High	High	High	High	High	High	High	0	5.991e-06	4.02
FALSE	High	[R].LKNPKDYELWYK.[F]	3xTMT6plex [K2; K5; K12]; 1xTMT6plex [N-Term]		0.00010798	0	1	1	1	Q9PIS0	Q9PIS0 [101-112]	2	2513.49	0	1.292	1.431	0.822	0.908	0.752	96.7	125	138.4	79.5	87.8	72.7		High	High	High	High	High	High	High	0	7.874e-05	2.57
FALSE	High	[K].LKNQKEELYYEYAK.[N]	3xTMT6plex [K2; K5; K14]; 1xTMT6plex [N-Term]		3.55807e-06	0	1	1	1	Q0P9K0	Q0P9K0 [221-234]	2	2735.58	0	1.166	1.093	1.147	1.06	0.943	93.6	109.2	102.4	107.4	99.2	88.3		High	High	High	High	High	High	High	0	2.983e-06	5.98
FALSE	High	[K].TSDEKLSDDANLEEK.[L]	2xTMT6plex [K5; K15]; 1xTMT6plex [N-Term]		9.08392e-08	0	1	1	1	Q0P7Z7	Q0P7Z7 [143-157]	1	2381.27	0	0.886	0.908	0.31	0.273	0.231	166.3	147.4	151	51.6	45.3	38.4		High	High	High	High	High	High	High	0	8.856e-08	3.98
FALSE	High	[K].LKNQLLDETLELDK.[Q]	2xTMT6plex [K2; K14]; 1xTMT6plex [N-Term]		2.70649e-06	0	1	1	2	Q0PA12	Q0PA12 [207-220]	1	2359.41	0	1.085	0.989	0.284	0.246	0.237	156.2	169.4	154.5	44.3	38.5	37.1		High	High	High	High	High	High	High	0	2.294e-06	4.16
FALSE	High	[K].LKNQVEFEGAGSLR.[K]	1xTMT6plex [K2]; 1xTMT6plex [N-Term]		3.60356e-07	0	1	1	1	Q0P857	Q0P857 [166-179]	1	2006.14	0	0.966	1.002	0.552	0.541	0.521	130.9	126.5	131.2	72.3	70.9	68.2		High	High	High	High	High	High	High	0	3.318e-07	3.89
FALSE	High	[K].LKNQVEFEGAGSLRK.[D]	2xTMT6plex [K2; K15]; 1xTMT6plex [N-Term]		1.07354e-05	0	1	1	3	Q0P857	Q0P857 [166-180]	2	2363.4	0	0.923	1.009	1.365	1.475	1.64	80.9	74.7	81.7	110.5	119.4	132.7		High	High	High	High	High	High	High	0	8.586e-06	2.26
FALSE	High	[R].LKNDLTFEVTQK.[N]	2xTMT6plex [K2; K12]; 1xTMT6plex [N-Term]		4.7252e-06	0	1	1	2	Q0P8Y1	Q0P8Y1 [373-384]	1	2123.27	0	0.892	0.949	0.98	1.096	0.98	101.7	90.7	96.6	99.7	111.5	99.7		High	High	High	High	High	High	High	0	3.908e-06	4.8
FALSE	High	[K].LKEFGYEVYEELGK.[T]	2xTMT6plex [K2; K14]; 1xTMT6plex [N-Term]		3.98782e-07	0	1	1	1	P45493	P45493 [42-55]	1	2391.34	0	1.011	1.013	0.929	0.8	0.753	109	110.1	110.4	101.3	87.2	82.1		High	High	High	High	High	High	High	0	3.668e-07	5.9
FALSE	High	[R].LKNCVNTLLELQNLLK.[E]	1xCarbamidomethyl [C4]; 2xTMT6plex [K2; K16]; 1xTMT6plex [N-Term]		8.0235e-07	0	1	1	1	Q9PIB8	Q9PIB8 [253-268]	1	2600.58	0	0.974	0.877	0.935	0.932	1.03	104.4	101.7	91.5	97.6	97.3	107.6		High	High	High	High	High	High	High	0	7.105e-07	5.23
FALSE	High	[K].LKMDEVLNTYGGSYK.[L]	2xTMT6plex [K2; K15]; 1xTMT6plex [N-Term]		1.55811e-08	0	1	1	1	Q0PAZ1	Q0PAZ1 [337-351]	1	2405.34	0	1.207	1.011	1.206	1.135	1.213	88.6	106.9	89.6	106.9	100.5	107.5		High	High	High	High	High	High	High	0	1.625e-08	6.34
FALSE	High	[R].TSGVNAK.[F]	1xTMT6plex [K7]; 1xTMT6plex [N-Term]		0.000653311	0	1	1	1	Q0P8K2	Q0P8K2 [306-312]	0	1134.69	0	0.44	0.616	0.406	0.421	0.288	189.1	83.3	116.6	76.8	79.7	54.5		High	High	High	High	High	High	High	0	0.0004428	2.31
FALSE	High	[K].TSFPNFLELLSNLGAR.[L]	1xTMT6plex [N-Term]		1.68109e-06	0	1	1	2	P0C630	P0C630 [410-425]	0	2008.11	0	0.656	0.919	0.664	0.588	0.444	140.5	92.2	129.1	93.3	82.5	62.4		High	High	High	High	High	High	High	0	1.457e-06	4.28
FALSE	High	[K].LKLEYDAMK.[L]	2xTMT6plex [K2; K9]; 1xTMT6plex [N-Term]		0.000173601	0	1	1	1	Q0P9A0	Q0P9A0 [162-170]	1	1798.08	0	1.152	1.167	0.586	0.647	0.627	115.8	133.4	135.2	67.9	75	72.6		High	High	High	High	High	High	High	0	0.0001245	3.44
FALSE	High	[R].TSFDWGLK.[L]	1xTMT6plex [K8]; 1xTMT6plex [N-Term]		0.000591362	0	1	1	1	Q9PP85	Q9PP85 [203-210]	0	1411.8	0	0.797	1.027	0.666	0.782	0.556	124.3	99.1	127.6	82.8	97.2	69.1		High	High	High	High	High	High	High	0	0.0004022	2.29
FALSE	High	[R].LKLFTQESPFLLR.[S]	1xTMT6plex [K2]; 1xTMT6plex [N-Term]		4.7252e-06	0	1	1	1	Q9PNY2	Q9PNY2 [340-352]	1	2050.25	0	1.145	1.351	0.77	0.651	0.763	105.6	120.9	142.8	81.4	68.7	80.6		High	High	High	High	High	High	High	0	3.899e-06	4.24
FALSE	High	[K].LKLGASVDGK.[R]	2xTMT6plex [K2; K10]; 1xTMT6plex [N-Term]		9.00106e-05	0	1	1	1	Q0PAU4	Q0PAU4 [127-136]	1	1675.07	0	0.903	0.998	1.296	1.19	1.198	91.1	82.3	90.9	118.1	108.4	109.2		High	High	High	High	High	High	High	0	6.638e-05	2.5
FALSE	High	[R].TSETQASLNLQTDR.[S]	1xTMT6plex [N-Term]		0.000673105	0	1	1	2	Q0PAW9	Q0PAW9 [21-34]	0	1792.92	0	1.086	0.944	1.021	0.923	1.124	98.4	106.9	92.9	100.5	90.9	110.6		High	High	High	High	High	High	High	0	0.0004558	3.2
FALSE	High	[K].LKLKEQDGFELELER.[D]	2xTMT6plex [K2; K4]; 1xTMT6plex [N-Term]		1.04684e-07	0	1	1	1	Q0P8W6	Q0P8W6 [21-35]	2	2534.48	0	1.095	1.136	0.999	0.966	1.127	94.9	103.9	107.8	94.8	91.6	107		High	High	High	High	High	High	High	0	1.015e-07	3.78
FALSE	High	[R].TSELENEFLK.[N]	1xTMT6plex [K10]; 1xTMT6plex [N-Term]		1.00005e-05	0	1	1	2	Q0PBH2	Q0PBH2 [100-109]	0	1667.93	0	0.643	0.904	7.771	8.261	6.739	23.7	15.2	21.4	184.2	195.8	159.7		High	High	High	High	High	High	High	0	7.994e-06	3.26
FALSE	High	[K].LKLLGEHGNGLYLADQYLK.[N]	2xTMT6plex [K2; K19]; 1xTMT6plex [N-Term]		1.59369e-05	0	1	1	1	Q46106	Q46106 [141-159]	1	2832.66	0	1.112	1.133	1.211	1.316	1.494	82.6	91.8	93.5	100	108.7	123.4		High	High	High	High	High	High	High	0	1.25e-05	4.37
FALSE	High	[K].LKLLNPLTAELNTLR.[T]	1xTMT6plex [K2]; 1xTMT6plex [N-Term]		1.09291e-08	0	1	1	1	Q9PP35	Q9PP35 [524-538]	1	2167.36	0	1.029	1.095	1.109	0.942	1.081	95.9	98.7	105	106.3	90.4	103.6		High	High	High	High	High	High	High	0	1.157e-08	4.97
FALSE	High	[K].LKLLQTPQLSK.[T]	2xTMT6plex [K2; K11]; 1xTMT6plex [N-Term]		7.06071e-05	0	1	1	1	Q9PM68	Q9PM68 [142-152]	1	1956.28	0	0.997	1.249	0.869	0.895	1.027	99.4	99.1	124.1	86.4	88.9	102.1		High	High	High	High	High	High	High	0	5.228e-05	4.39
FALSE	High	[R].LKLLSQFEAK.[N]	2xTMT6plex [K2; K10]; 1xTMT6plex [N-Term]		5.84552e-06	0	1	1	2	Q9PNK3	Q9PNK3 [397-406]	1	1864.19	0	1.211	1.563	1.654	1.625	1.932	66.8	80.9	104.4	110.5	108.5	129		High	High	High	High	High	High	High	0	4.788e-06	3.49
FALSE	High	[R].LKLLYLCNPNNPTGK.[S]	1xCarbamidomethyl [C7]; 2xTMT6plex [K2; K15]; 1xTMT6plex [N-Term]		1.67264e-08	0	1	1	2	Q0P8H7	Q0P8H7 [154-168]	1	2432.43	0	1.178	1.272	3.635	3.738	4.161	40	47.2	51	145.5	149.7	166.6		High	High	High	High	High	High	High	0	1.74e-08	6.05
FALSE	High	[K].LKLNALGELASK.[N]	2xTMT6plex [K2; K12]; 1xTMT6plex [N-Term]		4.0798e-08	0	1	1	2	Q0PB50	Q0PB50 [114-125]	1	1944.25	0	0.999	0.985	0.811	0.844	0.778	110.8	110.7	109.1	89.8	93.4	86.2		High	High	High	High	High	High	High	0	4.117e-08	4.59
FALSE	High	[K].LKLNLGDDQAVLK.[Y]	2xTMT6plex [K2; K13]; 1xTMT6plex [N-Term]		9.70242e-10	0	1	1	2	Q0P9N9	Q0P9N9 [152-164]	1	2114.32	0	0.96	0.967	0.526	0.463	0.448	137.5	131.9	132.9	72.3	63.7	61.6		High	High	High	High	High	High	High	0	4.786e-08	5.65
FALSE	High	[K].LKLNTSDEMLTDFSVGNPSK.[L]	2xTMT6plex [K2; K20]; 1xTMT6plex [N-Term]		2.4458e-10	0	1	1	3	Q0P7V9	Q0P7V9 [140-159]	1	2883.57	0	1.128	1.138	1.268	1.304	1.318	83.8	94.6	95.4	106.3	109.3	110.5		High	High	High	High	High	High	High	0	3.024e-10	8.39
FALSE	High	[K].LKLNTSDEMLTDFSVGNPSK.[L]	1xOxidation [M9]; 2xTMT6plex [K2; K20]; 1xTMT6plex [N-Term]		1.13523e-07	0	1	1	5	Q0P7V9	Q0P7V9 [140-159]	1	2899.57	0	1.103	1.137	1.11	1.09	1.076	92.1	101.6	104.7	102.2	100.4	99.1		High	High	High	High	High	High	High	0	2.115e-07	5.59
FALSE	High	[R].LKLPHLPYLANK.[M]	2xTMT6plex [K2; K12]; 1xTMT6plex [N-Term]		5.84552e-06	0	1	1	6	Q0P8C2	Q0P8C2 [3-14]	1	2094.34	0	1.067	1.033	1.224	1.247	1.331	86.9	92.8	89.8	106.4	108.4	115.7		High	High	High	High	High	High	High	0	4.807e-06	3.9
FALSE	High	[R].TSELENEFLK.[N]	1xTMT6plex [K10]		0.000433764	0	1	1	1	Q0PBH2	Q0PBH2 [100-109]	0	1438.76	0	1.041	1.214	1.786	1.635	1.979	69.3	72.2	84.2	123.8	113.3	137.2		High	High	High	High	High	High	High	0	0.0002981	2.56
FALSE	High	[K].TSDVLTQSEELKNVTGLLGDLADQLNLLALNAALEAAR.[A]	1xTMT6plex [K12]; 1xTMT6plex [N-Term]		3.94776e-15	0	3	3	2	Q0P864; Q0PBZ3; Q0PBP3	Q0P864 [524-561]; Q0PBZ3 [521-558]; Q0PBP3 [527-564]	1	4438.44	0	0.675	0.916	0.866	0.802	0.845	117.6	79.4	107.7	101.8	94.3	99.3	NotUnique	High	High	High	High	High	High	High	0	7.641e-15	10.02
FALSE	High	[K].TSDVLTQSEELKNVTGLLGDLADQLNLLALNAALEAAR.[A]	1xTMT6plex [K12]		7.5887e-09	0	3	3	3	Q0P864; Q0PBZ3; Q0PBP3	Q0P864 [524-561]; Q0PBZ3 [521-558]; Q0PBP3 [527-564]	1	4209.28	0												NoQuanValues	High	High	High	High	High	High	High	0	8.15e-09	7.49
FALSE	High	[K].TSDVLTQSEELK.[N]	1xTMT6plex [K12]; 1xTMT6plex [N-Term]		3.09546e-07	0	3	3	12	Q0P864; Q0PBZ3; Q0PBP3	Q0P864 [524-535]; Q0PBZ3 [521-532]; Q0PBP3 [527-538]	0	1808.01	0	0.737	0.806	0.611	0.59	0.546	139.8	103.1	112.7	85.4	82.6	76.3	NotUnique	High	High	High	High	High	High	High	0	2.855e-07	4.12
FALSE	High	[K].LKLSDDELSTQSDLNPVNK.[D]	2xTMT6plex [K2; K19]; 1xTMT6plex [N-Term]		2.41501e-09	0	1	1	1	Q0PB00	Q0PB00 [272-290]	1	2803.57	0	1.1	1.009	0.662	0.626	0.64	119.1	131	120.2	78.9	74.5	76.2		High	High	High	High	High	High	High	0	2.727e-09	5.9
FALSE	High	[K].LKLSENNEK.[S]	2xTMT6plex [K2; K9]; 1xTMT6plex [N-Term]		6.91925e-05	0	1	1	2	Q0PBS4	Q0PBS4 [343-351]	1	1762.07	0	0.954	1.006	0.851	0.898	0.919	106.6	101.7	107.3	90.7	95.7	98		High	High	High	High	High	High	High	0.0004081	0.002193	2.58
FALSE	High	[K].LKLSQENLQNLLSR.[M]	1xTMT6plex [K2]; 1xTMT6plex [N-Term]		5.34992e-07	0	1	1	1	Q0P9U8	Q0P9U8 [170-183]	1	2114.27	0	1.003	1.123	0.465	0.392	0.382	137.5	137.9	154.4	63.9	53.8	52.4		High	High	High	High	High	High	High	0	4.855e-07	4.14
FALSE	High	[K].LKLTQEELTQASNR.[L]	1xTMT6plex [K2]; 1xTMT6plex [N-Term]		4.63042e-06	0	1	1	1	Q9PM77	Q9PM77 [63-76]	1	2089.2	0	0.839	0.925	3.411	3.206	3.196	47.7	40	44.1	162.7	153	152.5		High	High	High	High	High	High	High	0	3.838e-06	3.73
FALSE	High	[K].LKLVAVNAK.[T]	2xTMT6plex [K2; K9]; 1xTMT6plex [N-Term]		0.000249581	0	1	1	3	Q0P9X8	Q0P9X8 [83-91]	1	1643.12	0	1.124	1.149	1.23	1.351	1.282	84.1	94.5	96.6	103.4	113.6	107.8		High	High	High	High	High	High	High	0	0.0002584	3.83
FALSE	High	[K].LKLYAGSEHPHTAQLAK.[E]	2xTMT6plex [K2; K17]; 1xTMT6plex [N-Term]		3.76951e-05	0	1	1	4	Q0P8D7	Q0P8D7 [122-138]	1	2551.5	0	1.137	1.211	1.313	1.247	1.482	81.2	92.3	98.3	106.6	101.2	120.4		High	High	High	High	High	High	High	0	2.878e-05	4.58
FALSE	High	[K].TSDLSLSGR.[L]	1xTMT6plex [N-Term]		1.41127e-05	0	1	1	9	Q0PAY5	Q0PAY5 [36-44]	0	1164.64	0	0.651	0.866	0.549	0.587	0.507	144.2	93.8	124.9	79.2	84.7	73.1		High	High	High	High	High	High	High	0	1.118e-05	2.46
FALSE	High	[K].TSDDEKNEEDESKDPNFK.[D]	3xTMT6plex [K6; K13; K18]; 1xTMT6plex [N-Term]		0.000700412	0	1	1	1	Q0P8R1	Q0P8R1 [83-100]	2	3043.55	0	0.85	0.906	0.457	0.441	0.289	152.1	129.4	137.9	69.6	67	44		High	High	High	High	High	High	High	0	0.0004762	2.33
FALSE	High	[K].LKEFENLQNEK.[F]	2xTMT6plex [K2; K11]; 1xTMT6plex [N-Term]		2.599e-06	0	1	1	2	Q0PBZ8	Q0PBZ8 [538-548]	1	2079.21	0	0.798	1.035	10.566	11.927	9.538	17.2	13.7	17.8	181.8	205.3	164.1		High	High	High	High	High	High	High	0	2.196e-06	3.62
FALSE	High	[R].LKEFEDGLYPFLEAK.[H]	2xTMT6plex [K2; K15]; 1xTMT6plex [N-Term]		1.93192e-05	0	1	1	1	Q9PJ21	Q9PJ21 [453-467]	1	2486.41	0	0.871	1.198	9.881	9.716	10.26	18.2	15.9	21.8	180.1	177.1	187		High	High	High	High	High	High	High	0	1.508e-05	5.19
FALSE	High	[K].LHHAYTQFLDVAK.[L]	1xTMT6plex [K13]; 1xTMT6plex [N-Term]		5.51504e-07	0	1	1	2	Q9PNN7	Q9PNN7 [189-201]	0	2001.13	0	1.269	1.241	1.129	1.183	1.03	87.6	111.1	108.7	98.9	103.5	90.2		High	High	High	High	High	High	High	0	4.988e-07	5.82
FALSE	High	[K].LHHLVDEK.[V]	1xTMT6plex [K8]; 1xTMT6plex [N-Term]		5.65138e-05	0	1	1	8	Q46124	Q46124 [1266-1273]	0	1448.86	0	1.309	1.254	1.102	1.283	0.92	87.4	114.4	109.5	96.3	112.1	80.4		High	High	High	High	High	High	High	2.678e-05	0.0006773	2.96
FALSE	High	[K].LHHLVDEKVHAR.[S]	1xTMT6plex [K8]		0.000101624	0	1	1	5	Q46124	Q46124 [1266-1277]	1	1682.97	0	0.847	0.797	0.963	0.523	1.113	114.5	96.9	91.2	110.3	59.8	127.4		High	High	High	High	High	High	High	0	0.0001209	4.13
FALSE	High	[K].LHHLVDEKVHAR.[S]	1xTMT6plex [K8]; 1xTMT6plex [N-Term]		1.46963e-05	0	1	1	3	Q46124	Q46124 [1266-1277]	1	1912.13	0	1.324	1.396	1.946	2.022	2.147	61	80.7	85.2	118.7	123.4	131		High	High	High	High	High	High	High	0	1.162e-05	4.5
FALSE	High	[R].LHKGWTLELDGESLLNKK.[S]	3xTMT6plex [K3; K17; K18]; 1xTMT6plex [N-Term]		2.15483e-08	0	1	1	1	Q0PCC0	Q0PCC0 [101-118]	2	2997.79	0	0.994	1.176	0.96	0.878	0.909	101.4	100.8	119.3	97.3	89	92.1		High	High	High	High	High	High	High	0	2.227e-08	5.31
FALSE	High	[R].TSNSANNNAANGLNPR.[F]	1xTMT6plex [N-Term]		2.42105e-06	0	1	1	4	Q0PC56	Q0PC56 [79-94]	0	1843.92	0	0.684	0.967	1.166	0.98	1.128	101.2	69.3	97.9	118.1	99.2	114.2		High	High	High	High	High	High	High	0	2.058e-06	6.26
FALSE	High	[K].LHKVGDLVK.[G]	2xTMT6plex [K3; K9]; 1xTMT6plex [N-Term]		0.000369452	0	1	1	2	Q0PA05	Q0PA05 [456-464]	1	1696.11	0	1.084	1.4	1.641	1.684	1.835	69.4	75.2	97.2	113.9	116.9	127.4		High	High	High	High	High	High	High	0	0.0002555	3.36
FALSE	High	[K].LHLALACPELK.[F]	1xCarbamidomethyl [C7]; 1xTMT6plex [K11]; 1xTMT6plex [N-Term]		2.48863e-05	0	1	1	1	Q0PBU3	Q0PBU3 [371-381]	0	1723.03	0	0.781	0.87	0.731	0.7	0.712	125.1	97.8	108.9	91.5	87.6	89.1		High	High	High	High	High	High	High	0	1.92e-05	3.33
FALSE	High	[R].LHLGLNDELK.[A]	1xTMT6plex [K10]		0.000429439	0	1	1	1	Q0P9D9	Q0P9D9 [187-196]	0	1380.8	0												NoQuanValues	High	High	High	High	High	High	High	0	0.0002953	2.84
FALSE	High	[R].LHLGLNDELK.[A]	1xTMT6plex [K10]; 1xTMT6plex [N-Term]		0.000218936	0	1	1	2	Q0P9D9	Q0P9D9 [187-196]	0	1609.97	0	0.913	0.999	0.792	0.821	0.746	113.8	104	113.7	90.2	93.4	84.9		High	High	High	High	High	High	High	0	0.0001554	4.53
FALSE	High	[R].LHLKLENERDLPK.[T]	2xTMT6plex [K4; K13]; 1xTMT6plex [N-Term]		0.000659845	0	1	1	2	Q9PP35	Q9PP35 [648-660]	2	2292.4	0	1.205	1.362	1.592	1.559	1.803	70.4	84.9	95.9	112.1	109.7	127		High	High	High	High	High	High	High	0.0006647	0.003395	4.62
FALSE	High	[R].LHLLNLMEEAAK.[E]	1xOxidation [M7]; 1xTMT6plex [K12]; 1xTMT6plex [N-Term]		1.74581e-05	0	1	1	2	Q0P903	Q0P903 [552-563]	0	1856.07	0	1.046	0.937	0.847	0.76	0.72	113	118.2	105.9	95.7	85.8	81.3		High	High	High	High	High	High	High	0	1.365e-05	4.34
FALSE	High	[K].LHLPDVLK.[K]	1xTMT6plex [K8]; 1xTMT6plex [N-Term]		0.000469947	0	1	1	2	Q9PIB3	Q9PIB3 [401-408]	0	1392.9	0	0.843	0.937	0.677	0.743	0.634	124.1	104.6	116.3	84.1	92.2	78.7		High	High	High	High	High	High	High	0.0003337	0.001867	2.78
FALSE	High	[K].LHGQSMR.[V]	1xTMT6plex [N-Term]		0.000479449	0	1	1	3	Q0P8L1	Q0P8L1 [225-231]	0	1057.58	0												NoQuanValues	High	High	High	High	High	High	High	0	0.0003309	2.56
FALSE	High	[K].LHLPDVLKK.[Y]	2xTMT6plex [K8; K9]; 1xTMT6plex [N-Term]		0.000627803	0	1	1	4	Q9PIB3	Q9PIB3 [401-409]	1	1750.16	0	1.079	1.064	0.998	0.889	0.821	102.6	110.7	109.1	102.3	91.1	84.2		High	High	High	High	High	High	High	0	0.0004289	3.51
FALSE	High	[K].LHLVKPLVFDLSQK.[A]	2xTMT6plex [K5; K14]; 1xTMT6plex [N-Term]		2.87613e-06	0	1	1	1	Q0P9Z4	Q0P9Z4 [29-42]	0	2324.47	0	0.694	0.958	6.355	7.031	7.124	25.9	18	24.8	164.6	182.1	184.5		High	High	High	High	High	High	High	0	2.438e-06	3.68
FALSE	High	[K].LHNENLFSHLGFKDLEK.[C]	2xTMT6plex [K13; K17]; 1xTMT6plex [N-Term]		1.78646e-06	0	1	1	2	Q9PN78	Q9PN78 [34-50]	1	2728.54	0	0.97	1.026	1.073	1.075	0.995	97.7	94.8	100.3	104.9	105.1	97.2		High	High	High	High	High	High	High	0	1.544e-06	5.41
FALSE	High	[K].LHNLSDFSSQFKK.[D]	2xTMT6plex [K12; K13]; 1xTMT6plex [N-Term]		8.64416e-05	0	1	1	1	Q9PPJ5	Q9PPJ5 [24-36]	1	2238.28	0												NoQuanValues	High	High	High	High	High	High	High	0	6.344e-05	2.73
FALSE	High	[R].TSNQLNLEK.[L]	1xTMT6plex [K9]; 1xTMT6plex [N-Term]		2.43873e-05	0	1	1	2	Q0P893	Q0P893 [76-84]	0	1504.87	0	0.706	0.945	0.623	0.696	0.589	131.6	92.9	124.4	82	91.6	77.5		High	High	High	High	High	High	High	0	1.896e-05	2.93
FALSE	High	[R].LHNLTHLK.[N]	1xTMT6plex [K8]; 1xTMT6plex [N-Term]		0.000344372	0	1	1	1	Q9PNU3	Q9PNU3 [34-41]	0	1433.9	0	0.855	0.734	0.715	0.57	0.485	137.6	117.6	101	98.5	78.5	66.8		High	High	High	High	High	High	High	0	0.0002405	2.56
FALSE	High	[R].LHNMLTLDLLREDK.[Q]	1xTMT6plex [K14]; 1xTMT6plex [N-Term]		0.000465267	0	1	1	1	Q0P8Y4	Q0P8Y4 [166-179]	1	2169.25	0	1.015	1.034	0.71	0.603	0.59	121.2	123	125.2	86.1	73	71.5		High	High	High	High	High	High	High	0	0.0003193	2.85
FALSE	High	[R].LHNQEMLLK.[T]	1xTMT6plex [K9]; 1xTMT6plex [N-Term]		0.000509102	0	1	1	1	Q0PAT7	Q0PAT7 [131-139]	0	1583.93	0	1.03	1.134	0.961	0.929	0.923	100.4	103.4	113.9	96.5	93.2	92.6		High	High	High	High	High	High	High	0	0.0003485	3.58
FALSE	High	[K].TSNNLLNDLVLR.[E]			9.27835e-05	0	1	1	1	Q0PC71	Q0PC71 [73-84]	0	1371.76	0												NoQuanLabels	High	High	High	High	High	High	High	0	6.826e-05	2.34
FALSE	High	[R].LHPLKYNNSSEHK.[L]	2xTMT6plex [K5; K13]; 1xTMT6plex [N-Term]		7.30507e-06	0	1	1	1	Q0P7S1	Q0P7S1 [103-115]	1	2254.29	0	1.21	1.232	1.299	1.28	1.228	82.8	100.1	102	107.5	105.9	101.7		High	High	High	High	High	High	High	0	5.961e-06	5.2
FALSE	High	[K].TSNLLPVERDSLYNELK.[T]	1xTMT6plex [K17]; 1xTMT6plex [N-Term]		1.39705e-05	0	1	1	1	Q0P8P1	Q0P8P1 [336-352]	1	2449.37	0	0.895	1.069	1.151	1.187	1.371	89.9	80.5	96.1	103.5	106.8	123.3		High	High	High	High	High	High	High	0	1.11e-05	3.23
FALSE	High	[K].LHQHEDRGTLK.[A]	1xTMT6plex [K11]; 1xTMT6plex [N-Term]		0.0001037	0	1	1	4	Q0P809	Q0P809 [214-224]	1	1792.02	0	0.881	0.929	0.607	0.563	0.604	130.9	115.3	121.6	79.5	73.7	79		High	High	High	High	High	High	High	0	7.565e-05	3.91
FALSE	High	[K].LHQLLVFGAHLFNGNFK.[N]	1xTMT6plex [K17]		0.000627803	0	1	1	1	Q0P8H0	Q0P8H0 [56-72]	0	2184.23	0	1.685	1.261	1.803	1.523	2.217	63.2	106.5	79.7	114	96.3	140.2		High	High	High	High	High	High	High	0	0.0004287	3.29
FALSE	High	[K].LHQSDSYK.[G]	1xTMT6plex [K8]; 1xTMT6plex [N-Term]		0.000311441	0	1	1	1	Q0P9N9	Q0P9N9 [573-580]	0	1435.79	0	1.1	0.79	0.442	0.415	0.407	144.4	158.9	114.1	63.8	60	58.8		High	High	High	High	High	High	High	0	0.0002181	3.69
FALSE	High	[K].LHLPLAGVLENMSGFLCPDNGKEYDLFGK.[G]	1xCarbamidomethyl [C17]; 2xTMT6plex [K22; K29]; 1xTMT6plex [N-Term]		1.40087e-10	0	1	1	3	Q0P822	Q0P822 [256-284]	1	3922.09	0	1.184	1.205	1.408	1.334	1.327	80.5	95.2	96.9	113.3	107.3	106.8		High	High	High	High	High	High	High	0	2.093e-10	10.39
FALSE	High	[K].LHGKPNYHEENLKK.[V]	3xTMT6plex [K4; K13; K14]; 1xTMT6plex [N-Term]		7.35234e-05	0	1	1	3	Q9PJ66	Q9PJ66 [34-47]	1	2623.55	0	0.988	1.079	1.166	1.367	0.967	91.4	90.2	98.6	106.5	124.9	88.4		High	High	High	High	High	High	High	0	8.702e-05	4.64
FALSE	High	[K].LHGKPNYHEENLKK.[V]	3xTMT6plex [K4; K13; K14]		0.000362107	0	1	1	1	Q9PJ66	Q9PJ66 [34-47]	1	2394.39	0	1.922	1.32	2.023	1.49	2.819	56.7	109.1	74.9	114.8	84.6	160		High	High	High	High	High	High	High	0	0.0002522	2.99
FALSE	High	[K].LHGKPNYHEENLK.[K]	2xTMT6plex [K4; K13]; 1xTMT6plex [N-Term]		1.69356e-05	0	1	1	6	Q9PJ66	Q9PJ66 [34-46]	0	2266.29	0	0.94	1.048	1.112	1.211	0.999	95.1	89.4	99.6	105.7	115.1	95		High	High	High	High	High	High	High	0.000101	0.0007564	5.03
FALSE	High	[R].LHALDER.[V]	1xTMT6plex [N-Term]		0.000666443	0	1	1	5	Q0P9K4	Q0P9K4 [339-345]	0	1082.62	0	0.796	1	0.616	0.699	0.535	129.1	102.8	129.2	79.5	90.3	69.1		High	High	High	High	High	High	High	0	0.0004543	2.8
FALSE	High	[R].LHAPFASEFELEK.[L]	1xTMT6plex [K13]; 1xTMT6plex [N-Term]		1.3182e-06	0	1	1	1	Q0PA12	Q0PA12 [840-852]	0	1976.09	0	1.104	1.093	0.757	0.777	0.648	111.5	123.2	122	84.4	86.6	72.3		High	High	High	High	High	High	High	0	1.151e-06	5.39
FALSE	High	[R].LHAQENELSTEELNK.[L]	1xTMT6plex [K15]; 1xTMT6plex [N-Term]		1.33503e-07	0	1	1	2	Q0P9F5	Q0P9F5 [444-458]	0	2213.18	0	1.01	0.906	0.543	0.541	0.551	131.8	133.2	119.5	71.6	71.3	72.6		High	High	High	High	High	High	High	0	8.531e-07	5.22
FALSE	High	[R].LHAQENELSTEELNKLWMEESQK.[M]	2xTMT6plex [K15; K23]; 1xTMT6plex [N-Term]		3.83923e-12	0	1	1	1	Q0P9F5	Q0P9F5 [444-466]	1	3473.82	0	1.062	1.098	0.598	0.61	0.641	119.8	127.2	131.5	71.6	73.1	76.8		High	High	High	High	High	High	High	0	5.632e-12	8.08
FALSE	High	[R].TSSLPLLLDRK.[H]	1xTMT6plex [K11]		0.000118265	0	1	1	1	Q0PAJ4	Q0PAJ4 [347-357]	1	1471.9	0	1.6	1.27	0.612	0.605	0.687	103.9	166.2	132	63.6	62.9	71.4		High	High	High	High	High	High	High	0	8.613e-05	3.19
FALSE	High	[K].LHAVQSGLK.[T]	1xTMT6plex [K9]; 1xTMT6plex [N-Term]		0.000166731	0	1	1	2	Q9PIF2	Q9PIF2 [153-161]	0	1410.88	0	0.802	0.952	0.679	0.727	0.615	125.6	100.8	119.6	85.3	91.3	77.3		High	High	High	High	High	High	High	0	0.0001194	4.03
FALSE	High	[K].TSSLMDYNDR.[S]	1xTMT6plex [N-Term]		8.59061e-06	0	1	1	3	Q9PIH1	Q9PIH1 [144-153]	0	1430.68	0	0.73	0.972	0.695	0.666	0.644	127.5	93	123.9	88.6	84.9	82.1		High	High	High	High	High	High	High	0	6.907e-06	3.19
FALSE	High	[R].TSSGAALDLPLVLSNDALSVLNELK.[Q]	1xTMT6plex [K25]; 1xTMT6plex [N-Term]		2.32498e-10	0	1	1	2	Q0PBY4	Q0PBY4 [127-151]	0	2998.71	0	0.982	1.002	0.649	0.7	0.58	122.1	119.9	122.4	79.2	85.4	70.9		High	High	High	High	High	High	High	0	2.87e-10	7.99
FALSE	High	[R].LHDLCER.[R]	1xCarbamidomethyl [C5]; 1xTMT6plex [N-Term]		0.00023732	0	1	1	8	Q0P8Y9	Q0P8Y9 [251-257]	0	1171.61	0	0.838	1.04	0.767	0.758	0.728	116.9	98	121.6	89.7	88.7	85.1		High	High	High	High	High	High	High	0	0.0003433	3.03
FALSE	High	[R].TSSGAALDLPLVLSNDALSVLNELK.[Q]	1xTMT6plex [K25]		9.75161e-08	0	1	1	2	Q0PBY4	Q0PBY4 [127-151]	0	2769.54	0	3.112	1.748	2.039	1.643	2.194	51.1	159.1	89.4	104.2	84	112.2		High	High	High	High	High	High	High	0	5.183e-06	3.63
FALSE	High	[R].LHDLCERR.[G]	1xCarbamidomethyl [C5]; 1xTMT6plex [N-Term]		0.000165057	0	1	1	5	Q0P8Y9	Q0P8Y9 [251-258]	1	1327.71	0	0.672	0.864	0.594	0.631	0.619	137	92	118.3	81.4	86.5	84.8		High	High	High	High	High	High	High	0	0.0001178	3.22
FALSE	High	[R].LHDNTTLSLGEAK.[R]	1xTMT6plex [K13]; 1xTMT6plex [N-Term]		2.84714e-06	0	1	1	2	Q9PIL5	Q9PIL5 [99-111]	0	1857.05	0	1.036	1.021	0.877	0.903	0.817	106.1	110	108.3	93.1	95.8	86.7		High	High	High	High	High	High	High	0	5.093e-05	4.3
FALSE	High	[R].LHDNTTLSLGEAKR.[L]	1xTMT6plex [K13]; 1xTMT6plex [N-Term]		0.000124395	0	1	1	2	Q9PIL5	Q9PIL5 [99-112]	1	2013.15	0	0.98	1.013	0.861	0.936	1.01	103.4	101.4	104.8	89.1	96.8	104.5		High	High	High	High	High	High	High	0	9.012e-05	4.63
FALSE	High	[K].LHDPTSLDKQGGDLGLQYR.[S]	1xTMT6plex [K9]; 1xTMT6plex [N-Term]		3.88577e-05	0	1	1	1	Q9PHN0	Q9PHN0 [74-92]	1	2571.39	0												NoQuanValues	High	High	High	High	High	High	High	0	2.952e-05	5.16
FALSE	High	[K].LHEELEKAPLVER.[V]	1xTMT6plex [K7]; 1xTMT6plex [N-Term]		4.97074e-06	0	1	1	2	Q0P8N6	Q0P8N6 [90-102]	1	2021.18	0	1.004	1.03	1.114	1.122	1.107	94.1	94.5	96.9	104.8	105.6	104.1		High	High	High	High	High	High	High	0	4.116e-06	5.31
FALSE	High	[R].LHELAKELGYDSK.[E]	2xTMT6plex [K6; K13]; 1xTMT6plex [N-Term]		2.12226e-06	0	1	1	2	Q9PIZ1	Q9PIZ1 [6-18]	1	2190.27	0	1.037	1.2	0.883	0.917	0.925	100.6	104.4	120.7	88.8	92.3	93.1		High	High	High	High	High	High	High	0	1.813e-06	5.31
FALSE	High	[K].LHELQELK.[L]	1xTMT6plex [K8]; 1xTMT6plex [N-Term]		0.000165057	0	1	1	2	Q46108	Q46108 [241-248]	0	1467.89	0	0.992	0.872	0.593	0.586	0.513	131.7	130.6	114.9	78.1	77.1	67.6		High	High	High	High	High	High	High	0	0.0001185	2.8
FALSE	High	[K].LHELQELKLPELDDEMLK.[K]	1xOxidation [M16]; 2xTMT6plex [K8; K18]; 1xTMT6plex [N-Term]		6.22807e-07	0	1	1	2	Q46108	Q46108 [241-258]	1	2896.63	0	1.054	1.1	1.281	1.086	1.274	88.3	93.1	97.1	113.1	95.9	112.5		High	High	High	High	High	High	High	0	5.622e-07	6.47
FALSE	High	[K].LHELQELKLPELDDEMLKK.[L]	3xTMT6plex [K8; K18; K19]		1.66415e-06	0	1	1	2	Q46108	Q46108 [241-259]	2	3008.73	0	1.828	1.247	1.685	1.569	2.03	64.1	117.2	80	108	100.6	130.1		High	High	High	High	High	High	High	0	1.437e-06	5.75
FALSE	High	[K].LHELQELKLPELDDEMLKK.[L]	1xOxidation [M16]; 3xTMT6plex [K8; K18; K19]		0.000102657	0	1	1	1	Q46108	Q46108 [241-259]	2	3024.73	0	1.4	1.108	1.101	1.205	1.575	81.2	113.7	90	89.4	97.9	127.9		High	High	High	High	High	High	High	0	7.492e-05	5.06
FALSE	High	[K].LHELQELKLPELDDEMLKK.[L]	3xTMT6plex [K8; K18; K19]; 1xTMT6plex [N-Term]		4.95849e-09	0	1	1	4	Q46108	Q46108 [241-259]	2	3237.89	0	1.008	1.127	1.121	1.072	1.091	93.5	94.2	105.3	104.8	100.2	102		High	High	High	High	High	High	High	0	5.412e-09	8.42
FALSE	High	[K].LHEVLDDLKER.[D]	1xTMT6plex [K9]; 1xTMT6plex [N-Term]		1.44406e-06	0	1	1	1	Q0PC72	Q0PC72 [183-193]	1	1825.06	0	0.901	0.891	0.668	0.685	0.579	127	114.5	113.2	84.9	87	73.5		High	High	High	High	High	High	High	0	1.251e-06	5.15
FALSE	High	[R].TSPLLEEYK.[Q]	1xTMT6plex [K9]; 1xTMT6plex [N-Term]		0.000221154	0	1	1	3	Q9PHZ3	Q9PHZ3 [436-444]	0	1537.89	0	0.853	0.925	0.684	0.767	0.57	125	106.6	115.7	85.5	95.9	71.3		High	High	High	High	High	High	High	0	0.0001559	2.76
FALSE	High	[K].LHFLLDGER.[T]	1xTMT6plex [N-Term]		0.000223395	0	1	1	10	Q9PHM8	Q9PHM8 [165-173]	0	1328.75	0	1.05	1.074	0.97	0.956	1.059	98.2	103.1	105.5	95.2	93.9	104		High	High	High	High	High	High	High	0	0.000427	3.09
FALSE	High	[R].TSPFDSAGRR.[H]	1xTMT6plex [N-Term]		0.000317768	0	1	1	2	Q9PMK5	Q9PMK5 [203-212]	1	1322.7	0	0.706	0.866	0.745	0.747	0.668	126.8	89.6	109.8	94.5	94.7	84.7		High	High	High	High	High	High	High	0	0.0002226	3.11
FALSE	High	[K].LHGGLLHK.[R]	1xTMT6plex [K8]; 1xTMT6plex [N-Term]		5.65138e-05	0	1	1	4	Q9PNY2	Q9PNY2 [68-75]	0	1332.85	0	1.11	1.077	0.393	0.446	0.304	138.6	153.8	149.3	54.4	61.8	42.1		High	High	High	High	High	High	High	0	0.0001274	3.85
FALSE	High	[K].LHGGLLHKR.[S]	1xTMT6plex [K8]; 1xTMT6plex [N-Term]		0.000700412	0	1	1	4	Q9PNY2	Q9PNY2 [68-76]	1	1259.79	0	1.689	1.42	0.91	0.715	1.212	86.4	145.9	122.6	78.6	61.8	104.7		High	High	High	High	High	High	High	0	0.0004738	3.05
FALSE	High	[K].LHGGLLHKR.[S]	1xTMT6plex [K8]; 1xTMT6plex [N-Term]		7.73385e-05	0	1	1	4	Q9PNY2	Q9PNY2 [68-76]	1	1488.95	0	1.594	1.501	1.068	1.03	1.08	82.5	131.5	123.8	88.1	85	89.1		High	High	High	High	High	High	High	0	5.731e-05	3.9
FALSE	High	[K].LHGKPNYHEENLK.[K]	2xTMT6plex [K4; K13]		0.0001037	0	1	1	3	Q9PJ66	Q9PJ66 [34-46]	0	2037.13	0	2.11	1.166	1.688	1.33	2.032	64.3	135.8	75	108.6	85.6	130.7		High	High	High	High	High	High	High	0	7.539e-05	3.59
FALSE	High	[K].LHQTKDFQAVGGVLSLDESGNALR.[S]	1xTMT6plex [K5]; 1xTMT6plex [N-Term]		6.55173e-07	0	1	1	1	Q0P9N3	Q0P9N3 [328-351]	1	3013.65	0	0.947	0.994	0.921	0.9	0.955	104.9	99.4	104.3	96.7	94.5	100.2		High	High	High	High	High	High	High	0	5.897e-07	6.06
FALSE	High	[R].LHSAGVGLWAK.[S]	1xTMT6plex [K11]; 1xTMT6plex [N-Term]		4.93338e-07	0	1	1	2	Q0PAC6	Q0PAC6 [186-196]	0	1596.96	0	0.885	1.025	0.571	0.63	0.625	126.7	112.1	129.9	72.3	79.7	79.2		High	High	High	High	High	High	High	0	1.313e-05	4.17
FALSE	High	[R].LHSEALPK.[M]	1xTMT6plex [K8]; 1xTMT6plex [N-Term]		0.00025466	0	1	1	2	Q0P8R5	Q0P8R5 [53-60]	0	1352.83	0	0.983	1.068	0.445	0.426	0.367	139.9	137.6	149.3	62.2	59.7	51.3		High	High	High	High	High	High	High	0	0.0001789	3.57
FALSE	High	[R].LHSECLTGDALGSLK.[C]	1xCarbamidomethyl [C5]; 1xTMT6plex [N-Term]; 1xTMT6plex [K15]		0.000456043	0	1	1	1	Q0P9Q6	Q0P9Q6 [46-60]	0	1829.96	0	1.362	1.022	1.359	1.164	1.406	82.1	111.8	83.9	111.5	95.5	115.4		High	High	High	High	High	High	High	0	0.0003134	3.57
FALSE	High	[R].LKDANVAMTNK.[V]	1xOxidation [M8]; 2xTMT6plex [K2; K11]; 1xTMT6plex [N-Term]		0.000180753	0	1	1	4	Q0PBD7	Q0PBD7 [40-50]	1	1908.12	0	1.06	1.012	0.633	0.642	0.551	122.5	129.9	124	77.5	78.7	67.4		High	High	High	High	High	High	High	0	0.0001295	2.93
FALSE	High	[K].LKDDDDFLTGLK.[S]	2xTMT6plex [K2; K12]; 1xTMT6plex [N-Term]		5.72827e-06	0	1	1	1	Q0P7W8	Q0P7W8 [134-145]	1	2067.19	0												NoQuanValues	High	High	High	High	High	High	High	0	4.724e-06	3.14
FALSE	High	[R].LKDELVGK.[L]	2xTMT6plex [K2; K8]; 1xTMT6plex [N-Term]		0.000330805	0	1	1	2	Q0P8K6	Q0P8K6 [150-157]	1	1589.02	0	1.234	1.169	0.944	1.055	0.918	94.9	117.1	111	89.6	100.1	87.2		High	High	High	High	High	High	High	0	0.0002303	2.69
FALSE	High	[K].LKDENLSVTGSK.[-]	TMT6plex [K]; 1xTMT6plex [N-Term]		4.43242e-05	0	1	1	5	Q0P7U2	Q0P7U2 [119-130]	1	1749.02	0	1.24	0.963	1.05	0.958	1.16	94.2	116.8	90.7	98.9	90.2	109.3		High	High	High	High	High	High	High	0	3.358e-05	5.21
FALSE	High	[K].LKDENLSVTGSK.[-]	2xTMT6plex [K2; K12]; 1xTMT6plex [N-Term]		1.0764e-06	0	1	1	8	Q0P7U2	Q0P7U2 [119-130]	1	1978.18	0	0.976	0.994	0.815	0.88	0.8	109.8	107.1	109.1	89.5	96.7	87.8		High	High	High	High	High	High	High	0	1.031e-06	4.54
FALSE	High	[K].TSNALFSTTTK.[V]	1xTMT6plex [K11]; 1xTMT6plex [N-Term]		1.36236e-07	0	1	1	2	Q0P914	Q0P914 [9-19]	0	1628.93	0	0.644	0.971	1.92	2.747	2.06	64.2	41.3	62.4	123.3	176.5	132.3		High	High	High	High	High	High	High	0	1.308e-07	3.43
FALSE	High	[K].LKDHFDEFLLAYQSK.[L]	2xTMT6plex [K2; K15]; 1xTMT6plex [N-Term]		1.64737e-06	0	1	1	3	Q9PI08	Q9PI08 [213-227]	1	2541.43	0	0.966	0.913	0.772	0.785	0.769	115.3	111.3	105.2	89	90.5	88.7		High	High	High	High	High	High	High	0	1.419e-06	3.71
FALSE	High	[K].LKDKELSLSVR.[V]	2xTMT6plex [K2; K4]; 1xTMT6plex [N-Term]		0.000693486	0	1	1	4	Q0P855	Q0P855 [769-779]	2	1975.25	0	0.971	1.043	0.666	0.705	0.611	120.1	116.6	125.3	80	84.7	73.4		High	High	High	High	High	High	High	0	0.000471	3
FALSE	High	[K].TSLYSPLSKNDYDEAACLEK.[Y]	1xCarbamidomethyl [C17]; 2xTMT6plex [K9; K20]; 1xTMT6plex [N-Term]		4.6542e-08	0	1	1	1	Q0PBH1	Q0PBH1 [145-164]	1	2991.56	0	0.843	1.199	0.907	0.881	0.857	105.5	88.9	126.5	95.7	92.9	90.4		High	High	High	High	High	High	High	0	4.646e-08	5.5
FALSE	High	[K].LKDLQNSGAK.[Y]	2xTMT6plex [K2; K10]; 1xTMT6plex [N-Term]		1.32805e-05	0	1	1	3	Q0PC60	Q0PC60 [195-204]	1	1761.08	0	0.789	0.787	0.563	0.591	0.542	140.5	110.8	110.6	79.1	83	76.1		High	High	High	High	High	High	High	0	0.0004321	3.34
FALSE	High	[K].LKDNMGLSNLAASVLK.[L]	1xOxidation [M5]; 2xTMT6plex [K2; K16]; 1xTMT6plex [N-Term]		5.92041e-07	0	1	1	3	Q9PI71	Q9PI71 [462-477]	1	2377.41	0	0.994	1.054	1.121	1.132	1.042	94.6	94.1	99.7	106.1	107.1	98.5		High	High	High	High	High	High	High	0	5.348e-07	5.24
FALSE	High	[R].LKDPNKPEHK.[L]	3xTMT6plex [K2; K6; K10]; 1xTMT6plex [N-Term]		0.000666443	0	1	1	4	Q9PNB4	Q9PNB4 [231-240]	1	2122.32	0	0.768	0.816	0.481	0.531	0.435	148.8	114.3	121.5	71.6	79.1	64.7		High	High	High	High	High	High	High	0	0.0004513	4.26
FALSE	High	[K].TSLYSPLSK.[N]	1xTMT6plex [K9]; 1xTMT6plex [N-Term]		9.09256e-05	0	1	1	1	Q0PBH1	Q0PBH1 [145-153]	0	1453.87	0	0.733	0.853	0.461	0.443	0.363	155.7	114.2	132.8	71.7	69	56.6		High	High	High	High	High	High	High	0	6.661e-05	2.59
FALSE	High	[K].LKDQSFSAFDLK.[F]	2xTMT6plex [K2; K12]; 1xTMT6plex [N-Term]		4.12135e-08	0	1	1	2	Q0P863	Q0P863 [67-78]	1	2086.22	0	0.958	0.944	0.668	0.556	0.535	128.7	123.3	121.5	86	71.6	68.9		High	High	High	High	High	High	High	0	3.366e-06	3.73
FALSE	High	[K].LKDQYPSDETR.[V]	1xTMT6plex [N-Term]; 1xTMT6plex [K2]		7.35234e-05	0	1	1	5	Q9PID1	Q9PID1 [60-70]	1	1580.81	0	2.613	1.18	1.622	1.307	2.124	60.9	159.2	71.9	98.9	79.7	129.4		High	High	High	High	High	High	High	0	0.0003044	3.62
FALSE	High	[K].LKDQYPSDETR.[V]	1xTMT6plex [K2]; 1xTMT6plex [N-Term]		0.000330805	0	1	1	6	Q9PID1	Q9PID1 [60-70]	1	1809.97	0	0.98	0.99	0.758	0.769	0.736	114.7	112.3	113.5	86.9	88.1	84.4		High	High	High	High	High	High	High	0	0.0002302	3.62
FALSE	High	[K].TSLYESTLKNQTDLLK.[V]	2xTMT6plex [K9; K16]; 1xTMT6plex [N-Term]		4.5034e-07	0	1	1	2	Q0P864	Q0P864 [44-59]	1	2541.47	0	0.997	1.016	1.065	1.088	1.048	96.5	96.3	98.1	102.8	105.1	101.2		High	High	High	High	High	High	High	0.0001872	0.001394	3.93
FALSE	High	[R].LKDVADVELGSQQYSSQGR.[L]	1xTMT6plex [N-Term]; 1xTMT6plex [K2]		1.94719e-08	0	1	1	2	Q0PBE4	Q0PBE4 [264-282]	1	2309.19	0	1.331	1.17	1.292	1.122	1.304	83.1	110.7	97.2	107.4	93.2	108.4		High	High	High	High	High	High	High	0	2.009e-08	5.8
FALSE	High	[R].LKDVADVELGSQQYSSQGR.[L]	1xTMT6plex [K2]; 1xTMT6plex [N-Term]		3.24813e-10	0	1	1	2	Q0PBE4	Q0PBE4 [264-282]	1	2538.36	0	1.224	1.141	0.894	0.741	0.903	101.7	124.4	116	90.9	75.3	91.8		High	High	High	High	High	High	High	0	3.987e-10	5.56
FALSE	High	[K].LKDVNSSEFNEK.[C]	2xTMT6plex [K2; K12]; 1xTMT6plex [N-Term]		2.19336e-07	0	1	1	2	Q9PJ84	Q9PJ84 [398-409]	1	2097.18	0	1.011	1.263	14.548	17.7	14.628	12	12.1	15.1	174.1	211.8	175		High	High	High	High	High	High	High	0	2.06e-07	3.48
FALSE	High	[K].LKDYFSEQDDGDER.[L]	1xTMT6plex [K2]; 1xTMT6plex [N-Term]		1.03628e-07	0	1	1	2	Q0P9F3	Q0P9F3 [491-504]	1	2175.06	0	1.011	0.915	0.395	0.41	0.377	146	147.7	133.6	57.7	59.9	55.1		High	High	High	High	High	High	High	0	3.01e-07	4.69
FALSE	High	[K].LKDYKEQFALESK.[K]	3xTMT6plex [K2; K5; K13]; 1xTMT6plex [N-Term]		4.87103e-06	0	1	1	1	Q0P8D6	Q0P8D6 [427-439]	2	2515.49	0	1.06	1.045	0.99	1.082	1.109	95.5	101.2	99.8	94.5	103.3	105.8		High	High	High	High	High	High	High	0	4.028e-06	4.86
FALSE	High	[R].LKEAAENAK.[K]	2xTMT6plex [K2; K9]; 1xTMT6plex [N-Term]		3.54731e-05	0	1	1	4	O69298	O69298 [256-264]	1	1661.02	0	0.723	0.72	0.493	0.526	0.469	152.6	110.4	109.9	75.3	80.3	71.5		High	High	High	High	High	High	High	0	3.475e-05	3.63
FALSE	High	[K].TSLYESTLKNQTDLLK.[V]	2xTMT6plex [K9; K16]		0.000659845	0	1	1	1	Q0P864	Q0P864 [44-59]	1	2312.31	0	1.656	1.114	2.167	1.643	2.175	61.5	101.9	68.5	133.3	101	133.8		High	High	High	High	High	High	High	0	0.0004478	3.97
FALSE	High	[K].LKEDAEAFLGESVTDAVLTVPAYFNDAQR.[K]	1xTMT6plex [K2]; 1xTMT6plex [N-Term]		1.68542e-11	0	1	1	2	O69298	O69298 [122-150]	1	3627.89	0	0.977	1.069	1.842	1.777	1.979	69.4	67.8	74.2	127.9	123.3	137.3		High	High	High	High	High	High	High	0	2.325e-11	8.71
FALSE	High	[K].LKEDAEAFLGESVTDAVLTVPAYFNDAQRK.[A]	2xTMT6plex [K2; K30]; 1xTMT6plex [N-Term]		1.11813e-13	0	1	1	1	O69298	O69298 [122-151]	2	3985.15	0	1.229	1.243	10.813	10.692	15.837	14.7	18.1	18.3	159	157.2	232.8		High	High	High	High	High	High	High	0	1.898e-13	11.56
FALSE	High	[R].LKEDNFYYQQAK.[L]	2xTMT6plex [K2; K12]; 1xTMT6plex [N-Term]		1.25628e-07	0	1	1	4	Q0PC79	Q0PC79 [30-41]	1	2234.24	0	1.237	1.188	1.077	1.134	1.146	88.5	109.5	105.1	95.3	100.3	101.4		High	High	High	High	High	High	High	0	1.612e-07	6.28
FALSE	High	[K].TSLYESTLK.[N]	1xTMT6plex [K9]; 1xTMT6plex [N-Term]		9.00106e-05	0	1	1	3	Q0P864	Q0P864 [44-52]	0	1499.87	0	0.797	0.742	0.669	0.652	0.514	137.2	109.4	101.7	91.7	89.5	70.5		High	High	High	High	High	High	High	0	6.609e-05	2.91
FALSE	High	[K].TSLVLVSASGGAR.[M]	1xTMT6plex [N-Term]		1.17603e-05	0	1	1	2	Q0PC10	Q0PC10 [154-166]	0	1446.85	0	0.851	0.977	1.416	1.532	1.216	85.8	73.1	83.8	121.5	131.5	104.3		High	High	High	High	High	High	High	0	9.42e-06	3.2
FALSE	High	[R].LKDANVAMTNK.[V]	2xTMT6plex [K2; K11]; 1xTMT6plex [N-Term]		4.82193e-06	0	1	1	3	Q0PBD7	Q0PBD7 [40-50]	1	1892.12	0	0.97	1.055	0.511	0.538	0.448	132.6	128.7	140	67.8	71.4	59.4		High	High	High	High	High	High	High	0	4.001e-06	4.69
FALSE	High	[K].LKEFEGFMLDEK.[A]	2xTMT6plex [K2; K12]; 1xTMT6plex [N-Term]		1.27531e-05	0	1	1	1	Q9PNU6	Q9PNU6 [235-246]	1	2173.22	0	1.066	1.062	1.254	1.239	1.219	87.7	93.5	93.2	110	108.7	106.9		High	High	High	High	High	High	High	0	1.012e-05	4.89
FALSE	High	[K].LKDALNEELLPK.[S]	2xTMT6plex [K2; K12]; 1xTMT6plex [N-Term]		7.03329e-07	0	1	1	2	Q0PA41	Q0PA41 [159-170]	1	2070.28	0	1.003	0.95	0.715	0.753	0.673	117.8	118.2	111.8	84.3	88.7	79.3		High	High	High	High	High	High	High	0	6.301e-07	4.22
FALSE	High	[R].LKAYYEAK.[S]	2xTMT6plex [K2; K8]; 1xTMT6plex [N-Term]		0.000249581	0	1	1	1	Q0PC08	Q0PC08 [128-135]	1	1673.02	0	1.031	1.163	0.974	1.089	1.034	95.4	98.4	110.9	92.9	103.9	98.6		High	High	High	High	High	High	High	0	0.0001751	3.53
FALSE	High	[K].TSNLGFEDLQK.[F]	1xTMT6plex [K11]; 1xTMT6plex [N-Term]		5.5712e-07	0	1	1	3	Q0P8Q2	Q0P8Q2 [546-556]	0	1709.95	0	0.7	0.842	0.622	0.694	0.542	136.3	95.5	114.9	84.8	94.6	73.8		High	High	High	High	High	High	High	0	1.097e-05	4.1
FALSE	High	[R].LHSQNALPSDMAEFELQGK.[L]	1xTMT6plex [K19]		2.10087e-06	0	1	1	2	Q9PN27	Q9PN27 [320-338]	0	2344.18	0	1.721	1.384	1.419	1.345	1.47	71.9	123.8	99.6	102.1	96.8	105.7		High	High	High	High	High	High	High	0	1.804e-06	4.88
FALSE	High	[R].LHSQNALPSDMAEFELQGK.[L]	1xOxidation [M11]; 1xTMT6plex [K19]		6.00521e-05	0	1	1	1	Q9PN27	Q9PN27 [320-338]	0	2360.18	0	1.659	1.117	1.632	1.683	1.718	68.1	113	76.1	111.2	114.6	117		High	High	High	High	High	High	High	0	4.474e-05	5.17
FALSE	High	[R].LHSQNALPSDMAEFELQGK.[L]	1xTMT6plex [K19]; 1xTMT6plex [N-Term]		1.62668e-09	0	1	1	4	Q9PN27	Q9PN27 [320-338]	0	2573.34	0	1.071	1.125	1.534	1.826	1.889	71.1	76.1	79.9	109	129.8	134.2		High	High	High	High	High	High	High	0	1.871e-09	6.35
FALSE	High	[R].LHSQNALPSDMAEFELQGK.[L]	1xOxidation [M11]; 1xTMT6plex [K19]; 1xTMT6plex [N-Term]		7.17727e-07	0	1	1	4	Q9PN27	Q9PN27 [320-338]	0	2589.34	0	1.031	1.075	1.077	1.022	1.113	95	97.9	102.1	102.3	97.1	105.7		High	High	High	High	High	High	High	0	1.753e-06	5.64
FALSE	High	[K].LHSYDPCLACAVHVMDTK.[G]	2xCarbamidomethyl [C7; C10]; 1xTMT6plex [K18]		0.00026781	0	1	1	1	Q0P8Z0	Q0P8Z0 [541-558]	0	2346.12	0	0.893	0.981	1.266	1.233	1.242	90.7	81	89	114.8	111.8	112.7		High	High	High	High	High	High	High	0	0.0001876	3.16
FALSE	High	[K].LHSYDPCLACAVHVMDTK.[G]	2xCarbamidomethyl [C7; C10]; 1xTMT6plex [K18]; 1xTMT6plex [N-Term]		3.96771e-09	0	1	1	1	Q0P8Z0	Q0P8Z0 [541-558]	0	2575.29	0	0.924	1.147	1.98	2.001	1.809	67.7	62.6	77.6	134.1	135.5	122.5		High	High	High	High	High	High	High	0	4.379e-09	6.09
FALSE	High	[K].LHTAKPLFLLSK.[N]	2xTMT6plex [K5; K12]; 1xTMT6plex [N-Term]		2.43873e-05	0	1	1	1	Q0P8F5	Q0P8F5 [39-50]	0	2055.33	0	0.823	1.046	0.36	0.319	0.2	160.1	131.7	167.5	57.6	51	32		High	High	High	High	High	High	High	0	1.888e-05	4.72
FALSE	High	[K].TSNLGFEDLQK.[F]	1xTMT6plex [K11]		0.000173601	0	1	1	2	Q0P8Q2	Q0P8Q2 [546-556]	0	1480.78	0	1.532	1.106	0.544	0.467	0.601	114.3	175	126.4	62.2	53.4	68.7		High	High	High	High	High	High	High	0	0.0003184	3.22
FALSE	High	[K].LHTLEELEGR.[K]	1xTMT6plex [N-Term]		5.94474e-05	0	1	1	2	Q0P873	Q0P873 [254-263]	0	1425.79	0	0.801	1.053	0.638	0.679	0.561	126.8	101.6	133.5	80.9	86.1	71.1		High	High	High	High	High	High	High	0	4.423e-05	3.26
FALSE	High	[K].LHVKDELSQYLANYKK.[-]	3xTMT6plex [K4; K15; K16]; 1xTMT6plex [N-Term]		5.17633e-06	0	1	1	4	Q0PB64	Q0PB64 [56-71]	2	2865.7	0	1.268	1.129	1.431	1.384	1.386	79	100.1	89.1	113	109.3	109.5		High	High	High	High	High	High	High	0	1.782e-05	5.3
FALSE	High	[R].LHVLASLNELNEEDMVR.[L]	1xTMT6plex [N-Term]		1.58194e-06	0	1	1	1	Q9PIM0	Q9PIM0 [309-325]	0	2211.16	0	1.023	1.026	1.135	1.013	1.031	96.3	98.6	98.8	109.3	97.6	99.4		High	High	High	High	High	High	High	0	1.371e-06	5.46
FALSE	High	[K].LKADGFEANEK.[L]	2xTMT6plex [K2; K11]; 1xTMT6plex [N-Term]		8.55716e-05	0	1	1	1	P41258	P41258 [344-354]	1	1909.1	0	1.167	1.334	12.383	15.387	11.131	14.2	16.5	18.9	175.2	217.7	157.5		High	High	High	High	High	High	High	0	6.309e-05	3.34
FALSE	High	[R].LKAEASDLNYDK.[A]	2xTMT6plex [K2; K12]; 1xTMT6plex [N-Term]		0.000400334	0	1	1	1	Q0P7X1	Q0P7X1 [126-137]	1	2054.17	0												NoQuanValues	High	High	High	High	High	High	High	0	0.0002763	3.04
FALSE	High	[K].LKAEHDEKLELLEK.[D]	3xTMT6plex [K2; K8; K14]; 1xTMT6plex [N-Term]		3.02559e-06	0	1	1	1	Q46124	Q46124 [1054-1067]	2	2611.58	0	1.213	0.946	0.968	0.853	0.794	103.9	126	98.3	100.6	88.7	82.5		High	High	High	High	High	High	High	0	2.56e-06	4.71
FALSE	High	[K].LKAGGSDKSEQTYTLNGLEQYPFLAHK.[S]	3xTMT6plex [K2; K8; K27]; 1xTMT6plex [N-Term]		5.00899e-09	0	1	1	1	Q9PJ14	Q9PJ14 [96-122]	2	3912.17	0	0.956	0.927	2.478	2.84	2.892	54.1	51.7	50.1	134.1	153.6	156.4		High	High	High	High	High	High	High	0	5.463e-09	6.3
FALSE	High	[R].TSNLADLELLFKPNTDLALWNYLAR.[E]	1xTMT6plex [K12]; 1xTMT6plex [N-Term]		6.90986e-12	0	1	1	2	Q9PPD9	Q9PPD9 [247-271]	0	3349.86	0	0.809	0.864	0.853	0.803	0.666	120.1	97.1	103.7	102.5	96.5	80		High	High	High	High	High	High	High	0	9.929e-12	6.92
FALSE	High	[K].TSNHQEYHAK.[S]	1xTMT6plex [K10]; 1xTMT6plex [N-Term]		2.43873e-05	0	1	1	6	P56954	P56954 [211-220]	0	1672.88	0	1.546	0.959	0.743	0.933	0.956	97.8	151.2	93.7	72.6	91.3	93.5		High	High	High	High	High	High	High	0	1.884e-05	3.9
FALSE	High	[K].LKANGGNFGGEQSGHLLFSDYAK.[T]	2xTMT6plex [K2; K23]; 1xTMT6plex [N-Term]		9.55599e-08	0	1	1	1	Q9PIE2	Q9PIE2 [316-338]	1	3097.67	0	1.235	1.15	1.39	1.38	1.571	77.7	95.9	89.3	108	107.1	122		High	High	High	High	High	High	High	0	9.235e-08	5.56
FALSE	High	[R].LKANPVPLQLPLGAEDNFK.[G]	2xTMT6plex [K2; K19]; 1xTMT6plex [N-Term]		5.69972e-08	0	1	1	2	Q9PI16	Q9PI16 [155-173]	1	2751.64	0	0.996	0.993	0.708	0.701	0.659	118.6	118.1	117.8	84	83.2	78.2		High	High	High	High	High	High	High	0	5.641e-08	5.6
FALSE	High	[R].LKANPVPLQLPLGAEDNFKGVLDLVTMK.[A]	3xTMT6plex [K2; K19; K28]; 1xTMT6plex [N-Term]		1.36929e-09	0	1	1	3	Q9PI16	Q9PI16 [155-182]	2	3937.34	0	1.126	1.277	1.554	1.417	1.762	73.7	83	94.2	114.6	104.5	130		High	High	High	High	High	High	High	0	7.107e-08	7.71
FALSE	High	[R].LKAPQSGELVFEDGVK.[G]	2xTMT6plex [K2; K16]; 1xTMT6plex [N-Term]		3.37391e-09	0	1	1	4	O52914	O52914 [144-159]	1	2404.41	0	1.063	1.027	0.725	0.734	0.579	117	124.4	120.2	84.8	85.9	67.7		High	High	High	High	High	High	High	0	3.755e-09	5.69
FALSE	High	[R].LKAPQSGELVFEDGVKGEVR.[F]	TMT6plex [K]; 1xTMT6plex [N-Term]		1.05481e-06	0	1	1	2	O52914	O52914 [144-163]	2	2616.48	0	1.869	1.293	1.538	1.298	1.573	70	130.8	90.5	107.7	90.9	110.1		High	High	High	High	High	High	High	0	9.638e-07	5.28
FALSE	High	[R].LKAPQSGELVFEDGVKGEVR.[F]	2xTMT6plex [K2; K16]; 1xTMT6plex [N-Term]		2.58595e-08	0	1	1	3	O52914	O52914 [144-163]	2	2845.64	0	1.051	1.117	0.884	0.924	0.882	102.4	107.7	114.4	90.5	94.7	90.3		High	High	High	High	High	High	High	0	2.657e-08	5.61
FALSE	High	[K].LKAVENVLDKQSYEDMK.[A]	3xTMT6plex [K2; K10; K17]; 1xTMT6plex [N-Term]		2.6522e-06	0	1	1	1	Q0P9M0	Q0P9M0 [94-110]	2	2926.67	0	1.348	1.363	1.094	0.941	1.019	88.7	119.6	120.9	97	83.5	90.4		High	High	High	High	High	High	High	0	2.255e-06	4.35
FALSE	High	[R].LKAVVNEVLK.[S]	2xTMT6plex [K2; K10]; 1xTMT6plex [N-Term]		3.92531e-05	0	1	1	2	Q9PI02	Q9PI02 [260-269]	1	1800.19	0	1.134	1.058	1.108	1.309	1.098	89.5	101.5	94.6	99.1	117.1	98.2		High	High	High	High	High	High	High	0	2.982e-05	3.04
FALSE	High	[K].TSNGETYNQNALTAAHK.[T]	1xTMT6plex [K17]; 1xTMT6plex [N-Term]		5.51515e-11	0	1	1	5	Q9PHM1	Q9PHM1 [94-110]	0	2278.18	0	1.308	1.113	1.054	1.117	1.124	89.3	116.8	99.4	94.1	99.8	100.4		High	High	High	High	High	High	High	0	7.278e-11	6.46
FALSE	High	[K].TSNGETYNQNALTAAHK.[T]	1xTMT6plex [K17]		1.09552e-05	0	1	1	1	Q9PHM1	Q9PHM1 [94-110]	0	2049.02	0	2.996	1.61	1.947	1.575	2.247	52.7	158.1	84.9	102.7	83.1	118.5		High	High	High	High	High	High	High	0	8.773e-06	4.72
FALSE	High	[K].TSNFMSGDYVK.[S]	1xTMT6plex [K11]; 1xTMT6plex [N-Term]		7.70481e-07	0	1	1	2	Q0PBA4	Q0PBA4 [126-136]	0	1706.88	0	0.684	0.887	0.476	0.49	0.472	149.7	102.4	132.7	71.2	73.3	70.6		High	High	High	High	High	High	High	0	6.86e-07	3.35
FALSE	High	[K].LKCTEAKDNHVEHR.[E]	1xCarbamidomethyl [C3]; 2xTMT6plex [K2; K7]; 1xTMT6plex [N-Term]		0.000460632	0	1	1	3	Q0PC64	Q0PC64 [176-189]	2	2424.34	0	0.79	1.101	1.028	1.341	1.378	90.4	71.4	99.5	92.9	121.2	124.5		High	High	High	High	High	High	High	0	0.0003161	4.2
FALSE	High	[K].LLHCGRGDQGAEVR.[S]	1xCarbamidomethyl [C4]; 1xTMT6plex [N-Term]		7.20505e-05	0	1	1	2	Q0P8M0	Q0P8M0 [7-20]	1	1796.94	1	1.094	1.535	0.575	0.476	0.425	117.5	128.6	180.4	67.6	55.9	49.9		High	High	High	High	High	High	High	0	5.324e-05	4.54
FALSE	High	[K].TSCYLMDEK.[A]	1xCarbamidomethyl [C3]; 1xTMT6plex [K9]; 1xTMT6plex [N-Term]		9.75958e-05	0	1	1	1	Q0P9B1	Q0P9B1 [508-516]	0	1604.81	0	0.829	1.05	3.912	3.807	3.879	41.4	34.4	43.5	162.1	157.8	160.8		High	High	High	High	High	High	High	0	7.132e-05	3.03
FALSE	High	[K].LKNTCDECFEDLQNLQFNNNFLLNNGK.[L]	2xCarbamidomethyl [C5; C8]; 2xTMT6plex [K2; K27]; 1xTMT6plex [N-Term]		8.21783e-05	0	1	1	1	Q0PBD4	Q0PBD4 [217-243]	1	3990.01	0	0.964	1.008	1.261	1.247	1.349	87.9	84.7	88.6	110.8	109.5	118.5		High	High	High	High	High	High	High	0	6.042e-05	5.32
FALSE	High	[K].LLEGSLVNLPPR.[G]	1xTMT6plex [N-Term]		8.67808e-06	0	1	1	13	Q9PIM0	Q9PIM0 [221-232]	0	1536.93	0	0.848	1.078	3.058	3.422	3.162	47.7	40.5	51.5	146	163.4	151		High	High	High	High	High	High	High	0	2.195e-05	3.39
FALSE	High	[K].LLEGVASNSDYSLSDALESFELFK.[A]	1xTMT6plex [K24]; 1xTMT6plex [N-Term]		6.11877e-12	0	1	1	1	Q0PBJ6	Q0PBJ6 [231-254]	0	3092.61	0	0.989	0.845	0.77	0.664	0.753	119.5	118.2	100.9	92	79.3	90		High	High	High	High	High	High	High	0	8.793e-12	7.69
FALSE	High	[R].LLEHLNPR.[G]	1xTMT6plex [N-Term]		6.84959e-05	0	1	1	2	Q0PAR3	Q0PAR3 [75-82]	0	1220.73	0	0.879	1.112	1.024	0.952	1.074	99.3	87.3	110.4	101.7	94.5	106.7		High	High	High	High	High	High	High	0	5.091e-05	3.58
FALSE	High	[K].LLEHSTGLTQNEAK.[E]	1xTMT6plex [K14]; 1xTMT6plex [N-Term]		3.89777e-06	0	1	1	1	Q9PN86	Q9PN86 [140-153]	0	1999.12	0	1.179	1.184	1.062	1.048	1.105	91.2	107.6	108	96.8	95.6	100.8		High	High	High	High	High	High	High	0	3.257e-06	5.78
FALSE	High	[R].TQLTNTLR.[L]	1xTMT6plex [N-Term]		0.000579682	0	1	1	2	Q9PJ25	Q9PJ25 [158-165]	0	1175.69	0	0.673	0.945	0.55	0.623	0.473	140.7	94.7	133	77.4	87.7	66.6		High	High	High	High	High	High	High	0	0.0003946	2.69
FALSE	High	[K].TQLTLTLFRK.[G]	1xTMT6plex [K10]; 1xTMT6plex [N-Term]		0.000327497	0	1	1	3	Q0PB04	Q0PB04 [170-179]	1	1679.06	0	0.807	0.995	0.79	0.7	0.742	119.2	96.2	118.6	94.1	83.5	88.4		High	High	High	High	High	High	High	0	0.0002286	2.85
FALSE	High	[R].LLEKNGLTFAFPSR.[S]	1xTMT6plex [K4]; 1xTMT6plex [N-Term]		0.000152248	0	1	1	1	Q0PBR6	Q0PBR6 [596-609]	1	2051.21	0	1.043	1.13	1.09	0.933	1.028	96.4	100.6	109	105.1	90	99		High	High	High	High	High	High	High	0	0.0001091	3.17
FALSE	High	[K].LLELEGLPNLKVEQAFELSDASAER.[S]	1xTMT6plex [K11]; 1xTMT6plex [N-Term]		1.85103e-12	0	1	1	4	Q0PA55	Q0PA55 [564-588]	1	3229.77	0	1.071	1.046	1.162	1.108	1.209	91	97.4	95.1	105.7	100.8	110		High	High	High	High	High	High	High	0	2.807e-12	6.92
FALSE	High	[R].TQLQDAVPMTLGR.[E]	1xTMT6plex [N-Term]		7.17727e-07	0	1	1	3	Q0PC50	Q0PC50 [187-199]	0	1658.91	0	0.741	0.934	0.863	0.962	0.816	112.9	83.6	105.4	97.4	108.6	92.2		High	High	High	High	High	High	High	0	6.155e-05	3.86
FALSE	High	[K].LLELFTHENK.[L]	1xTMT6plex [K10]; 1xTMT6plex [N-Term]		8.55716e-05	0	1	1	1	Q9PMK3	Q9PMK3 [114-123]	0	1701.99	0	1.351	1.129	0.676	0.831	0.635	106.7	144.2	120.5	72.1	88.7	67.8		High	High	High	High	High	High	High	0	6.27e-05	3.28
FALSE	High	[K].LLELFTHENKLR.[L]	1xTMT6plex [K10]; 1xTMT6plex [N-Term]		1.76359e-05	0	1	1	1	Q9PMK3	Q9PMK3 [114-125]	1	1971.18	0	1.324	1.402	1.28	1.209	1.409	78.7	104.2	110.3	100.8	95.1	110.9		High	High	High	High	High	High	High	0	1.384e-05	3.72
FALSE	High	[K].LLELREDNLLSSK.[S]	1xTMT6plex [K13]; 1xTMT6plex [N-Term]		3.84662e-05	0	1	1	2	Q0P8Y4	Q0P8Y4 [120-132]	1	1988.18	0	1.039	1.109	1.064	1.053	1.04	95.2	98.9	105.6	101.2	100.2	99		High	High	High	High	High	High	High	0	2.909e-05	4.26
FALSE	High	[R].LLELYGPESSGK.[T]	1xTMT6plex [K12]		0.000239723	0	1	1	1	Q0P7V6	Q0P7V6 [60-71]	0	1521.84	0	1.193	1.103	0.882	0.774	1.051	100	119.2	110.3	88.1	77.4	105		High	High	High	High	High	High	High	0	0.000169	2.87
FALSE	High	[K].TQNALVQR.[L]	1xTMT6plex [N-Term]		8.91048e-05	0	1	1	1	Q9PPI1	Q9PPI1 [8-15]	0	1158.68	0												NoQuanValues	High	High	High	High	High	High	High	0	6.572e-05	1.78
FALSE	High	[R].LLELYGPESSGK.[T]	1xTMT6plex [K12]; 1xTMT6plex [N-Term]		1.44016e-05	0	1	1	2	Q0P7V6	Q0P7V6 [60-71]	0	1751	0	1.066	1.098	0.746	0.726	0.658	113.3	120.8	124.5	84.5	82.2	74.6		High	High	High	High	High	High	High	0	0.0001636	3.22
FALSE	High	[R].TQLQDAVPMTLGR.[E]	1xOxidation [M9]		9.75958e-05	0	1	1	5	Q0PC50	Q0PC50 [187-199]	0	1445.74	0												NoQuanLabels	High	High	High	High	High	High	High	0	7.305e-05	2.8
FALSE	High	[K].LLENENNEELANLLENR.[V]			2.81844e-06	0	1	1	3	Q0PA55	Q0PA55 [35-51]	0	2027	0												NoQuanLabels	High	High	High	High	High	High	High	0	2.386e-06	4.37
FALSE	High	[K].LLENENNEELANLLENR.[V]	1xTMT6plex [N-Term]		2.87626e-10	0	1	1	5	Q0PA55	Q0PA55 [35-51]	0	2256.17	0	1.031	0.998	1.014	0.972	1.005	99.7	102.8	99.5	101	96.9	100.1		High	High	High	High	High	High	High	0	3.537e-10	6.66
FALSE	High	[R].TQLQDAVPMTLGR.[E]			0.000192034	0	1	1	5	Q0PC50	Q0PC50 [187-199]	0	1429.75	0												NoQuanLabels	High	High	High	High	High	High	High	0	0.0004254	3.44
FALSE	High	[K].TQLLQSLAK.[S]	1xTMT6plex [K9]; 1xTMT6plex [N-Term]		1.5304e-05	0	1	1	2	Q0PA10	Q0PA10 [249-257]	0	1459.92	0	0.824	0.948	0.631	0.572	0.606	131	107.9	124.1	82.7	74.9	79.3		High	High	High	High	High	High	High	0	6.522e-05	3.35
FALSE	High	[K].LLEPLKELFKDEVR.[A]	2xTMT6plex [K6; K10]; 1xTMT6plex [N-Term]		0.000627803	0	1	1	2	Q9PN49	Q9PN49 [358-371]	2	2416.48	0	1.099	1.103	0.91	0.894	0.9	101.6	111.7	112	92.4	90.8	91.4		High	High	High	High	High	High	High	2.678e-05	0.0004927	3.35
FALSE	High	[K].TQLLLSVPSLDTPVCATEAR.[E]	1xCarbamidomethyl [C15]; 1xTMT6plex [N-Term]		5.90553e-10	0	1	1	21	Q9PPE0	Q9PPE0 [45-64]	0	2400.3	0	0.697	0.922	1.043	1.009	0.993	105.9	73.8	97.7	110.5	106.9	105.2		High	High	High	High	High	High	High	0	9.447e-07	6.5
FALSE	High	[K].LLEPNSSLK.[G]	1xTMT6plex [K9]; 1xTMT6plex [N-Term]		2.51397e-05	0	1	1	3	Q0P8T2	Q0P8T2 [91-99]	0	1458.89	0	0.787	1.284	1.988	1.898	1.65	69.7	54.8	89.5	138.6	132.3	115		High	High	High	High	High	High	High	0	1.935e-05	2.21
FALSE	High	[R].LLEQFSNPK.[L]	1xTMT6plex [K9]; 1xTMT6plex [N-Term]		9.56417e-05	0	1	1	2	Q0P9U7	Q0P9U7 [109-117]	0	1533.9	0	0.982	0.923	0.212	0.198	0.236	169	165.9	156	35.8	33.4	40		High	High	High	High	High	High	High	0	7.028e-05	3.41
FALSE	High	[K].TQLLLSVPSLDTPVCATEAR.[E]	1xCarbamidomethyl [C15]		5.61336e-06	0	1	1	5	Q9PPE0	Q9PPE0 [45-64]	0	2171.14	0												NoQuanLabels	High	High	High	High	High	High	High	0	7.791e-05	4.81
FALSE	High	[K].LLEQLSNKPLEAK.[L]	2xTMT6plex [K8; K13]; 1xTMT6plex [N-Term]		1.38671e-06	0	1	1	2	O69300	O69300 [100-112]	0	2170.34	0	0.955	1.014	0.753	0.893	0.762	111.6	106.6	113.2	84	99.7	85		High	High	High	High	High	High	High	0	9.597e-06	4.51
FALSE	High	[K].LLEQMQLLDKENK.[A]	2xTMT6plex [K10; K13]; 1xTMT6plex [N-Term]		7.86254e-07	0	1	1	2	Q9PMD9	Q9PMD9 [97-109]	1	2289.35	0	1.04	1.024	0.595	0.587	0.52	125.9	130.9	128.9	74.9	73.9	65.5		High	High	High	High	High	High	High	0	7.006e-07	3.41
FALSE	High	[K].LLEQNALNK.[G]	1xTMT6plex [K9]; 1xTMT6plex [N-Term]		8.67808e-06	0	1	1	4	Q0PBV1	Q0PBV1 [10-18]	0	1500.91	0	0.839	0.891	0.384	0.448	0.385	152	127.5	135.4	58.3	68.2	58.5		High	High	High	High	High	High	High	0	4.339e-05	3.33
FALSE	High	[R].LLEMAKPTSEAK.[F]	2xTMT6plex [K6; K12]; 1xTMT6plex [N-Term]		6.71236e-05	0	1	1	3	Q9PIC3	Q9PIC3 [134-145]	0	2005.2	0	1.059	1.148	1.688	1.769	1.771	71.1	75.3	81.7	120.1	125.8	126		High	High	High	High	High	High	High	0	4.972e-05	3.72
FALSE	High	[R].LLEEDLKFEK.[D]	2xTMT6plex [K7; K10]; 1xTMT6plex [N-Term]		0.000579682	0	1	1	1	Q0PC95	Q0PC95 [8-17]	1	1951.17	0	0.956	1.076	4.419	3.755	4.259	38.8	37.1	41.8	171.4	145.7	165.2		High	High	High	High	High	High	High	0	0.0003941	1.48
FALSE	High	[K].LLEDLSFEADEYAGKK.[F]	2xTMT6plex [K15; K16]; 1xTMT6plex [N-Term]		6.53526e-10	0	1	1	1	Q9PHL0	Q9PHL0 [398-413]	1	2515.39	0	1.065	1.09	1.126	0.948	1.164	93.9	99.9	102.3	105.7	89	109.2		High	High	High	High	High	High	High	0	7.762e-10	4.84
FALSE	High	[K].LLEDLKNEQLETRPLWK.[A]	2xTMT6plex [K6; K17]; 1xTMT6plex [N-Term]		3.63091e-06	0	1	1	1	Q0P9D3	Q0P9D3 [317-333]	1	2812.65	0	1.148	1.139	0.927	0.902	0.966	98.7	113.2	112.4	91.5	88.9	95.3		High	High	High	High	High	High	High	0	3.051e-06	3.99
FALSE	High	[K].TQPDMLFVLDTVKEK.[L]	1xOxidation [M5]; 2xTMT6plex [K13; K15]		9.46793e-05	0	1	1	1	Q9PNB3	Q9PNB3 [154-168]	1	2238.25	0	1.419	1.124	2.779	2.624	2.744	51.3	72.8	57.7	142.6	134.7	140.8		High	High	High	High	High	High	High	0	6.947e-05	4.32
FALSE	High	[K].TQPDMLFVLDTVK.[E]	1xOxidation [M5]; 1xTMT6plex [K13]; 1xTMT6plex [N-Term]		2.95621e-05	0	1	1	2	Q9PNB3	Q9PNB3 [154-166]	0	1981.11	0	0.928	0.879	0.707	0.711	0.61	124.1	115.2	109.1	87.7	88.3	75.7		High	High	High	High	High	High	High	0	2.262e-05	4.6
FALSE	High	[R].LLDLSSDKLHHLDK.[T]	2xTMT6plex [K8; K14]; 1xTMT6plex [N-Term]		0.000115898	0	1	1	1	Q0PAR9	Q0PAR9 [333-346]	1	2321.38	0	1.066	1.055	0.921	0.926	0.914	102	108.7	107.6	93.9	94.5	93.2		High	High	High	High	High	High	High	0	8.433e-05	3.8
FALSE	High	[K].LLDNDQGPNTGGMGAYAPSSLANESLLR.[K]	1xTMT6plex [N-Term]		1.68542e-11	0	1	1	1	Q9PN47	Q9PN47 [214-241]	0	3090.54	0	1.06	1.055	1.051	0.975	1.051	96.9	102.7	102.2	101.9	94.5	101.8		High	High	High	High	High	High	High	0	2.32e-11	9.9
FALSE	High	[K].LLDNDQGPNTGGMGAYAPSSLANESLLR.[K]	1xOxidation [M13]; 1xTMT6plex [N-Term]		1.39705e-05	0	1	1	1	Q9PN47	Q9PN47 [214-241]	0	3106.53	0	1.067	1.183	1.13	1.161	1.443	85.9	91.6	101.7	97.1	99.8	124		High	High	High	High	High	High	High	0	1.105e-05	3.36
FALSE	High	[K].LLDNDQGPNTGGMGAYAPSSLANESLLRK.[V]	1xOxidation [M13]; 1xTMT6plex [K29]; 1xTMT6plex [N-Term]		5.8164e-08	0	1	1	1	Q9PN47	Q9PN47 [214-242]	1	3463.79	0	1.071	1.062	1.277	1.165	1.414	85.9	91.9	91.2	109.6	100	121.4		High	High	High	High	High	High	High	0	5.739e-08	6.79
FALSE	High	[K].TQNTDQEVVQLEQNDEK.[T]	1xTMT6plex [K17]; 1xTMT6plex [N-Term]		7.5122e-09	0	1	1	1	Q0PBX9	Q0PBX9 [30-46]	0	2476.26	0	0.893	0.943	0.7	0.651	0.928	117.3	104.7	110.7	82.1	76.3	108.9		High	High	High	High	High	High	High	0	8.069e-09	5.36
FALSE	High	[K].LLDNQPNHLASTSDAYK.[V]	1xTMT6plex [K17]; 1xTMT6plex [N-Term]		4.48069e-09	0	1	1	1	Q0PB11	Q0PB11 [263-279]	0	2345.25	0	1.823	1.273	0.995	0.841	0.893	87.9	160.2	112	87.5	73.9	78.5		High	High	High	High	High	High	High	0	4.94e-09	6.22
FALSE	High	[K].LLDQESLKSEALK.[R]	2xTMT6plex [K8; K13]; 1xTMT6plex [N-Term]		2.59152e-05	0	1	1	1	Q9PHL0	Q9PHL0 [228-240]	1	2161.3	0	0.908	1.022	0.924	1.08	0.929	102.4	92.9	104.6	94.6	110.5	95.1		High	High	High	High	High	High	High	0	2.006e-05	2
FALSE	High	[K].LLDQESLKSEALKR.[A]	2xTMT6plex [K8; K13]; 1xTMT6plex [N-Term]		3.37217e-05	0	1	1	4	Q9PHL0	Q9PHL0 [228-241]	2	2317.41	0	1.044	1.147	1.43	1.374	1.499	80.1	83.6	91.8	114.5	110	120		High	High	High	High	High	High	High	0	9.418e-05	3.16
FALSE	High	[K].LLDQLNAQKNPDSPVLK.[Q]	2xTMT6plex [K9; K17]; 1xTMT6plex [N-Term]		2.43342e-08	0	1	1	2	Q0PA41	Q0PA41 [78-94]	1	2580.53	0	0.912	1.059	0.74	0.756	0.66	117	106.7	123.9	86.6	88.5	77.2		High	High	High	High	High	High	High	0	8.341e-08	4.34
FALSE	High	[K].TQNNLGMYR.[L]	1xTMT6plex [N-Term]		1.26245e-05	0	1	1	1	Q0PAX0	Q0PAX0 [166-174]	0	1325.68	0	0.55	0.791	0.384	0.438	0.298	173.3	95.3	137.2	66.5	76	51.7		High	High	High	High	High	High	High	0	9.996e-06	3.11
FALSE	High	[R].LLDREALLEFR.[N]	1xTMT6plex [N-Term]		6.91925e-05	0	1	1	8	Q0P8E1	Q0P8E1 [194-204]	1	1603.94	0	0.83	0.953	0.907	0.878	0.803	111.7	92.7	106.5	101.3	98	89.7		High	High	High	High	High	High	High	0	5.122e-05	3.82
FALSE	High	[R].LLDREALLEFRNNALNPENPK.[T]	1xTMT6plex [K21]; 1xTMT6plex [N-Term]		4.36857e-07	0	1	1	2	Q0P8E1	Q0P8E1 [194-214]	2	2924.64	0	0.882	1.195	1.354	1.579	2.596	69.7	61.5	83.3	94.4	110.1	181		High	High	High	High	High	High	High	0	3.987e-07	5.29
FALSE	High	[K].LLDRFESNGLR.[L]			0.000358489	0	1	1	2	Q9PIG7	Q9PIG7 [21-31]	1	1319.71	0												NoQuanLabels	High	High	High	High	High	High	High	0.0008811	0.004519	3.28
FALSE	High	[K].LLDRFESNGLR.[L]	1xTMT6plex [N-Term]		7.27832e-05	0	1	1	9	Q9PIG7	Q9PIG7 [21-31]	1	1548.87	0	0.857	0.987	0.879	0.879	0.824	110.6	94.8	109.2	97.2	97.2	91.1		High	High	High	High	High	High	High	0	0.0003648	3.52
FALSE	High	[K].LLDRMEAVR.[L]	1xTMT6plex [N-Term]		0.000640433	0	1	1	4	Q0PBA1	Q0PBA1 [175-183]	1	1331.77	0	1.055	1.095	1.278	1.338	1.245	85.6	90.3	93.7	109.4	114.5	106.6		High	High	High	High	High	High	High	0.0001253	0.0009454	3.04
FALSE	High	[K].LLDSDEEECDFK.[K]	1xCarbamidomethyl [C9]; 1xTMT6plex [K12]; 1xTMT6plex [N-Term]		5.39042e-06	0	1	1	1	Q0P854	Q0P854 [129-140]	0	1957.95	0	1.021	0.966	0.632	0.608	0.503	126.9	129.5	122.6	80.1	77.1	63.8		High	High	High	High	High	High	High	0	4.423e-06	3.93
FALSE	High	[K].LLDSDEEECDFKK.[A]	1xCarbamidomethyl [C9]; 2xTMT6plex [K12; K13]; 1xTMT6plex [N-Term]		1.62256e-08	0	1	1	2	Q0P854	Q0P854 [129-141]	1	2315.2	0	1.048	0.991	0.678	0.692	0.615	119.4	125.2	118.3	80.9	82.7	73.5		High	High	High	High	High	High	High	0	5.885e-07	3.89
FALSE	High	[K].LLDSQQTLEEYVSK.[L]	1xTMT6plex [K14]; 1xTMT6plex [N-Term]		5.96567e-10	0	1	1	4	Q9PMU0	Q9PMU0 [656-669]	0	2111.16	0	1.167	1.095	1.111	0.981	0.988	94.6	110.4	103.6	105.1	92.8	93.4		High	High	High	High	High	High	High	0	7.127e-10	5.91
FALSE	High	[K].TQNLVTAR.[R]	1xTMT6plex [N-Term]		0.000273257	0	1	1	1	Q9PJB0	Q9PJB0 [369-376]	0	1131.67	0	0.522	0.783	0.454	0.515	0.443	161.4	84.3	126.3	73.3	83.1	71.5		High	High	High	High	High	High	High	0	0.0001916	2.71
FALSE	High	[K].LLDTTLEAVR.[E]	1xTMT6plex [N-Term]		0.000433764	0	1	1	1	Q9PP70	Q9PP70 [409-418]	0	1359.8	0	1.321	1.08	1.03	1.09	1.124	90.3	119.3	97.5	93	98.4	101.5		High	High	High	High	High	High	High	0	0.0002996	2.97
FALSE	High	[K].LLDVAQNVK.[L]	1xTMT6plex [K9]; 1xTMT6plex [N-Term]		1.15244e-05	0	1	1	3	Q9PI30	Q9PI30 [798-806]	0	1457.91	0	0.959	1.037	0.738	0.874	0.716	112.7	108.1	116.8	83.2	98.5	80.7		High	High	High	High	High	High	High	0	9.16e-06	3.04
FALSE	High	[K].LLDVNECK.[K]	1xCarbamidomethyl [C7]; 1xTMT6plex [K8]; 1xTMT6plex [N-Term]		0.00035136	0	1	1	1	O69290	O69290 [43-50]	0	1448.82	0	1.196	1.054	0.655	0.711	0.651	113.9	136.2	120.1	74.6	81	74.1		High	High	High	High	High	High	High	0	0.0002447	2.52
FALSE	High	[K].LLDVNPQYLAGVLGYSFSQLSVGSMDR.[G]	1xOxidation [M25]; 1xTMT6plex [N-Term]		5.2426e-07	0	1	1	1	Q0P9L9	Q0P9L9 [696-722]	0	3174.63	0												NoQuanValues	High	High	High	High	High	High	High	0	4.758e-07	3.93
FALSE	High	[R].TQNLLDSELNDLDQAFEKLESK.[E]	2xTMT6plex [K18; K22]; 1xTMT6plex [N-Term]		3.86843e-07	0	1	1	1	Q0P8T0	Q0P8T0 [320-341]	1	3237.75	0	1.258	1.336	3.257	3.422	2.979	45.3	57	60.5	147.5	154.9	134.9		High	High	High	High	High	High	High	0	3.556e-07	4.59
FALSE	High	[R].LLEANQFENEVVEYKK.[N]	2xTMT6plex [K15; K16]; 1xTMT6plex [N-Term]		3.33995e-13	0	1	1	2	Q0P873	Q0P873 [14-29]	1	2640.49	0	1.282	1.254	9.801	9.909	9.479	18.3	23.5	23	179.7	181.7	173.8		High	High	High	High	High	High	High	0	5.387e-13	7.18
FALSE	High	[K].LLEASLNSSLQDFGR.[K]	1xTMT6plex [N-Term]		5.03437e-07	0	1	1	1	Q0P882	Q0P882 [5-19]	0	1879.01	0	1.108	1.056	1.013	0.899	1.09	97.3	107.8	102.8	98.6	87.5	106.1		High	High	High	High	High	High	High	0	4.585e-07	4.39
FALSE	High	[K].LLECDFALENPKDK.[N]	1xCarbamidomethyl [C4]; 2xTMT6plex [K12; K14]; 1xTMT6plex [N-Term]		2.9277e-09	0	1	1	5	Q9PNC0	Q9PNC0 [12-25]	1	2379.32	0	0.978	1.014	0.848	0.928	0.798	107.8	105.5	109.3	91.4	100	86		High	High	High	High	High	High	High	0	3.628e-09	5.28
FALSE	High	[K].TQLLEQDLQNYPGTAGALSGFEPK.[N]	1xTMT6plex [K24]; 1xTMT6plex [N-Term]		8.16719e-10	0	1	1	2	Q9PPA2	Q9PPA2 [69-92]	0	3035.61	0	1.115	1.123	1.363	1.224	1.184	85.6	95.5	96.2	116.7	104.8	101.3		High	High	High	High	High	High	High	0	9.601e-10	6.51
FALSE	High	[K].TQLHLHSK.[K]	1xTMT6plex [K8]; 1xTMT6plex [N-Term]		7.73385e-05	0	1	1	1	Q9PIB6	Q9PIB6 [42-49]	0	1421.86	0	0.824	0.766	0.5	0.506	0.473	147.5	121.5	113	73.7	74.6	69.8		High	High	High	High	High	High	High	0	5.739e-05	3.51
FALSE	High	[K].LLESFGFGEEELFKK.[A]	2xTMT6plex [K14; K15]; 1xTMT6plex [N-Term]		7.96297e-12	0	1	1	2	Q0PA78	Q0PA78 [55-69]	1	2460.4	0	1.09	1.017	0.905	0.878	0.915	103.4	112.6	105.1	93.6	90.7	94.6		High	High	High	High	High	High	High	0	1.136e-11	5.84
FALSE	High	[K].LLESGQLNQVSLGQTTLK.[A]	1xTMT6plex [K18]; 1xTMT6plex [N-Term]		1.48114e-08	0	1	1	3	Q0P9D8	Q0P9D8 [68-85]	0	2387.39	0	0.878	0.885	1.724	1.61	1.89	75.1	66	66.5	129.5	120.9	142		High	High	High	High	High	High	High	0	6.986e-08	6.03
FALSE	High	[K].LLGEHGNGLYLADQYLK.[N]	1xTMT6plex [K17]; 1xTMT6plex [N-Term]		3.37391e-09	0	1	1	8	Q46106	Q46106 [143-159]	0	2362.32	0	1.114	1.052	1.184	1.137	1.157	90.3	100.6	95	106.9	102.7	104.5		High	High	High	High	High	High	High	0	3.758e-09	6.84
FALSE	High	[K].LLGEKFEVNANNESK.[L]	2xTMT6plex [K5; K15]; 1xTMT6plex [N-Term]		9.27835e-05	0	1	1	1	Q0P871	Q0P871 [168-182]	1	2379.35	0	1.022	1.121	1.62	1.476	1.6	76.5	78.2	85.8	124	113	122.5		High	High	High	High	High	High	High	0	6.792e-05	3.59
FALSE	High	[K].LLGELVFNNKEAK.[K]	2xTMT6plex [K10; K13]; 1xTMT6plex [N-Term]		0.000388465	0	1	1	1	Q9PMD9	Q9PMD9 [70-82]	1	2162.32	0	0.818	1.469	1.502	1.316	1.565	78.2	64	114.9	117.5	102.9	122.4		High	High	High	High	High	High	High	0	0.0002692	3.3
FALSE	High	[K].LLGESGLK.[S]	1xTMT6plex [K8]; 1xTMT6plex [N-Term]		0.000126934	0	1	1	2	Q9PI30	Q9PI30 [869-876]	0	1274.81	0	0.824	0.911	0.77	0.787	0.597	122.7	101.2	111.9	94.5	96.5	73.2		High	High	High	High	High	High	High	0	9.213e-05	2.36
FALSE	High	[R].LLGFHNDDMVLVK.[S]	1xTMT6plex [K13]; 1xTMT6plex [N-Term]		1.26245e-05	0	1	1	1	Q9PHY2	Q9PHY2 [170-182]	0	1959.11	0	1.264	1.081	0.871	0.976	0.71	101.7	128.5	109.9	88.6	99.2	72.2		High	High	High	High	High	High	High	0	1.002e-05	4.92
FALSE	High	[R].LLGFHNDDMVLVK.[S]	1xOxidation [M9]; 1xTMT6plex [K13]; 1xTMT6plex [N-Term]		8.50401e-06	0	1	1	3	Q9PHY2	Q9PHY2 [170-182]	0	1975.11	0	1.018	1.073	0.873	0.838	0.9	105.3	107.1	112.9	91.8	88.2	94.7		High	High	High	High	High	High	High	0	2.293e-05	4.02
FALSE	High	[K].TQAQLALQTGADAVSHGATGK.[G]	1xTMT6plex [K21]; 1xTMT6plex [N-Term]		5.36371e-16	0	1	1	8	Q9PHK7	Q9PHK7 [105-125]	0	2483.36	0	0.957	0.971	1.064	1.054	1.029	98.8	94.5	95.9	105.1	104.1	101.6		High	High	High	High	High	High	High	0	1.256e-12	9.68
FALSE	High	[R].LLGGQGDSYEASR.[E]			8.05323e-05	0	1	1	1	Q0PC73	Q0PC73 [133-145]	0	1352.64	0												NoQuanLabels	High	High	High	High	High	High	High	0	5.961e-05	2.59
FALSE	High	[K].TQAQLALQTGADAVSHGATGK.[G]	1xTMT6plex [K21]; 1xTMT6plex [N-Term]		3.82943e-07	0	1	1	3	Q9PHK7	Q9PHK7 [105-125]	0	2254.2	0	1.131	1.061	1.311	1.272	1.414	83.5	94.4	88.6	109.5	106.1	118		High	High	High	High	High	High	High	0	3.5e-07	6.65
FALSE	High	[R].TQAHEFYLQK.[M]	1xTMT6plex [K10]; 1xTMT6plex [N-Term]		0.000125658	0	1	1	1	Q0P9I9	Q0P9I9 [116-125]	0	1722.96	0	0.93	1.065	0.825	1.033	0.94	103.6	96.3	110.3	85.5	107	97.4		High	High	High	High	High	High	High	0	9.101e-05	3.52
FALSE	High	[K].LLGKPAMNDFK.[E]	2xTMT6plex [K4; K11]; 1xTMT6plex [N-Term]		0.000126934	0	1	1	2	Q0PAX5	Q0PAX5 [200-210]	0	1921.15	0	0.96	1.066	0.618	0.613	0.547	124.9	119.9	133.2	77.2	76.5	68.3		High	High	High	High	High	High	High	0	0.000394	2.82
FALSE	High	[R].TPVMYNDFLLLADK.[S]	1xOxidation [M4]; 1xTMT6plex [K14]; 1xTMT6plex [N-Term]		7.73385e-05	0	1	1	1	Q0P885	Q0P885 [92-105]	0	2114.16	0	1.282	1.067	1.512	1.697	1.723	72.4	92.9	77.3	109.6	122.9	124.8		High	High	High	High	High	High	High	0	5.705e-05	4.2
FALSE	High	[K].LLGKPAMNDFKEGK.[T]	3xTMT6plex [K4; K11; K14]		0.000700412	0	1	1	1	Q0PAX5	Q0PAX5 [200-213]	1	2235.31	0	2.294	1.196	1.726	1.441	2.352	59.9	137.5	71.7	103.5	86.4	141		High	High	High	High	High	High	High	0	0.0004752	2.8
FALSE	High	[K].TPVGFYELGR.[K]	1xTMT6plex [N-Term]		2.81024e-05	0	1	1	1	Q0P9Z2	Q0P9Z2 [112-121]	0	1367.75	0	0.842	0.907	0.856	0.893	0.574	118.3	99.6	107.3	101.2	105.7	67.9		High	High	High	High	High	High	High	0	2.153e-05	3.1
FALSE	High	[R].LLGLDNLASK.[G]	1xTMT6plex [K10]; 1xTMT6plex [N-Term]		1.34519e-06	0	1	1	5	Q9PP35	Q9PP35 [459-468]	0	1501.94	0	1.004	1.055	0.971	1.039	0.987	99.1	99.5	104.6	96.2	102.9	97.8		High	High	High	High	High	High	High	0	1.177e-06	3.36
FALSE	High	[K].TPVAPDANLLELASK.[Q]	1xTMT6plex [K15]		3.55807e-06	0	1	1	1	Q0P9W6	Q0P9W6 [387-401]	0	1768.01	0	1.146	1.065	2.107	2.158	2.239	61.8	70.8	65.7	130.2	133.3	138.3		High	High	High	High	High	High	High	0	2.989e-06	4.6
FALSE	High	[K].LLGLSDDYEFKGEK.[G]	2xTMT6plex [K11; K14]; 1xTMT6plex [N-Term]		7.123e-08	0	1	1	1	Q0P897	Q0P897 [312-325]	1	2301.29	0	0.627	0.933	6.672	7.651	6.038	26.2	16.4	24.4	174.7	200.3	158.1		High	High	High	High	High	High	High	0	7.024e-08	3.94
FALSE	High	[K].LLGMDLSHGGHLTHGAK.[V]	1xTMT6plex [K17]; 1xTMT6plex [N-Term]		2.25529e-06	0	1	1	1	P24531	P24531 [111-127]	0	2202.22	0	1.101	0.882	0.654	0.771	0.718	117.1	128.9	103.2	76.5	90.3	84		High	High	High	High	High	High	High	0	1.932e-06	5.11
FALSE	High	[K].LLGMNLVTHQTGPEGK.[L]	1xTMT6plex [K16]; 1xTMT6plex [N-Term]		1.77748e-08	0	1	1	4	Q9PHY1	Q9PHY1 [76-91]	0	2153.22	0	1	1.078	0.85	0.951	0.865	104.5	104.5	112.6	88.8	99.4	90.3		High	High	High	High	High	High	High	0	4.177e-07	6.09
FALSE	High	[K].LLGMNLVTHQTGPEGK.[L]	1xOxidation [M4]; 1xTMT6plex [K16]; 1xTMT6plex [N-Term]		1.65577e-08	0	1	1	2	Q9PHY1	Q9PHY1 [76-91]	0	2169.21	0	1.074	1.278	0.88	0.815	0.906	100.8	108.2	128.8	88.7	82.1	91.3		High	High	High	High	High	High	High	0	1.863e-07	5.39
FALSE	High	[K].TPSLLELEGAK.[D]	1xTMT6plex [K11]; 1xTMT6plex [N-Term]		4.14207e-06	0	1	1	1	Q0PBY7	Q0PBY7 [227-237]	0	1615.97	0	0.968	0.9	0.517	0.53	0.442	137.7	133.3	123.9	71.2	73	60.8		High	High	High	High	High	High	High	0	3.458e-06	3.45
FALSE	High	[R].TPQNLFLDPGMHLPAAK.[S]	1xOxidation [M11]; 1xTMT6plex [K17]; 1xTMT6plex [N-Term]		0.000276022	0	1	1	1	Q0P7Q2	Q0P7Q2 [153-169]	0	2324.28	0	1	1.24	2.335	2.325	2.483	57.8	57.8	71.7	134.9	134.3	143.5		High	High	High	High	High	High	High	0	0.000194	4.07
FALSE	High	[K].LLGNTFLEVFEEEAKK.[H]	2xTMT6plex [K15; K16]; 1xTMT6plex [N-Term]		7.80323e-12	0	1	1	2	Q9PN49	Q9PN49 [298-313]	1	2554.47	0	1.106	1.023	0.886	0.913	0.812	104.5	115.6	107	92.6	95.4	84.8		High	High	High	High	High	High	High	0	1.11e-11	7.63
FALSE	High	[R].TPQNLFLDPGMHLPAAK.[S]	1xTMT6plex [K17]; 1xTMT6plex [N-Term]		2.92642e-05	0	1	1	2	Q0P7Q2	Q0P7Q2 [153-169]	0	2308.29	0	0.943	1.032	2.478	2.751	2.902	54	51	55.7	133.9	148.6	156.8		High	High	High	High	High	High	High	0	2.252e-05	5.21
FALSE	High	[K].LLGPNCPGLLTSEECK.[L]	2xCarbamidomethyl [C6; C15]; 1xTMT6plex [K16]		4.77332e-06	0	1	1	1	Q0PAY2	Q0PAY2 [119-134]	0	2017.03	0												NoQuanValues	High	High	High	High	High	High	High	0	3.942e-06	2.98
FALSE	High	[K].LLGPNCPGLLTSEECK.[L]	2xCarbamidomethyl [C6; C15]; 1xTMT6plex [K16]; 1xTMT6plex [N-Term]		4.56083e-08	0	1	1	8	Q0PAY2	Q0PAY2 [119-134]	0	2246.19	0	0.977	0.99	0.835	0.797	0.806	111	108.4	109.9	92.6	88.5	89.5		High	High	High	High	High	High	High	0	4.57e-08	6.25
FALSE	High	[K].LLGVLGVDLPSEDLQNLVAK.[T]	1xTMT6plex [K20]; 1xTMT6plex [N-Term]		5.45956e-11	0	1	1	6	Q0P864	Q0P864 [189-208]	0	2551.51	0	0.942	0.979	0.788	0.701	0.749	116.3	109.5	113.8	91.6	81.5	87.1		High	High	High	High	High	High	High	0	7.17e-11	7.2
FALSE	High	[R].LLGVLLMEDESGMDEK.[L]	1xOxidation [M7]; 1xTMT6plex [K16]; 1xTMT6plex [N-Term]		1.8793e-06	0	1	1	2	Q9PHM9	Q9PHM9 [88-103]	0	2253.18	0	1.076	0.981	1.241	1.132	1.2	90.5	97.4	88.8	112.3	102.5	108.6		High	High	High	High	High	High	High	0	1.62e-06	5.41
FALSE	High	[R].LLGVLLMEDESGMDEK.[L]	2xOxidation [M7; M13]; 1xTMT6plex [K16]; 1xTMT6plex [N-Term]		0.00010798	0	1	1	2	Q9PHM9	Q9PHM9 [88-103]	0	2269.17	0	1.241	0.914	1.179	1.14	1.444	86.7	107.6	79.3	102.3	98.8	125.3		High	High	High	High	High	High	High	0	7.839e-05	3.86
FALSE	High	[K].LLGEHGNGLYLADQYLK.[N]	1xTMT6plex [K17]		0.000388465	0	1	1	1	Q46106	Q46106 [143-159]	0	2133.15	0	1.195	0.985	1.15	1.042	1.149	92	109.9	90.6	105.8	95.8	105.7		High	High	High	High	High	High	High	0	0.0002682	4.15
FALSE	High	[K].LLDLNSKLEDEK.[G]	2xTMT6plex [K7; K12]; 1xTMT6plex [N-Term]		8.82081e-05	0	1	1	1	Q9PIF3	Q9PIF3 [171-182]	1	2104.25	0	1.019	1.03	0.55	0.547	0.42	131.4	133.9	135.3	72.3	71.9	55.1		High	High	High	High	High	High	High	0	6.506e-05	3.19
FALSE	High	[K].LLGDNPQNLYK.[L]	1xTMT6plex [K11]; 1xTMT6plex [N-Term]		8.27113e-07	0	1	1	2	Q0P9B8	Q0P9B8 [101-111]	0	1733	0	1.248	1.002	7.223	8.329	8.061	22.3	27.9	22.4	161.3	186	180.1		High	High	High	High	High	High	High	0	1.225e-05	4.24
FALSE	High	[K].LLGDKTDFYAQAYFAYDSK.[K]	2xTMT6plex [K5; K19]; 1xTMT6plex [N-Term]		1.6062e-08	0	1	1	1	Q0P8E1	Q0P8E1 [439-457]	1	2903.54	0	1.137	1.011	2.167	2.19	2.28	61.3	69.7	62	132.9	134.3	139.8		High	High	High	High	High	High	High	0	1.675e-08	5.76
FALSE	High	[K].LLESLGGLVVGFAALANR.[G]	1xTMT6plex [N-Term]		5.99592e-08	0	1	1	1	Q9PIR1	Q9PIR1 [128-145]	0	2029.2	0												NoQuanValues	High	High	High	High	High	Not Found	High	0	5.916e-08	4.95
FALSE	High	[K].TQLFLLAANLGDSK.[S]	1xTMT6plex [K14]; 1xTMT6plex [N-Term]		7.23144e-06	0	1	1	1	Q0P7Q4	Q0P7Q4 [359-372]	0	1949.15	0	0.634	0.97	0.995	0.842	0.757	115.5	73.2	111.9	114.8	97.2	87.4		High	High	High	High	High	High	High	0	5.893e-06	3.87
FALSE	High	[K].LLETAPNFK.[G]	1xTMT6plex [K9]; 1xTMT6plex [N-Term]		0.000545986	0	1	1	7	Q9PHW3	Q9PHW3 [135-143]	0	1490.9	0	1.003	0.929	0.755	0.802	0.647	116.8	117.2	108.6	88.2	93.7	75.5		High	High	High	High	High	High	High	0.0001872	0.001289	2.72
FALSE	High	[K].LLETAPNFKGDTQGSNK.[K]	2xTMT6plex [K9; K17]; 1xTMT6plex [N-Term]		1.95703e-06	0	1	1	6	Q9PHW3	Q9PHW3 [135-151]	1	2507.41	0	0.972	0.977	0.811	0.919	0.79	109.7	106.6	107.1	89	100.9	86.7		High	High	High	High	High	High	High	0	1.681e-06	5.37
FALSE	High	[R].TQKELLNAQLK.[E]	2xTMT6plex [K3; K11]; 1xTMT6plex [N-Term]		2.11631e-05	0	1	1	1	Q0P8H0	Q0P8H0 [374-384]	1	1973.24	0	0.911	1.052	0.943	0.986	0.932	103	93.9	108.4	97.1	101.6	96		High	High	High	High	High	High	High	0	1.649e-05	4.42
FALSE	High	[R].TQKELLNAQLK.[E]	TMT6plex [K]; 1xTMT6plex [N-Term]		0.000188198	0	1	1	2	Q0P8H0	Q0P8H0 [374-384]	1	1744.07	0	1.245	1.172	1.21	1.104	1.24	86.1	107.2	100.9	104.2	95	106.7		High	High	High	High	High	High	High	0	0.0001342	3.45
FALSE	High	[K].LLFCESNPLPLK.[T]	1xCarbamidomethyl [C4]; 1xTMT6plex [K12]; 1xTMT6plex [N-Term]		0.000446999	0	1	1	2	Q9PPB4	Q9PPB4 [246-257]	0	1889.1	0	1.126	0.982	1.077	0.946	1.045	97.1	109.4	95.4	104.7	91.9	101.5		High	High	High	High	High	High	High	0	0.0003067	3.53
FALSE	High	[K].LLFDEGLEDTKYLDER.[V]	1xTMT6plex [K11]; 1xTMT6plex [N-Term]		3.24813e-10	0	1	1	1	Q0P8A7	Q0P8A7 [274-289]	1	2414.29	0	1.137	1.177	1.047	0.993	1.074	93.3	106.2	109.8	97.7	92.7	100.2		High	High	High	High	High	High	High	0	3.976e-10	6.21
FALSE	High	[K].LLFDSPDTNSYCEYESK.[E]	1xCarbamidomethyl [C12]; 1xTMT6plex [K17]; 1xTMT6plex [N-Term]		0.000109077	0	1	1	1	Q0P8I9	Q0P8I9 [53-69]	0	2526.21	0	1.001	0.973	2.478	2.697	2.47	56.5	56.6	55	140	152.4	139.6		High	High	High	High	High	High	High	0	7.98e-05	4.97
FALSE	High	[K].LLFEGLSLDNMEAK.[T]	1xTMT6plex [K14]; 1xTMT6plex [N-Term]		2.67253e-09	0	1	1	2	Q0PCC3	Q0PCC3 [281-294]	0	2038.13	0	1.227	1.123	1.068	1.109	0.9	93.3	114.5	104.9	99.7	103.5	84		High	High	High	High	High	High	High	0	3.015e-09	5.83
FALSE	High	[K].LLFEGLSLDNMEAK.[T]	1xOxidation [M11]; 1xTMT6plex [K14]; 1xTMT6plex [N-Term]		0.000100602	0	1	1	2	Q0PCC3	Q0PCC3 [281-294]	0	2054.12	0	1.089	1.205	1.302	1.193	0.873	90.1	98	108.5	117.3	107.4	78.6		High	High	High	High	High	High	High	0	7.352e-05	3.42
FALSE	High	[R].TQELLASGK.[L]	1xTMT6plex [K9]; 1xTMT6plex [N-Term]		0.000134868	0	1	1	2	Q9PJ25	Q9PJ25 [173-181]	0	1404.85	0	0.799	0.97	0.557	0.67	0.507	133.2	106.5	129.2	74.2	89.3	67.6		High	High	High	High	High	High	High	0	9.765e-05	3.2
FALSE	High	[R].LLFFTGMSHK.[L]	1xTMT6plex [K10]		0.000221154	0	1	1	1	Q9PI16	Q9PI16 [30-39]	0	1409.78	0	2.132	1.053	1.707	1.156	1.919	66.9	142.6	70.4	114.2	77.3	128.4		High	High	High	High	High	High	High	0	0.0001564	3
FALSE	High	[R].LLFFTGMSHK.[L]	1xOxidation [M7]; 1xTMT6plex [K10]; 1xTMT6plex [N-Term]		2.18161e-05	0	1	1	2	Q9PI16	Q9PI16 [30-39]	0	1654.94	0	1.165	1.145	0.883	0.976	0.862	99.5	115.9	113.9	87.8	97.1	85.7		High	High	High	High	High	High	High	0	1.698e-05	3.42
FALSE	High	[K].TQELGFELPK.[K]	1xTMT6plex [K10]; 1xTMT6plex [N-Term]		0.000193981	0	1	1	3	Q0PCB8	Q0PCB8 [81-90]	0	1619.94	0	0.953	0.991	0.519	0.533	0.526	132.7	126.4	131.5	68.8	70.8	69.8		High	High	High	High	High	High	High	0	0.0001377	3.16
FALSE	High	[R].LLFMEDGALVEENLPSEFFSNPK.[T]	1xTMT6plex [K23]; 1xTMT6plex [N-Term]		4.79785e-08	0	1	1	1	Q0P9X7	Q0P9X7 [206-228]	0	3084.6	0	1.324	1.084	1.001	0.924	0.847	97.1	128.6	105.2	97.2	89.7	82.2		High	High	High	High	High	High	High	0	4.787e-08	5.87
FALSE	High	[K].LLFNKVPNLDK.[A]	2xTMT6plex [K5; K11]; 1xTMT6plex [N-Term]		1.06272e-05	0	1	1	2	Q9PLV9	Q9PLV9 [187-197]	1	1988.25	0	1.232	1.104	2.201	2.278	1.793	62.5	76.9	69	137.5	142.2	111.9		High	High	High	High	High	High	High	0	8.496e-06	2.8
FALSE	High	[K].TQELGFELPK.[K]	1xTMT6plex [K10]		0.000469947	0	1	1	1	Q0PCB8	Q0PCB8 [81-90]	0	1390.78	0	1.64	1.104	1.232	1.069	1.357	81.1	132.9	89.5	99.9	86.6	110		High	High	High	High	High	High	High	0	0.0003242	2.76
FALSE	High	[K].LLFSPSESKNENCVK.[N]	1xCarbamidomethyl [C13]; 2xTMT6plex [K9; K15]; 1xTMT6plex [N-Term]		5.21178e-05	0	1	1	1	P45491	P45491 [3-17]	1	2439.35	0	0.991	1.1	0.775	0.822	0.738	110.6	109.5	121.6	85.7	90.9	81.7		High	High	High	High	High	High	High	0	3.908e-05	3.19
FALSE	High	[K].LLFSSVAGSK.[E]	1xTMT6plex [K10]; 1xTMT6plex [N-Term]		0.00054056	0	1	1	1	Q0PBD8	Q0PBD8 [178-187]	0	1466.9	0	0.932	0.855	0.588	0.626	0.464	134.4	125.2	114.9	79	84.1	62.4		High	High	High	High	High	High	High	0	0.0003684	2.2
FALSE	High	[K].LLFSSVAGSKEEELTTK.[L]	2xTMT6plex [K10; K17]; 1xTMT6plex [N-Term]		7.1411e-09	0	1	1	4	Q0PBD8	Q0PBD8 [178-194]	1	2526.46	0	0.983	1.002	0.629	0.598	0.523	126.7	124.6	126.9	79.7	75.8	66.2		High	High	High	High	High	High	High	0	9.89e-07	5.56
FALSE	High	[K].LLFVAGACGR.[L]	1xCarbamidomethyl [C8]; 1xTMT6plex [N-Term]		0.000524599	0	1	1	1	Q0P8S6	Q0P8S6 [6-15]	0	1292.73	0												NoQuanValues	High	High	High	High	High	High	High	0	0.0003601	1.75
FALSE	High	[K].LLFYGPAGTGK.[T]	1xTMT6plex [K11]; 1xTMT6plex [N-Term]		0.000126934	0	1	1	2	Q0PBD3	Q0PBD3 [355-365]	0	1581.94	0	1.88	1.296	0.785	0.895	0.669	92	172.9	119.2	72.2	82.3	61.5		High	High	High	High	High	High	High	0	0.0003907	2.63
FALSE	High	[R].LLGAPPGYLGHEEGGELTEAVR.[R]			1.44016e-05	0	1	1	1	Q9PI02	Q9PI02 [649-670]	0	2265.15	0												NoQuanLabels	High	High	High	High	High	High	High	0	1.138e-05	4.15
FALSE	High	[R].LLGAPPGYLGHEEGGELTEAVR.[R]	1xTMT6plex [N-Term]		4.09017e-09	0	1	1	5	Q9PI02	Q9PI02 [649-670]	0	2494.31	0	1.219	1.024	1.204	1.161	1.265	87.3	106.4	89.4	105.1	101.4	110.4		High	High	High	High	High	High	High	0	4.531e-09	7.27
FALSE	High	[R].LLGAPPGYLGHEEGGELTEAVRR.[K]	1xTMT6plex [N-Term]		2.77602e-08	0	1	1	2	Q9PI02	Q9PI02 [649-671]	1	2650.42	0	0.949	0.909	1.219	0.972	1.233	95.5	90.6	86.8	116.4	92.9	117.8		High	High	High	High	High	High	High	0	2.84e-08	6.42
FALSE	High	[K].LLGASAK.[D]	1xTMT6plex [K7]; 1xTMT6plex [N-Term]		0.000433764	0	1	1	3	Q0P7U2	Q0P7U2 [107-113]	0	1117.73	0	0.926	0.917	0.751	0.779	0.724	117.7	109	108	88.4	91.7	85.3		High	High	High	High	High	High	High	0	0.0002994	1.9
FALSE	High	[K].LLGASAKDLVSK.[L]	2xTMT6plex [K7; K12]; 1xTMT6plex [N-Term]		0.000118265	0	1	1	1	Q0P7U2	Q0P7U2 [107-118]	1	1889.2	0	1.166	1.34	1.757	1.694	2.203	65.5	76.3	87.8	115.1	111	144.3		High	High	High	High	High	High	High	0	8.572e-05	2.56
FALSE	High	[R].LLGDDEHGWDDEGVFNFEGGCYAK.[T]	1xCarbamidomethyl [C21]; 1xTMT6plex [K24]; 1xTMT6plex [N-Term]		1.31824e-10	0	1	1	1	Q9PP01	Q9PP01 [246-269]	0	3188.47	0	1.148	1.077	1.228	0.879	1.363	89.6	102.9	96.5	110	78.8	122.2		High	High	High	High	High	High	High	0	1.666e-10	8.86
FALSE	High	[K].LLGDKTDFYAQAYFAYDSKK.[S]	3xTMT6plex [K5; K19; K20]; 1xTMT6plex [N-Term]		1.02066e-09	0	1	1	1	Q0P8E1	Q0P8E1 [439-458]	2	3260.8	0	1.359	1.29	1.573	1.428	1.703	71.8	97.6	92.7	113	102.6	122.3		High	High	High	High	High	High	High	0	1.196e-09	5.43
FALSE	High	[K].LKNSQVDYK.[V]	2xTMT6plex [K2; K9]; 1xTMT6plex [N-Term]		0.00014475	0	1	1	2	Q0P9T5	Q0P9T5 [373-381]	1	1782.07	0	0.835	0.965	0.566	0.59	0.51	134.4	112.2	129.7	76	79.3	68.5		High	High	High	High	High	High	High	0	0.0001048	3.1
FALSE	High	[K].LLDLNKDLAQLAK.[F]	2xTMT6plex [K6; K13]; 1xTMT6plex [N-Term]		8.05323e-05	0	1	1	1	Q9PP78	Q9PP78 [319-331]	1	2142.35	0	1.053	1.034	0.958	0.947	0.952	100.9	106.3	104.3	96.7	95.6	96.1		High	High	High	High	High	High	High	0	5.959e-05	3.54
FALSE	High	[K].LLDKVGLSYDKR.[V]	2xTMT6plex [K4; K11]; 1xTMT6plex [N-Term]		0.00027052	0	1	1	2	Q9PM83	Q9PM83 [33-44]	2	2094.29	0	0.843	1	4.307	4.643	4.509	36.8	31	36.8	158.5	170.9	166		High	High	High	High	High	High	High	0.0007056	0.003847	3.11
FALSE	High	[K].TRGPLLDNGSVDAVLATFTLTPER.[K]			7.96284e-08	0	1	1	1	Q0P9X8	Q0P9X8 [92-115]	1	2543.35	0												NoQuanLabels	High	High	High	High	High	High	High	0	7.801e-08	7.95
FALSE	High	[K].LKSVDNDATLELSAK.[Q]	2xTMT6plex [K2; K15]; 1xTMT6plex [N-Term]		3.6219e-09	0	1	1	3	Q0P9Q7	Q0P9Q7 [136-150]	1	2291.34	0	0.999	1.046	5.262	5.621	5.724	30.5	30.5	31.9	160.7	171.6	174.8		High	High	High	High	High	High	High	0	3.773e-08	6.78
FALSE	High	[R].TREGNDLYNEMKESNVLDK.[V]	1xOxidation [M11]; 2xTMT6plex [K12; K19]; 1xTMT6plex [N-Term]		0.000208172	0	1	1	2	Q0PC30	Q0PC30 [186-204]	2	2958.54	0	0.977	0.997	0.918	0.699	0.997	107.4	104.9	107.1	98.6	75.1	107		High	High	High	High	High	High	High	0	0.0001471	3.83
FALSE	High	[K].LKSWSYGEVK.[K]	2xTMT6plex [K2; K10]; 1xTMT6plex [N-Term]		9.46793e-05	0	1	1	1	Q9PI30	Q9PI30 [31-40]	1	1884.12	0	0.837	1.081	0.857	0.966	0.808	108.1	90.5	116.9	92.7	104.4	87.3		High	High	High	High	High	High	High	0	6.911e-05	2.85
FALSE	High	[K].LKTFGLDLNK.[A]	2xTMT6plex [K2; K10]; 1xTMT6plex [N-Term]		0.000568229	0	1	1	1	Q0PCA6	Q0PCA6 [87-96]	1	1836.16	0	0.963	0.789	0.72	0.622	0.643	126.7	122	100	91.2	78.7	81.5		High	High	High	High	High	High	High	0	0.0003893	2.39
FALSE	High	[R].TREGNDLYNEMKESNVLDK.[V]	2xTMT6plex [K12; K19]; 1xTMT6plex [N-Term]		2.1116e-08	0	1	1	2	Q0PC30	Q0PC30 [186-204]	2	2942.55	0	0.9	1.032	0.837	0.937	0.83	108.4	97.5	111.9	90.7	101.6	89.9		High	High	High	High	High	High	High	0	2.178e-08	4.58
FALSE	High	[R].LKTFVDKGNLGPFANAYYGHPTYR.[L]	2xTMT6plex [K2; K7]; 1xTMT6plex [N-Term]		4.48069e-09	0	1	1	1	Q0P8Z0	Q0P8Z0 [157-180]	2	3416.87	0	1.132	1.076	1.759	1.645	2.44	66.3	75	71.3	116.6	109	161.8		High	High	High	High	High	High	High	0	4.942e-09	4.83
FALSE	High	[K].LKTGELEVVVSK.[L]	2xTMT6plex [K2; K12]; 1xTMT6plex [N-Term]		3.35682e-07	0	1	1	3	Q9PHM7	Q9PHM7 [88-99]	1	1989.26	0	1.103	1.061	0.904	0.843	0.931	102.7	113.3	108.9	92.8	86.6	95.7		High	High	High	High	High	High	High	0	4.878e-05	4.36
FALSE	High	[R].TREGNDLYNEMKESNVLDK.[V]	1xOxidation [M11]; 2xTMT6plex [K12; K19]		0.000186308	0	1	1	2	Q0PC30	Q0PC30 [186-204]	2	2729.38	0	1.78	1.353	1.755	1.33	1.968	65.3	116.3	88.4	114.7	86.9	128.5		High	High	High	High	High	High	High	0	0.0001333	4.27
FALSE	High	[K].LKTKEDGVLSLFK.[A]	3xTMT6plex [K2; K4; K13]; 1xTMT6plex [N-Term]		5.90505e-06	0	1	1	1	Q0P9C4	Q0P9C4 [227-239]	2	2394.51	0	0.972	1.05	1.096	0.897	1.018	99.4	96.7	104.4	109	89.2	101.2		High	High	High	High	High	High	High	0	4.86e-06	4.38
FALSE	High	[R].LKTLLNDLLAK.[N]	TMT6plex [K]; 1xTMT6plex [N-Term]		0.000296166	0	1	1	2	P54413	P54413 [145-155]	1	1700.11	0	3.927	1.58	3.666	2.894	5.278	32.7	128.4	51.7	119.9	94.7	172.6		High	High	High	High	High	High	High	0	0.0002069	4.08
FALSE	High	[K].LKTMQLTNPK.[E]	2xTMT6plex [K2; K10]; 1xTMT6plex [N-Term]		2.10087e-06	0	1	1	3	Q9PLX9	Q9PLX9 [32-41]	1	1861.15	0	0.846	0.939	0.931	0.825	0.85	111.3	94.1	104.5	103.7	91.8	94.6		High	High	High	High	High	High	High	0	1.795e-06	3.64
FALSE	High	[R].TREGNDLYNEMKESNVLDK.[V]	2xTMT6plex [K12; K19]		2.38983e-05	0	1	1	1	Q0PC30	Q0PC30 [186-204]	2	2713.39	0	2.041	1.131	1.716	1.372	2.044	64.5	131.6	72.9	110.7	88.5	131.8		High	High	High	High	High	High	High	0	1.854e-05	2.7
FALSE	High	[K].TRGPLLDNGSVDAVLATFTLTPER.[K]	1xTMT6plex [N-Term]		9.90104e-10	0	1	1	2	Q0P9X8	Q0P9X8 [92-115]	1	2772.51	0	0.987	1.138	0.82	0.777	0.791	108.8	107.5	123.8	89.2	84.5	86.1		High	High	High	High	High	High	High	0	1.163e-09	8.62
FALSE	High	[R].LKTPLLPQK.[K]	2xTMT6plex [K2; K9]; 1xTMT6plex [N-Term]		0.000259841	0	1	1	1	Q0P7V1	Q0P7V1 [427-435]	1	1725.16	0	0.762	0.947	6.365	6.652	5.746	27.9	21.3	26.5	177.9	185.9	160.6		High	High	High	High	High	High	High	0	0.0001827	3.74
FALSE	High	[R].LKTVGYGQDNPR.[S]	1xTMT6plex [N-Term]; 1xTMT6plex [K2]		3.84662e-05	0	1	1	11	Q0P8D9	Q0P8D9 [286-297]	1	1576.86	0	1.413	1.038	1.544	1.434	2.048	70.8	100	73.5	109.3	101.5	145		High	High	High	High	High	High	High	0	0.0003011	4.05
FALSE	High	[R].LKTVGYGQDNPR.[S]	1xTMT6plex [K2]; 1xTMT6plex [N-Term]		4.17117e-05	0	1	1	5	Q0P8D9	Q0P8D9 [286-297]	1	1806.03	0	0.807	0.969	1.251	1.266	1.408	89.5	72.3	86.7	112	113.4	126.1		High	High	High	High	High	High	High	0	3.179e-05	3.49
FALSE	High	[R].TREGNDLYNEMK.[E]	1xTMT6plex [K12]; 1xTMT6plex [N-Term]		1.06555e-06	0	1	1	3	Q0PC30	Q0PC30 [186-197]	1	1927.99	0	0.839	1.005	0.642	0.69	0.538	127.3	106.8	128	81.7	87.9	68.4		High	High	High	High	High	High	High	0	9.401e-07	3.85
FALSE	High	[K].LKVAYEGLDNK.[F]	2xTMT6plex [K2; K11]; 1xTMT6plex [N-Term]		9.50654e-06	0	1	1	1	Q0P7R1	Q0P7R1 [94-104]	1	1937.17	0	1.087	1.002	1.063	1.138	1.059	94.5	102.7	94.7	100.5	107.5	100.1		High	High	High	High	High	High	High	0	7.642e-06	3.51
FALSE	High	[K].TREFDKLMQEVR.[S]	1xTMT6plex [K6]; 1xTMT6plex [N-Term]		6.78063e-05	0	1	1	1	Q0PAG3	Q0PAG3 [362-373]	2	2010.12	0	0.987	1.118	1.431	1.496	1.717	77.4	76.4	86.5	110.8	115.8	133		High	High	High	High	High	High	High	0	5.051e-05	3.22
FALSE	High	[K].TREEFFSLLNSAK.[Q]	1xTMT6plex [K13]; 1xTMT6plex [N-Term]		1.06272e-05	0	1	1	4	P51594	P51594 [174-186]	1	2000.12	0	1.096	1.189	1.399	1.407	1.335	80.8	88.6	96.1	113.1	113.7	107.8		High	High	High	High	High	High	High	0	2.188e-05	5.45
FALSE	High	[K].LKVGLLGASGYAGNELVR.[L]	1xTMT6plex [K2]; 1xTMT6plex [N-Term]		3.9079e-11	0	1	1	1	Q9PIS0	Q9PIS0 [3-20]	1	2275.35	0	1.315	1.198	0.894	0.866	0.945	96.5	126.9	115.6	86.3	83.5	91.2		High	High	High	High	High	High	High	0	5.205e-11	5.67
FALSE	High	[R].LKVLANEWK.[K]	2xTMT6plex [K2; K9]; 1xTMT6plex [N-Term]		0.000545986	0	1	1	1	Q0P7X5	Q0P7X5 [37-45]	1	1788.14	0	0.866	0.815	3.821	3.499	3.41	44.7	38.8	36.5	170.9	156.5	152.5		High	High	High	High	High	High	High	0	0.0003735	2.56
FALSE	High	[R].LKVLANEWKK.[T]	3xTMT6plex [K2; K9; K10]; 1xTMT6plex [N-Term]		0.000429439	0	1	1	1	Q0P7X5	Q0P7X5 [37-46]	2	2145.39	0	0.7	1.022	19.77	20.133	23.498	9.1	6.3	9.3	179.4	182.7	213.2		High	High	High	High	High	High	High	0	0.000296	2.57
FALSE	High	[K].LKVLCLDPVK.[T]	1xCarbamidomethyl [C5]; 2xTMT6plex [K2; K10]; 1xTMT6plex [N-Term]		4.01807e-06	0	1	1	2	Q0PBP1	Q0PBP1 [251-260]	1	1872.2	0	1.07	1.196	1.194	1.274	1.161	87	93.1	104.1	103.9	110.8	101		High	High	High	High	High	High	High	0	3.349e-06	3.5
FALSE	High	[K].LKVLCLDPVKTTTAK.[F]	1xCarbamidomethyl [C5]; 3xTMT6plex [K2; K10; K15]; 1xTMT6plex [N-Term]		0.000141855	0	1	1	1	Q0PBP1	Q0PBP1 [251-265]	2	2603.63	0	1.23	1.554	2.052	1.715	2.296	60.9	74.9	94.7	125	104.5	139.9		High	High	High	High	High	High	High	0	0.0001025	3.01
FALSE	High	[K].LKVLGCGGGGGNMLNHMVK.[M]	1xCarbamidomethyl [C6]; 2xTMT6plex [K2; K19]; 1xTMT6plex [N-Term]		1.50384e-10	0	1	1	1	Q0PAI3	Q0PAI3 [17-35]	1	2629.47	0	1.085	1.194	1.163	1.113	1.244	88.2	95.7	105.4	102.6	98.3	109.8		High	High	High	High	High	High	High	0	1.907e-10	4.87
FALSE	High	[K].LKVLGCGGGGGNMLNHMVK.[M]	1xCarbamidomethyl [C6]; 1xOxidation [M]; 2xTMT6plex [K2; K19]; 1xTMT6plex [N-Term]		0.000195948	0	1	1	2	Q0PAI3	Q0PAI3 [17-35]	1	2645.47	0	0.961	1.196	1.084	0.949	1.131	94.9	91.2	113.5	102.9	90.1	107.3		High	High	High	High	High	High	High	0	0.0001389	3.19
FALSE	High	[R].TREGNDLYNEMK.[E]	1xOxidation [M11]; 1xTMT6plex [K12]; 1xTMT6plex [N-Term]		6.38117e-05	0	1	1	8	Q0PC30	Q0PC30 [186-197]	1	1943.99	0	0.892	0.948	0.736	0.763	0.664	120	107	113.7	88.3	91.5	79.6		High	High	High	High	High	High	High	0	8.009e-05	3.48
FALSE	High	[K].TRGTAQNDDLYFQTR.[E]			3.85848e-06	0	1	1	1	Q0P8E1	Q0P8E1 [215-229]	1	1785.85	0												NoQuanLabels	High	High	High	High	High	High	High	0	3.226e-06	4.26
FALSE	High	[K].TRGTAQNDDLYFQTR.[E]	1xTMT6plex [N-Term]		9.5317e-07	0	1	1	1	Q0P8E1	Q0P8E1 [215-229]	1	2015.01	0	0.707	1.027	1.221	0.9	1.008	102.3	72.4	105.1	125	92.1	103.2		High	High	High	High	High	High	High	0	8.431e-07	5.07
FALSE	High	[K].TRLNFSDLETLR.[S]	1xTMT6plex [N-Term]		2.07387e-05	0	1	1	1	Q0PAR0	Q0PAR0 [320-331]	1	1693.94	0	0.611	1.03	0.722	0.698	0.645	127.5	77.9	131.3	92.1	89	82.3		High	High	High	High	High	High	High	0	1.612e-05	4.43
FALSE	High	[R].LKNTLSLLAK.[E]	2xTMT6plex [K2; K10]; 1xTMT6plex [N-Term]		1.8741e-05	0	1	1	2	Q0P919	Q0P919 [50-59]	1	1788.19	0	0.765	1.003	4.642	5.051	4.472	35.4	27.1	35.5	164.5	179	158.5		High	High	High	High	High	High	High	0	1.467e-05	3.56
FALSE	High	[K].LKNYLEGWK.[-]	2xTMT6plex [K2; K9]; 1xTMT6plex [N-Term]		9.66138e-05	0	1	1	2	Q0P9Q1	Q0P9Q1 [614-622]	1	1838.11	0	0.989	1.028	0.717	0.803	0.749	113.5	112.2	116.7	81.4	91.2	85		High	High	High	High	High	High	High	0	7.086e-05	3.16
FALSE	High	[K].TSAYLAPASACLR.[M]	1xCarbamidomethyl [C11]; 1xTMT6plex [N-Term]		1.9373e-06	0	1	1	2	Q9PHY2	Q9PHY2 [221-233]	0	1609.86	0	0.64	0.98	0.529	0.543	0.449	144.9	92.8	142	76.7	78.7	65		High	High	High	High	High	High	High	0	1.657e-06	3.34
FALSE	High	[K].LKNYYGDDFAK.[L]	2xTMT6plex [K2; K11]; 1xTMT6plex [N-Term]		1.62631e-05	0	1	1	1	Q0PAA6	Q0PAA6 [64-74]	1	2021.13	0	1.044	1	0.705	0.733	0.692	116	121	116	81.7	85	80.3		High	High	High	High	High	High	High	0	1.277e-05	3.98
FALSE	High	[R].LKPESLAVK.[V]	2xTMT6plex [K2; K9]; 1xTMT6plex [N-Term]		0.000273257	0	1	1	4	Q0PBG7	Q0PBG7 [406-414]	0	1672.1	0	1.058	1.112	0.75	0.704	0.677	113.2	119.7	125.9	84.9	79.6	76.7		High	High	High	High	High	High	High	0	0.0001919	2.77
FALSE	High	[K].LKPNLLTNALK.[L]	2xTMT6plex [K2; K11]; 1xTMT6plex [N-Term]		1.41127e-05	0	1	1	4	Q0P937	Q0P937 [715-725]	0	1912.26	0	0.98	1.055	1.57	1.443	1.409	80.5	78.8	84.9	126.4	116.1	113.4		High	High	High	High	High	High	High	0	4.208e-05	3.68
FALSE	High	[K].TSAYLAPASACLR.[M]	1xCarbamidomethyl [C11]		4.08756e-05	0	1	1	1	Q9PHY2	Q9PHY2 [221-233]	0	1380.69	0												NoQuanLabels	High	High	High	High	High	High	High	0	3.096e-05	3.27
FALSE	High	[K].LKPQLSYGTNPSQVLGLDEK.[L]	2xTMT6plex [K2; K20]; 1xTMT6plex [N-Term]		2.14395e-10	0	1	1	3	Q9PLW1	Q9PLW1 [286-305]	0	2874.65	0	1.038	1.058	1.169	1.225	1.176	90	93.4	95.3	105.2	110.2	105.8		High	High	High	High	High	High	High	0	2.666e-10	7.87
FALSE	High	[R].TSAYASAK.[A]	1xTMT6plex [K8]; 1xTMT6plex [N-Term]		7.656e-05	0	1	1	1	Q0PB28	Q0PB28 [150-157]	0	1256.73	0	0.542	0.694	3.046	4.111	2.84	49.1	26.6	34	149.4	201.6	139.3		High	High	High	High	High	High	High	0	5.665e-05	2.65
FALSE	High	[K].LKPTDQVLLSAK.[A]	2xTMT6plex [K2; K12]; 1xTMT6plex [N-Term]		5.28229e-06	0	1	1	4	Q0P7S1	Q0P7S1 [430-441]	0	2000.27	0	0.993	1.06	0.861	0.908	0.805	106.6	105.9	113	91.9	96.8	85.8		High	High	High	High	High	High	High	0	4.353e-06	5.03
FALSE	High	[K].LKPYYENLAFEQEDSK.[M]	2xTMT6plex [K2; K16]; 1xTMT6plex [N-Term]		1.19122e-10	0	1	1	5	Q9PM99	Q9PM99 [7-22]	0	2661.44	0	1.11	1.039	0.748	0.716	0.724	112.4	124.8	116.8	84.1	80.5	81.4		High	High	High	High	High	High	High	0	1.513e-10	7.19
FALSE	High	[K].TSALEMSNVDLSR.[S]	1xTMT6plex [N-Term]		5.87564e-08	0	1	1	1	Q0P7Q2	Q0P7Q2 [819-831]	0	1651.85	0	0.618	0.89	0.725	0.825	0.693	126.3	78	112.4	91.6	104.2	87.5		High	High	High	High	High	High	High	0	5.824e-08	4.92
FALSE	High	[K].LKQEHPNLFVDMQAMLER.[V]	1xTMT6plex [K2]; 1xTMT6plex [N-Term]		4.41306e-07	0	1	1	1	Q0P9Q9	Q0P9Q9 [139-156]	1	2657.43	0	0.977	1.054	0.741	0.851	0.72	112.3	109.8	118.3	83.2	95.6	80.8		High	High	High	High	High	High	High	0	4.038e-07	6.07
FALSE	High	[K].TSALEMSNVDLSR.[S]			0.000392382	0	1	1	1	Q0P7Q2	Q0P7Q2 [819-831]	0	1422.69	0												NoQuanLabels	High	High	High	High	High	High	High	0	0.0002719	3.02
FALSE	High	[K].LKQEQNLNELR.[V]	1xTMT6plex [K2]; 1xTMT6plex [N-Term]		2.72614e-05	0	1	1	3	Q0PAH3	Q0PAH3 [133-143]	1	1843.08	0	0.799	0.828	0.417	0.428	0.384	155.6	124.3	128.9	64.9	66.6	59.7		High	High	High	High	High	High	High	0	0.0001441	3.74
FALSE	High	[R].LKQEYEDFNK.[N]	2xTMT6plex [K2; K10]; 1xTMT6plex [N-Term]		2.81024e-05	0	1	1	1	Q0PC93	Q0PC93 [263-272]	1	2001.13	0	0.961	1.035	10.791	11.158	9.383	17.5	16.8	18.1	188.6	195	164		High	High	High	High	High	High	High	0	2.17e-05	3.7
FALSE	High	[K].LKQFLLEK.[Y]	2xTMT6plex [K2; K8]; 1xTMT6plex [N-Term]		0.000568229	0	1	1	2	Q0PAB8	Q0PAB8 [241-248]	1	1706.12	0	1.108	1.204	1.925	2.134	1.992	64.1	71	77.1	123.3	136.8	127.7		High	High	High	High	High	High	High	0	0.0003899	2.64
FALSE	High	[K].LKQKLDTLVK.[V]	3xTMT6plex [K2; K4; K10]; 1xTMT6plex [N-Term]		0.000262471	0	1	1	1	Q0PBG7	Q0PBG7 [798-807]	2	2102.41	0	1.069	1.347	1.015	1.213	1.275	86.7	92.7	116.8	88	105.2	110.6		High	High	High	High	High	High	High	0	0.0001853	2.5
FALSE	High	[R].TSAAVTLDGK.[Y]	1xTMT6plex [K10]; 1xTMT6plex [N-Term]		5.55677e-06	0	1	1	1	Q0PBJ1	Q0PBJ1 [361-370]	0	1420.84	0	0.648	0.852	0.413	0.419	0.31	164.8	106.8	140.4	68	69	51.1		High	High	High	High	High	High	High	0	4.57e-06	3.01
FALSE	High	[R].TSAAVTLDGK.[Y]	1xTMT6plex [K10]		0.00029916	0	1	1	2	Q0PBJ1	Q0PBJ1 [361-370]	0	1191.68	0	1.5	1.177	0.892	0.8	0.859	96.4	144.5	113.4	85.9	77.1	82.8		High	High	High	High	High	High	High	0	0.0002085	3.19
FALSE	High	[K].TRQELDLVNQQAVAK.[F]	1xTMT6plex [K15]; 1xTMT6plex [N-Term]		3.84892e-09	0	1	1	5	Q0P8I6	Q0P8I6 [36-50]	1	2171.25	0	0.842	1.08	4.566	5.44	5.107	33.3	28	35.9	151.9	181	169.9		High	High	High	High	High	High	High	0	4.274e-09	7.16
FALSE	High	[K].LKQSALAAAK.[E]	2xTMT6plex [K2; K10]; 1xTMT6plex [N-Term]		5.76695e-05	0	1	1	1	Q0PC35	Q0PC35 [78-87]	1	1688.1	0	0.781	1.191	0.46	0.362	0.801	130.6	102	155.5	60	47.3	104.6		High	High	High	High	High	High	High	0	4.308e-05	3.09
FALSE	High	[K].LKQSALAAAKEEAEQLLR.[S]	TMT6plex [K]; 1xTMT6plex [N-Term]		1.04141e-05	0	1	1	4	Q0PC35	Q0PC35 [78-95]	2	2427.43	0	2.431	1.533	0.736	0.801	1.079	79.2	192.5	121.3	58.2	63.4	85.4		High	High	High	High	High	High	High	0	9.926e-06	3.79
FALSE	High	[K].LKQSALAAAKEEAEQLLR.[S]	2xTMT6plex [K2; K10]; 1xTMT6plex [N-Term]		1.50763e-07	0	1	1	1	Q0PC35	Q0PC35 [78-95]	2	2656.6	0	0.701	0.981	0.324	0.289	0.271	168.3	117.9	165	54.5	48.7	45.6		High	High	High	High	High	High	High	0	1.438e-07	5.05
FALSE	High	[K].TRQELDLVNQQAVAK.[F]	1xTMT6plex [N-Term]; 1xTMT6plex [K15]		0.000659845	0	1	1	1	Q0P8I6	Q0P8I6 [36-50]	1	1942.09	0	0.863	1.109	3.089	2.451	3.594	49.6	42.8	55	153.1	121.5	178.1		High	High	High	High	High	High	High	0	0.0004489	4.13
FALSE	High	[K].LKRPPLNTVKPTENQEQGAK.[L]	3xTMT6plex [K2; K10; K20]; 1xTMT6plex [N-Term]		0.00026781	0	1	1	1	Q0P9S5	Q0P9S5 [155-174]	1	3164.89	0	1.176	1.553	4.664	5.034	4.683	33.1	38.9	51.4	154.5	166.8	155.1		High	High	High	High	High	High	High	0	0.0001875	3.02
FALSE	High	[K].LKSCLDACENGVKK.[V]	2xCarbamidomethyl [C4; C8]; 3xTMT6plex [K2; K13; K14]; 1xTMT6plex [N-Term]		2.47061e-06	0	1	1	1	Q9PIR8	Q9PIR8 [239-252]	2	2538.46	0	0.947	1.186	0.663	0.652	0.766	115.1	108.9	136.4	76.3	75	88.2		High	High	High	High	High	High	High	0	2.105e-06	2.5
FALSE	High	[R].LKSEFNTQVSLDAFPQK.[T]	2xTMT6plex [K2; K17]; 1xTMT6plex [N-Term]		4.52632e-09	0	1	1	3	Q0PBB6	Q0PBB6 [127-143]	1	2639.5	0	1.108	1.125	1.161	1.142	1.221	88.8	98.4	99.9	103.1	101.4	108.4		High	High	High	High	High	High	High	0	4.991e-09	6.34
FALSE	High	[K].TRLWVVPPTK.[M]	1xTMT6plex [K10]; 1xTMT6plex [N-Term]		0.000262471	0	1	1	1	Q0PA55	Q0PA55 [723-732]	1	1655.04	0	1.125	1.138	1.301	1.297	1.771	78.6	88.5	89.5	102.3	102	139.2		High	High	High	High	High	High	High	0	0.0001847	3.66
FALSE	High	[K].TRDVAGTLHR.[S]	1xTMT6plex [N-Term]		5.76695e-05	0	1	1	2	Q0PB65	Q0PB65 [119-128]	1	1354.78	0	0.798	0.971	1.006	0.922	0.806	109	87	105.9	109.7	100.6	87.8		High	High	High	High	High	High	High	0	4.329e-05	3.48
FALSE	High	[K].LKVVQPLLVTK.[Q]	2xTMT6plex [K2; K11]; 1xTMT6plex [N-Term]		4.92063e-06	0	1	1	6	Q9PMI3	Q9PMI3 [45-55]	1	1925.31	0	1.071	1.058	0.904	0.928	0.975	101.1	108.2	106.9	91.3	93.8	98.6		High	High	High	High	High	High	High	0	4.051e-06	3.91
FALSE	High	[K].TRDLMENLVK.[L]	1xTMT6plex [K10]; 1xTMT6plex [N-Term]		0.000119466	0	1	1	1	Q0PBH1	Q0PBH1 [851-860]	1	1676.98	0	0.819	0.905	0.745	0.826	0.739	119.2	97.7	107.9	88.8	98.4	88.1		High	High	High	High	High	High	High	0	8.67e-05	3.67
FALSE	High	[K].TRDLEGSLEQLNR.[L]	1xTMT6plex [N-Term]		4.94592e-08	0	1	1	2	Q9PPM1	Q9PPM1 [34-46]	1	1759.95	0	0.777	1.042	0.836	0.786	0.762	115.3	89.6	120.1	96.4	90.6	87.9		High	High	High	High	High	High	High	0	4.93e-08	5.76
FALSE	High	[K].LLCDLGGVPMFVATAR.[R]	1xCarbamidomethyl [C3]; 1xTMT6plex [N-Term]		0.00035136	0	1	1	1	Q0PA77	Q0PA77 [17-32]	0	1949.05	0	0.972	1.001	1.148	1.018	1.042	97.1	94.4	97.1	111.4	98.8	101.2		High	High	High	High	High	High	High	0	0.0002435	2.58
FALSE	High	[K].LLCDLGGVPMFVATAR.[R]	1xCarbamidomethyl [C3]; 1xOxidation [M10]; 1xTMT6plex [N-Term]		0.000234941	0	1	1	1	Q0PA77	Q0PA77 [17-32]	0	1965.05	0	1.034	1.059	0.881	0.764	0.88	106.8	110.4	113.1	94.1	81.6	94		High	High	High	High	High	High	High	0	0.0001655	2.59
FALSE	High	[K].LLCDSAK.[E]	1xCarbamidomethyl [C3]; 1xTMT6plex [K7]; 1xTMT6plex [N-Term]		0.000425157	0	1	1	2	Q0P9D4	Q0P9D4 [377-383]	0	1264.73	0	0.829	0.798	0.533	0.498	0.539	143	118.5	114.1	76.2	71.2	77.1		High	High	High	High	High	High	High	0	0.0002937	2.08
FALSE	High	[K].LLCDSAKENK.[V]	1xCarbamidomethyl [C3]; 2xTMT6plex [K7; K10]; 1xTMT6plex [N-Term]		0.000404369	0	1	1	1	Q0P9D4	Q0P9D4 [377-386]	1	1865.08	0	1.137	1.298	1.042	1.113	1.202	88.3	100.4	114.7	92.1	98.3	106.2		High	High	High	High	High	High	High	0	0.0002786	2.08
FALSE	High	[K].TQSLTHNLDEFKK.[L]	2xTMT6plex [K12; K13]; 1xTMT6plex [N-Term]		4.95455e-05	0	1	1	4	Q9PII2	Q9PII2 [132-144]	1	2248.29	0	0.977	0.996	1.535	1.695	1.466	78.2	76.5	77.9	120.1	132.6	114.7		High	High	High	High	High	High	High	0	3.715e-05	4.18
FALSE	High	[R].LLCENPK.[H]	1xCarbamidomethyl [C3]; 1xTMT6plex [K7]; 1xTMT6plex [N-Term]		0.000504038	0	1	1	3	Q9PM84	Q9PM84 [25-31]	0	1331.78	0	0.976	1.002	0.782	0.74	0.81	113	110.3	113.2	88.3	83.6	91.5		High	High	High	High	High	High	High	0.0001486	0.001014	2.65
FALSE	High	[K].LLCESVENQGSVFK.[L]	1xCarbamidomethyl [C3]; 1xTMT6plex [K14]; 1xTMT6plex [N-Term]		4.7252e-06	0	1	1	1	Q0P934	Q0P934 [380-393]	0	2068.11	0	0.974	1.093	0.783	0.646	0.582	118.2	115.1	129.2	92.5	76.3	68.8		High	High	High	High	High	High	High	0	3.905e-06	3.64
FALSE	High	[K].LLCGTSTWGSGDLQDDWDGFDFSGLSLGGK.[T]	1xCarbamidomethyl [C3]; 1xTMT6plex [K30]; 1xTMT6plex [N-Term]		8.92446e-13	0	1	1	2	Q0P8M7	Q0P8M7 [47-76]	0	3649.75	0	1.321	1.022	1.032	1.031	1.04	93.1	123	95.2	96	95.9	96.8		High	High	High	High	High	High	High	0	1.395e-12	7.7
FALSE	High	[K].LLCLDTQK.[E]	1xCarbamidomethyl [C3]; 1xTMT6plex [K8]; 1xTMT6plex [N-Term]		0.000646841	0	1	1	2	Q0P8N0	Q0P8N0 [207-214]	0	1448.85	0	0.927	1.054	0.711	0.731	0.603	119.4	110.7	125.8	84.9	87.2	72		High	High	High	High	High	High	High	0	0.0004392	2.47
FALSE	High	[K].LLCSSVKPAK.[T]	1xCarbamidomethyl [C3]; 2xTMT6plex [K7; K10]; 1xTMT6plex [N-Term]		0.000165057	0	1	1	1	Q0PC82	Q0PC82 [37-46]	0	1790.12	0												NoQuanValues	High	High	High	High	High	High	High	0	0.0001186	2.36
FALSE	High	[K].LLCTLEGGYR.[A]	1xCarbamidomethyl [C3]; 1xTMT6plex [N-Term]		1.85521e-05	0	1	1	2	Q0P8L9	Q0P8L9 [30-39]	0	1410.76	0	1.022	0.974	0.409	0.368	0.399	143.9	147	140	58.8	52.9	57.3		High	High	High	High	High	High	High	0	1.452e-05	2.84
FALSE	High	[K].LLCVNESVLLNVDENHK.[A]	1xCarbamidomethyl [C3]; 1xTMT6plex [K17]; 1xTMT6plex [N-Term]		3.38248e-10	0	1	1	1	Q0P8B3	Q0P8B3 [119-135]	0	2454.34	0	0.913	1.048	0.716	0.687	0.704	118.4	108.1	124.1	84.8	81.3	83.4		High	High	High	High	High	High	High	0	4.132e-10	9
FALSE	High	[K].LLCVNESVLLNVDENHKAHLAMK.[E]	1xCarbamidomethyl [C3]; 2xTMT6plex [K17; K23]; 1xTMT6plex [N-Term]		1.98201e-07	0	1	1	1	Q0P8B3	Q0P8B3 [119-141]	1	3334.86	0	0.968	1.132	1.458	1.457	1.616	78.6	76.1	89	114.6	114.6	127		High	High	High	High	High	High	High	0	1.863e-07	4.85
FALSE	High	[K].TQSLTHNLDEFKK.[L]	TMT6plex [K]; 1xTMT6plex [N-Term]		0.000404369	0	1	1	3	Q9PII2	Q9PII2 [132-144]	1	2019.13	0	1.629	1.078	2.042	1.89	2.309	60.3	98.2	65	123.2	114	139.3		High	High	High	High	High	High	High	0	0.0002803	3.31
FALSE	High	[K].LLDDEMVLSMAKDPVLFALANPLPEVMPEDVAR.[L]	1xTMT6plex [K12]; 1xTMT6plex [N-Term]		1.18822e-13	0	1	1	2	Q0P8X0	Q0P8X0 [258-290]	1	4097.18	0												NoQuanValues	High	High	High	High	High	High	High	0	2.016e-13	7.78
FALSE	High	[K].LLDDEMVLSMAKDPVLFALANPLPEVMPEDVAR.[L]	1xOxidation [M27]; 1xTMT6plex [K12]; 1xTMT6plex [N-Term]		1.96702e-08	0	1	1	1	Q0P8X0	Q0P8X0 [258-290]	1	4113.17	0	1.107	0.983	0.912	1.328	1.348	89.8	99.5	88.3	81.9	119.3	121.1		High	High	High	High	High	High	High	0	2.03e-08	6.98
FALSE	High	[K].LLDDEMVLSMAKDPVLFALANPLPEVMPEDVAR.[L]	2xOxidation [M10; M27]; 1xTMT6plex [K12]; 1xTMT6plex [N-Term]		8.47104e-05	0	1	1	1	Q0P8X0	Q0P8X0 [258-290]	1	4129.17	0												NoQuanValues	High	High	High	High	High	High	High	0	6.24e-05	3.88
FALSE	High	[K].TQRAEDENDTGTTQFYTTSK.[N]	1xTMT6plex [K20]; 1xTMT6plex [N-Term]		1.50384e-10	0	1	1	2	Q0P7Q2	Q0P7Q2 [205-224]	1	2751.35	0	0.752	1.025	9.594	11.21	11.968	16.9	12.7	17.3	161.9	189.2	202		High	High	High	High	High	High	High	0	1.9e-10	6.83
FALSE	High	[K].TQRAEDENDTGTTQFYTTSK.[N]	1xTMT6plex [K20]		2.77602e-08	0	1	1	1	Q0P7Q2	Q0P7Q2 [205-224]	1	2522.18	0	0.941	1.14	2.528	2.738	3.475	50.7	47.8	57.8	128.3	139	176.4		High	High	High	High	High	High	High	0	2.838e-08	5.15
FALSE	High	[K].TQPEVVGQR.[L]	1xTMT6plex [N-Term]		0.000119466	0	1	1	11	Q0P822	Q0P822 [150-158]	0	1242.7	0	0.782	0.865	0.877	0.848	0.802	116	90.7	100.3	101.7	98.4	93		High	High	High	High	High	High	High	0.0004081	0.002232	3.1
FALSE	High	[K].LLDENLSLENGAVK.[L]	1xTMT6plex [K14]; 1xTMT6plex [N-Term]		9.72683e-07	0	1	1	2	Q0PBG7	Q0PBG7 [298-311]	0	1973.13	0	1.299	1.252	1.09	1.12	1.072	87.8	114.1	109.9	95.7	98.4	94.2		High	High	High	High	High	High	High	0	8.561e-07	4.32
FALSE	High	[R].LLDEVEKLK.[G]	2xTMT6plex [K7; K9]; 1xTMT6plex [N-Term]		0.00027052	0	1	1	1	Q0P8G1	Q0P8G1 [208-216]	1	1774.13	0	1.28	1.197	0.842	0.812	0.941	98.8	126.5	118.3	83.2	80.2	92.9		High	High	High	High	High	High	High	0	0.0001892	1.55
FALSE	High	[K].LLDFDVLEPSNLNR.[Q]	1xTMT6plex [N-Term]		4.01807e-06	0	1	1	1	Q0P9K6	Q0P9K6 [113-126]	0	1874.02	0	1.004	1.016	1.106	1.034	1.071	96.3	96.7	97.8	106.5	99.6	103.2		High	High	High	High	High	High	High	0	3.356e-06	4.27
FALSE	High	[K].LLDFGCGNGVHSK.[Y]	1xCarbamidomethyl [C6]; 1xTMT6plex [K13]		6.38117e-05	0	1	1	1	Q0PBW8	Q0PBW8 [63-75]	0	1632.84	0	1.201	1.104	1.187	1.09	1.129	89.4	107.4	98.7	106.2	97.4	100.9		High	High	High	High	High	High	High	0	4.748e-05	2.84
FALSE	High	[K].LLDFGCGNGVHSK.[Y]	1xCarbamidomethyl [C6]; 1xTMT6plex [K13]; 1xTMT6plex [N-Term]		1.83651e-05	0	1	1	1	Q0PBW8	Q0PBW8 [63-75]	0	1862	0	1.049	0.992	0.388	0.299	0.34	147.5	154.7	146.4	57.2	44	50.2		High	High	High	High	High	High	High	0	1.443e-05	4.8
FALSE	High	[K].LLDFLANEFKDETGLDLK.[N]	2xTMT6plex [K10; K18]; 1xTMT6plex [N-Term]		7.08638e-06	0	1	1	1	O69298	O69298 [230-247]	1	2768.57	0	1.024	0.991	0.704	0.751	0.619	117.9	120.7	116.8	83	88.5	73		High	High	High	High	High	High	High	0	5.773e-06	3.63
FALSE	High	[K].TQPDMLFVLDTVKEK.[L]	1xOxidation [M5]; 2xTMT6plex [K13; K15]; 1xTMT6plex [N-Term]		8.18775e-07	0	1	1	11	Q9PNB3	Q9PNB3 [154-168]	1	2467.41	0	0.957	1.049	0.983	1.025	0.94	100.8	96.4	105.7	99	103.3	94.7		High	High	High	High	High	High	High	0	7.289e-07	4.8
FALSE	High	[K].LLDFTTQK.[F]	1xTMT6plex [K8]; 1xTMT6plex [N-Term]		0.000585493	0	1	1	3	Q9PM75	Q9PM75 [97-104]	0	1423.86	0	1.068	0.996	0.929	1.092	0.987	98.8	105.5	98.4	91.8	107.9	97.5		High	High	High	High	High	High	High	0	0.0004005	2.52
FALSE	High	[R].LLDGDTLEVNHENK.[L]	1xTMT6plex [K14]; 1xTMT6plex [N-Term]		1.90813e-08	0	1	1	1	Q0P9S3	Q0P9S3 [51-64]	0	2055.11	0	0.98	0.993	0.762	0.751	0.668	116.4	114.1	115.6	88.7	87.4	77.7		High	High	High	High	High	High	High	0	1.985e-08	5.11
FALSE	High	[K].TQTELTLK.[-]	1xTMT6plex [K8]; 1xTMT6plex [N-Term]		0.000420917	0	1	1	1	Q0P9N1	Q0P9N1 [56-63]	0	1391.85	0	0.801	1.058	0.655	0.702	0.737	121.1	97	128.1	79.4	85.1	89.3		High	High	High	High	High	High	High	0	0.0002902	2.66
FALSE	High	[R].LLDLKEENLVQEWKK.[N]	3xTMT6plex [K5; K14; K15]; 1xTMT6plex [N-Term]		5.7866e-06	0	1	1	1	Q0P9Y5	Q0P9Y5 [57-71]	2	2801.69	0	1.15	1.171	1.962	2.028	2.05	64.1	73.7	75.1	125.7	130	131.4		High	High	High	High	High	High	High	0	4.752e-06	3.16
FALSE	High	[K].LLAYDPYLSASK.[L]	1xTMT6plex [K12]; 1xTMT6plex [N-Term]		0.000425157	0	1	1	2	Q0PA07	Q0PA07 [169-180]	0	1799.04	0	1.301	1.008	1.096	0.955	0.904	95.8	124.6	96.5	105	91.4	86.6		High	High	High	High	High	High	High	0	0.0002927	3.31
FALSE	High	[K].TQTLEQTK.[L]	1xTMT6plex [K8]; 1xTMT6plex [N-Term]		4.21362e-05	0	1	1	2	Q9PNI7	Q9PNI7 [4-11]	0	1406.83	0	0.581	0.709	0.311	0.375	0.251	186	108.1	131.8	57.8	69.7	46.6		High	High	High	High	High	High	High	0	4.643e-05	3.05
FALSE	High	[K].TRDLEGSLEQLNR.[L]			2.07387e-05	0	1	1	1	Q9PPM1	Q9PPM1 [34-46]	1	1530.79	0												NoQuanLabels	High	High	High	High	High	High	High	0	1.612e-05	3.64
FALSE	High	[K].LKYDGKSDDELMLCNK.[L]	1xCarbamidomethyl [C14]; 3xTMT6plex [K2; K6; K16]; 1xTMT6plex [N-Term]		1.31466e-05	0	1	1	1	Q0P916	Q0P916 [38-53]	2	2845.56	0	0.841	1.16	1.615	1.763	1.892	72.5	61	84.1	117.1	127.9	137.3		High	High	High	High	High	High	High	0	1.041e-05	4.51
FALSE	High	[R].LKYEGGTHR.[V]	1xTMT6plex [K2]; 1xTMT6plex [N-Term]		0.000686626	0	1	1	1	Q9PM63	Q9PM63 [172-180]	1	1518.88	0	1.159	1.064	0.627	0.578	0.57	120.1	139.2	127.7	75.2	69.4	68.4		High	High	High	High	High	High	High	0	0.0004667	3.16
FALSE	High	[K].TQYESLFVAK.[N]	1xTMT6plex [K10]; 1xTMT6plex [N-Term]		2.87613e-06	0	1	1	2	Q0P9D4	Q0P9D4 [541-550]	0	1643.94	0	0.784	0.828	0.518	0.577	0.502	142.6	111.8	118.1	73.8	82.3	71.5		High	High	High	High	High	High	High	0	2.423e-06	3.19
FALSE	High	[K].LLADKHVEKEFGTGVVK.[V]	3xTMT6plex [K5; K9; K17]; 1xTMT6plex [N-Term]		1.39705e-05	0	1	1	3	Q9PPE4	Q9PPE4 [253-269]	2	2786.7	0	1.036	1.005	3.986	4.275	4.057	39.1	40.5	39.3	155.7	167	158.5		High	High	High	High	High	High	High	0	1.688e-05	4.42
FALSE	High	[K].LLADLAMNDAAAFAK.[L]	1xTMT6plex [K15]		2.43873e-05	0	1	1	1	Q9PIQ0	Q9PIQ0 [94-108]	0	1763.96	0	1.811	0.995	1.305	1.115	1.699	75.7	137.1	75.3	98.8	84.4	128.6		High	High	High	High	High	High	High	0	1.89e-05	4.32
FALSE	High	[K].LLADLAMNDAAAFAK.[L]	1xOxidation [M7]; 1xTMT6plex [K15]; 1xTMT6plex [N-Term]		0.000204015	0	1	1	1	Q9PIQ0	Q9PIQ0 [94-108]	0	2009.11	0	1.441	1.319	1.253	0.803	1.086	86.9	125.3	114.7	108.9	69.8	94.4		High	High	High	High	High	High	High	0	0.0001446	2.45
FALSE	High	[R].LLADSWSTQEMR.[A]	1xOxidation [M11]; 1xTMT6plex [N-Term]		8.30138e-05	0	1	1	6	Q0P8L8	Q0P8L8 [11-22]	0	1681.84	0	1.095	1.038	0.372	0.344	0.367	142.3	155.8	147.8	53	48.9	52.3		High	High	High	High	High	High	High	0.0001724	0.001051	2.62
FALSE	High	[K].LLADVGLVGFPNVGK.[S]	1xTMT6plex [K15]; 1xTMT6plex [N-Term]		4.18425e-06	0	1	1	2	Q0PC41	Q0PC41 [157-171]	0	1957.19	0	0.998	0.992	0.929	0.975	0.943	102.8	102.6	102	95.4	100.2	97		High	High	High	High	High	High	High	0	3.472e-06	4.43
FALSE	High	[K].LLADYPEQLDTQK.[L]	1xTMT6plex [K13]; 1xTMT6plex [N-Term]		2.99509e-06	0	1	1	2	Q0PAG8	Q0PAG8 [12-24]	0	1992.11	0	1.21	1.111	0.739	0.787	0.726	107.7	130.3	119.6	79.6	84.8	78.1		High	High	High	High	High	High	High	0	2.523e-06	3.72
FALSE	High	[K].LLAGFDLDPGSAEFSPSK.[L]	1xTMT6plex [K18]; 1xTMT6plex [N-Term]		2.48863e-05	0	1	1	1	Q0P9K4	Q0P9K4 [206-223]	0	2309.24	0	0.971	1.031	0.905	0.827	1.028	104.1	101.1	107.4	94.3	86.1	107		High	High	High	High	High	High	High	0	1.919e-05	3.95
FALSE	High	[K].TQVTLDYGTK.[A]	1xTMT6plex [K10]; 1xTMT6plex [N-Term]		1.75062e-06	0	1	1	3	Q0P9F8	Q0P9F8 [171-180]	0	1583.9	0	0.846	0.988	0.747	0.775	0.79	116.6	98.6	115.2	87.1	90.4	92.1		High	High	High	High	High	High	High	0	1.508e-06	3.41
FALSE	High	[K].LLALAGYGALVSGNLNAK.[L]	1xTMT6plex [K18]; 1xTMT6plex [N-Term]		1.21867e-07	0	1	1	1	Q0P937	Q0P937 [334-351]	0	2203.32	0	1.338	0.976	0.624	0.575	0.592	117.5	157.3	114.7	73.3	67.6	69.5		High	High	High	High	High	High	High	0	1.174e-07	5.09
FALSE	High	[K].TQVTLDYGTK.[A]	1xTMT6plex [K10]; 1xTMT6plex [N-Term]		0.000412561	0	1	1	4	Q0P9F8	Q0P9F8 [171-180]	0	1354.74	0	2.032	1.208	1.62	1.423	1.883	65.5	133	79.1	106	93.2	123.3		High	High	High	High	High	High	High	2.678e-05	0.0004981	2.66
FALSE	High	[K].LLALLDEDFKEVSTLK.[D]	2xTMT6plex [K10; K16]; 1xTMT6plex [N-Term]		3.95766e-08	0	1	1	1	Q9PI05	Q9PI05 [461-476]	1	2521.51	0	1	0.946	0.688	0.619	0.576	124.2	124.2	117.5	85.5	77	71.6		High	High	High	High	High	High	High	0	3.978e-08	4.2
FALSE	High	[K].LLALTEEDLENLK.[V]	1xTMT6plex [K13]; 1xTMT6plex [N-Term]		5.77239e-09	0	1	1	1	Q0P8F0	Q0P8F0 [16-28]	0	1959.14	0	1.067	0.884	0.458	0.453	0.4	140.8	150.2	124.5	64.4	63.8	56.3		High	High	High	High	High	High	High	0	6.291e-09	4.4
FALSE	High	[K].LLAMAGVLDNAR.[F]	1xTMT6plex [N-Term]		7.42711e-05	0	1	1	1	Q9PHY2	Q9PHY2 [139-150]	0	1472.85	0	1.517	1.283	0.932	1.011	1.033	88.5	134.3	113.6	82.6	89.5	91.5		High	High	High	High	High	High	High	0	5.491e-05	2.83
FALSE	High	[R].LLANLEGKK.[E]	2xTMT6plex [K8; K9]; 1xTMT6plex [N-Term]		0.000344372	0	1	1	2	Q0P8A0	Q0P8A0 [350-358]	1	1673.09	0	0.946	1.114	0.793	0.956	0.79	107.1	101.3	119.4	85	102.4	84.7		High	High	High	High	High	High	High	0	0.0002388	2.38
FALSE	High	[K].LLAPLNLAQDLLNK.[Q]	1xTMT6plex [K14]; 1xTMT6plex [N-Term]		8.50401e-06	0	1	1	1	Q0P7W8	Q0P7W8 [212-225]	0	1994.24	0	1.166	1.276	1.074	0.989	0.864	94.2	109.8	120.2	101.2	93.2	81.4		High	High	High	High	High	High	High	0	6.854e-06	3.99
FALSE	High	[K].LLAPVVEEAK.[N]	1xTMT6plex [K10]; 1xTMT6plex [N-Term]		4.95455e-05	0	1	1	1	Q0P8Y6	Q0P8Y6 [198-207]	0	1526.96	0	0.548	1	9.4	11.178	8.703	18.9	10.3	18.9	177.2	210.7	164.1		High	High	High	High	High	High	High	0	3.709e-05	2.69
FALSE	High	[K].LLAPWREWDLNSR.[E]	1xTMT6plex [N-Term]		3.0474e-05	0	1	1	1	Q9PHK7	Q9PHK7 [145-157]	1	1885.03	0	0.932	1.156	0.9	0.841	0.845	105.8	98.6	122.2	95.1	88.9	89.4		High	High	High	High	High	High	High	0	2.344e-05	3.93
FALSE	High	[R].LLAQDLKAPK.[N]	2xTMT6plex [K7; K10]; 1xTMT6plex [N-Term]		0.000114732	0	1	1	2	Q0P8A0	Q0P8A0 [34-43]	1	1784.16	0	1.119	1.263	1.438	1.436	1.65	75.9	84.9	95.9	109.1	108.9	125.3		High	High	High	High	High	High	High	0	8.324e-05	2.6
FALSE	High	[K].LLAQNEGLALSPR.[R]	1xTMT6plex [N-Term]		2.60566e-07	0	1	1	1	Q0P7R8	Q0P7R8 [187-199]	0	1610.94	0	0.751	1.089	3.93	4.086	3.721	41.2	30.9	44.8	161.8	168.2	153.2		High	High	High	High	High	High	High	0	2.425e-07	4.28
FALSE	High	[K].TQVPSVEK.[L]	1xTMT6plex [K8]; 1xTMT6plex [N-Term]		6.57787e-05	0	1	1	2	Q0P9V5	Q0P9V5 [148-155]	0	1345.81	0	0.775	0.887	0.277	0.313	0.249	171.4	132.8	151.9	47.5	53.7	42.7		High	High	High	High	High	High	High	0	4.912e-05	2.41
FALSE	High	[K].LLASESQK.[G]	1xTMT6plex [K8]; 1xTMT6plex [N-Term]		0.000125658	0	1	1	3	Q0PBV6	Q0PBV6 [206-213]	0	1333.81	0	0.942	0.873	0.339	0.336	0.337	156.8	147.6	136.9	53.2	52.7	52.8		High	High	High	High	High	High	High	0	9.082e-05	2.57
FALSE	High	[K].LLASYDNEK.[L]	1xTMT6plex [K9]; 1xTMT6plex [N-Term]		1.05201e-05	0	1	1	1	Q0PA97	Q0PA97 [267-275]	0	1510.85	0	0.887	1.03	5.539	5.579	4.989	31.5	28	32.5	174.7	175.9	157.4		High	High	High	High	High	High	High	0	8.439e-06	2.94
FALSE	High	[R].TQTSPVQLR.[T]	1xTMT6plex [N-Term]		0.000206083	0	1	1	5	Q9PP34	Q9PP34 [161-169]	0	1258.73	0	0.656	0.917	0.661	0.654	0.599	133.7	87.7	122.6	88.4	87.5	80.1		High	High	High	High	High	High	High	0	0.0001463	2.69
FALSE	High	[R].LLATDKVLGLLGEATTPNTLQALSLAEEK.[K]	2xTMT6plex [K6; K29]; 1xTMT6plex [N-Term]		9.08423e-16	0	1	1	3	Q0P9N3	Q0P9N3 [82-110]	1	3697.16	0	1.235	1.256	1.113	1.016	1.306	86.6	107	108.8	96.4	88	113.2		High	High	High	High	High	High	High	0	1.875e-15	11.43
FALSE	High	[R].LLATFSEYLKEEQR.[C]	1xTMT6plex [K10]; 1xTMT6plex [N-Term]		3.23169e-08	0	1	1	1	Q0PAY5	Q0PAY5 [45-58]	1	2185.23	0	0.88	0.982	0.62	0.648	0.495	129.7	114.2	127.4	80.4	84.1	64.2		High	High	High	High	High	High	High	0	3.278e-08	6.34
FALSE	High	[K].LLAVPNSK.[L]	1xTMT6plex [K8]; 1xTMT6plex [N-Term]		0.000529867	0	1	1	7	Q9PHM9	Q9PHM9 [104-111]	0	1299.84	0	1.131	1.046	1.004	1.026	0.94	97.6	110.4	102.1	98	100.2	91.8		High	High	High	High	High	High	High	0.001602	0.008953	2.39
FALSE	High	[R].LNKELSFSK.[A]	2xTMT6plex [K3; K9]; 1xTMT6plex [N-Term]		0.000293201	0	1	1	2	Q0P8K8	Q0P8K8 [27-35]	1	1753.08	0	0.929	1.088	0.271	0.178	0.197	163.8	152.1	178.2	44.4	29.2	32.3		High	High	High	High	High	High	High	0.002606	0.0177	2.37
FALSE	High	[K].TMFSNADESLKK.[K]	1xOxidation [M2]; 2xTMT6plex [K11; K12]		0.000384587	0	1	1	1	Q9PIZ1	Q9PIZ1 [177-188]	1	1844.98	0	1.816	0.858	1.285	0.889	1.286	84.1	152.8	72.2	108.1	74.8	108.1		High	High	High	High	High	High	High	0	0.0002662	1.94
FALSE	High	[K].LNKFLEGTNTK.[N]	2xTMT6plex [K3; K11]; 1xTMT6plex [N-Term]		2.41415e-05	0	1	1	1	Q0P9X6	Q0P9X6 [38-48]	1	1952.18	0	0.998	1.09	0.904	0.92	0.911	103	102.9	112.3	93.1	94.8	93.9		High	High	High	High	High	High	High	0	1.861e-05	3.17
FALSE	High	[K].LTHEVPELNTK.[G]	1xTMT6plex [K11]; 1xTMT6plex [N-Term]		0.000192034	0	1	1	1	Q0P9K4	Q0P9K4 [303-313]	0	1739.01	0	0.997	0.943	1.142	1.143	1.246	92.7	92.4	87.4	105.9	106	115.5		High	High	High	High	High	High	High	0	0.0001374	3.98
FALSE	High	[R].LTHFPTGLVVQCQNDR.[S]	1xCarbamidomethyl [C12]; 1xTMT6plex [N-Term]		8.35536e-07	0	1	1	2	Q9PMK5	Q9PMK5 [262-277]	0	2114.1	0	1.093	1.05	1.158	1.054	1.116	92.7	101.3	97.4	107.3	97.7	103.5		High	High	High	High	High	High	High	0	2.163e-06	4.77
FALSE	High	[K].LTHHMEDVLNK.[A]	1xTMT6plex [K11]; 1xTMT6plex [N-Term]		4.17117e-05	0	1	1	5	Q0PBM2	Q0PBM2 [64-74]	0	1794.99	0	1.15	1.117	1.095	1.122	1.06	91.7	105.4	102.4	100.4	102.9	97.2		High	High	High	High	High	High	High	0	3.152e-05	4.61
FALSE	High	[K].LTHHMEDVLNK.[A]	1xOxidation [M5]; 1xTMT6plex [K11]; 1xTMT6plex [N-Term]		9.75958e-05	0	1	1	9	Q0PBM2	Q0PBM2 [64-74]	0	1810.99	0	1.101	1.111	1.049	1.033	1.089	94	103.5	104.5	98.6	97.1	102.4		High	High	High	High	High	High	High	0.000101	0.0008452	3.5
FALSE	High	[K].LTHHMEDVLNKAR.[H]	1xTMT6plex [K11]; 1xTMT6plex [N-Term]		6.46881e-06	0	1	1	2	Q0PBM2	Q0PBM2 [64-76]	1	2022.13	0	1.198	1.398	1.408	1.442	1.958	71.4	85.5	99.8	100.5	103	139.8		High	High	High	High	High	High	High	0	5.274e-06	3.66
FALSE	High	[K].LTHLKEEWLQATLK.[T]	2xTMT6plex [K5; K14]; 1xTMT6plex [N-Term]		4.458e-07	0	1	1	3	Q9PJ29	Q9PJ29 [184-197]	1	2397.45	0	1.156	1.263	1.021	1.072	0.931	93.1	107.6	117.7	95.1	99.9	86.7		High	High	High	High	High	High	High	0	3.743e-05	4.59
FALSE	High	[R].LTHLPSQLSGGEQQR.[V]	1xTMT6plex [N-Term]		1.64737e-06	0	1	1	1	Q0P7W6	Q0P7W6 [133-147]	0	1880.02	0	0.936	0.954	0.931	0.876	0.944	106.4	99.6	101.5	99	93.2	100.4		High	High	High	High	High	High	High	0	1.421e-06	4.41
FALSE	High	[R].LTHLPTGLVVVNQDGK.[S]	1xTMT6plex [K16]; 1xTMT6plex [N-Term]		2.28408e-07	0	1	1	4	Q9PM63	Q9PM63 [242-257]	0	2149.27	0	1.11	1.093	0.85	0.807	0.783	106.3	118	116.3	90.4	85.8	83.2		High	High	High	High	High	High	High	0	2.139e-07	5.13
FALSE	High	[K].LTHLSLANPK.[V]	1xTMT6plex [K10]; 1xTMT6plex [N-Term]		0.000673105	0	1	1	2	Q0PBK6	Q0PBK6 [126-135]	0	1551.96	0												NoQuanValues	High	High	High	High	High	High	High	0	0.0004581	2.78
FALSE	High	[K].LTHSFNDLNDLKPPK.[L]	2xTMT6plex [K12; K15]; 1xTMT6plex [N-Term]		2.14388e-06	0	1	1	1	Q0PAW2	Q0PAW2 [24-38]	0	2426.4	0	1.182	0.938	0.4	0.389	0.349	140.9	166.6	132.2	56.4	54.8	49.2		High	High	High	High	High	High	High	0	1.832e-06	3.63
FALSE	High	[R].TLESATLQDLGQASSVLLDKDNTTLVNGAGEKANLDAR.[V]	2xTMT6plex [K20; K32]; 1xTMT6plex [N-Term]		9.1999e-13	0	1	1	2	O69289	O69289 [307-344]	2	4616.5	0	1.122	1.585	5.019	4.764	9.709	25.9	29	41	129.8	123.2	251.1		High	High	High	High	High	High	High	0	3.7e-10	11.93
FALSE	High	[R].LTKENGEPTTEQK.[Q]	2xTMT6plex [K3; K13]; 1xTMT6plex [N-Term]		4.93338e-07	0	1	1	2	Q0P901	Q0P901 [8-20]	1	2162.23	0	0.953	0.892	0.364	0.356	0.321	154.4	147.2	137.7	56.3	55	49.5		High	High	High	High	High	High	High	0	4.488e-07	3.95
FALSE	High	[R].TLESATLQDLGQASSVLLDKDNTTLVNGAGEK.[A]	2xTMT6plex [K20; K32]; 1xTMT6plex [N-Term]		7.94293e-15	0	1	1	12	O69289	O69289 [307-338]	1	3976.17	0	0.933	0.981	1.661	1.675	1.792	74.6	69.6	73.2	123.9	124.9	133.7		High	High	High	High	High	High	High	0	1.497e-14	12.09
FALSE	High	[K].LTHENEKTPFFHLLK.[Q]	2xTMT6plex [K7; K15]; 1xTMT6plex [N-Term]		0.000524599	0	1	1	1	Q0P8N4	Q0P8N4 [183-197]	1	2541.48	0	1.028	1.046	1.286	1.059	1.154	91.3	93.9	95.5	117.4	96.7	105.3		High	High	High	High	High	High	High	0	0.0003594	4.81
FALSE	High	[K].LTKEPLSLEAPLGNEDDGK.[F]	2xTMT6plex [K3; K19]; 1xTMT6plex [N-Term]		1.0155e-07	0	1	1	2	Q0P9Q1	Q0P9Q1 [506-524]	1	2713.52	0	0.991	0.964	0.8	0.692	0.652	117.7	116.7	113.5	94.1	81.4	76.8		High	High	High	High	High	High	High	0	9.875e-08	6.12
FALSE	High	[K].LTKEPLSLEAPLGNEDDGKFGDFVEDR.[N]	2xTMT6plex [K3; K19]; 1xTMT6plex [N-Term]		1.13525e-11	0	1	1	1	Q0P9Q1	Q0P9Q1 [506-532]	2	3678.95	0	0.852	0.953	0.586	0.618	0.516	132.6	113	126.3	77.8	81.9	68.4		High	High	High	High	High	High	High	0	1.586e-11	8.37
FALSE	High	[R].LTKNPLNPQLVELK.[D]	TMT6plex [K]; 1xTMT6plex [N-Term]		0.000136237	0	1	1	2	Q0P8B2	Q0P8B2 [434-447]	1	2065.28	0	1.586	1.152	1.121	0.874	1.12	87.5	138.8	100.9	98.2	76.5	98.1		High	High	High	High	High	High	High	0	9.826e-05	4.22
FALSE	High	[R].LTKNPLNPQLVELK.[D]	2xTMT6plex [K3; K14]; 1xTMT6plex [N-Term]		3.4867e-06	0	1	1	3	Q0P8B2	Q0P8B2 [434-447]	1	2294.44	0	0.802	0.845	0.389	0.423	0.334	158.2	126.9	133.6	61.6	66.9	52.8		High	High	High	High	High	High	High	0	2.932e-06	5.34
FALSE	High	[R].LTKNPLNPQLVELKDVLNR.[M]	TMT6plex [K]; 1xTMT6plex [N-Term]		7.20505e-05	0	1	1	2	Q0P8B2	Q0P8B2 [434-452]	2	2662.6	0	2.684	1.517	2.113	1.616	2.263	53.6	143.9	81.3	113.3	86.6	121.3		High	High	High	High	High	High	High	0	5.344e-05	5.08
FALSE	High	[R].LTKNPLNPQLVELKDVLNR.[M]	2xTMT6plex [K3; K14]; 1xTMT6plex [N-Term]		8.78977e-11	0	1	1	1	Q0P8B2	Q0P8B2 [434-452]	2	2891.76	0	0.879	1.055	0.815	0.759	0.814	112.7	99.1	118.9	91.9	85.5	91.8		High	High	High	High	High	High	High	0	1.129e-10	6.19
FALSE	High	[R].TLESATLQDLGQASSVLLDKDNTTLVNGAGEK.[A]	2xTMT6plex [K20; K32]		8.92431e-09	0	1	1	2	O69289	O69289 [307-338]	1	3747.01	0	2.962	1.398	4.789	3.751	6.466	29.5	87.3	41.2	141.1	110.5	190.5		High	High	High	High	High	High	High	0	1.342e-08	9.65
FALSE	High	[K].TLESALAAANLGVNPNNDGESVK.[L]	1xTMT6plex [K23]; 1xTMT6plex [N-Term]		4.50349e-11	0	1	1	7	Q9PIR0	Q9PIR0 [77-99]	0	2742.47	0	1.154	1.104	1.383	1.391	1.489	79.8	92.1	88.1	110.3	111	118.8		High	High	High	High	High	High	High	0	1.131e-10	6.89
FALSE	High	[K].LTLAAGVK.[D]	1xTMT6plex [K8]; 1xTMT6plex [N-Term]		0.000686626	0	1	1	1	Q9PI05	Q9PI05 [782-789]	0	1230.82	0	0.978	0.98	0.767	0.556	0.74	119.5	116.9	117.1	91.7	66.4	88.5		High	High	High	High	High	High	High	0	0.0004658	2.32
FALSE	High	[K].LTLAAGVKDVPLK.[A]	2xTMT6plex [K8; K13]; 1xTMT6plex [N-Term]		8.33343e-06	0	1	1	3	Q9PI05	Q9PI05 [782-794]	1	2012.31	0	1.263	1.322	10.571	10.859	9.956	17.2	21.7	22.7	181.4	186.3	170.8		High	High	High	High	High	High	High	0	1.109e-05	3.24
FALSE	High	[K].LTLASGDGGK.[G]	1xTMT6plex [K10]; 1xTMT6plex [N-Term]		2.64455e-05	0	1	1	4	Q0PC41	Q0PC41 [8-17]	0	1376.81	0	1.169	1.043	0.69	0.676	0.707	113.6	132.7	118.4	78.3	76.7	80.3		High	High	High	High	High	High	High	0	2.039e-05	2.73
FALSE	High	[K].TLESALAAANLGVNPNNDGESVK.[L]	1xTMT6plex [K23]		2.03797e-06	0	1	1	1	Q9PIR0	Q9PIR0 [77-99]	0	2513.3	0	0.936	0.934	1.022	0.997	1.056	100.9	94.5	94.3	103.1	100.6	106.6		High	High	High	High	High	High	High	0	1.744e-06	4.11
FALSE	High	[K].LTLDKVNATHLSAVLAK.[L]	2xTMT6plex [K5; K17]; 1xTMT6plex [N-Term]		3.66788e-06	0	1	1	2	Q9PP65	Q9PP65 [250-266]	1	2481.54	0	1.079	1.025	1.052	0.997	0.983	97.8	105.5	100.2	102.9	97.5	96.1		High	High	High	High	High	High	High	0	3.066e-06	5.17
FALSE	High	[K].LTLDNSEK.[A]	1xTMT6plex [K8]; 1xTMT6plex [N-Term]		0.000693486	0	1	1	3	Q0P807	Q0P807 [71-78]	0	1377.8	0	0.966	0.889	0.466	0.491	0.422	141.7	136.9	126	66.1	69.5	59.8		High	High	High	High	High	High	High	2.678e-05	0.0005349	2.89
FALSE	High	[K].LTKEPLSLEAPLGNEDDGKFGDFVEDR.[N]	TMT6plex [K]; 1xTMT6plex [N-Term]		5.65138e-05	0	1	1	2	Q0P9Q1	Q0P9Q1 [506-532]	2	3449.78	0	1.77	1.21	1.231	1.313	1.356	76.1	134.8	92.1	93.7	100	103.3		High	High	High	High	High	High	High	0	0.0001301	3.81
FALSE	High	[K].TLESFGVK.[Y]	1xTMT6plex [K8]; 1xTMT6plex [N-Term]		0.000296166	0	1	1	1	Q0PAH7	Q0PAH7 [23-30]	0	1338.8	0	0.813	0.885	0.54	0.6	0.42	140.9	114.5	124.7	76.1	84.5	59.2		High	High	High	High	High	High	High	0	0.0002072	2.56
FALSE	High	[K].LTGTALGLK.[N]	1xTMT6plex [K9]; 1xTMT6plex [N-Term]		0.000556998	0	1	1	5	Q9PII8	Q9PII8 [104-112]	0	1331.87	0	0.889	1.009	1.066	1.152	1.006	98	87.2	98.9	104.5	112.9	98.6		High	High	High	High	High	High	High	0	0.0003796	2.6
FALSE	High	[K].LTGTALGLK.[N]	1xTMT6plex [K9]		0.000634087	0	1	1	4	Q9PII8	Q9PII8 [104-112]	0	1102.7	0	1.381	0.974	1.089	1.145	1.286	87.3	120.5	85	95	99.9	112.2		High	High	High	High	High	High	High	0	0.0004313	2.3
FALSE	High	[K].LTDLELKELAK.[L]	2xTMT6plex [K7; K11]; 1xTMT6plex [N-Term]		0.000150718	0	1	1	1	Q0P9P0	Q0P9P0 [63-73]	1	1960.23	0	1.074	1.325	0.211	0.142	0.201	151.8	163	201.2	32	21.6	30.5		High	High	High	High	High	High	High	0	0.0001085	1.63
FALSE	High	[R].LTDLVLESK.[E]	1xTMT6plex [K9]; 1xTMT6plex [N-Term]		0.000102657	0	1	1	1	Q9PIP3	Q9PIP3 [138-146]	0	1475.91	0	1.128	0.991	0.633	0.683	0.659	117.8	132.9	116.7	74.6	80.4	77.6		High	High	High	High	High	High	High	0	7.462e-05	2.73
FALSE	High	[K].TLGDLYVTSMTFKDGELYALSK.[N]	2xTMT6plex [K13; K22]; 1xTMT6plex [N-Term]		0.000344372	0	1	1	1	Q0PCA8	Q0PCA8 [433-454]	1	3139.72	0	0.772	1.124	1.468	1.454	1.628	80.6	62.2	90.6	118.3	117.2	131.2		High	High	High	High	High	High	High	0	0.0002398	3
FALSE	High	[K].LTDTYTTK.[L]	1xTMT6plex [K8]; 1xTMT6plex [N-Term]		0.000177141	0	1	1	1	Q9PIR0	Q9PIR0 [163-170]	0	1400.8	0	1.069	1.083	1.055	1.208	1.041	92.9	99.3	100.6	98.1	112.3	96.7		High	High	High	High	High	High	High	0	0.0001262	2.47
FALSE	High	[K].LTDTYTTKLDEGVK.[S]	2xTMT6plex [K8; K14]; 1xTMT6plex [N-Term]		1.188e-05	0	1	1	1	Q9PIR0	Q9PIR0 [163-176]	1	2271.31	0	0.974	1.221	8.457	6.989	10.376	20.7	20.1	25.2	174.9	144.5	214.6		High	High	High	High	High	High	High	0	9.488e-06	3.49
FALSE	High	[R].TLFSDENTASSDELKALASK.[L]	2xTMT6plex [K15; K20]; 1xTMT6plex [N-Term]		4.27017e-10	0	1	1	1	Q0PC70	Q0PC70 [240-259]	1	2814.53	0	1.148	1.434	1.398	1.439	1.944	71.7	82.4	102.9	100.3	103.2	139.5		High	High	High	High	High	High	High	0	5.152e-10	7.07
FALSE	High	[R].TLFSDENTASSDELK.[A]	1xTMT6plex [K15]; 1xTMT6plex [N-Term]		6.24392e-08	0	1	1	4	Q0PC70	Q0PC70 [240-254]	0	2115.09	0	0.901	0.934	0.733	0.701	0.635	122.4	110.3	114.3	89.6	85.8	77.7		High	High	High	High	High	High	High	0	6.179e-08	5.92
FALSE	High	[R].TLFSDENTASSDELK.[A]	1xTMT6plex [K15]		4.38777e-05	0	1	1	2	Q0PC70	Q0PC70 [240-254]	0	1885.92	0	2.193	1.382	1.498	1.228	1.686	66.8	146.4	92.3	100	82	112.6		High	High	High	High	High	High	High	0	3.302e-05	4.31
FALSE	High	[K].TLFALTHDDAYFDSADR.[L]	1xTMT6plex [N-Term]		1.24362e-07	0	1	1	1	Q0P841	Q0P841 [498-514]	0	2187.06	0	1.029	1.129	0.991	0.977	1.027	97.5	100.4	110.1	96.6	95.3	100.1		High	High	High	High	High	High	High	0	1.189e-07	5.44
FALSE	High	[R].LTEGPFANFTALVEEYDMVR.[G]	1xTMT6plex [N-Term]		7.74419e-13	0	1	1	1	Q9PI36	Q9PI36 [131-150]	0	2531.27	0	0.825	0.887	0.791	0.74	0.71	121.1	99.9	107.5	95.8	89.7	86		High	High	High	High	High	High	High	0	1.218e-12	7.92
FALSE	High	[R].LTEGPFANFTALVEEYDMVR.[G]	1xOxidation [M18]; 1xTMT6plex [N-Term]		3.99796e-08	0	1	1	1	Q9PI36	Q9PI36 [131-150]	0	2547.26	0	1.01	1.124	0.749	0.752	0.538	116	117.2	130.4	86.9	87.2	62.4		High	High	High	High	High	High	High	0	4.031e-08	5.45
FALSE	High	[K].LTELKNQGQNVPVQYEK.[A]	2xTMT6plex [K5; K17]; 1xTMT6plex [N-Term]		6.61845e-07	0	1	1	2	Q0PA90	Q0PA90 [487-503]	1	2675.53	0	0.925	1.18	1.227	1.107	1.227	90	83.3	106.2	110.4	99.7	110.5		High	High	High	High	High	High	High	0	5.913e-07	4.29
FALSE	High	[K].TLEYLQLATQKK.[C]	2xTMT6plex [K11; K12]; 1xTMT6plex [N-Term]		6.30751e-08	0	1	1	2	O69290	O69290 [116-127]	1	2123.3	0	1.173	1.358	0.901	0.9	0.916	96	112.7	130.4	86.6	86.5	87.9		High	High	High	High	High	High	High	0	6.21e-08	3.76
FALSE	High	[K].TLEYLQLATQK.[K]	1xTMT6plex [K11]; 1xTMT6plex [N-Term]		1.10124e-07	0	1	1	3	O69290	O69290 [116-126]	0	1766.05	0	0.984	1.04	0.71	0.731	0.726	115.6	113.7	120.2	82	84.5	83.9		High	High	High	High	High	High	High	0	1.061e-07	4.2
FALSE	High	[K].LTFLDTPGHEAFTAMR.[A]	1xTMT6plex [N-Term]		3.23169e-08	0	1	1	2	Q9PIZ1	Q9PIZ1 [421-436]	0	2036.05	0	1.162	1.087	0.85	0.835	0.876	103.3	120	112.3	87.8	86.2	90.5		High	High	High	High	High	High	High	0	3.262e-08	5.25
FALSE	High	[K].LTFLDTPGHEAFTAMR.[A]	1xOxidation [M15]; 1xTMT6plex [N-Term]		5.12415e-06	0	1	1	2	Q9PIZ1	Q9PIZ1 [421-436]	0	2052.04	0	1.178	1.263	0.984	0.964	0.931	94.9	111.9	119.9	93.4	91.5	88.4		High	High	High	High	High	High	High	0	4.229e-06	4.29
FALSE	High	[R].LTFPLYDHK.[D]	1xTMT6plex [K9]; 1xTMT6plex [N-Term]		0.000474675	0	1	1	2	Q9PM37	Q9PM37 [192-200]	0	1591.92	0	0.926	0.918	0.623	0.573	0.604	129.2	119.6	118.6	80.5	74.1	78		High	High	High	High	High	High	High	0	0.0003254	2.97
FALSE	High	[K].LTGAQLLK.[L]	1xTMT6plex [K8]; 1xTMT6plex [N-Term]		0.000425157	0	1	1	2	Q0P8Q2	Q0P8Q2 [356-363]	0	1301.86	0	0.856	0.893	0.878	0.89	0.811	112.6	96.4	100.6	98.9	100.2	91.3		High	High	High	High	High	High	High	0	0.0002923	2.46
FALSE	High	[K].TLEVLSK.[L]	1xTMT6plex [K7]; 1xTMT6plex [N-Term]		0.000451499	0	1	1	4	Q0PAP4	Q0PAP4 [33-39]	0	1247.8	0	0.911	1.072	0.786	1.012	0.688	109.7	100	117.6	86.2	111.1	75.5		High	High	High	High	High	High	High	0	0.0003117	2.41
FALSE	High	[K].TLETQSADLGYAFVEVYPDLQKNDQTQEATVVFK.[V]	2xTMT6plex [K22; K34]; 1xTMT6plex [N-Term]		2.99523e-10	0	1	1	1	Q0PC08	Q0PC08 [303-336]	1	4535.38	0	1.044	1.027	1.369	1.293	1.414	83.9	87.7	86.2	114.9	108.5	118.7		High	High	High	High	High	High	High	0	3.677e-10	6.88
FALSE	High	[K].LTGHLMQLYGVCGDCNNQK.[A]	2xCarbamidomethyl [C12; C15]; 1xTMT6plex [K19]		0.00013217	0	1	1	1	P0C631	P0C631 [134-152]	0	2437.16	0	1.329	1.132	1.351	1.229	1.249	82.3	109.4	93.1	111.2	101.2	102.8		High	High	High	High	High	High	High	0	9.593e-05	3.78
FALSE	High	[K].LTGHLMQLYGVCGDCNNQK.[A]	2xCarbamidomethyl [C12; C15]; 1xTMT6plex [K19]; 1xTMT6plex [N-Term]		2.8617e-08	0	1	1	2	P0C631	P0C631 [134-152]	0	2666.33	0	1.151	1.2	1.091	1.104	1.06	90.8	104.5	109	99.1	100.3	96.3		High	High	High	High	High	High	High	0	2.927e-08	5.93
FALSE	High	[K].LTGHLMQLYGVCGDCNNQK.[A]	2xCarbamidomethyl [C12; C15]; 1xOxidation [M6]; 1xTMT6plex [K19]; 1xTMT6plex [N-Term]		2.02773e-08	0	1	1	1	P0C631	P0C631 [134-152]	0	2682.32	0	0.892	1.069	0.694	0.939	0.836	110.5	98.6	118.1	76.7	103.7	92.4		High	High	High	High	High	High	High	0	2.091e-08	5.77
FALSE	High	[K].TLETQNLEHDNLEQETLK.[E]	1xTMT6plex [K18]; 1xTMT6plex [N-Term]		4.41306e-07	0	1	1	1	Q0P978	Q0P978 [265-282]	0	2613.38	0	0.897	0.897	0.599	0.568	0.53	133.6	119.9	119.8	80	75.9	70.9		High	High	High	High	High	High	High	0	4.031e-07	6.64
FALSE	High	[K].LTGNLDGLHTMQER.[K]	1xTMT6plex [N-Term]		8.27113e-07	0	1	1	1	Q0P8H9	Q0P8H9 [137-150]	0	1813.94	0	0.763	0.982	1.13	1.25	1.094	96.5	73.7	94.7	109	120.6	105.5		High	High	High	High	High	High	High	0	7.353e-07	4.38
FALSE	High	[K].LTGSSGLSEEELNNMVK.[D]	1xOxidation [M15]; 1xTMT6plex [K17]		0.000168423	0	1	1	2	O69298	O69298 [495-511]	0	2053.03	0	1.635	0.968	1.491	1.118	1.414	78.7	128.7	76.2	117.3	87.9	111.2		High	High	High	High	High	High	High	0	0.0001207	3.14
FALSE	High	[K].LTGSSGLSEEELNNMVK.[D]	1xTMT6plex [K17]; 1xTMT6plex [N-Term]		2.06403e-11	0	1	1	5	O69298	O69298 [495-511]	0	2266.2	0	1.131	1.156	1.168	1.09	1.07	90.7	102.6	104.8	106	98.9	97		High	High	High	High	High	High	High	0	2.819e-11	6.51
FALSE	High	[K].LTGSSGLSEEELNNMVK.[D]	1xOxidation [M15]; 1xTMT6plex [K17]; 1xTMT6plex [N-Term]		3.87826e-08	0	1	1	6	O69298	O69298 [495-511]	0	2282.2	0	0.994	1.043	1.111	1.058	1.028	96.3	95.7	100.4	106.9	101.9	98.9		High	High	High	High	High	High	High	0	3.886e-08	5.94
FALSE	High	[K].LTGSSGLSEEELNNMVKDAELHKEEDK.[K]	3xTMT6plex [K17; K23; K27]; 1xTMT6plex [N-Term]		3.20724e-09	0	1	1	1	O69298	O69298 [495-521]	2	3919.08	0	1.098	0.985	0.985	1.109	1.195	94.2	103.4	92.7	92.7	104.5	112.5		High	High	High	High	High	High	High	0	3.585e-09	6.64
FALSE	High	[K].LTLDNSEKAELTNTFNQLLER.[S]	1xTMT6plex [K8]; 1xTMT6plex [N-Term]		6.00521e-05	0	1	1	1	Q0P807	Q0P807 [71-91]	1	2907.58	0	0.969	1.077	0.87	0.905	0.957	103.8	100.6	111.8	90.4	93.9	99.4		High	High	High	High	High	High	High	0	4.497e-05	4.71
FALSE	High	[K].LTLDSATMANK.[L]	1xTMT6plex [K11]; 1xTMT6plex [N-Term]		0.000679833	0	1	1	2	Q9PMV3	Q9PMV3 [187-197]	0	1622.92	0	1.034	0.939	0.818	0.797	0.711	113.2	117.1	106.3	92.6	90.2	80.6		High	High	High	High	High	High	High	2.678e-05	0.0005221	3.16
FALSE	High	[K].LTLDSATMANK.[L]	1xOxidation [M8]; 1xTMT6plex [K11]; 1xTMT6plex [N-Term]		0.000603272	0	1	1	2	Q9PMV3	Q9PMV3 [187-197]	0	1638.91	0	1.095	1.052	0.75	0.72	0.749	111.8	122.5	117.6	83.9	80.5	83.7		High	High	High	High	High	High	High	0	0.0004108	2.17
FALSE	High	[K].LTLEDAQSANDTFNLFMGDEVEPR.[R]	1xTMT6plex [N-Term]		1.19422e-07	0	1	1	1	O87667	O87667 [730-753]	0	2941.41	0	0.945	1.073	1.188	1.122	1.28	90.8	85.8	97.4	107.9	101.9	116.2		High	High	High	High	High	High	High	0	1.147e-07	5.96
FALSE	High	[K].LTNLDVEFAMRDNPETPAVPPQK.[M]	1xTMT6plex [K23]; 1xTMT6plex [N-Term]		3.03336e-07	0	1	1	2	Q0PBR5	Q0PBR5 [106-128]	1	3040.62	0	0.925	1.055	1.821	1.729	1.96	70.7	65.4	74.6	128.7	122.2	138.5		High	High	High	High	High	High	High	0	8.603e-06	5.76
FALSE	High	[K].LTNLKDLLPVLEQLQK.[T]	TMT6plex [K]; 1xTMT6plex [N-Term]		4.75793e-05	0	1	1	1	O69289	O69289 [226-241]	1	2323.44	0	9.043	2.595	15.131	10.298	23.12	9.8	88.7	25.4	148.4	101	226.7		High	High	High	High	High	High	High	0	3.593e-05	6.23
FALSE	High	[K].LTNLKDLLPVLEQLQK.[T]	2xTMT6plex [K5; K16]; 1xTMT6plex [N-Term]		1.40087e-10	0	1	1	11	O69289	O69289 [226-241]	1	2552.6	0	0.855	0.951	1.787	1.79	1.901	72.4	61.9	68.9	129.4	129.7	137.7		High	High	High	High	High	High	High	0	3.598e-08	6.7
FALSE	High	[K].TLENLQALSNEKK.[A]	2xTMT6plex [K12; K13]; 1xTMT6plex [N-Term]		3.39101e-07	0	1	1	4	P0C632	P0C632 [52-64]	1	2175.3	0	0.945	1.054	0.719	0.729	0.726	116	109.6	122.2	83.5	84.5	84.2		High	High	High	High	High	High	High	0	6.607e-06	5.39
FALSE	High	[K].TLENLQALSNEK.[K]	1xTMT6plex [K12]; 1xTMT6plex [N-Term]		3.0474e-05	0	1	1	1	P0C632	P0C632 [52-63]	0	1818.04	0	1.055	1.106	0.774	0.691	0.657	113.5	119.8	125.6	87.9	78.5	74.6		High	High	High	High	High	High	High	0	2.341e-05	3.83
FALSE	High	[K].TLENANK.[V]	1xTMT6plex [K7]; 1xTMT6plex [N-Term]		0.000225658	0	1	1	1	Q0PAT7	Q0PAT7 [140-146]	0	1247.74	0	0.684	0.789	2.708	2.775	2.692	56.3	38.6	44.5	152.6	156.3	151.7		High	High	High	High	High	High	High	0	0.0001595	2.41
FALSE	High	[K].TLELNGVGYK.[A]	1xTMT6plex [K10]; 1xTMT6plex [N-Term]		3.4867e-06	0	1	1	4	Q0P7T9	Q0P7T9 [86-95]	0	1551.91	0	0.955	0.97	0.986	1.026	0.904	102.7	98.1	99.6	101.3	105.4	92.8		High	High	High	High	High	High	High	0	2.919e-06	3.68
FALSE	High	[K].LTNPEELEK.[L]	1xTMT6plex [K9]; 1xTMT6plex [N-Term]		0.000591362	0	1	1	3	Q0PBR6	Q0PBR6 [180-188]	0	1530.88	0	0.967	0.956	0.595	0.577	0.54	129.5	125.2	123.7	77	74.7	69.9		High	High	High	High	High	High	High	0.0004081	0.002199	2.84
FALSE	High	[K].LTNPEELEKLTLK.[E]	2xTMT6plex [K9; K13]; 1xTMT6plex [N-Term]		0.000201968	0	1	1	1	Q0PBR6	Q0PBR6 [180-192]	1	2215.35	0	0.956	1.048	0.797	0.667	0.725	115.5	110.4	121.1	92.1	77	83.8		High	High	High	High	High	High	High	0	0.0001436	3.07
FALSE	High	[K].LTNPLALLGAFSHLKK.[L]	2xTMT6plex [K15; K16]; 1xTMT6plex [N-Term]		3.84892e-09	0	1	1	1	Q0P9P5	Q0P9P5 [116-131]	1	2410.52	0	1.223	1.29	1.549	1.377	1.443	76.1	93.1	98.2	117.9	104.9	109.8		High	High	High	High	High	High	High	0	4.251e-09	4.95
FALSE	High	[K].LTNYNTLEMLK.[N]	1xTMT6plex [K11]; 1xTMT6plex [N-Term]		0.000143296	0	1	1	1	Q0P9L9	Q0P9L9 [273-283]	0	1798.02	0	0.692	0.796	0.65	0.487	0.547	143.8	99.5	114.4	93.5	70.1	78.7		High	High	High	High	High	High	High	0	0.0001032	4.09
FALSE	High	[K].TLEGNYKSEK.[L]	2xTMT6plex [K7; K10]; 1xTMT6plex [N-Term]		0.000693486	0	1	1	1	Q0P921	Q0P921 [91-100]	1	1856.07	0	0.956	1.086	1.492	1.612	1.557	77.9	74.5	84.6	116.2	125.6	121.3		High	High	High	High	High	High	High	0	0.0004684	2.27
FALSE	High	[K].LTPDLMDVVLESLDR.[M]	1xOxidation [M6]; 1xTMT6plex [N-Term]		8.55716e-05	0	1	1	3	Q0PBM2	Q0PBM2 [82-96]	0	1961.05	0	0.877	0.826	0.778	0.833	0.775	117.9	103.4	97.4	91.8	98.2	91.4		High	High	High	High	High	High	High	0	6.279e-05	4.64
FALSE	High	[K].LTPDSSLKEALK.[L]	2xTMT6plex [K8; K12]; 1xTMT6plex [N-Term]		0.000460632	0	1	1	1	Q0P8S9	Q0P8S9 [8-19]	1	1989.22	0	1.17	1.075	8.333	9.489	9.305	19.8	23.1	21.2	164.6	187.5	183.8		High	High	High	High	High	High	High	0	0.0003185	2.19
FALSE	High	[R].LTPEMFCELNPELAKEQDLK.[A]	1xCarbamidomethyl [C7]; 2xTMT6plex [K15; K20]; 1xTMT6plex [N-Term]		0.000105819	0	1	1	1	Q0P8A7	Q0P8A7 [824-843]	1	3092.66	0	1.045	1.085	0.844	0.775	0.886	106.5	111.3	115.6	89.8	82.5	94.3		High	High	High	High	High	High	High	0	7.699e-05	5.54
FALSE	High	[R].LTPEMFCELNPELAKEQDLK.[A]	1xCarbamidomethyl [C7]; 1xOxidation [M5]; 2xTMT6plex [K15; K20]; 1xTMT6plex [N-Term]		1.03091e-05	0	1	1	2	Q0P8A7	Q0P8A7 [824-843]	1	3108.66	0	1.202	1.392	1.502	1.419	1.664	73.4	88.1	102.1	110.2	104.1	122.1		High	High	High	High	High	High	High	0	8.289e-06	5.89
FALSE	High	[K].LTPLLHGGEHMGGR.[R]	1xTMT6plex [N-Term]		8.61324e-07	0	1	1	6	Q0PBR4	Q0PBR4 [222-235]	0	1703.92	0	0.971	1.003	0.925	0.887	0.93	105	101.9	105.3	97.1	93.1	97.6		High	High	High	High	High	High	High	0	7.642e-07	4.92
FALSE	High	[K].LTPLLHGGEHMGGR.[R]	1xOxidation [M11]; 1xTMT6plex [N-Term]		1.89318e-05	0	1	1	8	Q0PBR4	Q0PBR4 [222-235]	0	1719.92	0	0.975	1.103	1.071	1.059	1.015	96.4	94	106.3	103.2	102.1	97.8		High	High	High	High	High	High	High	0.0002294	0.001492	3.67
FALSE	High	[K].LTPLLHGGEHMGGRR.[S]	1xTMT6plex [N-Term]		0.000257237	0	1	1	2	Q0PBR4	Q0PBR4 [222-236]	1	1860.02	0	0.912	1.162	1.68	1.58	1.869	73.1	66.7	85	122.9	115.6	136.7		High	High	High	High	High	High	High	0	0.0001809	4.33
FALSE	High	[K].LTPNYDTEEQKLENLFK.[E]	2xTMT6plex [K11; K17]; 1xTMT6plex [N-Term]		7.42711e-05	0	1	1	1	Q0PBX5	Q0PBX5 [125-141]	1	2769.53	0	1.048	1.021	0.654	0.63	0.624	120.6	126.3	123.1	78.8	76	75.2		High	High	High	High	High	High	High	0	5.517e-05	4.11
FALSE	High	[K].TLEGELALGHNR.[Y]	1xTMT6plex [N-Term]		9.70113e-06	0	1	1	1	Q0PBU3	Q0PBU3 [62-73]	0	1538.85	0	0.857	0.754	1.494	1.582	1.883	79.3	68	59.8	118.4	125.4	149.2		High	High	High	High	High	High	High	0	7.783e-06	4.43
FALSE	High	[K].LTPQENKQELPKPSNQAQEK.[Q]	3xTMT6plex [K7; K12; K20]; 1xTMT6plex [N-Term]		0.000117075	0	1	1	1	Q0PAI7	Q0PAI7 [194-213]	1	3223.85	0	1.002	1.265	3.549	3.939	4.142	40.3	40.4	50.9	143	158.6	166.8		High	High	High	High	High	High	High	0	8.5e-05	3.99
FALSE	High	[K].LTPSELELNEFLK.[L]	1xTMT6plex [K13]; 1xTMT6plex [N-Term]		1.8416e-06	0	1	1	2	Q0P9X6	Q0P9X6 [5-17]	0	1991.15	0	1.026	0.961	0.856	0.791	0.797	110.5	113.4	106.1	94.5	87.3	88.1		High	High	High	High	High	High	High	0	1.577e-06	4.64
FALSE	High	[K].TLEGELALGHNR.[Y]			3.0474e-05	0	1	1	2	Q0PBU3	Q0PBU3 [62-73]	0	1309.69	0												NoQuanLabels	High	High	High	High	High	High	High	0	2.335e-05	3.59
FALSE	High	[K].LTPYLSLPHK.[L]	1xTMT6plex [K10]; 1xTMT6plex [N-Term]		6.80494e-06	0	1	1	1	Q0P8H7	Q0P8H7 [10-19]	0	1627	0	0.504	1.054	10.38	11.59	10.02	17.4	8.7	18.3	180.3	201.3	174		High	High	High	High	High	High	High	0	5.559e-06	3.74
FALSE	High	[K].TLEEPPSYVK.[F]	1xTMT6plex [K10]; 1xTMT6plex [N-Term]		6.12801e-05	0	1	1	2	Q0P999	Q0P999 [141-150]	0	1620.92	0	1.03	1.078	0.917	0.856	0.88	104.2	107.3	112.2	95.5	89.1	91.7		High	High	High	High	High	High	High	0	0.0001474	3.69
FALSE	High	[K].LTQEEAMDPNLVK.[V]	1xTMT6plex [K13]; 1xTMT6plex [N-Term]		1.30141e-05	0	1	1	3	Q0PA77	Q0PA77 [128-140]	0	1946.07	0	0.977	1.039	0.77	0.856	0.799	110.3	107.8	114.5	85	94.4	88.1		High	High	High	High	High	High	High	0	2.277e-05	4.52
FALSE	High	[K].LTQEEAMDPNLVK.[V]	1xOxidation [M7]; 1xTMT6plex [K13]; 1xTMT6plex [N-Term]		3.88577e-05	0	1	1	3	Q0PA77	Q0PA77 [128-140]	0	1962.06	0	0.974	1.049	0.875	0.857	0.888	106.3	103.5	111.6	93	91.1	94.4		High	High	High	High	High	High	High	0	2.947e-05	3.59
FALSE	High	[K].LTQEELTQASNR.[L]	1xTMT6plex [N-Term]		5.92041e-07	0	1	1	4	Q9PM77	Q9PM77 [65-76]	0	1618.86	0	0.862	0.967	0.551	0.485	0.523	136.7	117.9	132.2	75.3	66.3	71.6		High	High	High	High	High	High	High	0	5.32e-07	4.31
FALSE	High	[K].LTNLDSNLQGEELLDAK.[G]	1xTMT6plex [K17]; 1xTMT6plex [N-Term]		2.40278e-07	0	1	1	1	Q0P961	Q0P961 [23-39]	0	2331.28	0	1	1.08	3.553	3.576	3.881	42.6	42.6	46	151.3	152.3	165.3		High	High	High	High	High	High	High	0	2.248e-07	6.27
FALSE	High	[R].LTDLDPLPYSLLFER.[F]	1xTMT6plex [N-Term]		9.06084e-07	0	1	1	1	Q9PPI9	Q9PPI9 [401-415]	0	2021.12	0	1.089	1.226	0.885	0.831	0.903	101.1	110.1	124	89.5	84.1	91.3		High	High	High	High	High	High	High	0	8.044e-07	3.85
FALSE	High	[K].LTNFENPK.[S]	1xTMT6plex [K8]; 1xTMT6plex [N-Term]		0.000106894	0	1	1	9	Q0P8Z5	Q0P8Z5 [28-35]	0	1420.82	0	0.936	1.017	0.726	0.748	0.698	117.1	109.6	119	85	87.6	81.7		High	High	High	High	High	High	High	0.0003132	0.001843	2.97
FALSE	High	[K].LTNEQTLNFDK.[A]	1xTMT6plex [K11]; 1xTMT6plex [N-Term]		1.97146e-05	0	1	1	3	Q0PCA8	Q0PCA8 [256-266]	0	1780.98	0	0.849	0.93	0.797	0.753	0.709	119.1	101.1	110.7	94.9	89.7	84.4		High	High	High	High	High	High	High	0	1.536e-05	4.12
FALSE	High	[K].LTLEDCGTHEGVELNELTADSSLLETLEER.[L]	1xCarbamidomethyl [C6]; 1xTMT6plex [N-Term]		1.8985e-10	0	1	1	2	Q9PI30	Q9PI30 [807-836]	0	3602.76	0	0.86	1.04	1.106	1.025	1.029	99	85.2	102.9	109.5	101.5	101.9		High	High	High	High	High	High	High	0	2.383e-10	7.26
FALSE	High	[K].LTLEGLVETNR.[-]	1xTMT6plex [N-Term]		1.80465e-06	0	1	1	4	Q9PN25	Q9PN25 [64-74]	0	1473.85	0	0.932	0.819	0.592	0.583	0.533	134.6	125.4	110.2	79.6	78.5	71.7		High	High	High	High	High	High	High	0	1.158e-05	3.56
FALSE	High	[K].LTLENESAVPPFALADESVNEELR.[L]	1xTMT6plex [N-Term]		3.52238e-10	0	1	1	2	Q9PHM7	Q9PHM7 [100-123]	0	2872.48	0	1.075	1.081	0.912	0.88	0.943	101.8	109.5	110	92.8	89.7	96.1		High	High	High	High	High	High	High	0	4.293e-10	7.03
FALSE	High	[K].LTLENSQQK.[A]	1xTMT6plex [K9]; 1xTMT6plex [N-Term]		3.54731e-05	0	1	1	1	Q0P7W8	Q0P7W8 [112-120]	0	1518.89	0	0.94	0.984	0.776	0.741	0.669	117.4	110.4	115.6	91.1	87	78.5		High	High	High	High	High	High	High	0	2.695e-05	2.79
FALSE	High	[K].LTLFDATDFPVQLAAEVK.[N]	1xTMT6plex [K18]; 1xTMT6plex [N-Term]		1.06827e-07	0	1	1	4	Q0PB68	Q0PB68 [36-53]	0	2436.38	0	1.508	1.241	0.949	0.868	0.794	94.3	142.3	117.1	89.5	81.9	74.9		High	High	High	High	High	High	High	0	1.037e-07	5.34
FALSE	High	[R].LTLGTSYENEK.[F]	1xTMT6plex [K11]; 1xTMT6plex [N-Term]		1.50379e-06	0	1	1	2	Q9PII2	Q9PII2 [344-354]	0	1712.95	0	1.244	1.075	0.647	0.688	0.518	116	144.3	124.7	75	79.8	60.1		High	High	High	High	High	High	High	0	1.306e-06	3.66
FALSE	High	[R].LTLHEKDEK.[T]	2xTMT6plex [K6; K9]; 1xTMT6plex [N-Term]		8.73204e-05	0	1	1	2	Q46124	Q46124 [103-111]	1	1800.08	0	1.051	0.92	0.721	0.836	0.637	116.2	122.1	106.9	83.8	97.1	74		High	High	High	High	High	High	High	0	6.434e-05	3.22
FALSE	High	[R].TLEPLVADMKELLK.[K]	2xTMT6plex [K10; K14]; 1xTMT6plex [N-Term]		1.32157e-07	0	1	1	2	Q9PHM8	Q9PHM8 [174-187]	1	2287.39	0	1.061	1.178	1.35	1.344	1.542	80.3	85.2	94.5	108.3	107.9	123.8		High	High	High	High	High	High	High	0	1.263e-07	3.05
FALSE	High	[R].TLEPLVADMK.[E]	1xOxidation [M9]; 1xTMT6plex [K10]; 1xTMT6plex [N-Term]		2.56541e-05	0	1	1	5	Q9PHM8	Q9PHM8 [174-183]	0	1590.92	0	0.762	0.991	0.576	0.558	0.476	137.5	104.8	136.3	79.3	76.7	65.4		High	High	High	High	High	High	High	0	9.625e-05	3.21
FALSE	High	[R].TLEPLVADMK.[E]	1xTMT6plex [K10]; 1xTMT6plex [N-Term]		9.37267e-05	0	1	1	1	Q9PHM8	Q9PHM8 [174-183]	0	1574.92	0	0.899	0.99	0.8	0.684	0.592	120.9	108.6	119.6	96.7	82.6	71.5		High	High	High	High	High	High	High	0	6.844e-05	3.22
FALSE	High	[K].LTLLEDRFKEYEHNLR.[S]	1xTMT6plex [K9]; 1xTMT6plex [N-Term]		7.60719e-06	0	1	1	1	Q0P9P7	Q0P9P7 [426-441]	2	2534.41	0	1.104	1.383	7.207	6.755	7.955	23.6	26.1	32.7	170.2	159.5	187.9		High	High	High	High	High	High	High	0	6.186e-06	5.03
FALSE	High	[K].LTLMGQFYVMDDKK.[T]	2xTMT6plex [K13; K14]; 1xTMT6plex [N-Term]		7.47414e-07	0	1	1	1	Q9PNB4	Q9PNB4 [298-311]	1	2376.33	0	0.895	1.182	0.933	0.826	0.825	106	94.8	125.3	98.9	87.6	87.4		High	High	High	High	High	High	High	0	6.669e-07	4.64
FALSE	High	[K].LTLMGQFYVMDDKK.[T]	1xOxidation [M]; 2xTMT6plex [K13; K14]; 1xTMT6plex [N-Term]		4.14207e-06	0	1	1	7	Q9PNB4	Q9PNB4 [298-311]	1	2392.32	0	0.977	0.982	0.767	0.713	0.656	117.8	115.1	115.7	90.3	83.9	77.3		High	High	High	High	High	High	High	0.000101	0.0007106	4.48
FALSE	High	[K].TLENNFSQMELYKEFAK.[K]	1xOxidation [M9]; 2xTMT6plex [K13; K17]; 1xTMT6plex [N-Term]		4.01807e-06	0	1	1	1	Q9PII2	Q9PII2 [278-294]	1	2795.49	0	1.014	1.124	0.701	0.74	0.702	113.6	115.2	127.7	79.6	84	79.8		High	High	High	High	High	High	High	0	3.347e-06	4.43
FALSE	High	[K].TLENNFSQMELYKEFAK.[K]	TMT6plex [K]; 1xTMT6plex [N-Term]		3.66788e-06	0	1	1	1	Q9PII2	Q9PII2 [278-294]	1	2550.33	0	2.781	1.455	2.039	1.573	1.995	55.3	153.9	80.5	112.8	87	110.4		High	High	High	High	High	High	High	0	3.076e-06	4.88
FALSE	High	[K].TLENNFSQMELYK.[E]	1xOxidation [M9]; 1xTMT6plex [K13]; 1xTMT6plex [N-Term]		0.000442544	0	1	1	1	Q9PII2	Q9PII2 [278-290]	0	2091.08	0												NoQuanValues	High	High	High	High	High	High	High	0	0.0003056	2.28
FALSE	High	[K].LTLQELQSEER.[L]	1xTMT6plex [N-Term]		4.01807e-06	0	1	1	1	Q0P8D6	Q0P8D6 [762-772]	0	1574.86	0	0.958	1.137	3.487	4.121	3.527	42.2	40.4	47.9	147	173.7	148.7		High	High	High	High	High	High	High	0	3.358e-06	4.37
FALSE	High	[K].TLENNFSQMELYK.[E]	1xTMT6plex [K13]; 1xTMT6plex [N-Term]		2.68608e-07	0	1	1	2	Q9PII2	Q9PII2 [278-290]	0	2075.09	0	0.917	0.975	0.558	0.643	0.383	134	123	130.6	74.8	86.2	51.3		High	High	High	High	High	High	High	0	2.507e-07	5.3
FALSE	High	[K].TLENLVGVKGENKK.[L]	3xTMT6plex [K9; K13; K14]; 1xTMT6plex [N-Term]		1.02052e-05	0	1	1	3	Q0P950	Q0P950 [12-25]	2	2445.52	0	1.033	1.124	1.247	1.377	1.198	86	88.8	96.6	107.2	118.4	103		High	High	High	High	High	High	High	0	8.224e-06	4.14
FALSE	High	[K].LTLVADNDER.[L]	1xTMT6plex [N-Term]		1.27531e-05	0	1	1	3	Q0PB53	Q0PB53 [57-66]	0	1374.74	0	0.898	0.924	0.626	0.66	0.59	127.7	114.6	118.1	80	84.3	75.3		High	High	High	High	High	High	High	0	1.014e-05	3.17
FALSE	High	[K].LTLVADNDERLQNK.[S]	1xTMT6plex [K14]; 1xTMT6plex [N-Term]		9.5317e-07	0	1	1	4	Q0PB53	Q0PB53 [57-70]	1	2087.19	0	1.026	1.169	1.06	1.011	1.038	95.2	97.6	111.2	100.9	96.2	98.8		High	High	High	High	High	High	High	0	0.0001464	3.94
FALSE	High	[K].LTLVAPASEK.[S]	1xTMT6plex [K10]; 1xTMT6plex [N-Term]		0.000153793	0	1	1	3	Q9PIK6	Q9PIK6 [32-41]	0	1486.92	0	0.881	0.921	0.569	0.629	0.512	133	117.1	122.5	75.7	83.6	68.1		High	High	High	High	High	High	High	0	0.0001104	3.12
FALSE	High	[K].LTLYNKELLFSDMK.[K]	1xOxidation [M13]; 2xTMT6plex [K6; K14]; 1xTMT6plex [N-Term]		0.000416718	0	1	1	1	Q0PAB4	Q0PAB4 [250-263]	1	2418.39	0	1.102	1.13	1.297	1.38	1.516	80.8	89.1	91.3	104.8	111.5	122.5		High	High	High	High	High	High	High	0	0.000289	2.52
FALSE	High	[K].TLENLVGVKGENKK.[L]	3xTMT6plex [K9; K13; K14]		6.91925e-05	0	1	1	1	Q0P950	Q0P950 [12-25]	2	2216.36	0												NoQuanValues	High	High	High	High	High	High	High	0	5.15e-05	3.25
FALSE	High	[K].LTMVSAYDYHSAR.[L]	1xTMT6plex [N-Term]		1.62631e-05	0	1	1	1	Q9PIK1	Q9PIK1 [18-30]	0	1742.87	0												NoQuanValues	High	High	High	High	High	High	High	0	1.274e-05	3.9
FALSE	High	[K].LTMVSAYDYHSAR.[L]	1xOxidation [M3]; 1xTMT6plex [N-Term]		1.31466e-05	0	1	1	1	Q9PIK1	Q9PIK1 [18-30]	0	1758.87	0	1.001	0.988	1.091	0.995	1.161	96.2	96.3	95	104.9	95.7	111.7		High	High	High	High	High	High	High	0	1.048e-05	3.54
FALSE	High	[K].LTNDLAVAVDQLGTR.[K]	1xTMT6plex [N-Term]		1.34182e-09	0	1	1	1	Q0PCA1	Q0PCA1 [274-288]	0	1815.02	0	0.806	0.999	0.812	0.799	0.73	116.6	94	116.4	94.7	93.2	85.1		High	High	High	High	High	High	High	0	1.545e-09	4.61
FALSE	High	[K].LTNDLAVAVDQLGTRK.[G]	1xTMT6plex [K16]; 1xTMT6plex [N-Term]		5.13753e-11	0	1	1	1	Q0PCA1	Q0PCA1 [274-289]	1	2172.28	0	1.038	1.187	1.259	1.189	1.264	86.5	89.8	102.7	108.9	102.9	109.3		High	High	High	High	High	High	High	0	6.77e-11	6.08
FALSE	High	[K].TLENLVGVKGENK.[K]	2xTMT6plex [K9; K13]; 1xTMT6plex [N-Term]		2.27825e-06	0	1	1	2	Q0P950	Q0P950 [12-24]	1	2088.26	0	0.958	1.085	0.817	0.788	0.75	111.2	106.5	120.6	90.8	87.6	83.4		High	High	High	High	High	High	High	0	1.933e-06	3.71
FALSE	High	[K].TLENLVGVK.[G]	1xTMT6plex [K9]; 1xTMT6plex [N-Term]		0.000182586	0	1	1	2	Q0P950	Q0P950 [12-20]	0	1430.9	0	1.116	0.974	0.917	0.729	0.744	109.5	122.2	106.6	100.4	79.8	81.4		High	High	High	High	High	High	High	0	0.0001302	3.23
FALSE	High	[K].LTQENLAELLHK.[S]	1xTMT6plex [K12]; 1xTMT6plex [N-Term]		1.26585e-06	0	1	1	3	Q9PJ25	Q9PJ25 [144-155]	0	1867.11	0	1.225	1.137	1.051	0.882	0.851	97.6	119.6	111	102.6	86.1	83		High	High	High	High	High	High	High	0	3.775e-06	4.94
FALSE	High	[K].LTDLDMEQAK.[N]	1xTMT6plex [K10]; 1xTMT6plex [N-Term]		4.66256e-05	0	1	1	3	Q0PA07	Q0PA07 [181-190]	0	1621.89	0	0.981	0.98	0.606	0.636	0.572	125.6	123.3	123.1	76.2	79.9	71.9		High	High	High	High	High	High	High	0	3.512e-05	3.53
FALSE	High	[K].LTDLAHALAPNLSHK.[L]	1xTMT6plex [K15]; 1xTMT6plex [N-Term]		3.07204e-08	0	1	1	1	Q0P8W4	Q0P8W4 [233-247]	0	2059.21	0	0.876	1.125	3.952	3.571	4.314	40.4	35.4	45.5	159.8	144.4	174.4		High	High	High	High	High	High	High	0	3.131e-08	5.26
FALSE	High	[K].TLLAQTLAK.[F]	1xTMT6plex [K9]; 1xTMT6plex [N-Term]		6.0663e-05	0	1	1	1	Q9PIM0	Q9PIM0 [133-141]	0	1416.92	0	0.908	1.032	0.796	0.716	0.673	117.1	106.3	120.9	93.2	83.8	78.8		High	High	High	High	High	High	High	0	4.543e-05	3.14
FALSE	High	[K].TLLAGNGGSAADAQHLAGEFVSR.[F]	1xTMT6plex [N-Term]		4.56091e-12	0	1	1	1	Q9PMN3	Q9PMN3 [49-71]	0	2471.28	0	0.952	0.996	1.63	1.689	1.664	75.7	72	75.4	123.3	127.8	125.9		High	High	High	High	High	High	High	0	6.664e-12	8.4
FALSE	High	[R].LSPYLNNPK.[E]	1xTMT6plex [K9]; 1xTMT6plex [N-Term]		0.000679833	0	1	1	5	Q0PAB4	Q0PAB4 [274-282]	0	1503.89	0	1.035	1.048	0.829	0.846	0.8	107.9	111.7	113.2	89.5	91.3	86.4		High	High	High	High	High	High	High	0.000101	0.0007102	2.66
FALSE	High	[K].LSQALAFMEACGLNTSNTPSLR.[E]	1xCarbamidomethyl [C11]; 1xTMT6plex [N-Term]		2.47061e-06	0	1	1	1	Q0PAG3	Q0PAG3 [203-224]	0	2610.32	0	1.141	1.17	1.025	0.848	0.994	97.1	110.8	113.6	99.6	82.3	96.6		High	High	High	High	High	High	High	0	2.104e-06	5.86
FALSE	High	[K].TLKYDQNTETFAALMDKR.[G]	1xOxidation [M15]; 2xTMT6plex [K3; K17]; 1xTMT6plex [N-Term]		4.75793e-05	0	1	1	2	Q0P9S0	Q0P9S0 [172-189]	2	2848.55	0	0.844	1.084	0.984	1.027	1.064	100	84.3	108.3	98.3	102.7	106.4		High	High	High	High	High	High	High	0	3.595e-05	3.51
FALSE	High	[K].LSQDDSVK.[L]	1xTMT6plex [K8]; 1xTMT6plex [N-Term]		6.71236e-05	0	1	1	1	Q0PC33	Q0PC33 [137-144]	0	1349.77	0	0.896	0.789	0.454	0.456	0.456	148.1	132.8	116.8	67.2	67.6	67.5		High	High	High	High	High	High	High	0	5.002e-05	2.31
FALSE	High	[K].LSQELDHSLYGGVVPELAAR.[L]	1xTMT6plex [N-Term]		3.49567e-07	0	1	1	1	Q0P8R5	Q0P8R5 [33-52]	0	2383.28	0	1.238	1.153	0.976	0.881	0.914	97.4	120.5	112.3	95	85.8	89		High	High	High	High	High	High	High	0	3.202e-07	4.24
FALSE	High	[K].TLKYDQNTETFAALMDKR.[G]	2xTMT6plex [K3; K17]; 1xTMT6plex [N-Term]		3.42554e-07	0	1	1	4	Q0P9S0	Q0P9S0 [172-189]	2	2832.55	0	0.911	1.062	1.021	1.117	1.021	97.8	89.2	103.9	99.9	109.3	99.9		High	High	High	High	High	High	High	0	2.084e-06	4.63
FALSE	High	[K].LSQENLKDLEVK.[L]	2xTMT6plex [K7; K12]; 1xTMT6plex [N-Term]		8.64416e-05	0	1	1	2	Q0PC33	Q0PC33 [111-122]	1	2103.26	0	0.852	0.98	0.881	0.918	0.866	109.1	93	107	96.2	100.2	94.5		High	High	High	High	High	High	High	0	8.836e-05	4.15
FALSE	High	[K].LSQENLQNLLSR.[M]	1xTMT6plex [N-Term]		1.12093e-06	0	1	1	1	Q0P9U8	Q0P9U8 [172-183]	0	1643.93	0	0.842	0.948	0.25	0.278	0.225	169.3	142.6	160.6	42.3	47	38.1		High	High	High	High	High	High	High	0	9.815e-07	3.82
FALSE	High	[K].TLKYDQNTETFAALMDKR.[G]	1xOxidation [M15]; 2xTMT6plex [K3; K17]		0.000700412	0	1	1	1	Q0P9S0	Q0P9S0 [172-189]	2	2619.39	0												NoQuanValues	High	High	High	High	High	High	High	0	0.000474	1.93
FALSE	High	[K].LSQLCGAK.[L]	1xCarbamidomethyl [C5]; 1xTMT6plex [K8]; 1xTMT6plex [N-Term]		6.19034e-05	0	1	1	1	Q0P954	Q0P954 [205-212]	0	1334.79	0	0.789	1.048	0.534	0.557	0.489	135.8	107.1	142.4	72.6	75.7	66.4		High	High	High	High	High	High	High	0	4.63e-05	2.51
FALSE	High	[K].TLKYDQNTETFAALMDKR.[G]	2xTMT6plex [K3; K17]		7.78328e-07	0	1	1	1	Q0P9S0	Q0P9S0 [172-189]	2	2603.39	0	2.06	1.3	2.048	1.679	2.56	56.4	116.1	73.3	115.4	94.6	144.3		High	High	High	High	High	High	High	0	6.919e-07	5.16
FALSE	High	[K].TLLASLLANDGNK.[E]	1xTMT6plex [K13]		4.12915e-05	0	1	1	3	Q0PBW4	Q0PBW4 [162-174]	0	1558.9	0	1.356	1.17	1.441	1.375	1.519	76.3	103.5	89.3	110	105	116		High	High	High	High	High	High	High	0	0.0001934	4.38
FALSE	High	[K].LSQLLENSYNEK.[M]	1xTMT6plex [K12]; 1xTMT6plex [N-Term]		6.30751e-08	0	1	1	2	Q0P9V7	Q0P9V7 [700-711]	0	1896.05	0	0.821	0.89	0.574	0.669	0.558	133	109.2	118.3	76.3	89	74.2		High	High	High	High	High	High	High	0	3.875e-05	4.04
FALSE	High	[K].TLKYDQNTETFAALMDK.[R]	2xTMT6plex [K3; K17]; 1xTMT6plex [N-Term]		2.28989e-08	0	1	1	5	Q0P9S0	Q0P9S0 [172-188]	1	2676.45	0	0.983	1.086	0.915	0.983	0.968	101.1	99.4	109.7	92.5	99.3	97.9		High	High	High	High	High	High	High	0	7.227e-07	5.32
FALSE	High	[K].LSQLNDTLNK.[V]	1xTMT6plex [K10]; 1xTMT6plex [N-Term]		3.61988e-05	0	1	1	6	Q0PC24	Q0PC24 [50-59]	0	1374.78	0	1.33	0.974	1.119	0.968	1.17	91.5	121.6	89.1	102.3	88.5	107		High	High	High	High	High	High	High	0	2.744e-05	3.53
FALSE	High	[K].LSQLNDTLNK.[V]	1xTMT6plex [K10]; 1xTMT6plex [N-Term]		3.24797e-06	0	1	1	11	Q0PC24	Q0PC24 [50-59]	0	1603.94	0	0.951	1.043	0.711	0.682	0.553	121.5	115.5	126.7	86.4	82.8	67.1		High	High	High	High	High	High	High	0	0.0003278	3.81
FALSE	High	[K].TLKVVVEGCK.[L]	1xCarbamidomethyl [C9]; 2xTMT6plex [K3; K10]; 1xTMT6plex [N-Term]		9.75958e-05	0	1	1	2	Q9PLY2	Q9PLY2 [34-43]	1	1820.13	0	1.066	1.256	2.517	2.64	3.049	52	55.5	65.4	131	137.4	158.7		High	High	High	High	High	High	High	0	0.0002499	3.61
FALSE	High	[K].LSQLYESDFGK.[F]	1xTMT6plex [K11]; 1xTMT6plex [N-Term]		3.96526e-05	0	1	1	2	Q0PAV5	Q0PAV5 [145-155]	0	1744.95	0	0.796	0.807	0.689	0.742	0.59	129.8	103.3	104.7	89.4	96.3	76.6		High	High	High	High	High	High	High	0	3.006e-05	3.95
FALSE	High	[K].TLKTETEESDKLNENK.[N]	3xTMT6plex [K3; K11; K16]; 1xTMT6plex [N-Term]		2.73406e-06	0	1	1	3	Q0PA12	Q0PA12 [375-390]	2	2795.58	0	0.29	1.414	24.624	27.627	22.417	7.8	2.3	11	191	214.2	173.8		High	High	High	High	High	High	High	0	5.216e-05	4.3
FALSE	High	[K].TLKLDPVVK.[R]	2xTMT6plex [K3; K9]; 1xTMT6plex [N-Term]		0.000302185	0	1	1	3	Q0PAL6	Q0PAL6 [144-152]	1	1700.13	0	0.892	1.006	0.574	0.536	0.511	132.7	118.4	133.6	76.2	71.2	67.9		High	High	High	High	High	High	High	0	0.0002113	2.24
FALSE	High	[R].LSQVEENNQNLENNFTSELQK.[L]	1xTMT6plex [K21]; 1xTMT6plex [N-Term]		1.8746e-09	0	1	1	2	Q0PC23	Q0PC23 [88-108]	0	2936.5	0	1.026	0.928	1.013	1.099	1.036	98.3	100.9	91.2	99.6	108.1	101.8		High	High	High	High	High	High	High	0	2.144e-09	6.03
FALSE	High	[R].LSRDEVYTADEAFFTGTAAELTPLNNLDAR.[L]	1xTMT6plex [N-Term]		1.5621e-13	0	1	1	2	Q0PBN6	Q0PBN6 [239-268]	1	3529.76	0	0.977	1.142	1.19	1.158	1.048	92.1	89.9	105.2	109.6	106.6	96.5		High	High	High	High	High	High	High	0	2.609e-13	12.28
FALSE	High	[K].LSSDLDENLLAPFKEK.[L]	2xTMT6plex [K14; K16]; 1xTMT6plex [N-Term]		0.000609315	0	1	1	1	Q0PBP9	Q0PBP9 [325-340]	1	2506.44	0	1.16	1.284	2.399	2.265	2.514	56.5	65.5	72.5	135.5	127.9	142		High	High	High	High	High	High	High	0	0.0004146	4.91
FALSE	High	[K].LSSDLNNASSALNLANSQK.[A]	1xTMT6plex [K19]; 1xTMT6plex [N-Term]		8.37664e-08	0	1	1	4	Q0PAR8	Q0PAR8 [75-93]	0	2405.3	0	0.959	1.031	0.931	0.857	0.925	105.2	100.8	108.5	97.9	90.2	97.3		High	High	High	High	High	High	High	0	8.175e-08	6.63
FALSE	High	[K].LSSDNKELHLK.[N]	2xTMT6plex [K6; K11]; 1xTMT6plex [N-Term]		9.00106e-05	0	1	1	1	Q0PAY6	Q0PAY6 [568-578]	1	1971.18	0	1.163	1.053	0.766	0.637	0.682	113.2	131.6	119.2	86.7	72.1	77.2		High	High	High	High	High	High	High	0	6.581e-05	3.25
FALSE	High	[K].LSSDSYTLSFDNSLNK.[Q]	1xTMT6plex [K16]; 1xTMT6plex [N-Term]		7.86254e-07	0	1	1	2	P45492	P45492 [163-178]	0	2249.17	0	1.092	0.986	0.918	0.886	0.791	105.8	115.5	104.3	97.1	93.7	83.6		High	High	High	High	High	High	High	0	1.262e-06	5.85
FALSE	High	[K].TLKYDQNTETFAALMDK.[R]	1xOxidation [M15]; 2xTMT6plex [K3; K17]; 1xTMT6plex [N-Term]		6.37174e-08	0	1	1	5	Q0P9S0	Q0P9S0 [172-188]	1	2692.45	0	0.908	0.991	1.01	0.954	0.967	102.9	93.5	102	104	98.2	99.5		High	High	High	High	High	High	High	0	6.258e-08	6.16
FALSE	High	[K].TLLASLLANDGNKEAK.[A]	2xTMT6plex [K13; K16]		2.83884e-05	0	1	1	2	Q0PBW4	Q0PBW4 [162-177]	1	2116.24	0	1.531	1.24	2.118	1.817	2.894	56.6	86.7	70.2	119.9	102.8	163.8		High	High	High	High	High	High	High	0	0.0001863	4.45
FALSE	High	[K].TLLASLLANDGNKEAK.[A]	2xTMT6plex [K13; K16]; 1xTMT6plex [N-Term]		1.75956e-08	0	1	1	2	Q0PBW4	Q0PBW4 [162-177]	1	2345.4	0	1.018	1.25	1.545	1.549	1.573	75.6	77	94.5	116.8	117.2	118.9		High	High	High	High	High	High	High	0	1.825e-08	5.36
FALSE	High	[K].TLLCDENLLYK.[L]	1xCarbamidomethyl [C4]; 1xTMT6plex [K11]; 1xTMT6plex [N-Term]		1.27874e-06	0	1	1	1	Q0P8V5	Q0P8V5 [306-316]	0	1840.03	0	0.795	0.953	0.41	0.298	0.313	159.2	126.6	151.6	65.3	47.4	49.9		High	High	High	High	High	High	High	0	1.115e-06	4.79
FALSE	High	[K].LSLNNQDATEALK.[L]	1xTMT6plex [K13]; 1xTMT6plex [N-Term]		2.22133e-08	0	1	1	5	P45492	P45492 [343-355]	0	1875.06	0	0.9	0.922	0.843	0.733	0.75	116.6	104.9	107.4	98.3	85.5	87.4		High	High	High	High	High	High	High	0	2.155e-06	4.44
FALSE	High	[K].LSLNSPALNDPSLLTR.[L]	1xTMT6plex [N-Term]		0.000163399	0	1	1	1	Q9PM72	Q9PM72 [100-115]	0	1940.1	0	0.963	1.028	0.864	0.747	0.797	111.1	107	114.2	96	83	88.6		High	High	High	High	High	High	High	0	0.0001171	3.41
FALSE	High	[K].LSLQAFHPVLVEGK.[A]	1xTMT6plex [K14]; 1xTMT6plex [N-Term]		2.32489e-06	0	1	1	3	Q9PI30	Q9PI30 [454-467]	0	1996.2	0	1.165	1.063	0.986	0.925	1.072	96.6	112.6	102.7	95.2	89.4	103.6		High	High	High	High	High	High	High	0	1.988e-06	4.85
FALSE	High	[R].LSLSRFNTEEELDYAAK.[Q]	1xTMT6plex [K17]; 1xTMT6plex [N-Term]		3.71477e-07	0	1	1	1	Q0PBR4	Q0PBR4 [353-369]	1	2444.31	0												NoQuanValues	High	High	High	High	High	High	High	0	3.413e-07	3.87
FALSE	High	[K].TLLKPQNASLNTSNADPR.[L]	1xTMT6plex [K4]; 1xTMT6plex [N-Term]		6.60122e-06	0	1	1	3	Q0P8W8	Q0P8W8 [178-195]	0	2398.35	0	0.974	1.019	0.825	0.787	0.786	111.3	108.4	113.4	91.9	87.5	87.5		High	High	High	High	High	High	High	0	5.397e-06	4.95
FALSE	High	[K].LSLSTKELSSSPVQEYAK.[L]	2xTMT6plex [K6; K18]; 1xTMT6plex [N-Term]		3.19911e-08	0	1	1	1	Q0PA05	Q0PA05 [438-455]	1	2654.52	0	1.17	1.251	1.332	1.209	1.543	80	93.6	100	106.5	96.6	123.3		High	High	High	High	High	High	High	0	3.237e-08	5.22
FALSE	High	[R].LSLVVAK.[R]	1xTMT6plex [K7]; 1xTMT6plex [N-Term]		0.000666443	0	1	1	1	Q9PN25	Q9PN25 [23-29]	0	1187.81	0	1.215	1.118	0.978	1.032	1.02	94.3	114.6	105.4	92.2	97.3	96.2		High	High	High	High	High	High	High	0	0.0004534	1.79
FALSE	High	[K].TLLKPNLKPNAYELPNTSLGNALR.[Q]	2xTMT6plex [K4; K8]; 1xTMT6plex [N-Term]		1.79103e-07	0	1	1	1	Q0P8P4	Q0P8P4 [670-693]	0	3324.96	0	1.096	1.146	1.014	1.038	0.911	96.7	106	110.8	98	100.3	88.1		High	High	High	High	High	High	High	0	1.701e-07	5.9
FALSE	High	[K].LSMLVHEK.[Y]	1xTMT6plex [K8]; 1xTMT6plex [N-Term]		0.000358489	0	1	1	5	Q0PAT5	Q0PAT5 [376-383]	0	1414.85	0	1.381	1.246	0.868	0.923	0.823	96.1	132.8	119.8	83.5	88.7	79.1		High	High	High	High	High	High	High	0	0.0002488	3.5
FALSE	High	[K].LSNASLVVLVNGGSASASELVSGALQDLKR.[G]	1xTMT6plex [K29]; 1xTMT6plex [N-Term]		1.44045e-09	0	1	1	1	Q0PB04	Q0PB04 [288-317]	1	3413.94	0	1.176	1.248	2.456	2.817	3.682	48.5	57	60.5	119	136.5	178.5		High	High	High	High	High	High	High	0	1.664e-09	7.25
FALSE	High	[K].LSNEHKANLYR.[Y]	1xTMT6plex [K6]; 1xTMT6plex [N-Term]		0.000180753	0	1	1	3	Q0PA55	Q0PA55 [824-834]	1	1803.03	0	0.735	0.883	2.078	1.753	3.031	63.3	46.5	55.9	131.5	111	191.8		High	High	High	High	High	High	High	0	0.0001287	3.3
FALSE	High	[K].LSNENGKLVLSNDEMK.[L]	2xTMT6plex [K7; K16]; 1xTMT6plex [N-Term]		1.92267e-07	0	1	1	1	Q0P9U9	Q0P9U9 [125-140]	1	2478.38	0	1.247	1.365	2.848	3.326	4.418	42.2	52.7	57.6	120.3	140.5	186.6		High	High	High	High	High	High	High	0	1.812e-07	4.32
FALSE	High	[K].LSNENGKLVLSNDEMK.[L]	1xOxidation [M15]; 2xTMT6plex [K7; K16]; 1xTMT6plex [N-Term]		3.20568e-05	0	1	1	1	Q0P9U9	Q0P9U9 [125-140]	1	2494.38	0	1.026	1.201	2.112	2.4	3.2	54.8	56.3	65.9	115.8	131.7	175.5		High	High	High	High	High	High	High	0	2.452e-05	2.62
FALSE	High	[K].TLLFVGTKK.[Q]	2xTMT6plex [K8; K9]; 1xTMT6plex [N-Term]		0.000101624	0	1	1	2	Q9PNB3	Q9PNB3 [64-72]	1	1694.12	0	1.019	1.121	1.204	1.194	1.161	89.6	91.3	100.4	107.8	106.9	104		High	High	High	High	High	High	High	0	7.439e-05	3.51
FALSE	High	[K].TLLFVGTKK.[Q]	TMT6plex [K]; 1xTMT6plex [N-Term]		0.000362107	0	1	1	4	Q9PNB3	Q9PNB3 [64-72]	1	1464.96	0	1.373	1.129	1.096	1.039	1.122	88.8	121.9	100.2	97.3	92.2	99.6		High	High	High	High	High	High	High	0	0.000252	2.5
FALSE	High	[K].TLLFVGTK.[K]	1xTMT6plex [K8]; 1xTMT6plex [N-Term]		0.000337521	0	1	1	1	Q9PNB3	Q9PNB3 [64-71]	0	1336.86	0												NoQuanValues	High	High	High	High	High	High	High	0	0.000236	1.81
FALSE	High	[K].TLLDNSNLK.[N]	1xTMT6plex [K9]; 1xTMT6plex [N-Term]		1.30141e-05	0	1	1	13	Q9PHY1	Q9PHY1 [359-367]	0	1475.88	0	0.961	1.097	0.89	0.903	0.868	104.9	100.9	115.1	93.4	94.7	91		High	High	High	High	High	High	High	0	1.674e-05	3.31
FALSE	High	[K].LSNLKDLTLQVALPK.[F]	2xTMT6plex [K5; K15]; 1xTMT6plex [N-Term]		0.000252108	0	1	1	2	Q0PC06	Q0PC06 [86-100]	1	2340.48	0	0.899	0.99	0.908	0.914	0.638	112.2	100.8	111.1	101.8	102.5	71.6		High	High	High	High	High	High	High	0	0.0001783	2.96
FALSE	High	[K].TLLDNSNLK.[N]	1xTMT6plex [K9]; 1xTMT6plex [N-Term]		0.000123144	0	1	1	7	Q9PHY1	Q9PHY1 [359-367]	0	1246.72	0	1.234	1.098	1.041	0.948	1.106	93.4	115.2	102.5	97.2	88.5	103.3		High	High	High	High	High	High	High	0	0.0002159	2.78
FALSE	High	[K].LSNNTTLLK.[N]	1xTMT6plex [K9]; 1xTMT6plex [N-Term]		1.93192e-05	0	1	1	1	Q0PBB4	Q0PBB4 [53-61]	0	1461.9	0												NoQuanValues	High	High	High	High	High	High	High	0	1.516e-05	2.78
FALSE	High	[R].LSNPTSDVLGQR.[L]			0.000242151	0	1	1	2	Q0P7Q4	Q0P7Q4 [56-67]	0	1286.67	0												NoQuanLabels	High	High	High	High	High	High	High	0	0.0001701	2.83
FALSE	High	[R].LSNPTSDVLGQR.[L]	1xTMT6plex [N-Term]		1.11245e-07	0	1	1	6	Q0P7Q4	Q0P7Q4 [56-67]	0	1515.83	0	0.969	1.042	1.11	1.175	1.054	94.5	91.6	98.4	104.9	111	99.6		High	High	High	High	High	High	High	2.678e-05	0.0006324	3.93
FALSE	High	[K].LSNQQQNALSFLQK.[E]	1xTMT6plex [K14]; 1xTMT6plex [N-Term]		7.4546e-06	0	1	1	1	Q0PAJ5	Q0PAJ5 [116-129]	0	2077.18	0	0.947	1.09	0.84	0.682	0.829	111.4	105.5	121.4	93.5	76	92.3		High	High	High	High	High	High	High	0	6.063e-06	5.32
FALSE	High	[K].TLLDNLNEFGYQTDSSENFKDGEYFLGLR.[H]	1xTMT6plex [K20]; 1xTMT6plex [N-Term]		1.12732e-19	0	1	1	4	Q0PBF4	Q0PBF4 [15-43]	1	3843.91	0	1.069	1.078	1.086	1.045	1.077	94.4	101	101.8	102.5	98.6	101.7		High	High	High	High	High	High	High	0	3.35339e-19	11.02
FALSE	High	[K].TLLDNLNEFGYQTDSSENFKDGEYFLGLR.[H]	1xTMT6plex [K20]		5.5712e-07	0	1	1	1	Q0PBF4	Q0PBF4 [15-43]	1	3614.75	0	1.4	1.048	1.323	1.066	1.496	81.8	114.5	85.7	108.3	87.2	122.4		High	High	High	High	High	High	High	0	5.05e-07	6.82
FALSE	High	[R].LSNVLGALGVAQMEVLEQR.[V]	1xTMT6plex [N-Term]		5.84599e-10	0	1	1	2	Q0P9D3	Q0P9D3 [230-248]	0	2256.26	0	1.05	0.992	1.046	0.908	1	100	105.1	99.3	104.7	90.8	100.1		High	High	High	High	High	High	High	0	6.989e-10	6.92
FALSE	High	[K].TLLDEFGSLEGLYENLTLVR.[N]	1xTMT6plex [N-Term]		7.66599e-09	0	1	1	1	Q0PBH1	Q0PBH1 [199-218]	0	2511.35	0												NoQuanValues	High	High	High	High	High	High	High	0	8.267e-09	5.3
FALSE	High	[R].LSPEAPVLLAK.[T]	1xTMT6plex [K11]; 1xTMT6plex [N-Term]		0.000573927	0	1	1	2	Q6TG09	Q6TG09 [31-41]	0	1596.01	0	0.855	0.866	2.434	2.957	2.436	56.9	48.6	49.2	138.5	168.2	138.6		High	High	High	High	High	High	High	0.0001486	0.001017	3.21
FALSE	High	[R].LSPEQNLLVLSHYLECLR.[L]	1xCarbamidomethyl [C16]; 1xTMT6plex [N-Term]		2.6322e-07	0	1	1	1	Q0P8Z0	Q0P8Z0 [181-198]	0	2413.31	0	1.243	1.213	1.434	1.463	1.253	78.9	98	95.7	113.1	115.4	98.8		High	High	High	High	High	High	High	0	2.462e-07	5.07
FALSE	High	[K].LSSDSYTLSFDNSLNKQENNYLDNLDLK.[F]	2xTMT6plex [K16; K28]; 1xTMT6plex [N-Term]		1.80927e-07	0	1	1	2	P45492	P45492 [163-190]	1	3938.03	0	1.133	1.087	1.212	1.097	1.208	89.1	100.9	96.8	107.9	97.7	107.6		High	High	High	High	High	High	High	0	1.712e-07	6.58
FALSE	High	[K].TLKEREELENFLR.[R]	1xTMT6plex [K3]; 1xTMT6plex [N-Term]		0.00027052	0	1	1	1	Q0PB84	Q0PB84 [257-269]	2	2135.22	0	0.84	1.028	0.562	0.555	0.543	132.5	111.3	136.2	74.4	73.6	71.9		High	High	High	High	High	High	High	0	0.0001905	3.93
FALSE	High	[R].LSSEELSLALK.[K]	1xTMT6plex [K11]; 1xTMT6plex [N-Term]		2.59152e-05	0	1	1	1	Q9PP92	Q9PP92 [256-266]	0	1647.99	0	1.076	0.882	0.589	0.407	0.404	137.7	148.2	121.4	81.1	56	55.6		High	High	High	High	High	High	High	0	2.008e-05	3.26
FALSE	High	[R].LSSEMVAK.[A]	1xTMT6plex [K8]; 1xTMT6plex [N-Term]		7.89193e-05	0	1	1	2	Q0P8B0	Q0P8B0 [203-210]	0	1322.78	0	1.176	1.247	2.521	2.523	2.54	54.5	64.1	68	137.4	137.5	138.4		High	High	High	High	High	High	High	0	5.816e-05	2.71
FALSE	High	[K].TLGVLGFGNLGSR.[V]			9.09256e-05	0	1	1	3	Q0PA07	Q0PA07 [145-157]	0	1290.72	0												NoQuanLabels	High	High	High	High	High	High	High	0	6.694e-05	3.05
FALSE	High	[K].TLGTLLNLHEK.[V]	1xTMT6plex [K11]; 1xTMT6plex [N-Term]		1.23713e-05	0	1	1	2	Q0PAH6	Q0PAH6 [76-86]	0	1697.04	0	0.852	0.903	0.618	0.613	0.607	130.6	111.3	118	80.7	80.1	79.3		High	High	High	High	High	High	High	0	9.878e-06	4.28
FALSE	High	[K].TLGTLLNLHEK.[V]	1xTMT6plex [K11]		0.000158523	0	1	1	1	Q0PAH6	Q0PAH6 [76-86]	0	1467.87	0	1.179	0.995	0.995	0.831	0.985	100.2	118.2	99.7	99.8	83.3	98.8		High	High	High	High	High	High	High	0	0.0001141	3.49
FALSE	High	[R].LSYATSDELLK.[K]	1xTMT6plex [K11]; 1xTMT6plex [N-Term]		2.35458e-07	0	1	1	3	Q0PAC8	Q0PAC8 [365-375]	0	1697.97	0	1.088	0.905	0.448	0.501	0.424	137.4	149.5	124.4	61.5	68.8	58.3		High	High	High	High	High	High	High	0	3.618e-07	3.96
FALSE	High	[R].LSYATSDELLKK.[G]	2xTMT6plex [K11; K12]; 1xTMT6plex [N-Term]		2.74107e-07	0	1	1	2	Q0PAC8	Q0PAC8 [365-376]	1	2055.23	0	1.109	0.987	0.664	0.61	0.659	119.3	132.3	117.8	79.2	72.8	78.6		High	High	High	High	High	High	High	0	2.541e-07	4.58
FALSE	High	[K].TLGNFLGKDYEVLASK.[G]	2xTMT6plex [K8; K16]		0.000446999	0	1	1	1	Q9PLZ2	Q9PLZ2 [16-31]	1	2213.26	0	1.847	1.266	1.792	1.717	2.305	60.4	111.6	76.5	108.3	103.8	139.3		High	High	High	High	High	High	High	0	0.0003091	3.46
FALSE	High	[K].LSYEDAGVSLDNGNTFVEALKPLVK.[E]	2xTMT6plex [K21; K25]; 1xTMT6plex [N-Term]		4.82234e-14	0	1	1	2	Q0P896	Q0P896 [3-27]	0	3366.88	0	0.991	1.034	3.011	2.943	3.071	49.8	49.4	51.5	149.9	146.5	152.9		High	High	High	High	High	High	High	0	8.463e-14	8.77
FALSE	High	[K].LSYEDEKDLAVK.[F]	2xTMT6plex [K7; K12]; 1xTMT6plex [N-Term]		2.29494e-05	0	1	1	1	Q9PI73	Q9PI73 [209-220]	1	2097.2	0	1.112	1.069	0.826	0.888	0.758	106.1	118	113.5	87.7	94.3	80.4		High	High	High	High	High	High	High	0	1.778e-05	3.01
FALSE	High	[R].LSYEQALSELGEK.[L]	1xTMT6plex [K13]; 1xTMT6plex [N-Term]		5.54312e-09	0	1	1	4	Q0P8A7	Q0P8A7 [122-134]	0	1925.06	0	1.075	1.133	0.994	0.93	1.016	97.6	104.9	110.6	97	90.8	99.2		High	High	High	High	High	High	High	0	1.864e-07	5.11
FALSE	High	[K].LSYGTPATPNTQALPVAR.[K]	1xTMT6plex [N-Term]		3.49567e-07	0	1	1	3	Q0PBT9	Q0PBT9 [87-104]	0	2086.15	0	0.884	0.993	1.893	2.051	2.052	67.6	59.8	67.1	128	138.7	138.7		High	High	High	High	High	High	High	0	3.223e-07	4.65
FALSE	High	[R].TLGLLTDQDCVENESVR.[L]	1xCarbamidomethyl [C10]; 1xTMT6plex [N-Term]		1.10667e-05	0	1	1	2	Q0P9C0	Q0P9C0 [186-202]	0	2178.09	0												NoQuanValues	High	High	High	High	High	High	High	0	2.673e-05	3.72
FALSE	High	[K].LTACDLNPK.[A]	1xCarbamidomethyl [C4]; 1xTMT6plex [K9]; 1xTMT6plex [N-Term]		0.000184438	0	1	1	3	Q0PAF7	Q0PAF7 [130-138]	0	1489.84	0	1.021	0.996	1.208	1.274	1.225	89.2	91.1	88.9	107.8	113.7	109.3		High	High	High	High	High	High	High	2.678e-05	0.0006571	2.99
FALSE	High	[K].LTADLSAYTK.[A]	1xTMT6plex [K10]; 1xTMT6plex [N-Term]		8.18775e-07	0	1	1	2	Q59296	Q59296 [64-73]	0	1540.9	0	1.099	1.228	1.002	1.114	0.894	94.7	104	116.2	94.9	105.5	84.7		High	High	High	High	High	High	High	0	7.278e-07	3.06
FALSE	High	[R].TLGHLSALKR.[M]	1xTMT6plex [K9]; 1xTMT6plex [N-Term]		7.57893e-05	0	1	1	1	Q0PB05	Q0PB05 [25-34]	1	1553.99	0	1.093	1.043	0.453	0.389	0.372	137.9	150.8	143.9	62.5	53.6	51.3		High	High	High	High	High	High	High	0	5.585e-05	3.71
FALSE	High	[R].LTAEDSKTFLPSPGK.[L]	2xTMT6plex [K7; K15]; 1xTMT6plex [N-Term]		4.12915e-05	0	1	1	1	Q0P8W7	Q0P8W7 [339-353]	1	2278.33	0												NoQuanValues	High	High	High	High	High	High	High	0	3.136e-05	3.52
FALSE	High	[R].LTAENVWK.[N]	1xTMT6plex [K8]; 1xTMT6plex [N-Term]		0.000100602	0	1	1	2	Q0P9L5	Q0P9L5 [341-348]	0	1418.84	0	0.931	0.963	0.862	0.919	0.857	108.5	101	104.5	93.5	99.7	93		High	High	High	High	High	High	High	0	0.0001144	2.34
FALSE	High	[K].LTAFSAPK.[G]	1xTMT6plex [K8]; 1xTMT6plex [N-Term]		0.000354907	0	1	1	4	Q0PBP1	Q0PBP1 [828-835]	0	1292.8	0	0.998	0.965	0.819	0.926	0.721	110.5	110.3	106.6	90.5	102.4	79.7		High	High	High	High	High	High	High	0.001246	0.0069	2.48
FALSE	High	[K].LTAGVNDLSLGAVQK.[L]	1xTMT6plex [K15]; 1xTMT6plex [N-Term]		3.64025e-07	0	1	1	1	Q0P9L9	Q0P9L9 [785-799]	0	1944.15	0	0.926	0.983	0.913	0.967	0.937	104.8	97	103	95.7	101.3	98.1		High	High	High	High	High	High	High	0	3.331e-07	4.77
FALSE	High	[K].LTALFEPHR.[Y]	1xTMT6plex [N-Term]		0.000400334	0	1	1	1	Q9PNN7	Q9PNN7 [336-344]	0	1312.76	0												NoQuanValues	High	High	High	High	High	High	High	0	0.000276	3.31
FALSE	High	[K].LTALFGESGAGK.[T]	1xTMT6plex [K12]; 1xTMT6plex [N-Term]		6.00521e-05	0	1	1	1	Q0PBK9	Q0PBK9 [30-41]	0	1608.94	0	1.17	1.054	2.859	3.098	2.476	51.5	60.2	54.3	147.1	159.5	127.5		High	High	High	High	High	High	High	0	4.499e-05	3.39
FALSE	High	[K].LTALLGASGCGK.[S]	1xCarbamidomethyl [C10]; 1xTMT6plex [K12]; 1xTMT6plex [N-Term]		2.43873e-05	0	1	1	1	Q9PHQ1	Q9PHQ1 [30-41]	0	1605.94	0	1.04	0.951	0.764	0.674	0.498	121.7	126.7	115.8	93	82.1	60.7		High	High	High	High	High	High	High	0	1.891e-05	2.72
FALSE	High	[R].LTALSEGESPVVATDSNEK.[S]	1xTMT6plex [K19]		9.26988e-08	0	1	1	2	Q0PBM2	Q0PBM2 [124-142]	0	2176.12	0	0.913	1.115	3.1	2.563	4.701	44.8	40.9	50	138.9	114.8	210.6		High	High	High	High	High	High	High	0	1.096e-05	5.06
FALSE	High	[R].LTALSEGESPVVATDSNEK.[S]	1xTMT6plex [K19]; 1xTMT6plex [N-Term]		9.50778e-10	0	1	1	9	Q0PBM2	Q0PBM2 [124-142]	0	2405.28	0	0.966	1.008	2.951	3.095	3.099	49.5	47.8	49.9	146.1	153.2	153.4		High	High	High	High	High	High	High	0	7.158e-07	6.94
FALSE	High	[K].TLGFDDFKEK.[L]	2xTMT6plex [K8; K10]; 1xTMT6plex [N-Term]		6.51164e-05	0	1	1	1	O52908	O52908 [140-149]	1	1887.08	0	0.928	0.936	0.832	0.807	0.684	115.7	107.3	108.3	96.3	93.3	79.1		High	High	High	High	High	High	High	0	4.823e-05	2.38
FALSE	High	[R].LTANPRNPQLLELK.[N]	1xTMT6plex [K14]		0.000327497	0	3	3	1	Q0P864; Q0PBZ3; Q0PBP3	Q0P864 [396-409]; Q0PBZ3 [393-406]; Q0PBP3 [399-412]	1	1836.09	0	1.333	1.206	1.452	1.242	1.773	74.9	99.9	90.4	108.8	93.1	132.9	NotUnique	High	High	High	High	High	High	High	0	0.0002292	4.37
FALSE	High	[R].LTANPRNPQLLELK.[N]	1xTMT6plex [K14]; 1xTMT6plex [N-Term]		0.000115898	0	3	3	2	Q0P864; Q0PBZ3; Q0PBP3	Q0P864 [396-409]; Q0PBZ3 [393-406]; Q0PBP3 [399-412]	1	2065.25	0	0.834	1.049	1.074	1.055	1.099	98.2	81.9	103	105.4	103.6	107.9	NotUnique	High	High	High	High	High	High	High	0	8.453e-05	4.69
FALSE	High	[R].LTANPRNPQLLELKNVLNK.[L]	2xTMT6plex [K14; K19]; 1xTMT6plex [N-Term]		6.64477e-05	0	3	3	1	Q0P864; Q0PBZ3; Q0PBP3	Q0P864 [396-414]; Q0PBZ3 [393-411]; Q0PBP3 [399-417]	2	2862.75	0	0.895	1.037	1.075	1.121	1.175	95.2	85.2	98.7	102.3	106.7	111.9	NotUnique	High	High	High	High	High	High	High	0	4.944e-05	3.33
FALSE	High	[K].LTAVKELSELTFESLK.[S]	2xTMT6plex [K5; K16]; 1xTMT6plex [N-Term]		1.88889e-08	0	1	1	1	Q0P7U2	Q0P7U2 [78-93]	1	2495.49	0	1.256	1.318	1.72	1.832	2.36	63.3	79.4	83.4	108.8	115.9	149.3		High	High	High	High	High	High	High	0	1.956e-08	5.58
FALSE	High	[K].LTDFFQKDHCK.[R]	1xCarbamidomethyl [C10]; 2xTMT6plex [K7; K11]; 1xTMT6plex [N-Term]		2.47061e-06	0	1	1	1	Q0P8K4	Q0P8K4 [104-114]	1	2126.17	0	0.835	0.913	0.699	0.545	0.575	131.4	109.7	119.9	91.8	71.6	75.5		High	High	High	High	High	High	High	0	2.1e-06	3.78
FALSE	High	[K].LSVNGVDLNTWLGGHEALK.[L]	1xTMT6plex [K19]; 1xTMT6plex [N-Term]		5.33648e-10	0	1	1	2	Q9PMI3	Q9PMI3 [26-44]	0	2481.39	0	1.053	1.035	1.095	0.936	1.103	96.4	101.6	99.8	105.6	90.2	106.4		High	High	High	High	High	High	High	0	6.42e-10	8.82
FALSE	High	[K].LTDLDMEQAK.[N]	1xTMT6plex [K10]		0.000679833	0	1	1	1	Q0PA07	Q0PA07 [181-190]	0	1392.72	0	1.798	1.182	1.51	1.373	1.758	69.6	125.1	82.3	105.1	95.5	122.3		High	High	High	High	High	High	High	0	0.0004599	2.75
FALSE	High	[R].LSVLSNTVQTYFNLVNAYENENALK.[E]	1xTMT6plex [K25]; 1xTMT6plex [N-Term]		7.62731e-11	0	1	1	1	Q0PBE5	Q0PBE5 [172-196]	0	3302.77	0	0.882	0.807	1.029	0.972	0.83	108.7	95.9	87.7	111.9	105.6	90.2		High	High	High	High	High	High	High	0	9.944e-11	6.22
FALSE	High	[K].LSVLGMQSGLR.[R]	1xTMT6plex [N-Term]		0.000230253	0	1	1	2	Q0P919	Q0P919 [106-116]	0	1389.81	0	1.005	0.925	1.063	1.16	0.949	98.3	98.8	90.9	104.6	114.1	93.3		High	High	High	High	High	High	High	0	0.0001628	2.89
FALSE	High	[K].TLKEGKEEALLNLTPNSK.[N]	3xTMT6plex [K3; K6; K18]; 1xTMT6plex [N-Term]		3.90782e-07	0	1	1	4	Q0P927	Q0P927 [230-247]	2	2901.74	0	0.925	1.111	7.512	7.789	7.361	23.3	21.6	25.9	175.4	181.9	171.9		High	High	High	High	High	High	High	0	3.59e-07	5.35
FALSE	High	[K].LSSFVNSGTLK.[S]	1xTMT6plex [K11]; 1xTMT6plex [N-Term]		5.05588e-05	0	1	1	1	Q0PAN9	Q0PAN9 [203-213]	0	1610.95	0	0.94	1.114	20.513	21.025	20.809	9.2	8.6	10.2	188.2	192.9	190.9		High	High	High	High	High	High	High	0	3.817e-05	3.51
FALSE	High	[K].LSSGGGVDDEELEAVYVK.[V]	1xTMT6plex [K18]; 1xTMT6plex [N-Term]		2.76898e-07	0	1	1	1	Q0PB66	Q0PB66 [146-163]	0	2325.22	0	1.032	0.991	0.924	0.929	0.978	102.5	105.8	101.5	94.7	95.2	100.3		High	High	High	High	High	High	High	0	2.576e-07	4.26
FALSE	High	[R].LSSKDPNLQNLPAHGQYAK.[D]	2xTMT6plex [K4; K19]		0.000114732	0	1	1	1	Q0PBH1	Q0PBH1 [628-646]	1	2539.4	0	1.253	1.082	1.01	0.893	1.372	90.8	113.7	98.2	91.7	81.1	124.5		High	High	High	High	High	High	High	0	8.355e-05	3.44
FALSE	High	[R].LSSKDPNLQNLPAHGQYAK.[D]	2xTMT6plex [K4; K19]; 1xTMT6plex [N-Term]		1.22466e-05	0	1	1	3	Q0PBH1	Q0PBH1 [628-646]	1	2768.57	0	1.19	1.171	0.958	0.859	1.029	96.7	115	113.2	92.6	83	99.4		High	High	High	High	High	High	High	0	9.783e-06	5.54
FALSE	High	[K].TLKDAELKLEK.[L]	3xTMT6plex [K3; K8; K11]; 1xTMT6plex [N-Term]		8.30138e-05	0	1	1	5	Q0PAH3	Q0PAH3 [31-41]	2	2204.4	0	0.979	1.042	9.5	10.359	9.422	18.6	18.2	19.4	176.5	192.4	175		High	High	High	High	High	High	High	0	6.122e-05	2.27
FALSE	High	[K].LSSLGQTPLATLGAR.[L]	1xTMT6plex [N-Term]		5.65138e-05	0	1	1	1	Q0P826	Q0P826 [40-54]	0	1714.01	0	0.704	0.863	1.661	1.888	1.689	76.9	54.1	66.3	127.7	145.1	129.9		High	High	High	High	High	High	High	0	4.214e-05	4.2
FALSE	High	[K].LSSLLELPTLGLGSGK.[Y]	1xTMT6plex [K16]; 1xTMT6plex [N-Term]		8.72312e-08	0	1	1	3	Q9PIK1	Q9PIK1 [192-207]	0	2043.25	0	0.878	1.005	1.882	1.905	1.867	70.3	61.7	70.6	132.3	133.9	131.2		High	High	High	High	High	High	High	0	8.516e-08	6.39
FALSE	High	[K].LSSLPEYVSEFK.[K]	1xTMT6plex [K12]; 1xTMT6plex [N-Term]		0.000585493	0	1	1	1	Q0PBF1	Q0PBF1 [157-168]	0	1857.04	0	0.989	1.052	1.841	1.639	1.752	72.5	71.7	76.3	133.5	118.9	127		High	High	High	High	High	High	High	0	0.0003981	2.75
FALSE	High	[K].LSSLPEYVSEFKK.[L]	TMT6plex [K]; 1xTMT6plex [N-Term]		2.29494e-05	0	1	1	2	Q0PBF1	Q0PBF1 [157-169]	1	1985.14	0	2.171	1.468	4.044	3.01	5.264	35.4	76.8	51.9	143.1	106.5	186.2		High	High	High	High	High	High	High	0	1.779e-05	3.59
FALSE	High	[K].LSSLPEYVSEFKK.[L]	2xTMT6plex [K12; K13]; 1xTMT6plex [N-Term]		3.15073e-06	0	1	1	3	Q0PBF1	Q0PBF1 [157-169]	1	2214.3	0	0.94	1.114	2.643	2.858	2.792	52.9	49.7	58.9	139.8	151.1	147.6		High	High	High	High	High	High	High	0	2.647e-06	4.48
FALSE	High	[K].LSSLVNLQK.[L]	1xTMT6plex [K9]; 1xTMT6plex [N-Term]		3.08753e-06	0	1	1	2	Q9PNA7	Q9PNA7 [497-505]	0	1459.92	0	0.687	0.901	0.522	0.588	0.478	143.7	98.7	129.5	75	84.4	68.7		High	High	High	High	High	High	High	0	2.594e-06	3.24
FALSE	High	[R].LSSSALVGEGSDVGGGASLLGVLSGTSGNALSVGK.[A]	1xTMT6plex [K35]		1.24678e-08	0	1	1	1	Q0P823	Q0P823 [260-294]	0	3332.77	0	2.378	1.414	2.212	1.876	2.94	50.8	120.7	71.8	112.3	95.2	149.2		High	High	High	High	High	High	High	0	1.317e-08	5.92
FALSE	High	[R].LSSSALVGEGSDVGGGASLLGVLSGTSGNALSVGK.[A]	1xTMT6plex [K35]; 1xTMT6plex [N-Term]		1.82312e-14	0	1	1	2	Q0P823	Q0P823 [260-294]	0	3561.94	0	0.957	1.04	1.271	1.273	1.279	88	84.2	91.5	111.9	112	112.5		High	High	High	High	High	High	High	0	3.323e-14	10.52
FALSE	High	[R].LSSSGEVQFTLK.[N]	1xTMT6plex [K12]; 1xTMT6plex [N-Term]		1.04141e-05	0	1	1	1	P56964	P56964 [180-191]	0	1754.01	0	0.827	0.967	2.863	3.03	3.156	50.7	41.9	49	145.1	153.5	159.9		High	High	High	High	High	High	High	0	8.356e-06	3.99
FALSE	High	[K].LSSSSEGK.[L]	1xTMT6plex [K8]; 1xTMT6plex [N-Term]		0.000158523	0	1	1	2	Q9PIC8	Q9PIC8 [53-60]	0	1252.71	0	0.629	0.562	0.254	0.262	0.22	205.1	129	115.2	52	53.7	45.1		High	High	High	High	High	High	High	0	0.0001143	2.57
FALSE	High	[K].LSSSSEGKLDVLKDLVLSK.[L]	3xTMT6plex [K8; K13; K19]; 1xTMT6plex [N-Term]		1.09552e-05	0	1	1	1	Q9PIC8	Q9PIC8 [53-71]	2	2934.79	0	0.974	1.106	0.59	0.506	0.515	127.9	124.6	141.4	75.4	64.7	65.9		High	High	High	High	High	High	High	0	8.786e-06	2.96
FALSE	High	[R].LSSSYYNGAK.[D]	1xTMT6plex [K10]; 1xTMT6plex [N-Term]		1.42564e-05	0	1	1	2	Q0P9C5	Q0P9C5 [283-292]	0	1547.85	0	0.92	0.969	0.825	0.89	0.758	111.9	103	108.4	92.3	99.6	84.8		High	High	High	High	High	High	High	0	1.13e-05	3.69
FALSE	High	[K].TLHENVGPYGNNK.[A]	1xTMT6plex [K13]; 1xTMT6plex [N-Term]		1.14679e-07	0	1	1	4	Q0PBD8	Q0PBD8 [325-337]	0	1901.03	0	1.23	1.083	0.905	0.911	1.028	97.4	119.9	105.5	88.2	88.7	100.2		High	High	High	High	High	High	High	0	1.041e-06	4.64
FALSE	High	[K].TLHDLLNGAK.[S]	1xTMT6plex [K10]; 1xTMT6plex [N-Term]		3.89777e-06	0	1	1	5	O52914	O52914 [352-361]	0	1539.93	0	1.137	1.09	0.994	0.984	0.98	97	110.3	105.8	96.5	95.4	95		High	High	High	High	High	High	High	0	3.245e-06	3.78
FALSE	High	[R].LSTLENADK.[L]	1xTMT6plex [K9]; 1xTMT6plex [N-Term]		0.000141855	0	1	1	1	Q0PA87	Q0PA87 [533-541]	0	1448.84	0	0.849	0.909	0.706	0.682	0.532	128.2	108.9	116.6	90.6	87.4	68.3		High	High	High	High	High	High	High	0	0.0001019	3.19
FALSE	High	[R].LSTLENADKLVVLDK.[G]	2xTMT6plex [K9; K15]; 1xTMT6plex [N-Term]		4.54926e-07	0	1	1	1	Q0PA87	Q0PA87 [533-547]	1	2345.43	0	1.022	1.15	1.188	1.181	1.001	91.7	93.8	105.4	109	108.3	91.8		High	High	High	High	High	High	High	0	4.124e-07	3.64
FALSE	High	[R].LSTLENADKLVVLDKGK.[V]	3xTMT6plex [K9; K15; K17]; 1xTMT6plex [N-Term]		1.38671e-06	0	1	1	1	Q0PA87	Q0PA87 [533-549]	2	2759.71	0	1.043	1.279	1.343	1.533	1.59	77.1	80.4	98.6	103.4	118.1	122.5		High	High	High	High	High	High	High	0	1.206e-06	3.54
FALSE	High	[K].LSVELQNLR.[G]	1xTMT6plex [N-Term]		0.00027052	0	1	1	2	Q9PPE4	Q9PPE4 [861-869]	0	1300.78	0	1.011	0.945	0.75	0.78	0.75	114.6	115.8	108.3	86	89.4	85.9		High	High	High	High	High	High	High	0	0.0001905	2.72
FALSE	High	[K].LSVELQNLRG.[-]	1xTMT6plex [N-Term]		0.000126934	0	1	1	2	Q9PPE4	Q9PPE4 [861-870]	1	1357.8	0	1.091	1.094	0.863	0.77	0.756	107.6	117.4	117.8	92.9	82.8	81.4		High	High	High	High	High	High	High	0	9.171e-05	2.78
FALSE	High	[R].LSVEYTEK.[S]	1xTMT6plex [K8]; 1xTMT6plex [N-Term]		0.000184438	0	1	1	3	Q0P9C8	Q0P9C8 [504-511]	0	1426.82	0	1.042	0.998	0.661	0.707	0.608	119.6	124.6	119.4	79.1	84.6	72.7		High	High	High	High	High	High	High	0	0.0001644	2.99
FALSE	High	[K].TLGYEVDQTHLDQGYDPKEELQK.[F]	2xTMT6plex [K18; K23]; 1xTMT6plex [N-Term]		1.4044e-07	0	1	1	5	Q0P880	Q0P880 [34-56]	1	3393.78	0	0.864	0.988	3.933	3.821	4.18	40.6	35.1	40.1	159.6	155.1	169.6		High	High	High	High	High	High	High	0	1.338e-07	5.9
FALSE	High	[K].TLGYEVDQTHLDQGYDPK.[E]	1xTMT6plex [K18]; 1xTMT6plex [N-Term]		1.39732e-09	0	1	1	2	Q0P880	Q0P880 [34-51]	0	2537.29	0	0.942	0.911	0.521	0.495	0.438	139.3	131.2	126.9	72.6	69	61		High	High	High	High	High	High	High	0	1.613e-09	5.35
FALSE	High	[K].TLGVLGFGNLGSR.[V]	1xTMT6plex [N-Term]		8.52641e-07	0	1	1	4	Q0PA07	Q0PA07 [145-157]	0	1519.88	0	0.799	0.945	0.863	0.871	0.784	114	91.1	107.8	98.4	99.3	89.4		High	High	High	High	High	High	High	0	7.072e-06	3.87
FALSE	High	[K].LSVLLLEHDMK.[F]	1xOxidation [M10]; 1xTMT6plex [K11]; 1xTMT6plex [N-Term]		0.00035136	0	1	1	1	Q0P9N7	Q0P9N7 [202-212]	0	1772.04	0	1.148	1.053	0.678	0.744	0.766	111.3	127.8	117.2	75.5	82.8	85.3		High	High	High	High	High	High	High	0	0.0002453	2.62
FALSE	High	[R].LSLNELEFLHTHK.[T]	1xTMT6plex [K13]; 1xTMT6plex [N-Term]		4.17117e-05	0	1	1	1	Q0P7Y4	Q0P7Y4 [160-172]	0	2039.17	0	0.871	0.962	1.932	2.364	2.203	64.3	56	61.9	124.2	152	141.6		High	High	High	High	High	High	High	0	3.157e-05	4.02
FALSE	High	[R].LTQGLLEAK.[Q]	1xTMT6plex [K9]; 1xTMT6plex [N-Term]		4.77332e-06	0	1	1	3	O69300	O69300 [414-422]	0	1430.9	0	0.754	0.898	0.626	0.687	0.592	131.7	99.3	118.2	82.4	90.4	78		High	High	High	High	High	High	High	0	3.936e-06	3.02
FALSE	High	[K].TLEELKPKLEEELK.[L]	3xTMT6plex [K6; K8; K14]; 1xTMT6plex [N-Term]		0.000327497	0	1	1	1	Q9PM63	Q9PM63 [81-94]	1	2615.6	0	1.165	1.146	1.026	0.898	0.858	98.5	114.7	112.9	101	88.4	84.5		High	High	High	High	High	High	High	0	0.0002291	1.73
FALSE	High	[K].LVYTAQLLPDR.[G]	1xTMT6plex [N-Term]		7.06071e-05	0	1	1	4	Q46124	Q46124 [173-183]	0	1517.89	0	1.127	1.065	0.872	0.966	0.831	102.4	115.3	109.1	89.3	98.9	85		High	High	High	High	High	High	High	0	0.0002869	3.46
FALSE	High	[K].LWDENEYFEPK.[D]	1xTMT6plex [K11]; 1xTMT6plex [N-Term]		6.21189e-06	0	1	1	1	Q9PNK3	Q9PNK3 [15-25]	0	1927.98	0	0.996	0.769	0.568	0.646	0.521	133.3	132.8	102.5	75.8	86.2	69.4		High	High	High	High	High	High	High	0	5.073e-06	2.99
FALSE	High	[K].TLAFDRVEADLK.[G]	1xTMT6plex [K12]; 1xTMT6plex [N-Term]		0.000223395	0	1	1	1	Q0PAY6	Q0PAY6 [621-632]	1	1836.06	0												NoQuanValues	High	High	High	High	High	High	High	0	0.0001574	2.64
FALSE	High	[K].LWDNLLPGK.[M]	1xTMT6plex [K9]; 1xTMT6plex [N-Term]		0.000707406	0	1	1	1	Q9PNB4	Q9PNB4 [275-283]	0	1513.91	0	0.884	0.978	0.808	0.818	0.731	115	101.7	112.5	92.9	94	84		High	High	High	High	High	High	High	0	0.0004773	2.43
FALSE	High	[K].LWFVEGEENAR.[K]	1xTMT6plex [N-Term]		1.08737e-06	0	1	1	2	Q9PM68	Q9PM68 [180-190]	0	1578.81	0	1.072	1.017	0.761	0.712	0.584	116.6	125	118.6	88.7	83	68.1		High	High	High	High	High	High	High	0.0002294	0.001526	3.44
FALSE	High	[K].TLAEKEVNFYLLNATK.[L]	2xTMT6plex [K5; K16]; 1xTMT6plex [N-Term]		5.12451e-10	0	1	1	5	Q0P8E1	Q0P8E1 [531-546]	1	2541.49	0	1.077	1.154	1.115	1.137	1.234	89.3	96.2	103.1	99.6	101.5	110.2		High	High	High	High	High	High	High	0	6.18e-10	7.66
FALSE	High	[K].LWLASSQK.[G]	1xTMT6plex [K8]; 1xTMT6plex [N-Term]		0.000262471	0	1	1	2	Q9PNC0	Q9PNC0 [269-276]	0	1390.85	0	0.934	1.027	0.945	0.926	0.825	106.1	99	109	100.2	98.3	87.5		High	High	High	High	High	High	High	0	0.0001842	2.39
FALSE	High	[K].LWLASSQKGDEKDR.[V]	2xTMT6plex [K8; K12]; 1xTMT6plex [N-Term]		1.49971e-05	0	1	1	1	Q9PNC0	Q9PNC0 [269-282]	2	2320.32	0	1.165	1.329	1.726	1.607	1.651	70.8	82.5	94.1	122.2	113.7	116.8		High	High	High	High	High	High	High	0	1.18e-05	3.37
FALSE	High	[K].LWNAYLHHDFVK.[K]	1xTMT6plex [K12]; 1xTMT6plex [N-Term]		1.95159e-05	0	1	1	3	Q0PB70	Q0PB70 [14-25]	0	2001.11	0	1.193	1.184	1.438	1.329	1.292	80.7	96.2	95.5	116	107.3	104.2		High	High	High	High	High	High	High	0	8.885e-05	5.07
FALSE	High	[K].LWNAYLHHDFVKK.[L]	2xTMT6plex [K12; K13]; 1xTMT6plex [N-Term]		0.000615418	0	1	1	1	Q0PB70	Q0PB70 [14-26]	1	2358.37	0	1.226	1.15	1.285	1.432	1.31	81	99.3	93.2	104.2	116.1	106.1		High	High	High	High	High	High	High	0	0.0004184	4.09
FALSE	High	[K].TLAEKEVNFYLLNATK.[L]	TMT6plex [K]; 1xTMT6plex [N-Term]		1.26245e-05	0	1	1	4	Q0P8E1	Q0P8E1 [531-546]	1	2312.33	0	2.228	1.2	1.972	1.672	2.484	56.8	126.7	68.2	112.1	95	141.2		High	High	High	High	High	High	High	0	5.99e-05	5.76
FALSE	High	[K].LWNELEQR.[E]	1xTMT6plex [N-Term]		0.000197934	0	1	1	2	Q0PAS3	Q0PAS3 [138-145]	0	1316.72	0	0.822	1.029	0.956	0.934	0.933	105.7	86.9	108.8	101.1	98.7	98.7		High	High	High	High	High	High	High	0	0.0001408	2.71
FALSE	High	[K].LWNSSQSNLLK.[L]	1xTMT6plex [K11]; 1xTMT6plex [N-Term]		1.23713e-05	0	1	1	2	Q0P8H7	Q0P8H7 [20-30]	0	1748.01	0	0.889	0.914	2.983	3.222	2.869	50.5	44.9	46.2	150.7	162.7	144.9		High	High	High	High	High	High	High	0	9.855e-06	4.56
FALSE	High	[R].LVYDENGAPLLLSYGNWGYVADPSNAK.[K]	1xTMT6plex [K27]; 1xTMT6plex [N-Term]		2.07977e-10	0	1	1	1	Q0PC45	Q0PC45 [269-295]	0	3384.75	0	1.158	1.156	0.998	0.854	0.864	99.5	115.2	115	99.3	85	86		High	High	High	High	High	High	High	0	2.588e-10	6.51
FALSE	High	[K].LWTMLENEANRDKEPNFEGR.[Y]	1xTMT6plex [K13]; 1xTMT6plex [N-Term]		2.76898e-07	0	1	1	2	Q9PIS2	Q9PIS2 [142-161]	2	2907.48	0	0.876	0.938	0.708	0.748	0.64	122.2	107.1	114.6	86.5	91.4	78.2		High	High	High	High	High	High	High	0	2.565e-07	5.88
FALSE	High	[K].LYALPLKDKK.[L]	3xTMT6plex [K7; K9; K10]; 1xTMT6plex [N-Term]		0.000634087	0	1	1	1	Q0P9C1	Q0P9C1 [54-63]	2	2105.39	0	1.029	0.944	1.542	1.67	1.591	77.2	79.4	72.8	119	128.8	122.8		High	High	High	High	High	High	High	0	0.0004302	2.78
FALSE	High	[K].TLAASGLGDFR.[M]	1xTMT6plex [N-Term]		7.97217e-05	0	1	1	4	Q0P8L4	Q0P8L4 [192-202]	0	1336.74	0	0.698	0.917	0.528	0.536	0.471	144.6	101	132.5	76.4	77.5	68.1		High	High	High	High	High	High	High	0	5.881e-05	2.69
FALSE	High	[K].LYANEGLAQVLFLQGDEK.[C]	1xTMT6plex [K18]; 1xTMT6plex [N-Term]		2.4582e-08	0	1	1	1	Q9PN07	Q9PN07 [144-161]	0	2466.36	0	1.089	1.035	0.711	0.675	0.662	116	126.3	120	82.5	78.3	76.8		High	High	High	High	High	High	High	0	2.526e-08	6.93
FALSE	High	[R].LYCDSENAQR.[R]	1xCarbamidomethyl [C3]		0.000396338	0	1	1	1	P41257	P41257 [739-748]	0	1255.54	0												NoQuanLabels	Not Found	High	Not Found	Not Found	Not Found	Not Found	High	0	0.0002734	1.86
FALSE	High	[R].LYCDSENAQR.[R]	1xCarbamidomethyl [C3]; 1xTMT6plex [N-Term]		7.76291e-06	0	1	1	5	P41257	P41257 [739-748]	0	1484.7	0	0.907	0.976	0.719	0.804	0.75	116.4	105.5	113.6	83.7	93.5	87.3		High	High	High	High	High	High	High	0	6.278e-06	3.12
FALSE	High	[K].LYDDVEER.[Y]	1xTMT6plex [N-Term]		7.20505e-05	0	1	1	4	Q0PBM2	Q0PBM2 [262-269]	0	1267.64	0	0.904	0.891	0.717	0.705	0.603	124.5	112.5	110.9	89.2	87.8	75.1		High	High	High	High	High	High	High	0	5.35e-05	2.75
FALSE	High	[K].LYDDVEERYEGEK.[F]	1xTMT6plex [K13]; 1xTMT6plex [N-Term]		8.85571e-06	0	1	1	5	Q0PBM2	Q0PBM2 [262-274]	1	2103.06	0	1.005	0.979	1.024	1.124	0.947	98.7	99.2	96.6	101.1	110.9	93.5		High	High	High	High	High	High	High	0	2.316e-05	3.55
FALSE	High	[K].TKVYKNDKPLQLDQQEYEK.[N]	3xTMT6plex [K5; K8; K19]		2.05873e-06	0	1	1	1	Q0P7U9	Q0P7U9 [131-149]	2	3054.71	0												NoQuanValues	High	High	High	High	High	High	High	0	1.769e-06	6.01
FALSE	High	[K].LYDETFNK.[N]	1xTMT6plex [K8]; 1xTMT6plex [N-Term]		7.27832e-05	0	1	1	1	Q0P9K1	Q0P9K1 [274-281]	0	1487.81	0	1.199	1.071	3.98	4.192	3.672	39.7	47.6	42.5	158	166.4	145.8		High	High	High	High	High	High	High	0	5.369e-05	2.48
FALSE	High	[R].TKVNVNLGVSNDCVDYSEEMK.[K]	1xCarbamidomethyl [C13]; 1xOxidation [M20]; 2xTMT6plex [K2; K21]; 1xTMT6plex [N-Term]		1.39024e-07	0	1	1	2	Q9PI55	Q9PI55 [62-82]	1	3104.58	0	0.676	0.934	1.204	1.334	1.035	97	65.6	90.6	116.9	129.5	100.4		High	High	High	High	High	High	High	0	1.546e-07	5.8
FALSE	High	[R].TKVNVNLGVSNDCVDYSEEMK.[K]	1xCarbamidomethyl [C13]; 2xTMT6plex [K2; K21]; 1xTMT6plex [N-Term]		7.74406e-09	0	1	1	2	Q9PI55	Q9PI55 [62-82]	1	3088.59	0	1	1.151	1.487	1.489	1.685	76.8	76.8	88.4	114.2	114.4	129.4		High	High	High	High	High	High	High	0	8.322e-09	5.65
FALSE	High	[K].TKVLVAMSK.[L]	2xTMT6plex [K2; K9]; 1xTMT6plex [N-Term]		3.84662e-05	0	1	1	1	Q0PAM5	Q0PAM5 [123-131]	1	1664.07	0	0.389	0.765	6.67	6.329	5.617	28.9	11.2	22.1	192.7	182.8	162.3		High	High	High	High	High	High	High	0	2.93e-05	3.14
FALSE	High	[R].LYDKNALKEGVEK.[L]	3xTMT6plex [K4; K8; K13]; 1xTMT6plex [N-Term]		6.25331e-05	0	1	1	2	Q9PN54	Q9PN54 [288-300]	2	2423.47	0	1.121	1.337	1.314	1.351	1.24	81.5	91.4	108.9	107.1	110.1	101.1		High	High	High	High	High	High	High	0	4.65e-05	2.73
FALSE	High	[K].LYAGSEHPHTAQLAK.[E]	1xTMT6plex [K15]; 1xTMT6plex [N-Term]		2.01743e-06	0	1	1	13	Q0P8D7	Q0P8D7 [124-138]	0	2081.15	0	1.874	1.212	1.482	1.514	1.651	68.7	128.7	83.3	101.8	104	113.4		High	High	High	High	High	High	High	0	1.088e-05	5.28
FALSE	High	[K].LVYANDDFLK.[Y]	1xTMT6plex [K10]; 1xTMT6plex [N-Term]		1.8416e-06	0	1	1	7	Q0P967	Q0P967 [23-32]	0	1655.94	0	1.087	1.127	0.906	0.814	0.804	104.6	113.7	117.9	94.7	85.1	84		High	High	High	High	High	High	High	0.0001872	0.001229	4.22
FALSE	High	[K].LVYANDDFLK.[Y]	1xTMT6plex [N-Term]; 1xTMT6plex [K10]		0.000714469	0	1	1	2	Q0P967	Q0P967 [23-32]	0	1426.78	0	1.139	1.335	0.975	0.931	0.863	96.1	109.4	128.3	93.7	89.5	83		High	High	High	High	High	High	High	0.00205	0.01203	2.79
FALSE	High	[R].LVVVDEK.[G]	1xTMT6plex [K7]; 1xTMT6plex [N-Term]		0.000615418	0	1	1	1	Q9PIE2	Q9PIE2 [248-254]	0	1259.8	0												NoQuanValues	High	High	High	High	High	High	High	0	0.0004191	2.15
FALSE	High	[R].LVQSLGAK.[V]	1xTMT6plex [K8]; 1xTMT6plex [N-Term]		0.000163399	0	1	1	3	Q0P8B5	Q0P8B5 [1073-1080]	0	1273.82	0	1.189	1.159	1.096	1.088	1.119	90.2	107.3	104.5	98.9	98.2	101		High	High	High	High	High	High	High	0	0.0001174	2.32
FALSE	High	[K].TLAPLCALHR.[F]	1xCarbamidomethyl [C6]; 1xTMT6plex [N-Term]		0.000136237	0	2	2	2	Q0P8H6; Q0P8I0	Q0P8H6 [251-260]; Q0P8I0 [254-263]	0	1380.8	0	0.591	0.749	1.757	1.532	2.029	78.4	46.3	58.7	137.6	120.1	159	NotUnique	High	High	High	High	High	High	High	0	9.858e-05	3.26
FALSE	High	[K].LVSDYDVLLKPQVSGVLENK.[L]	2xTMT6plex [K10; K20]; 1xTMT6plex [N-Term]		2.24892e-05	0	1	1	1	Q0PBE3	Q0PBE3 [56-75]	0	2903.71	0												NoQuanValues	High	High	High	High	High	High	High	0	1.74e-05	4.38
FALSE	High	[K].LVSELLKK.[K]	2xTMT6plex [K7; K8]; 1xTMT6plex [N-Term]		0.000314589	0	1	1	1	Q0PBY8	Q0PBY8 [80-87]	1	1617.09	0	1.07	1.092	0.387	0.427	0.324	139.5	149.3	152.4	54	59.5	45.2		High	High	High	High	High	High	High	0	0.0002205	1.31
FALSE	High	[K].LVSEMNQK.[V]	1xTMT6plex [K8]; 1xTMT6plex [N-Term]		0.000412561	0	1	1	4	Q0PAH3	Q0PAH3 [167-174]	0	1406.81	0	0.894	0.829	0.711	0.696	0.686	124.6	111.4	103.2	88.6	86.7	85.5		High	High	High	High	High	High	High	0	0.0002858	2.86
FALSE	High	[K].LVSENGLGTVAAGVAK.[A]	1xTMT6plex [K16]; 1xTMT6plex [N-Term]		1.37975e-12	0	1	1	3	Q0PCB8	Q0PCB8 [1011-1026]	0	1944.15	0	1.011	0.987	0.446	0.478	0.462	136.8	138.4	135.1	61.1	65.4	63.3		High	High	High	High	High	High	High	0	2.116e-12	6
FALSE	High	[K].TLANDAYR.[E]	1xTMT6plex [N-Term]		0.000106894	0	1	1	2	Q0PBP9	Q0PBP9 [205-212]	0	1152.62	0	0.689	0.819	0.917	1.105	0.724	114.2	78.7	93.5	104.7	126.2	82.7		High	High	High	High	High	High	High	0.0005721	0.003043	2.6
FALSE	High	[R].LVSGVGVPQLSALDECVEEANK.[F]	1xCarbamidomethyl [C16]; 1xTMT6plex [K22]; 1xTMT6plex [N-Term]		2.20382e-05	0	1	1	1	Q0P9J4	Q0P9J4 [305-326]	0	2772.49	0	1.037	1.039	1.092	1.066	1.097	94.8	98.3	98.5	103.5	101.1	103.9		High	High	High	High	High	High	High	0	1.71e-05	4.65
FALSE	High	[R].LVSGVGVPQLSALDECVEEANKFGVPVLADGGLK.[Y]	1xCarbamidomethyl [C16]; 2xTMT6plex [K22; K34]; 1xTMT6plex [N-Term]		4.5264e-13	0	1	1	3	Q0P9J4	Q0P9J4 [305-338]	1	4155.3	0	1.008	1.146	1.147	1.075	1.147	92	92.7	105.4	105.5	98.9	105.5		High	High	High	High	High	High	High	0	5.853e-09	9.12
FALSE	High	[K].LVSLCDNTVATPFLLQPFK.[H]	1xCarbamidomethyl [C5]; 1xTMT6plex [K19]; 1xTMT6plex [N-Term]		5.09857e-08	0	1	1	1	Q0P7Q4	Q0P7Q4 [175-193]	0	2621.48	0	0.967	1.192	1.83	1.611	1.411	74.9	72.4	89.3	137	120.7	105.7		High	High	High	High	High	High	High	0	5.052e-08	5.74
FALSE	High	[K].LVSLHHLLK.[D]	1xTMT6plex [K9]; 1xTMT6plex [N-Term]		7.20505e-05	0	1	1	1	Q0P961	Q0P961 [231-239]	0	1517.99	0	1.062	1.038	0.537	0.491	0.289	135.8	144.2	141	73	66.7	39.3		High	High	High	High	High	High	High	0	5.361e-05	3.64
FALSE	High	[K].LVSLHHLLKDDSACEDFNTAAK.[L]	1xCarbamidomethyl [C14]; 2xTMT6plex [K9; K22]; 1xTMT6plex [N-Term]		2.99509e-06	0	1	1	4	Q0P961	Q0P961 [231-252]	1	3171.71	0	1.088	0.988	0.736	0.674	0.725	115.1	125.2	113.8	84.7	77.6	83.5		High	High	High	High	High	High	High	0	2.532e-06	4.54
FALSE	High	[R].TLAMDMTDGLVR.[G]	1xTMT6plex [N-Term]		1.8416e-06	0	1	1	2	Q0PC30	Q0PC30 [56-67]	0	1551.81	0	0.918	1.022	0.754	0.807	0.745	114.4	105	116.9	86.2	92.3	85.2		High	High	High	High	High	High	High	0	1.585e-06	2.95
FALSE	High	[R].LVSQDKVLGLLGEMVTANTLQVMR.[V]	1xTMT6plex [K6]; 1xTMT6plex [N-Term]		2.89824e-13	0	1	1	3	Q0P9N4	Q0P9N4 [80-103]	1	3073.75	0	1.152	1.153	0.825	0.77	0.905	103.4	119.1	119.2	85.3	79.6	93.5		High	High	High	High	High	High	High	0	4.706e-13	7.1
FALSE	High	[R].TLALGEVSPADKALLSCAK.[D]	1xCarbamidomethyl [C17]; 2xTMT6plex [K12; K19]; 1xTMT6plex [N-Term]		3.71477e-07	0	1	1	2	Q0P7X7	Q0P7X7 [109-127]	1	2631.54	0	0.892	0.98	2.932	2.913	3.643	48.5	43.3	47.6	142.3	141.4	176.8		High	High	High	High	High	High	High	0	4.071e-07	4.61
FALSE	High	[R].TLALGEVSPADK.[A]	1xTMT6plex [K12]; 1xTMT6plex [N-Term]		8.55716e-05	0	1	1	3	Q0P7X7	Q0P7X7 [109-120]	0	1658.97	0	0.985	1.045	2.375	2.391	2.333	59.2	58.4	61.9	140.7	141.6	138.2		High	High	High	High	High	High	High	0	6.267e-05	3.63
FALSE	High	[K].LVTELAPK.[F]	1xTMT6plex [K8]; 1xTMT6plex [N-Term]		0.000257237	0	1	1	4	Q0P832	Q0P832 [79-86]	0	1328.86	0	1.159	1.027	1.189	1.141	1.139	90.2	104.5	92.6	107.2	102.9	102.7		High	High	High	High	High	High	High	0.0001872	0.001088	2.67
FALSE	High	[R].TLALGEVSPADK.[A]	1xTMT6plex [K12]		0.00026781	0	1	1	1	Q0P7X7	Q0P7X7 [109-120]	0	1429.81	0	1.143	1.174	1.895	1.68	2.181	66.1	75.6	77.6	125.3	111.1	144.3		High	High	High	High	High	High	High	0	0.0001885	3
FALSE	High	[K].LVTTNPDYTLK.[S]	1xTMT6plex [K11]; 1xTMT6plex [N-Term]		2.52119e-06	0	1	1	3	Q0PBA4	Q0PBA4 [101-111]	0	1723	0	1.031	1.027	0.799	0.737	0.697	113.4	116.9	116.4	90.6	83.6	79		High	High	High	High	High	High	High	0	0.0001064	4.67
FALSE	High	[K].LVTYHECGHALLAETTK.[G]	1xCarbamidomethyl [C7]; 1xTMT6plex [K17]; 1xTMT6plex [N-Term]		1.61844e-07	0	1	1	5	Q0P9D8	Q0P9D8 [438-454]	0	2401.29	0	1.118	1.122	1.007	1.009	1.043	95.3	106.5	106.8	96	96.1	99.3		High	High	High	High	High	High	High	0	6.079e-06	5.25
FALSE	High	[K].LVVGQNHTGLGMFYDDNQPK.[T]	1xTMT6plex [K20]; 1xTMT6plex [N-Term]		3.9079e-11	0	1	1	4	Q0P819	Q0P819 [246-265]	0	2691.4	0	1.156	1.072	0.803	0.788	0.817	106.4	123	114.1	85.5	83.9	87		High	High	High	High	High	High	High	0	5.211e-11	7.58
FALSE	High	[K].LVVGQNHTGLGMFYDDNQPK.[T]	1xOxidation [M12]; 1xTMT6plex [K20]; 1xTMT6plex [N-Term]		3.01042e-08	0	1	1	4	Q0P819	Q0P819 [246-265]	0	2707.39	0	1.239	1.156	0.947	0.821	0.84	100	123.9	115.6	94.7	82	83.9		High	High	High	High	High	High	High	0	3.057e-08	6.22
FALSE	High	[K].LVVLDAGHGGK.[D]	1xTMT6plex [K11]; 1xTMT6plex [N-Term]		2.54686e-06	0	1	1	3	Q0P8Y7	Q0P8Y7 [435-445]	0	1523.93	0	1.178	1.122	0.819	0.861	0.908	101.9	120.1	114.3	83.4	87.7	92.5		High	High	High	High	High	High	High	0	2.154e-06	4.41
FALSE	High	[R].LVVPEGAGK.[S]	1xTMT6plex [K9]; 1xTMT6plex [N-Term]		0.000433764	0	1	1	3	Q0PBL7	Q0PBL7 [127-135]	0	1098.67	0	1.3	0.998	0.621	0.535	0.562	119.6	155.5	119.3	74.3	64	67.2		High	High	High	High	High	High	High	0	0.0003004	3.2
FALSE	High	[K].LVVTADGAFR.[R]	1xTMT6plex [N-Term]		0.000117075	0	1	1	1	Q9PMD2	Q9PMD2 [183-192]	0	1277.74	0	1.016	1.059	0.445	0.487	0.421	135.5	137.7	143.5	60.3	66	57		High	High	High	High	High	High	High	0	8.468e-05	2.68
FALSE	High	[K].LVVTADGAFRR.[G]	1xTMT6plex [N-Term]		0.000230253	0	1	1	2	Q9PMD2	Q9PMD2 [183-193]	1	1433.84	0	0.928	1.003	0.736	0.742	0.732	116.7	108.3	117.1	85.9	86.6	85.4		High	High	High	High	High	High	High	0	0.0001634	3.39
FALSE	High	[K].TLAFPSSLTNAR.[S]	1xTMT6plex [N-Term]		2.15962e-05	0	1	1	7	Q0PCA8	Q0PCA8 [472-483]	0	1506.85	0	0.858	0.956	0.938	0.974	0.922	106.2	91.2	101.5	99.6	103.5	97.9		High	High	High	High	High	High	High	0	3.936e-05	3.32
FALSE	High	[K].LVVTSSNLTYMK.[K]	1xTMT6plex [K12]; 1xTMT6plex [N-Term]		5.75777e-08	0	1	1	1	Q9PM68	Q9PM68 [50-61]	0	1814.05	0	0.634	0.647	9.516	11.452	10.109	18	11.4	11.6	171.2	206	181.8		High	High	High	High	High	High	High	0	5.694e-08	4.94
FALSE	High	[K].LVVTSSNLTYMKK.[F]	2xTMT6plex [K12; K13]; 1xTMT6plex [N-Term]		0.000474675	0	1	1	1	Q9PM68	Q9PM68 [50-62]	1	2171.31	0	1.183	1.12	1.176	1.17	1.468	84.3	99.8	94.4	99.1	98.7	123.7		High	High	High	High	High	High	High	0	0.000326	2.34
FALSE	High	[K].LYDKNLQLLNK.[N]	2xTMT6plex [K4; K11]; 1xTMT6plex [N-Term]		1.818e-05	0	1	1	1	Q0P9P3	Q0P9P3 [400-410]	1	2049.27	0	1.027	1	0.828	0.784	0.742	111.5	114.5	111.5	92.3	87.4	82.8		High	High	High	High	High	High	High	0	1.418e-05	3.61
FALSE	High	[K].LYDKTYLSVVK.[G]	2xTMT6plex [K4; K11]; 1xTMT6plex [N-Term]		0.000199941	0	1	1	3	Q0PAH3	Q0PAH3 [206-216]	1	2016.23	0	1.048	1.118	0.764	0.736	0.599	114	119.4	127.4	87.1	83.9	68.3		High	High	High	High	High	High	High	0	0.0002176	3.38
FALSE	High	[K].LYDKTYLSVVKGEELVTCPHCGR.[L]	2xCarbamidomethyl [C18; C21]; 2xTMT6plex [K4; K11]; 1xTMT6plex [N-Term]		1.47739e-07	0	1	1	1	Q0PAH3	Q0PAH3 [206-228]	2	3411.84	0	1.626	1.363	1.495	1.288	1.42	73.2	119.1	99.8	109.5	94.3	104		High	High	High	High	High	High	High	0	1.408e-07	4.21
FALSE	High	[K].LYDLQFLDENKR.[F]	1xTMT6plex [K11]; 1xTMT6plex [N-Term]		8.0235e-07	0	1	1	1	Q0PC88	Q0PC88 [122-133]	1	2012.12	0	1.021	1.121	0.879	0.817	0.694	108.5	110.8	121.6	95.3	88.6	75.3		High	High	High	High	High	High	High	0	7.118e-07	4.3
FALSE	High	[K].LYGKDVFNAYTENGK.[K]	2xTMT6plex [K4; K15]; 1xTMT6plex [N-Term]		8.33438e-10	0	1	1	2	Q0PBP1	Q0PBP1 [573-587]	1	2406.33	0	0.963	1.016	0.803	0.833	0.785	111.1	107	112.8	89.2	92.6	87.3		High	High	High	High	High	High	High	0	9.766e-10	6.08
FALSE	High	[K].LYGKDVFNAYTENGKK.[A]	3xTMT6plex [K4; K15; K16]		2.89693e-05	0	1	1	1	Q0PBP1	Q0PBP1 [573-588]	2	2534.42	0	3.281	1.521	3.143	2.54	4.232	38.2	125.2	58.1	120	97	161.6		High	High	High	High	High	High	High	0	2.221e-05	4.97
FALSE	High	[K].LYGKDVFNAYTENGKK.[A]	3xTMT6plex [K4; K15; K16]; 1xTMT6plex [N-Term]		4.28093e-07	0	1	1	6	Q0PBP1	Q0PBP1 [573-588]	2	2763.59	0	1.05	1.15	0.981	1.042	0.968	96.9	101.7	111.5	95.1	101	93.8		High	High	High	High	High	High	High	0	3.91e-07	3.11
FALSE	High	[R].LYGRNEANLAPLCLEGQK.[L]	1xCarbamidomethyl [C13]; 1xTMT6plex [K18]		0.000296166	0	1	1	1	P0C630	P0C630 [135-152]	1	2275.21	0	1.255	1.219	1.522	1.383	1.589	75.3	94.5	91.8	114.6	104.2	119.6		High	High	High	High	High	High	High	0	0.0002081	3.34
FALSE	High	[R].LYGRNEANLAPLCLEGQK.[L]	1xCarbamidomethyl [C13]; 1xTMT6plex [K18]; 1xTMT6plex [N-Term]		7.76373e-10	0	1	1	2	P0C630	P0C630 [135-152]	1	2504.37	0	0.838	1.163	1.087	1.079	1.21	94.1	78.8	109.4	102.3	101.5	113.8		High	High	High	High	High	High	High	0	9.179e-10	5.95
FALSE	High	[R].LYGTAFADK.[E]	1xTMT6plex [K9]; 1xTMT6plex [N-Term]		7.37946e-06	0	1	1	1	Q9PIS3	Q9PIS3 [183-191]	0	1443.82	0	0.793	0.858	0.452	0.64	0.428	143.9	114	123.4	65.1	92	61.5		High	High	High	High	High	High	High	0	5.978e-06	3.06
FALSE	High	[R].LYGTAFADKESLK.[E]	2xTMT6plex [K9; K13]; 1xTMT6plex [N-Term]		2.87613e-06	0	1	1	1	Q9PIS3	Q9PIS3 [183-195]	1	2130.24	0	0.759	0.906	0.449	0.477	0.332	152.9	116	138.6	68.7	72.9	50.8		High	High	High	High	High	High	High	0	2.424e-06	2.97
FALSE	High	[K].LYHCPHLEGCECR.[K]	3xCarbamidomethyl [C4; C10; C12]; 1xTMT6plex [N-Term]		7.53051e-06	0	1	1	2	Q6TG07	Q6TG07 [87-99]	0	1959.88	0	1.206	1.105	0.842	0.752	0.918	103	124.3	113.9	86.8	77.5	94.5		High	High	High	High	High	High	High	0	6.136e-06	4.78
FALSE	High	[K].TKSNVEELLAR.[D]	1xTMT6plex [K2]; 1xTMT6plex [N-Term]		5.42714e-05	0	1	1	2	Q9PMT4	Q9PMT4 [522-532]	1	1718.02	0	0.83	0.992	1.027	1.078	1.026	100.8	83.7	100	103.5	108.7	103.4		High	High	High	High	High	High	High	0	4.078e-05	2.5
FALSE	High	[K].TKSNVEELLAR.[D]	1xTMT6plex [K2]; 1xTMT6plex [N-Term]		7.13251e-05	0	1	1	5	Q9PMT4	Q9PMT4 [522-532]	1	1488.86	0	2.28	1.328	2.259	1.998	2.77	51.6	117.6	68.5	116.5	103	142.8		High	High	High	High	High	High	High	0	5.276e-05	3.1
FALSE	High	[K].LYHKDQDEK.[M]	2xTMT6plex [K4; K9]; 1xTMT6plex [N-Term]		9.46793e-05	0	1	1	4	Q9PP35	Q9PP35 [340-348]	1	1863.06	0	0.833	0.848	0.572	0.57	0.532	137.8	114.8	116.8	78.8	78.5	73.3		High	High	High	High	High	High	High	0	6.916e-05	3.97
FALSE	High	[K].LYHPDFHQGK.[S]	1xTMT6plex [K10]; 1xTMT6plex [N-Term]		0.000354907	0	1	1	1	Q0P9L8	Q0P9L8 [229-238]	0	1699.93	0	1.015	0.961	0.849	0.684	0.779	113.5	115.1	109.1	96.4	77.6	88.3		High	High	High	High	High	High	High	0	0.000247	3.68
FALSE	High	[K].LYKDSQDVK.[V]	2xTMT6plex [K3; K9]; 1xTMT6plex [N-Term]		0.000489139	0	1	1	5	Q0PBA1	Q0PBA1 [502-510]	1	1783.06	0	1.013	0.898	0.845	0.855	0.749	111.9	113.4	100.5	94.6	95.7	83.9		High	High	High	High	High	High	High	2.678e-05	0.0006574	2.56
FALSE	High	[K].LYKGEYEYEK.[W]	2xTMT6plex [K3; K10]; 1xTMT6plex [N-Term]		0.000230253	0	1	1	1	Q0PBN3	Q0PBN3 [60-69]	1	2009.12	0	1.21	1.113	0.904	0.95	0.773	100.8	122	112.3	91.2	95.8	77.9		High	High	High	High	High	High	High	0	0.0001632	3.43
FALSE	High	[R].LYKQTTNAVLCEGTGAALALETGLCR.[L]	2xCarbamidomethyl [C11; C25]; 1xTMT6plex [K3]; 1xTMT6plex [N-Term]		2.03797e-06	0	1	1	4	Q0PBA1	Q0PBA1 [222-247]	1	3039.58	0	1	1.146	1.204	1.242	1.346	86.5	86.5	99.1	104.1	107.4	116.4		High	High	High	High	High	High	High	0	1.738e-06	4.33
FALSE	High	[R].TKSKCDELAAFLK.[E]	1xCarbamidomethyl [C5]; TMT6plex [K]; 1xTMT6plex [N-Term]		1.23713e-05	0	1	1	2	Q0PBW7	Q0PBW7 [36-48]	2	1969.12	0												NoQuanValues	High	High	High	High	High	High	High	0	9.869e-06	5.4
FALSE	High	[R].TKSEYYVALTTR.[T]	1xTMT6plex [K2]; 1xTMT6plex [N-Term]		2.22625e-05	0	1	1	2	Q0PAH8	Q0PAH8 [255-266]	1	1890.07	0	0.898	1.061	0.912	1.03	0.841	104.5	93.8	110.9	95.3	107.6	87.9		High	High	High	High	High	High	High	0	1.723e-05	3.75
FALSE	High	[K].LYLESGANLVK.[E]	1xTMT6plex [K11]; 1xTMT6plex [N-Term]		3.32298e-07	0	1	1	4	Q9PHY1	Q9PHY1 [96-106]	0	1665	0	0.832	0.812	0.567	0.612	0.486	139.3	115.8	113	78.9	85.2	67.7		High	High	High	High	High	High	High	0	1.312e-06	3.88
FALSE	High	[K].LYLGELTFTHGAAGEK.[V]	1xTMT6plex [K16]; 1xTMT6plex [N-Term]		2.06924e-08	0	1	1	2	Q0P8H6	Q0P8H6 [737-752]	0	2165.2	0	1.013	1.066	3.088	3.131	3.026	48.7	49.3	51.9	150.3	152.4	147.3		High	High	High	High	High	High	High	0	2.349e-07	6.55
FALSE	High	[R].LYLGSEGNLLKPDENNAK.[R]	2xTMT6plex [K11; K18]; 1xTMT6plex [N-Term]		1.86985e-08	0	1	1	3	Q0PCB8	Q0PCB8 [541-558]	0	2662.5	0	1.032	0.982	0.488	0.509	0.454	134.4	138.7	131.9	65.6	68.4	61		High	High	High	High	High	High	High	0	1.236e-07	5.97
FALSE	High	[R].LYLGSEGNLLKPDENNAKR.[V]	2xTMT6plex [K11; K18]; 1xTMT6plex [N-Term]		2.64559e-09	0	1	1	3	Q0PCB8	Q0PCB8 [541-559]	1	2818.6	0	1.03	1.139	0.616	0.582	0.708	118.2	121.8	134.7	72.8	68.8	83.7		High	High	High	High	High	High	High	0	2.983e-09	4.39
FALSE	High	[K].TKSATGLDLPTAK.[W]	1xTMT6plex [N-Term]; 1xTMT6plex [K13]		0.000195948	0	1	1	1	Q0PA21	Q0PA21 [27-39]	1	1531.89	1	1.12	1.158	0.435	0.369	0.399	133.9	150	155.1	58.2	49.4	53.4		High	High	High	High	High	High	High	0	0.0001389	4.09
FALSE	High	[R].TKRVEHTNNENLNSAFK.[L]	2xTMT6plex [K2; K17]; 1xTMT6plex [N-Term]		4.80634e-05	0	1	1	7	Q0P8Z5	Q0P8Z5 [118-134]	2	2689.5	0	1.15	1.244	0.954	1.011	1.162	92	105.8	114.5	87.8	93	106.9		High	High	High	High	High	High	High	0	3.625e-05	3.95
FALSE	High	[K].LYLNQGLDAVGVALEK.[E]	1xTMT6plex [K16]; 1xTMT6plex [N-Term]		6.24392e-08	0	1	1	1	Q0P9Z2	Q0P9Z2 [24-39]	0	2161.26	0	0.999	0.885	1.016	1.135	1.001	99.4	99.3	87.9	101	112.9	99.6		High	High	High	High	High	High	High	0	6.172e-08	5.47
FALSE	High	[K].LYLNQGLDAVGVALEKELTQK.[D]	2xTMT6plex [K16; K21]; 1xTMT6plex [N-Term]		3.15073e-06	0	1	1	1	Q0P9Z2	Q0P9Z2 [24-44]	1	2989.75	0	1.241	1.114	1.452	1.405	1.268	80.2	99.5	89.4	116.4	112.7	101.7		High	High	High	High	High	High	High	0	2.662e-06	3.97
FALSE	High	[K].LYLPYQSGMQVEENESLVEVLK.[E]	1xTMT6plex [K22]; 1xTMT6plex [N-Term]		2.19894e-08	0	1	1	1	Q9PI30	Q9PI30 [1042-1063]	0	3026.62	0	1.127	1.085	1.524	1.448	1.198	81.3	91.6	88.2	123.9	117.7	97.4		High	High	High	High	High	High	High	0	2.26e-08	5.78
FALSE	High	[K].LYMDKDMNMLELNPLLK.[T]	2xTMT6plex [K5; K17]; 1xTMT6plex [N-Term]		6.40416e-10	0	1	1	3	Q9PHY1	Q9PHY1 [187-203]	1	2768.54	0	0.938	0.837	1.192	1.08	1.143	96.9	90.9	81.1	115.6	104.7	110.8		High	High	High	High	High	High	High	0	1.068e-08	6.4
FALSE	High	[K].LYMDKDMNMLELNPLLK.[T]	1xOxidation [M]; 2xTMT6plex [K5; K17]; 1xTMT6plex [N-Term]		6.27515e-06	0	1	1	3	Q9PHY1	Q9PHY1 [187-203]	1	2784.53	0	0.978	0.974	1.539	1.518	1.64	78.4	76.7	76.4	120.7	119.1	128.7		High	High	High	High	High	High	High	0	5.126e-06	4.53
FALSE	High	[R].TKRVEHTNNENLNSAFK.[L]	TMT6plex [K]; 1xTMT6plex [N-Term]		1.46963e-05	0	1	1	18	Q0P8Z5	Q0P8Z5 [118-134]	2	2460.34	0	1.028	1.005	0.784	0.724	0.74	113.7	116.8	114.2	89.1	82.2	84.1		High	High	High	High	High	High	High	0	0.000325	5.51
FALSE	High	[K].LYGGTQTLLSHTLK.[N]	1xTMT6plex [K14]; 1xTMT6plex [N-Term]		6.61845e-07	0	1	1	4	Q0P7Q4	Q0P7Q4 [107-120]	0	1990.17	0	1.075	1.038	1.386	1.174	1.28	86.3	92.8	89.6	119.6	101.3	110.4		High	High	High	High	High	High	High	0	5.947e-07	4.77
FALSE	High	[K].LVQNLNALFK.[Q]	1xTMT6plex [K10]; 1xTMT6plex [N-Term]		3.01669e-05	0	1	1	1	Q0PBE6	Q0PBE6 [6-15]	0	1618.01	0	1.078	1.298	1.041	1.117	1.182	89.3	96.3	115.9	93	99.8	105.6		High	High	High	High	High	High	High	0	2.326e-05	4.9
FALSE	High	[K].LYGEDKENLEELVGK.[N]	2xTMT6plex [K6; K15]; 1xTMT6plex [N-Term]		1.38671e-06	0	1	1	1	Q0P9K0	Q0P9K0 [487-501]	1	2423.36	0	1.019	0.877	5.151	5.262	5.314	32.2	32.8	28.2	166	169.5	171.2		High	High	High	High	High	High	High	0	1.206e-06	3.31
FALSE	High	[K].LYGDSLQDLELKEGK.[L]	2xTMT6plex [K12; K15]; 1xTMT6plex [N-Term]		2.62546e-06	0	1	1	1	Q0P961	Q0P961 [8-22]	1	2395.37	0	1.03	1.296	1.257	0.906	1.093	91.1	93.9	118.2	114.5	82.6	99.7		High	High	High	High	High	High	High	0	2.221e-06	4.12
FALSE	High	[K].TKVLMLNSPSNPVGSLYSKEELTQLAK.[V]	2xTMT6plex [K19; K27]		9.22195e-06	0	1	1	1	Q0PAC8	Q0PAC8 [163-189]	2	3405.91	0												NoQuanValues	High	High	High	High	High	High	High	0	7.394e-06	5.23
FALSE	High	[K].TKVLMLNSPSNPVGSLYSK.[E]	2xTMT6plex [K2; K19]; 1xTMT6plex [N-Term]		9.6533e-08	0	1	1	2	Q0PAC8	Q0PAC8 [163-181]	1	2722.58	0	1.06	1.249	0.858	0.791	0.802	104.2	110.4	130.1	89.4	82.4	83.5		High	High	High	High	High	High	High	0	9.375e-08	7.06
FALSE	High	[K].LYDTYGFPLDLTADMLR.[E]	1xTMT6plex [N-Term]		3.86843e-07	0	1	1	2	Q9PI05	Q9PI05 [383-399]	0	2233.14	0	0.971	1.103	0.658	0.766	0.599	117.7	114.2	129.9	77.5	90.1	70.6		High	High	High	High	High	High	High	0	3.557e-07	4.95
FALSE	High	[R].TKVFEEVHFGAQEK.[A]	2xTMT6plex [K2; K14]; 1xTMT6plex [N-Term]		1.48114e-08	0	1	1	7	Q9PIH3	Q9PIH3 [42-55]	1	2336.32	0	0.986	1.138	0.758	0.719	0.657	114.1	112.5	129.8	86.5	82.1	75		High	High	High	High	High	High	High	0	1.552e-08	5.32
FALSE	High	[K].LYEANKFDKAYELFK.[S]	3xTMT6plex [K6; K9; K15]; 1xTMT6plex [N-Term]		0.000150718	0	1	1	1	Q0PB97	Q0PB97 [26-40]	2	2795.62	0	1.402	1.547	1.464	1.448	1.649	70.5	98.9	109.1	103.2	102.1	116.2		High	High	High	High	High	High	High	0	0.0001088	3.25
FALSE	High	[R].LYEGSLAK.[N]	1xTMT6plex [K8]; 1xTMT6plex [N-Term]		7.97217e-05	0	1	1	1	Q9PNR1	Q9PNR1 [213-220]	0	1338.8	0	0.999	0.895	0.571	0.716	0.555	126.7	126.6	113.4	72.4	90.7	70.3		High	High	High	High	High	High	High	0	5.896e-05	2.28
FALSE	High	[R].LYEGSLAKNDEVLVMSTDKK.[H]	3xTMT6plex [K8; K19; K20]; 1xTMT6plex [N-Term]		9.37267e-05	0	1	1	1	Q9PNR1	Q9PNR1 [213-232]	2	3156.8	0	1.249	1.374	1.641	1.674	1.846	68.3	85.3	93.9	112.1	114.4	126.1		High	High	High	High	High	High	High	0	6.867e-05	3.05
FALSE	High	[R].TKVFEEVHFGAQEK.[A]	TMT6plex [K]; 1xTMT6plex [N-Term]		0.000693486	0	1	1	2	Q9PIH3	Q9PIH3 [42-55]	1	2107.16	0	1.826	1.286	1.154	1.177	1.313	77.4	141.3	99.5	89.2	91.1	101.6		High	High	High	High	High	High	High	2.678e-05	0.0005141	4.37
FALSE	High	[K].TKVELLNLK.[Q]	2xTMT6plex [K2; K9]; 1xTMT6plex [N-Term]		6.78063e-05	0	1	1	3	Q0PAX0	Q0PAX0 [468-476]	1	1745.15	0	0.961	1.063	0.772	0.801	0.773	111.7	107.3	118.8	86.2	89.5	86.4		High	High	High	High	High	High	High	0	6.437e-05	3.19
FALSE	High	[K].LYEKLEDEVYEK.[L]	2xTMT6plex [K4; K12]		2.86774e-05	0	1	1	1	Q0P8C2	Q0P8C2 [139-150]	1	2016.09	0												NoQuanValues	High	High	High	High	High	High	High	0	2.196e-05	4.1
FALSE	High	[K].LYEKLEDEVYEK.[L]	2xTMT6plex [K4; K12]; 1xTMT6plex [N-Term]		2.54686e-06	0	1	1	2	Q0P8C2	Q0P8C2 [139-150]	1	2245.26	0	0.968	1.035	0.911	0.881	0.78	107.6	104.1	111.4	98	94.8	83.9		High	High	High	High	High	High	High	0	4.726e-06	3.99
FALSE	High	[K].TKVDLTFDSR.[D]	1xTMT6plex [N-Term]; 1xTMT6plex [K2]		0.000627803	0	1	1	2	Q9PHT7	Q9PHT7 [94-103]	1	1410.78	0	0.866	0.925	0.872	0.785	0.878	112.7	97.6	104.2	98.2	88.5	98.9		High	High	High	High	High	High	High	0	0.000426	2.86
FALSE	High	[K].LYELCAQNFK.[G]	1xCarbamidomethyl [C5]; 1xTMT6plex [K10]; 1xTMT6plex [N-Term]		7.68466e-06	0	1	1	4	Q0P9S2	Q0P9S2 [173-182]	0	1743.95	0	0.936	1.029	0.728	0.794	0.663	116.5	109	119.9	84.9	92.5	77.3		High	High	High	High	High	High	High	0	6.227e-06	3.74
FALSE	High	[R].TKTWLENADGDLLFGR.[G]	1xTMT6plex [K2]; 1xTMT6plex [N-Term]		1.41127e-05	0	1	1	2	Q0P8B1	Q0P8B1 [136-151]	1	2294.25	0	0.87	1.089	1.084	1.118	1.05	96.6	84.1	105.2	104.8	108	101.4		High	High	High	High	High	High	High	0	1.113e-05	4.58
FALSE	High	[R].LYEMQESER.[L]	1xTMT6plex [N-Term]		3.40649e-05	0	1	1	1	Q9PM63	Q9PM63 [274-282]	0	1413.69	0	1.012	1.038	0.518	0.559	0.44	131.4	133	136.4	68	73.4	57.8		High	High	High	High	High	High	High	0	2.592e-05	3.09
FALSE	High	[R].TKTWLENADGDLLFGR.[G]	1xTMT6plex [N-Term]; 1xTMT6plex [K2]		1.83651e-05	0	1	1	2	Q0P8B1	Q0P8B1 [136-151]	1	2065.09	0	1.118	1.052	1.276	1.281	1.245	86.1	96.2	90.6	109.8	110.3	107.1		High	High	High	High	High	High	High	0	1.433e-05	4.59
FALSE	High	[K].TKTPLLVDASSDFFSR.[K]	1xTMT6plex [K2]; 1xTMT6plex [N-Term]		7.64656e-08	0	1	1	3	Q9PIH3	Q9PIH3 [160-175]	1	2242.25	0	0.884	1.039	0.738	0.707	0.743	117.4	103.8	122	86.6	83	87.2		High	High	High	High	High	High	High	0	7.511e-08	5.45
FALSE	High	[K].TKTPLLVDASSDFFSR.[K]	1xTMT6plex [N-Term]; 1xTMT6plex [K2]		0.000365762	0	1	1	4	Q9PIH3	Q9PIH3 [160-175]	1	2013.09	0	1.22	1.243	1.147	1.162	1.286	85	103.7	105.6	97.5	98.8	109.3		High	High	High	High	High	High	High	0	0.0002538	4.92
FALSE	High	[K].LYENLNFLTPLKEK.[F]	2xTMT6plex [K12; K14]; 1xTMT6plex [N-Term]		1.51146e-08	0	1	1	1	Q0P9V3	Q0P9V3 [213-226]	1	2409.44	0	0.894	1.081	1.222	1.246	1.235	89.9	80.3	97.2	109.8	111.9	110.9		High	High	High	High	High	High	High	0	1.587e-08	4.94
FALSE	High	[K].TKTPGHLHLYLHK.[G]	TMT6plex [K]; 1xTMT6plex [N-Term]		0.000420917	0	1	1	4	Q0PBA7	Q0PBA7 [108-120]	1	2003.2	0	1.146	1.108	0.973	1.065	0.923	96.5	110.6	107	93.9	102.8	89.1		High	High	High	High	High	High	High	0	0.0002901	5.64
FALSE	High	[K].LYEVPLSKPTSVQVPFYSR.[L]	1xTMT6plex [K8]		0.000362107	0	1	1	1	Q0P942	Q0P942 [190-208]	0	2439.35	0	1.475	1.046	1.295	1.235	1.479	79.7	117.6	83.4	103.2	98.4	117.8		High	High	High	High	High	High	High	0	0.0002519	3.24
FALSE	High	[K].LYEYQEHLEKK.[L]	2xTMT6plex [K10; K11]; 1xTMT6plex [N-Term]		4.31339e-06	0	1	1	1	Q0PBI7	Q0PBI7 [105-115]	1	2167.24	0	1.093	1.303	1.266	1.244	1.364	82.5	90.2	107.6	104.5	102.7	112.6		High	High	High	High	High	High	High	0	3.587e-06	4.22
FALSE	High	[K].LYFDEKNLEALK.[S]	2xTMT6plex [K6; K12]; 1xTMT6plex [N-Term]		1.59369e-05	0	1	1	1	Q0PB16	Q0PB16 [213-224]	1	2170.27	0	1.055	0.993	0.704	0.61	0.597	121	127.7	120.1	85.1	73.8	72.2		High	High	High	High	High	High	High	0	1.25e-05	2.23
FALSE	High	[K].TKSQEEQLKELSALALDEEEQENNFYR.[N]	TMT6plex [K]; 1xTMT6plex [N-Term]		2.95002e-08	0	1	1	2	Q0P962	Q0P962 [232-258]	2	3699.88	0												NoQuanValues	High	High	High	High	High	High	High	0	2.993e-08	5.62
FALSE	High	[K].LYFLDSVLDANSGTVK.[A]	1xTMT6plex [K16]; 1xTMT6plex [N-Term]		2.33089e-11	0	1	1	1	Q0PBE3	Q0PBE3 [250-265]	0	2200.23	0	1.102	1.011	0.679	0.648	0.711	116.5	128.4	117.8	79	75.5	82.9		High	High	High	High	High	High	High	0	3.165e-11	5.41
FALSE	High	[R].LYGDSHMAADFFPR.[V]	1xTMT6plex [N-Term]		2.20382e-05	0	1	1	1	Q0PAQ8	Q0PAQ8 [69-82]	0	1855.9	0	0.992	0.913	2.614	2.936	2.426	55.1	54.7	50.4	144.2	161.9	133.8		High	High	High	High	High	High	High	0	1.705e-05	2.19
FALSE	High	[R].LYGDSHMAADFFPR.[V]	1xOxidation [M7]; 1xTMT6plex [N-Term]		1.28829e-05	0	1	1	2	Q0PAQ8	Q0PAQ8 [69-82]	0	1871.89	0	0.944	1.095	1.018	1.012	1.01	98.7	93.2	108.1	100.5	99.9	99.7		High	High	High	High	High	High	High	0	1.021e-05	3.01
FALSE	High	[K].LYGDSLQDLELK.[E]	1xTMT6plex [K12]; 1xTMT6plex [N-Term]		1.12378e-07	0	1	1	1	Q0P961	Q0P961 [8-19]	0	1852.05	0	0.888	0.915	0.45	0.464	0.372	146.7	130.3	134.3	66	68	54.6		High	High	High	High	High	High	High	0	1.087e-07	4.75
FALSE	High	[K].LYGDSLQDLELKEGK.[L]	TMT6plex [K]; 1xTMT6plex [N-Term]		2.0118e-05	0	1	1	1	Q0P961	Q0P961 [8-22]	1	2166.21	0	1.943	1.243	1.636	1.249	1.927	66.7	129.6	82.9	109.1	83.3	128.5		High	High	High	High	High	High	High	0	1.573e-05	4.47
FALSE	High	[R].LYGDWTQK.[N]	1xTMT6plex [K8]; 1xTMT6plex [N-Term]		0.000311441	0	1	1	2	Q0PBV0	Q0PBV0 [38-45]	0	1468.82	0	1.224	1.116	0.824	0.855	0.771	103.6	126.8	115.6	85.4	88.6	79.9		High	High	High	High	High	High	High	0	0.000218	2.77
FALSE	High	[R].TLEENDMVLK.[S]	1xTMT6plex [K10]; 1xTMT6plex [N-Term]		0.000244603	0	1	1	1	Q0P8H8	Q0P8H8 [373-382]	0	1649.92	0	0.794	1.097	3.417	4.155	3.706	42.3	33.6	46.5	144.7	175.9	156.9		High	High	High	High	High	High	High	0	0.0001725	3.63
FALSE	High	[K].LVQKEYLALAHGK.[L]	2xTMT6plex [K4; K13]; 1xTMT6plex [N-Term]		0.000489139	0	1	1	1	Q0PCA3	Q0PCA3 [146-158]	1	2157.34	0	0.997	1.001	0.766	0.708	0.666	116.8	116.5	116.9	89.5	82.7	77.8		High	High	High	High	High	High	High	0	0.0003349	2.64
FALSE	High	[K].LVQASELLK.[G]	1xTMT6plex [K9]; 1xTMT6plex [N-Term]		1.32805e-05	0	1	1	1	Q9PNE6	Q9PNE6 [15-23]	0	1458.93	0	1.493	1.107	5.683	6.745	5.604	27.7	41.4	30.7	157.6	187.1	155.4		High	High	High	High	High	High	High	0	1.055e-05	3.11
FALSE	High	[K].LVANLFEQHR.[F]	1xTMT6plex [N-Term]		3.0474e-05	0	1	1	4	Q0PB07	Q0PB07 [54-63]	0	1455.83	0	1.014	1.133	0.967	0.798	0.811	104.8	106.3	118.8	101.3	83.7	85.1		High	High	High	High	High	High	High	0	2.338e-05	3.73
FALSE	High	[K].LVANLLQAAGLDR.[V]			0.000412561	0	1	1	1	Q9PP15	Q9PP15 [111-123]	0	1353.78	0												NoQuanLabels	High	High	High	High	High	High	High	0	0.0002853	3.12
FALSE	High	[K].LVANNALK.[A]	1xTMT6plex [K8]; 1xTMT6plex [N-Term]		5.76695e-05	0	1	1	9	Q0P8Z0	Q0P8Z0 [436-443]	0	1300.84	0	0.998	1.131	0.921	0.949	0.889	101.9	101.7	115.2	93.8	96.7	90.6		High	High	High	High	High	High	High	0	0.0003256	3.99
FALSE	High	[K].TLDTPENLEKK.[Y]	2xTMT6plex [K10; K11]; 1xTMT6plex [N-Term]		4.12915e-05	0	1	1	1	Q0PA56	Q0PA56 [103-113]	1	1975.17	0	1.015	1.036	0.731	0.77	0.679	114.7	116.5	118.8	83.9	88.3	77.8		High	High	High	High	High	High	High	0	3.114e-05	3.4
FALSE	High	[K].TLDTPENLEK.[K]	1xTMT6plex [N-Term]; 1xTMT6plex [K10]		0.000474675	0	1	1	2	Q0PA56	Q0PA56 [103-112]	0	1388.75	0	1.537	1.251	1.328	1.214	1.182	79.9	122.8	99.9	106	97	94.4		High	High	High	High	High	High	High	0	0.000325	2.61
FALSE	High	[K].LVATVGPASEKEELLR.[Q]	1xTMT6plex [K11]		2.56541e-05	0	1	1	1	Q0PBB8	Q0PBB8 [7-22]	1	1941.12	0	2.069	1.202	1.585	1.219	1.97	66.3	137.3	79.7	105.1	80.9	130.7		High	High	High	High	High	High	High	0	1.982e-05	4.38
FALSE	High	[K].LVATVGPASEKEELLR.[Q]	1xTMT6plex [K11]; 1xTMT6plex [N-Term]		1.60213e-07	0	1	1	7	Q0PBB8	Q0PBB8 [7-22]	1	2170.28	0	1.052	1.041	1.962	1.934	1.782	68.4	72	71.2	134.2	132.3	121.9		High	High	High	High	High	High	High	0	1.528e-07	6.2
FALSE	High	[R].TLDTGLALKK.[V]	2xTMT6plex [K9; K10]; 1xTMT6plex [N-Term]		3.4867e-06	0	1	1	2	P0C633	P0C633 [69-78]	1	1747.13	0	0.873	0.903	0.815	0.837	0.699	117	102.1	105.6	95.4	98	81.8		High	High	High	High	High	High	High	0	2.924e-06	3.23
FALSE	High	[R].LVCGGYPASTSGK.[W]	1xCarbamidomethyl [C3]; 1xTMT6plex [K13]; 1xTMT6plex [N-Term]		1.82303e-06	0	1	1	3	Q0PCC0	Q0PCC0 [240-252]	0	1754.95	0	1.099	1.075	0.743	0.803	0.766	109.4	120.2	117.6	81.2	87.8	83.8		High	High	High	High	High	High	High	0	1.574e-06	4.18
FALSE	High	[K].LVCNYLGMEFNEDKFSSELL.[-]	1xCarbamidomethyl [C3]; 1xTMT6plex [K14]; 1xTMT6plex [N-Term]		1.48863e-06	0	1	1	1	P56954	P56954 [429-448]	1	2866.44	0	0.999	1.006	0.751	0.657	0.723	116.8	116.7	117.5	87.7	76.7	84.5		High	High	High	High	High	High	High	0	1.293e-06	6.24
FALSE	High	[K].LVCNYLGMEFNEDKFSSELL.[-]	1xCarbamidomethyl [C3]; 1xOxidation [M8]; 1xTMT6plex [K14]; 1xTMT6plex [N-Term]		2.39664e-06	0	1	1	1	P56954	P56954 [429-448]	1	2882.44	0	1.014	1.089	0.905	0.721	0.821	108.1	109.6	117.7	97.8	78	88.8		High	High	High	High	High	High	High	0	2.042e-06	5.05
FALSE	High	[R].TLDTGLALKK.[V]	TMT6plex [K]; 1xTMT6plex [N-Term]		0.000158523	0	1	1	4	P0C633	P0C633 [69-78]	1	1517.97	0	1.149	1.04	0.754	0.758	0.743	110.2	126.6	114.6	83.1	83.6	81.9		High	High	High	High	High	High	High	0	0.0001139	3.31
FALSE	High	[K].LVDAAGRVEK.[F]	1xTMT6plex [N-Term]; 1xTMT6plex [K10]		0.000126934	0	1	1	2	Q9PIX2	Q9PIX2 [49-58]	1	1286.76	0	1.247	0.965	1.076	0.856	1.328	92.7	115.6	89.4	99.8	79.3	123.1		High	High	High	High	High	High	High	0	9.182e-05	3.4
FALSE	High	[K].LVACLNDKNK.[N]	1xCarbamidomethyl [C4]; 2xTMT6plex [K8; K10]; 1xTMT6plex [N-Term]		3.1414e-05	0	1	1	6	Q0P8J4	Q0P8J4 [27-36]	1	1862.11	0	0.969	1.03	6.501	6.654	6.719	26.2	25.4	27	170.5	174.5	176.3		High	High	High	High	High	High	High	2.678e-05	0.0005575	2.81
FALSE	High	[K].LVDAAGRVEK.[F]	1xTMT6plex [K10]; 1xTMT6plex [N-Term]		0.00037318	0	1	1	7	Q9PIX2	Q9PIX2 [49-58]	1	1515.93	0	1	1.112	1.128	1.198	1.164	90.9	90.9	101	102.5	108.9	105.8		High	High	High	High	High	High	High	0	0.000299	2.66
FALSE	High	[K].TLDSYSER.[K]	1xTMT6plex [N-Term]		0.000252108	0	1	1	1	Q0P893	Q0P893 [209-216]	0	1199.61	0	0.778	0.864	0.569	0.725	0.515	134.8	104.9	116.5	76.7	97.7	69.4		High	High	High	High	High	High	High	0	0.0001769	2.93
FALSE	High	[K].TLDSLSGGQR.[Q]	1xTMT6plex [N-Term]		3.73153e-05	0	1	1	2	Q0PBZ5	Q0PBZ5 [127-136]	0	1262.69	0	0.717	0.887	0.546	0.671	0.542	137.5	98.6	122	75.1	92.3	74.5		High	High	High	High	High	High	High	0	2.851e-05	3.01
FALSE	High	[K].LVDLLGQAGK.[T]	1xTMT6plex [K10]; 1xTMT6plex [N-Term]		1.16417e-05	0	1	1	3	Q0P903	Q0P903 [585-594]	0	1471.92	0	0.792	0.819	0.635	0.692	0.564	133.2	105.6	109.2	84.7	92.2	75.1		High	High	High	High	High	High	High	0	1.18e-05	2.96
FALSE	High	[R].LVDLSDNANATKDEVALHLNK.[E]	2xTMT6plex [K12; K21]; 1xTMT6plex [N-Term]		6.04173e-11	0	1	1	3	Q0P9L9	Q0P9L9 [671-691]	1	2967.67	0	1.056	0.927	0.736	0.693	0.725	116.8	123.3	108.2	86	80.9	84.7		High	High	High	High	High	High	High	0	7.938e-11	6.45
FALSE	High	[R].LVDLSDNANATKDEVALHLNKEK.[A]	3xTMT6plex [K12; K21; K23]; 1xTMT6plex [N-Term]		5.20295e-08	0	1	1	2	Q0P9L9	Q0P9L9 [671-693]	2	3453.97	0	1.111	1.237	0.886	0.886	0.878	100	111.1	123.7	88.6	88.7	87.8		High	High	High	High	High	High	High	0	5.167e-08	7.89
FALSE	High	[R].LVDPNNYENLK.[T]	1xTMT6plex [K11]; 1xTMT6plex [N-Term]		1.46963e-05	0	1	1	2	Q0P9W1	Q0P9W1 [997-1007]	0	1776.99	0	0.97	0.98	0.955	0.846	0.852	107.1	103.8	105	102.3	90.6	91.2		High	High	High	High	High	High	High	0	1.165e-05	3.12
FALSE	High	[R].LVDTHCHLDSEAFKDDLDETLNR.[A]	1xCarbamidomethyl [C6]; 1xTMT6plex [K14]; 1xTMT6plex [N-Term]		4.15276e-07	0	1	1	2	Q0PAM4	Q0PAM4 [13-35]	1	3201.59	0	1.124	0.923	0.966	1.115	1	97.9	110	90.4	94.6	109.2	97.9		High	High	High	High	High	High	High	0	1.561e-06	6.77
FALSE	High	[K].LVDTTHCSK.[Y]	1xCarbamidomethyl [C7]; 1xTMT6plex [K9]; 1xTMT6plex [N-Term]		0.000347849	0	1	1	3	Q0PAI0	Q0PAI0 [146-154]	0	1518.84	0	0.77	0.747	0.331	0.319	0.358	170.2	131	127.1	56.4	54.2	61		High	High	High	High	High	High	High	0	0.000242	2.95
FALSE	High	[K].LVDVKPVENFYPK.[L]	2xTMT6plex [K5; K13]; 1xTMT6plex [N-Term]		1.07354e-05	0	1	1	3	Q0P9T5	Q0P9T5 [22-34]	0	2235.34	0	1.06	1.096	0.85	0.871	0.845	104.9	111.2	115	89.1	91.3	88.6		High	High	High	High	High	High	High	0.000101	0.0008413	3.58
FALSE	High	[K].LVEEFQKELEK.[G]	2xTMT6plex [K7; K11]; 1xTMT6plex [N-Term]		0.000416718	0	1	1	2	Q0P8K7	Q0P8K7 [385-395]	1	2079.23	0	0.995	1.043	0.496	0.474	0.415	135.6	134.9	141.5	67.3	64.4	56.3		High	High	High	High	High	High	High	0.000101	0.0007464	2.94
FALSE	High	[K].LVEFKDANTQEK.[E]	2xTMT6plex [K5; K12]; 1xTMT6plex [N-Term]		2.92642e-05	0	1	1	3	Q9PPA2	Q9PPA2 [147-158]	1	2109.22	0	1.049	1.109	0.87	0.88	0.793	105.2	110.4	116.7	91.5	92.7	83.5		High	High	High	High	High	High	High	0	2.239e-05	3.41
FALSE	High	[K].LVEFKDANTQEKELNTCNAGVYVLDSR.[L]	1xCarbamidomethyl [C17]; 2xTMT6plex [K5; K12]; 1xTMT6plex [N-Term]		1.8746e-09	0	1	1	2	Q9PPA2	Q9PPA2 [147-173]	2	3801.01	0	1.128	1.195	1.367	1.242	1.561	80.1	90.3	95.7	109.5	99.5	125		High	High	High	High	High	High	High	0	2.145e-09	6.11
FALSE	High	[K].LVEFLCFEVGEGLEK.[K]	1xCarbamidomethyl [C6]; 1xTMT6plex [K15]; 1xTMT6plex [N-Term]		3.15883e-07	0	1	1	1	Q9PNB4	Q9PNB4 [330-344]	0	2227.21	0	0.986	0.954	0.711	0.595	0.637	122.9	121.1	117.2	87.4	73.2	78.2		High	High	High	High	High	High	High	0	2.927e-07	4.93
FALSE	High	[K].LVDEVLEK.[S]	1xTMT6plex [K8]; 1xTMT6plex [N-Term]		0.00014475	0	1	1	1	Q0P8G1	Q0P8G1 [353-360]	0	1402.86	0	1.158	1.079	0.482	0.573	0.478	125.8	145.6	135.7	60.6	72	60.2		High	High	High	High	High	High	High	0	0.0001043	2.55
FALSE	High	[K].LVACLNDK.[N]	1xCarbamidomethyl [C4]; 1xTMT6plex [K8]; 1xTMT6plex [N-Term]		0.000190106	0	1	1	5	Q0P8J4	Q0P8J4 [27-34]	0	1390.81	0	1.032	1.051	6.523	7.071	5.793	26.7	27.6	28.1	174.2	188.8	154.7		High	High	High	High	High	High	High	0	0.0001352	2.87
FALSE	High	[K].LVAALCASPLVLNEAGVLEGEFACYPSCEVGLNGNR.[V]	3xCarbamidomethyl [C6; C24; C28]; 1xTMT6plex [N-Term]		3.95772e-12	0	1	1	1	Q0P9Z9	Q0P9Z9 [104-139]	0	4079.02	0	1.026	1.045	1.307	1.177	1.272	87.9	90.2	91.9	114.8	103.5	111.8		High	High	High	High	High	High	High	0	5.821e-12	8.81
FALSE	High	[K].LTYPDLDFLYWVGGNPLVHHQNTNTNVK.[A]	1xTMT6plex [K28]; 1xTMT6plex [N-Term]		5.21617e-09	0	1	1	1	Q0PBP1	Q0PBP1 [472-499]	0	3713.95	0	0.893	1.315	8.272	7.619	10.069	20.6	18.4	27.1	170.2	156.7	207.1		High	High	High	High	High	High	High	0	5.703e-09	7.96
FALSE	High	[K].LTQLAGAQLDK.[A]	1xTMT6plex [K11]		0.000147704	0	1	1	1	Q0PC45	Q0PC45 [152-162]	0	1386.82	0	2.703	1.195	1.486	1.205	1.441	66.4	179.6	79.4	98.8	80.1	95.7		High	High	High	High	High	High	High	0	0.0001062	2.97
FALSE	High	[K].LTQLAGAQLDK.[A]	1xTMT6plex [K11]; 1xTMT6plex [N-Term]		8.61324e-07	0	1	1	2	Q0PC45	Q0PC45 [152-162]	0	1615.98	0	0.923	1.043	1.006	0.995	0.965	101.2	93.4	105.5	101.7	100.6	97.6		High	High	High	High	High	High	High	0	1.309e-05	3.49
FALSE	High	[K].LTQNLSGLK.[L]	1xTMT6plex [K9]; 1xTMT6plex [N-Term]		1.35523e-05	0	1	1	2	Q9PNX7	Q9PNX7 [163-171]	0	1431.89	0	0.82	0.88	0.563	0.538	0.534	138.4	113.5	121.8	77.9	74.4	74		High	High	High	High	High	High	High	0	1.073e-05	3.11
FALSE	High	[K].LTQNLSGLKLEK.[D]	2xTMT6plex [K9; K12]; 1xTMT6plex [N-Term]		3.97756e-06	0	1	1	5	Q9PNX7	Q9PNX7 [163-174]	1	2031.28	0	0.862	1.006	0.634	0.649	0.632	125.4	108.1	126.2	79.5	81.4	79.3		High	High	High	High	High	High	High	0	3.325e-06	3.9
FALSE	High	[K].LTQQNYLVGVAR.[T]			0.000568229	0	1	1	1	Q0PBE5	Q0PBE5 [301-312]	0	1361.75	0												NoQuanLabels	High	High	High	High	High	High	High	0	0.0003872	2.85
FALSE	High	[K].LTQQNYLVGVAR.[T]	1xTMT6plex [N-Term]		0.000204015	0	1	1	2	Q0PBE5	Q0PBE5 [301-312]	0	1590.92	0	0.895	1.058	0.873	0.691	0.866	111.5	99.7	117.9	97.4	77	96.5		High	High	High	High	High	High	High	0	0.0001443	4.51
FALSE	High	[K].LTREELANDDHAY.[-]	1xTMT6plex [N-Term]		0.000156931	0	1	1	1	Q0PC53	Q0PC53 [362-374]	1	1775.88	0	0.953	0.857	0.733	0.584	0.721	123.7	117.9	106.1	90.7	72.3	89.2		High	High	High	High	High	High	High	0	0.0001123	3.53
FALSE	High	[R].LTRPAALNALVSR.[G]			6.98962e-05	0	1	1	5	Q0P8Q2	Q0P8Q2 [224-236]	0	1381.83	0												NoQuanLabels	High	High	High	High	High	High	High	0	5.177e-05	4.62
FALSE	High	[R].LTRPAALNALVSR.[G]	1xTMT6plex [N-Term]		8.35536e-07	0	1	1	2	Q0P8Q2	Q0P8Q2 [224-236]	0	1610.99	0	0.594	0.884	0.836	1.101	0.677	117.8	69.9	104.2	98.5	129.7	79.8		High	High	High	High	High	High	High	0	7.451e-07	4.81
FALSE	High	[K].LTSAAGSLTQVR.[E]			0.000433764	0	1	1	1	Q9PN90	Q9PN90 [182-193]	0	1203.67	0												NoQuanLabels	High	High	High	High	High	High	High	0	0.0003	2.57
FALSE	High	[K].LTSAAGSLTQVR.[E]	1xTMT6plex [N-Term]		5.5712e-07	0	1	1	2	Q9PN90	Q9PN90 [182-193]	0	1432.83	0	0.712	0.901	0.743	0.765	0.634	126.2	89.8	113.7	93.7	96.6	80		High	High	High	High	High	High	High	0	5.046e-07	3.59
FALSE	High	[R].TLEEGFDASR.[L]	1xTMT6plex [N-Term]		9.18499e-05	0	1	1	3	O69300	O69300 [154-163]	0	1353.68	0	0.972	1.071	0.939	0.929	0.914	103	100.1	110.3	96.8	95.7	94.1		High	High	High	High	High	High	High	0	6.721e-05	2.59
FALSE	High	[K].TLEDNQVNECMDK.[L]	1xCarbamidomethyl [C10]; 1xOxidation [M11]; 1xTMT6plex [K13]; 1xTMT6plex [N-Term]		1.45877e-06	0	1	1	3	Q9PP35	Q9PP35 [748-760]	0	2069.99	0	1.118	1.115	1.053	1.081	1.046	93.6	104.6	104.4	98.6	101.1	97.9		High	High	High	High	High	High	High	0	1.269e-06	4.29
FALSE	High	[R].LTSGFEVLSYLGGEGHNLQEHSLVLVR.[G]	1xTMT6plex [N-Term]		1.10404e-08	0	1	1	4	Q9PI18	Q9PI18 [57-83]	0	3183.7	0	1.074	1.02	1.106	0.954	1.046	96.8	103.9	98.7	107	92.4	101.2		High	High	High	High	High	High	High	0	1.167e-08	8.1
FALSE	High	[K].LTSKPLLLK.[L]	TMT6plex [K]; 1xTMT6plex [N-Term]		0.000509102	0	1	1	2	Q0PA86	Q0PA86 [207-215]	0	1471	0	4.291	1.807	3.48	2.368	3.222	37.1	159.3	67.1	129.1	87.9	119.6		High	High	High	High	High	High	High	0.0005207	0.002721	2.67
FALSE	High	[K].LTSLEQAALESK.[L]	1xTMT6plex [K12]; 1xTMT6plex [N-Term]		0.000137621	0	1	1	1	Q0PB65	Q0PB65 [39-50]	0	1518.86	0	1.47	1.077	1.461	1.202	1.824	74.7	109.8	80.4	109.1	89.8	136.2		High	High	High	High	High	High	High	0	9.939e-05	2.71
FALSE	High	[K].LTSLEQAALESK.[L]	1xTMT6plex [K12]; 1xTMT6plex [N-Term]		8.63518e-08	0	1	1	9	Q0PB65	Q0PB65 [39-50]	0	1748.02	0	0.979	0.995	1.136	1.13	1.094	94.7	92.7	94.3	107.6	107.1	103.6		High	High	High	High	High	High	High	0	1.755e-06	5.45
FALSE	High	[K].LTSLNNQLEFTQSLEER.[E]	1xTMT6plex [N-Term]		5.93547e-08	0	1	1	1	Q0P9G5	Q0P9G5 [303-319]	0	2251.18	0	0.997	0.987	1.185	1.329	1.172	89.9	89.7	88.8	106.6	119.5	105.5		High	High	High	High	High	High	High	0	5.857e-08	4.99
FALSE	High	[K].LTSLSAAEFVK.[L]	1xTMT6plex [K11]; 1xTMT6plex [N-Term]		2.14388e-06	0	1	1	2	Q0PBY5	Q0PBY5 [295-305]	0	1623.97	0	0.782	0.95	0.64	0.577	0.461	136.1	106.4	129.3	87	78.6	62.7		High	High	High	High	High	High	High	0	1.837e-06	3.59
FALSE	High	[K].TLEDNQVNECMDK.[L]	1xCarbamidomethyl [C10]; 1xTMT6plex [K13]; 1xTMT6plex [N-Term]		1.91245e-05	0	1	1	3	Q9PP35	Q9PP35 [748-760]	0	2053.99	0	1.068	0.986	0.718	0.768	0.649	115.6	123.5	114	83	88.8	75		High	High	High	High	High	High	High	0	1.492e-05	4.4
FALSE	High	[K].TLEAQPNEPVELR.[A]	1xTMT6plex [N-Term]		1.29506e-07	0	1	1	6	Q0PBN7	Q0PBN7 [211-223]	0	1724.94	0	0.875	0.983	0.842	0.792	0.744	114.6	100.3	112.6	96.5	90.8	85.2		High	High	High	High	High	High	High	0	4.044e-05	4.52
FALSE	High	[K].TLEAQPNEPVELR.[A]			1.31466e-05	0	1	1	1	Q0PBN7	Q0PBN7 [211-223]	0	1495.78	0												NoQuanLabels	High	High	High	High	High	High	High	0	1.046e-05	3.04
FALSE	High	[K].TLEALFFNFDKEPELNQNLSLLGSLSK.[N]	2xTMT6plex [K11; K27]; 1xTMT6plex [N-Term]		5.61336e-06	0	1	1	1	Q0PC97	Q0PC97 [480-506]	1	3755.09	0	0.893	0.973	0.89	0.801	0.812	111.8	99.8	108.8	99.5	89.6	90.7		High	High	High	High	High	High	High	0	4.591e-06	6.18
FALSE	High	[K].LTTTFNLNHK.[L]	1xTMT6plex [K10]; 1xTMT6plex [N-Term]		0.000158523	0	1	1	1	Q9PNH7	Q9PNH7 [61-70]	0	1646.96	0												NoQuanValues	High	High	High	High	High	High	High	0	0.0001142	3.91
FALSE	High	[R].LTVSLLAPVALEEGTR.[F]	1xTMT6plex [N-Term]		3.88812e-09	0	1	1	16	O69303	O69303 [364-379]	0	1898.12	0	0.89	0.991	0.983	0.961	0.937	104.1	92.7	103.2	102.3	100.1	97.6		High	High	High	High	High	High	High	0	1.057e-07	5.17
FALSE	High	[K].LTYKGQDLELK.[G]	2xTMT6plex [K4; K11]; 1xTMT6plex [N-Term]		0.000137621	0	1	1	2	Q0PBF4	Q0PBF4 [138-148]	1	1995.21	0	1.023	0.999	0.906	1.103	0.914	100.9	103.3	100.9	91.5	111.3	92.2		High	High	High	High	High	High	High	0	9.956e-05	2.61
FALSE	High	[K].LTYLDGENGLLMHR.[G]	1xTMT6plex [N-Term]		5.28229e-06	0	1	1	1	Q0P7U8	Q0P7U8 [58-71]	0	1860.98	0	0.994	1.082	0.896	0.841	0.772	107.4	106.8	116.2	96.3	90.4	82.9		High	High	High	High	High	High	High	0	4.372e-06	4.14
FALSE	High	[K].LTYLDGENGLLMHR.[G]	1xOxidation [M12]; 1xTMT6plex [N-Term]		6.98962e-05	0	1	1	2	Q0P7U8	Q0P7U8 [58-71]	0	1876.98	0	0.994	0.985	0.954	0.978	1.013	101.3	100.7	99.8	96.7	99.1	102.6		High	High	High	High	High	High	High	0	5.203e-05	4.86
FALSE	High	[R].LTYNFTDQDR.[A]	1xTMT6plex [N-Term]		1.63076e-06	0	1	1	14	Q0PB95	Q0PB95 [453-462]	0	1501.75	0	0.848	1.111	1.734	1.773	1.742	73.1	62	81.2	126.8	129.6	127.3		High	High	High	High	High	High	High	0	1.288e-05	4.12
FALSE	High	[K].LVEFLCFEVGEGLEKK.[T]	1xCarbamidomethyl [C6]; 2xTMT6plex [K15; K16]; 1xTMT6plex [N-Term]		4.22712e-10	0	1	1	1	Q9PNB4	Q9PNB4 [330-345]	1	2584.47	0	0.95	0.998	0.967	0.809	0.886	107	101.6	106.7	103.4	86.5	94.7		High	High	High	High	High	High	High	0	5.125e-10	5.79
FALSE	High	[K].LVEKDKEGFNSLYMMADSGAR.[G]	2xTMT6plex [K4; K6]; 1xTMT6plex [N-Term]		3.07985e-09	0	1	1	5	Q9PI30	Q9PI30 [709-729]	2	3048.61	0	1.072	1.025	0.957	0.951	0.966	100.5	107.7	103	96.2	95.6	97.1		High	High	High	High	High	High	High	0	8.233e-08	6.44
FALSE	High	[K].LVEKDKEGFNSLYMMADSGAR.[G]	1xOxidation [M]; 2xTMT6plex [K4; K6]; 1xTMT6plex [N-Term]		4.78567e-07	0	1	1	6	Q9PI30	Q9PI30 [709-729]	2	3064.61	0	1.121	1.066	1.211	1.153	1.256	88.1	98.8	94	106.7	101.6	110.7		High	High	High	High	High	High	High	0	1.674e-06	4.93
FALSE	High	[K].LVELAAANGLK.[D]	1xTMT6plex [K11]		0.000714469	0	1	1	1	Q0P8Q2	Q0P8Q2 [532-542]	0	1327.81	0	1.444	1.057	1.121	1.05	1.338	85.6	123.6	90.5	95.9	89.8	114.5		High	High	High	High	High	High	High	0	0.0004851	2.85
FALSE	High	[R].LVKQESLQNAMGFNNEGAEK.[L]	2xTMT6plex [K3; K20]; 1xTMT6plex [N-Term]		3.19916e-12	0	1	1	5	Q0PA86	Q0PA86 [109-128]	1	2894.56	0	1.096	1.11	0.857	0.845	0.902	103.3	113.2	114.6	88.5	87.3	93.1		High	High	High	High	High	High	High	0	4.727e-12	9.03
FALSE	High	[R].LVKQESLQNAMGFNNEGAEK.[L]	1xOxidation [M11]; 2xTMT6plex [K3; K20]; 1xTMT6plex [N-Term]		5.87564e-08	0	1	1	4	Q0PA86	Q0PA86 [109-128]	1	2910.56	0	1	1.089	0.826	0.843	0.903	106	106	115.4	87.6	89.4	95.7		High	High	High	High	High	High	High	0	3.324e-06	5.43
FALSE	High	[R].TLARGEELKQDLSTLEDSK.[V]	2xTMT6plex [K9; K19]; 1xTMT6plex [N-Term]		3.20568e-05	0	1	1	1	Q9PMD2	Q9PMD2 [625-643]	2	2820.59	0	1.051	1.198	1.732	1.753	1.889	69.6	73.2	83.3	120.5	122	131.5		High	High	High	High	High	High	High	0	2.457e-05	2.84
FALSE	High	[K].LVLENPSCLK.[R]	1xCarbamidomethyl [C8]; 1xTMT6plex [K10]; 1xTMT6plex [N-Term]		2.67921e-06	0	1	1	2	Q0PAG2	Q0PAG2 [80-89]	0	1630.96	0	1.055	0.954	0.547	0.622	0.505	128.1	135.2	122.3	70	79.7	64.7		High	High	High	High	High	High	High	0	2.265e-06	3.06
FALSE	High	[K].LVLEVAAHLGDNR.[V]	1xTMT6plex [N-Term]		9.17643e-08	0	1	1	3	Q0PC30	Q0PC30 [41-53]	0	1635.94	0	0.904	1.08	0.862	0.71	0.747	113.2	102.3	122.2	97.6	80.3	84.5		High	High	High	High	High	High	High	0	8.946e-08	4.38
FALSE	High	[K].LVLEVAAHLGDNRVR.[T]	1xTMT6plex [N-Term]		1.14387e-06	0	1	1	2	Q0PC30	Q0PC30 [41-55]	1	1891.11	0												NoQuanValues	High	High	High	High	High	High	High	0	1.269e-06	4.63
FALSE	High	[K].LVLGEEGPEYK.[K]	1xTMT6plex [K11]; 1xTMT6plex [N-Term]		9.72683e-07	0	1	1	5	Q0P970	Q0P970 [151-161]	0	1691.96	0	1.053	0.905	0.485	0.51	0.451	136.2	143.4	123.3	66.1	69.5	61.4		High	High	High	High	High	High	High	0	6.096e-06	4.1
FALSE	High	[K].LVLGEEGPEYKK.[M]	2xTMT6plex [K11; K12]; 1xTMT6plex [N-Term]		1.12093e-06	0	1	1	7	Q0P970	Q0P970 [151-162]	1	2049.22	0	1.134	1.085	0.678	0.644	0.675	115.1	130.5	124.8	78	74.1	77.6		High	High	High	High	High	High	High	0	5.387e-06	4.16
FALSE	High	[K].LVLLAKNEDELK.[Q]	2xTMT6plex [K6; K12]; 1xTMT6plex [N-Term]		0.000408445	0	1	1	1	Q0P843	Q0P843 [42-53]	1	2072.29	0	0.92	1.054	4.458	4.607	4.501	36.3	33.4	38.2	161.7	167.1	163.3		High	High	High	High	High	High	High	0	0.0002833	2.32
FALSE	High	[K].LVLLGPSGSGK.[S]	1xTMT6plex [K11]; 1xTMT6plex [N-Term]		5.53812e-05	0	1	1	7	Q0P9X7	Q0P9X7 [30-40]	0	1485.94	0	0.967	1.002	0.733	0.782	0.685	116.1	112.2	116.3	85.1	90.8	79.5		High	High	High	High	High	High	High	0	0.0001706	3.16
FALSE	High	[K].LVLLYAADPGYDYLFTK.[N]	1xTMT6plex [K17]; 1xTMT6plex [N-Term]		8.16628e-06	0	1	1	1	Q0P8J6	Q0P8J6 [706-722]	0	2420.35	0	1.317	0.874	0.676	0.638	0.7	115.3	151.8	100.7	78	73.5	80.7		High	High	High	High	High	High	High	0	6.62e-06	5.05
FALSE	High	[K].LVLNSVNGGSK.[T]	1xTMT6plex [K11]; 1xTMT6plex [N-Term]		2.71344e-07	0	1	1	3	Q0P9E8	Q0P9E8 [40-50]	0	1545.94	0	0.94	0.954	0.65	0.561	0.53	129.5	121.7	123.5	84.1	72.6	68.6		High	High	High	High	High	High	High	0	2.527e-07	3.69
FALSE	High	[K].LVLNTPYELLTPLGDVLQTCDNELGK.[L]	1xCarbamidomethyl [C20]; 1xTMT6plex [K26]; 1xTMT6plex [N-Term]		2.659e-07	0	1	1	1	Q0PAH8	Q0PAH8 [342-367]	0	3373.83	0	1.084	1.032	1.684	1.5	1.595	76	82.3	78.4	128	114	121.2		High	High	High	High	High	High	High	0	2.485e-07	5.9
FALSE	High	[K].LVLSNDEMK.[L]	1xTMT6plex [K9]; 1xTMT6plex [N-Term]		2.83884e-05	0	1	1	4	Q0P9U9	Q0P9U9 [132-140]	0	1506.86	0	1.049	0.952	1.135	1.256	1.082	92.7	97.2	88.2	105.2	116.4	100.3		High	High	High	High	High	High	High	0	2.182e-05	3.18
FALSE	High	[K].LVLSNDEMK.[L]	1xOxidation [M8]; 1xTMT6plex [K9]; 1xTMT6plex [N-Term]		4.08756e-05	0	1	1	15	Q0P9U9	Q0P9U9 [132-140]	0	1522.86	0	1.035	1.015	1.316	1.303	1.328	85.7	88.7	87.1	112.8	111.8	113.9		High	High	High	High	High	High	High	0	0.0003657	2.92
FALSE	High	[R].LVLSQFNPK.[T]	1xTMT6plex [K9]; 1xTMT6plex [N-Term]		2.83884e-05	0	1	1	4	Q0P8Y7	Q0P8Y7 [227-235]	0	1503.93	0	1.141	1.037	0.726	0.762	0.871	108.4	123.7	112.3	78.7	82.5	94.4		High	High	High	High	High	High	High	0	2.176e-05	3.03
FALSE	High	[R].LVMENEAK.[N]	1xTMT6plex [K8]; 1xTMT6plex [N-Term]		0.000314589	0	1	1	1	Q0P9N8	Q0P9N8 [209-216]	0	1391.8	0	1.162	1.023	0.613	0.569	0.465	124.2	144.3	127.1	76.1	70.7	57.7		High	High	High	High	High	High	High	0	0.0002191	2.43
FALSE	High	[K].TLAQLSVDEK.[N]	1xTMT6plex [K10]; 1xTMT6plex [N-Term]		1.28829e-05	0	1	1	2	Q9PMS6	Q9PMS6 [168-177]	0	1561.92	0	0.741	0.808	0.54	0.533	0.405	149	110.5	120.4	80.4	79.4	60.4		High	High	High	High	High	High	High	0	1.027e-05	3.22
FALSE	High	[K].LVNDELKGK.[F]	2xTMT6plex [K7; K9]; 1xTMT6plex [N-Term]		0.000188198	0	1	1	5	Q46108	Q46108 [288-296]	1	1703.07	0	1.024	1.096	1.055	1.041	1.12	94.7	97	103.8	99.9	98.6	106.1		High	High	High	High	High	High	High	0	0.0001345	2.56
FALSE	High	[K].LVNEAYEVLSNDEKR.[A]	1xTMT6plex [K14]; 1xTMT6plex [N-Term]		8.85678e-10	0	1	1	3	O85213	O85213 [48-62]	1	2237.22	0	1.073	0.962	0.726	0.725	0.648	116.9	125.4	112.4	84.8	84.7	75.8		High	High	High	High	High	High	High	0	1.036e-09	6.7
FALSE	High	[R].LVNELDEKLENQDSQK.[A]	2xTMT6plex [K8; K16]; 1xTMT6plex [N-Term]		1.42951e-06	0	1	1	2	Q0P876	Q0P876 [505-520]	1	2589.43	0	0.824	0.988	5.156	5.39	5.899	31.2	25.7	30.8	160.6	167.9	183.8		High	High	High	High	High	High	High	0	2.233e-05	3.59
FALSE	High	[K].LVNGVNLNTTK.[D]	1xTMT6plex [K11]; 1xTMT6plex [N-Term]		4.82193e-06	0	1	1	2	Q0P876	Q0P876 [84-94]	0	1630.99	0	0.994	0.994	3.904	4.178	4.156	39.4	39.2	39.2	153.8	164.7	163.8		High	High	High	High	High	High	High	0	3.974e-06	4.97
FALSE	High	[R].LVNLNGAGMENR.[A]	1xTMT6plex [N-Term]		3.60356e-07	0	1	1	3	Q0P8A7	Q0P8A7 [805-816]	0	1516.81	0	0.917	1.039	0.832	0.831	0.807	110.6	101.4	114.8	92	91.9	89.3		High	High	High	High	High	High	High	0	1.985e-05	4.4
FALSE	High	[R].LVNLNGAGMENR.[A]	1xOxidation [M9]; 1xTMT6plex [N-Term]		6.64477e-05	0	1	1	5	Q0P8A7	Q0P8A7 [805-816]	0	1532.81	0	0.993	1.043	0.921	0.937	0.957	102.6	101.8	107	94.4	96.1	98.1		High	High	High	High	High	High	High	0	7.023e-05	3.2
FALSE	High	[R].LVNVTDPEQKR.[K]	1xTMT6plex [K10]; 1xTMT6plex [N-Term]		0.000514217	0	1	1	1	Q9PN49	Q9PN49 [286-296]	1	1757.03	0	0.893	1.216	8.185	9.882	9.632	19.5	17.4	23.7	159.4	192.5	187.6		High	High	High	High	High	High	High	0	0.0003539	2.62
FALSE	High	[R].TLAPLYQSK.[R]	1xTMT6plex [K9]; 1xTMT6plex [N-Term]		3.44116e-05	0	1	1	4	Q0PC19	Q0PC19 [155-163]	0	1478.9	0	0.943	1.007	0.785	0.839	0.764	112.4	106	113.2	88.3	94.3	85.9		High	High	High	High	High	High	High	0.0005207	0.002742	3.07
FALSE	High	[K].LVPEFKHNK.[E]	2xTMT6plex [K6; K9]; 1xTMT6plex [N-Term]		0.0007216	0	1	1	1	Q0P9D4	Q0P9D4 [579-587]	1	1799.11	0	1.306	1.55	2.176	1.972	2.896	55.1	71.9	85.3	119.8	108.6	159.4		High	High	High	High	High	High	High	0	0.0004893	4.22
FALSE	High	[R].LVPGFEAPCLLTYSCQNR.[S]	2xCarbamidomethyl [C9; C15]; 1xTMT6plex [N-Term]		1.03892e-08	0	1	1	4	Q0PAI0	Q0PAI0 [329-346]	0	2354.18	0	1.115	1.034	0.715	0.632	0.695	115.6	128.9	119.5	82.6	73.1	80.3		High	High	High	High	High	High	High	0	4.731e-08	5.61
FALSE	High	[R].LVPVGKDQLQHVELAR.[D]	1xTMT6plex [K6]; 1xTMT6plex [N-Term]		2.52765e-07	0	1	1	4	Q9PIB4	Q9PIB4 [139-154]	1	2260.35	0	0.889	0.99	2.877	3.192	3.188	49.4	44	48.9	142.2	157.8	157.6		High	High	High	High	High	High	High	0	2.36e-07	5.66
FALSE	High	[K].TLDALLTCGVGQK.[L]	1xCarbamidomethyl [C8]; 1xTMT6plex [K13]; 1xTMT6plex [N-Term]		9.31586e-06	0	1	1	3	Q0PBU4	Q0PBU4 [148-160]	0	1834.05	0	0.982	1	0.94	0.921	0.939	103.8	101.9	103.7	97.6	95.6	97.4		High	High	High	High	High	High	High	0	7.53e-06	4.16
FALSE	High	[K].LVQEYSVEK.[N]	1xTMT6plex [K9]; 1xTMT6plex [N-Term]		9.75958e-05	0	1	1	2	Q0P8X9	Q0P8X9 [91-99]	0	1552.9	0	1.098	1.045	1.027	1.037	0.912	98.1	107.7	102.5	100.7	101.7	89.4		High	High	High	High	High	High	High	0	7.153e-05	4.34
FALSE	High	[K].TLDDERR.[K]	1xTMT6plex [N-Term]		0.000433764	0	1	1	16	Q0PA05	Q0PA05 [184-190]	1	1133.61	0	0.745	0.818	0.544	0.581	0.509	143	106.5	116.9	77.8	83	72.8		High	High	High	High	High	High	High	0	0.0003002	2.8
FALSE	High	[K].LVKDCDEALEHLNK.[H]	1xCarbamidomethyl [C5]; 2xTMT6plex [K3; K14]; 1xTMT6plex [N-Term]		1.32805e-05	0	1	1	2	P53000	P53000 [315-328]	1	2371.33	0	1.025	0.983	0.832	0.84	0.772	110	112.8	108.2	91.5	92.4	85		High	High	High	High	High	High	High	0	1.058e-05	3.77
FALSE	High	[K].LVELAAANGLK.[D]	1xTMT6plex [K11]; 1xTMT6plex [N-Term]		1.11245e-07	0	1	1	3	Q0P8Q2	Q0P8Q2 [532-542]	0	1556.98	0	1.007	0.87	0.8	0.822	0.754	114.2	115	99.4	91.4	93.9	86.1		High	High	High	High	High	High	High	0	1.074e-07	3.32
FALSE	High	[K].LVELAAANGLKDFK.[T]	2xTMT6plex [K11; K14]; 1xTMT6plex [N-Term]		3.2646e-08	0	1	1	2	Q0P8Q2	Q0P8Q2 [532-545]	1	2176.33	0	1.049	1.128	1.55	1.354	1.838	75.8	79.5	85.4	117.5	102.6	139.3		High	High	High	High	High	High	High	0	3.305e-08	3.87
FALSE	High	[R].LVESVQDSQTEK.[T]	1xTMT6plex [K12]; 1xTMT6plex [N-Term]		2.67921e-06	0	1	1	3	Q0P8I8	Q0P8I8 [182-193]	0	1821	0	0.972	1.221	5.849	7.147	6.225	26.8	26	32.7	156.6	191.3	166.6		High	High	High	High	High	High	High	0	2.26e-06	4.71
FALSE	High	[R].LVESVQDSQTEKTYK.[V]	2xTMT6plex [K12; K15]; 1xTMT6plex [N-Term]		2.12226e-06	0	1	1	1	Q0P8I8	Q0P8I8 [182-196]	1	2442.37	0	0.827	0.841	3.599	3.423	5.015	40.8	33.7	34.3	146.9	139.7	204.6		High	High	High	High	High	High	High	0	1.82e-06	3.65
FALSE	High	[K].TLDSFLSK.[G]	1xTMT6plex [K8]; 1xTMT6plex [N-Term]		6.78063e-05	0	1	1	6	Q9PHM8	Q9PHM8 [52-59]	0	1368.81	0	0.991	1.04	0.873	0.893	0.743	108.3	107.3	112.6	94.6	96.7	80.4		High	High	High	High	High	High	High	0	5.021e-05	2.58
FALSE	High	[K].LVEYQHVKPGK.[G]	2xTMT6plex [K8; K11]; 1xTMT6plex [N-Term]		5.50076e-06	0	1	1	4	Q9PHW3	Q9PHW3 [24-34]	0	1985.22	0	0.969	0.882	0.734	0.802	0.635	119.5	115.8	105.4	87.7	95.8	75.9		High	High	High	High	High	High	High	0	1.198e-05	3.92
FALSE	High	[K].LVEYQHVKPGKGPAFVR.[L]	2xTMT6plex [K8; K11]; 1xTMT6plex [N-Term]		9.82588e-07	0	1	1	6	Q9PHW3	Q9PHW3 [24-40]	1	2612.56	0	1.076	1.145	1.097	1.061	1.095	92.7	99.7	106.1	101.7	98.3	101.5		High	High	High	High	High	High	High	0	8.657e-07	5.54
FALSE	High	[K].TLDNTTHR.[K]	1xTMT6plex [N-Term]		0.000130841	0	1	1	3	Q0P8B5	Q0P8B5 [445-452]	0	1186.64	0	0.769	0.723	0.413	0.443	0.441	158.4	121.8	114.5	65.4	70.1	69.8		High	High	High	High	High	High	High	0	9.478e-05	3.39
FALSE	High	[K].LVFFEHVR.[K]	1xTMT6plex [N-Term]		0.000634087	0	1	1	1	Q0P9Q0	Q0P9Q0 [153-160]	0	1275.74	0												NoQuanValues	High	High	High	Not Found	High	High	High	0	0.0004308	2.24
FALSE	High	[R].LVFHELTK.[S]	1xTMT6plex [K8]; 1xTMT6plex [N-Term]		0.000400334	0	1	1	1	Q9PLZ2	Q9PLZ2 [109-116]	0	1444.89	0	1.226	1.458	1.085	1.092	1.22	84.7	103.9	123.5	92	92.5	103.4		High	High	High	High	High	High	High	0	0.0002775	2.73
FALSE	High	[R].LVFVNKMDR.[L]	1xTMT6plex [K6]; 1xTMT6plex [N-Term]		0.000653311	0	1	1	1	Q9PI16	Q9PI16 [131-139]	1	1579.94	0	1.349	1.51	2.11	2.147	3.176	53.1	71.7	80.2	112.1	114.1	168.8		High	High	High	High	High	High	High	0	0.0004425	2.78
FALSE	High	[K].TLDNLEENK.[A]	1xTMT6plex [K9]; 1xTMT6plex [N-Term]		6.73635e-06	0	1	1	2	Q9PM63	Q9PM63 [55-63]	0	1533.85	0	1.076	1.002	0.663	0.719	0.563	119.4	128.5	119.7	79.2	85.9	67.2		High	High	High	High	High	High	High	0	5.484e-06	3.17
FALSE	High	[K].LVGDVDFEEVSKK.[S]	2xTMT6plex [K12; K13]; 1xTMT6plex [N-Term]		2.15483e-08	0	1	1	3	Q0PA35	Q0PA35 [238-250]	1	2152.25	0	0.982	0.942	0.694	0.726	0.593	121.5	119.4	114.5	84.3	88.2	72.1		High	High	High	High	High	High	High	0	1.396e-07	5.56
FALSE	High	[K].LVGLKPLLVHGGGK.[D]	2xTMT6plex [K5; K14]; 1xTMT6plex [N-Term]		1.21557e-06	0	1	1	2	Q9PIR8	Q9PIR8 [53-66]	0	2075.37	0	0.898	0.856	0.318	0.371	0.267	161.7	145.2	138.5	51.5	60	43.1		High	High	High	High	High	High	High	0	1.065e-06	4.17
FALSE	High	[K].LVGLLTDGDLR.[R]	1xTMT6plex [N-Term]		9.72683e-07	0	1	1	2	Q0P8H1	Q0P8H1 [238-248]	0	1400.83	0	1.077	1.162	0.709	0.719	0.714	111.5	120.1	129.5	79.1	80.1	79.6		High	High	High	High	High	High	High	0	8.616e-07	3.3
FALSE	High	[K].TLDNLEENK.[A]	1xTMT6plex [K9]		0.000126934	0	1	1	2	Q9PM63	Q9PM63 [55-63]	0	1304.69	0	1.751	1.167	1.093	1.13	1.291	80.7	141.4	94.2	88.2	91.2	104.2		High	High	High	High	High	High	High	0	9.156e-05	2.83
FALSE	High	[R].LVGLNGFKTDFKPK.[G]	3xTMT6plex [K8; K12; K14]; 1xTMT6plex [N-Term]		0.000404369	0	1	1	2	Q0PA07	Q0PA07 [440-453]	1	2480.54	0	1.137	1.429	1.42	1.365	1.503	76.4	86.9	109.2	108.5	104.3	114.8		High	High	High	High	High	High	High	0	0.0002806	2.98
FALSE	High	[K].LVGMPHPDAMLGYGAK.[D]	1xTMT6plex [K16]; 1xTMT6plex [N-Term]		9.08392e-08	0	1	1	3	Q0PC64	Q0PC64 [90-105]	0	2115.15	0	1.056	0.997	1.044	1.082	0.895	98.8	104.3	98.4	103.1	106.9	88.5		High	High	High	High	High	High	High	0	1.628e-06	5.5
FALSE	High	[K].LVGMPHPDAMLGYGAK.[D]	1xOxidation [M]; 1xTMT6plex [K16]; 1xTMT6plex [N-Term]		4.31339e-06	0	1	1	9	Q0PC64	Q0PC64 [90-105]	0	2131.14	0	1.063	0.979	1.004	0.948	0.888	102	108.4	99.9	102.4	96.7	90.6		High	High	High	High	High	High	High	0	3.14e-05	4.56
FALSE	High	[K].TLDMSEQEYFVK.[Y]	1xOxidation [M4]; 1xTMT6plex [K12]; 1xTMT6plex [N-Term]		0.000337521	0	1	1	3	Q0P8K9	Q0P8K9 [22-33]	0	1964.01	0	1.201	1.126	1.272	1.333	1.319	82.8	99.4	93.2	105.2	110.3	109.2		High	High	High	High	High	High	High	0	0.0002353	3.42
FALSE	High	[K].LVGVLQVSDLNKNK.[K]	2xTMT6plex [K12; K14]; 1xTMT6plex [N-Term]		9.5317e-07	0	1	1	1	P0C633	P0C633 [160-173]	1	2214.38	0	1.824	1.293	1.987	1.802	2.708	56.5	103.1	73.1	112.3	101.9	153.1		High	High	High	High	High	High	High	0	8.444e-07	4.05
FALSE	High	[K].TLDMSEQEYFVK.[Y]	1xTMT6plex [K12]; 1xTMT6plex [N-Term]		2.35458e-07	0	1	1	4	Q0P8K9	Q0P8K9 [22-33]	0	1948.01	0	0.945	0.962	1.306	1.334	1.174	89.3	84.3	85.9	116.6	119.1	104.8		High	High	High	High	High	High	High	0	2.194e-07	3.99
FALSE	High	[K].LVHDGVSFELK.[K]	1xTMT6plex [K11]; 1xTMT6plex [N-Term]		5.76695e-05	0	1	1	1	Q0P7Y1	Q0P7Y1 [16-26]	0	1701.99	0	1.273	1.087	1.154	1.065	1.15	89.2	113.5	96.9	102.9	94.9	102.5		High	High	High	High	High	High	High	0	4.306e-05	4.11
FALSE	High	[K].LVHLNEDVVK.[G]	1xTMT6plex [K10]; 1xTMT6plex [N-Term]		0.000376944	0	1	1	2	Q0PAH6	Q0PAH6 [13-22]	0	1623.98	0	1.01	0.992	0.874	0.837	0.954	105.9	106.9	105.1	92.5	88.6	101		High	High	High	High	High	High	High	0	0.0002618	4.2
FALSE	High	[K].LVHNEDDVR.[L]	1xTMT6plex [N-Term]		8.47104e-05	0	1	1	7	Q9PJ20	Q9PJ20 [63-71]	0	1325.7	0	1.369	1.087	0.953	0.935	0.916	95.9	131.2	104.2	91.4	89.6	87.8		High	High	High	High	High	High	High	0	0.0002022	3.33
FALSE	High	[K].LVHPNDHVNMSQSSNDTFPTAMSLVAVEQVEK.[K]	1xOxidation [M]; 1xTMT6plex [K32]; 1xTMT6plex [N-Term]		2.10087e-06	0	1	1	3	O69294	O69294 [126-157]	0	3999	0	1.14	1.156	1.215	1.131	1.322	86.2	98.2	99.6	104.7	97.4	113.9		High	High	High	High	High	High	High	0	1.792e-06	5.01
FALSE	High	[K].LVHPNDHVNMSQSSNDTFPTAMSLVAVEQVEKK.[L]	2xTMT6plex [K32; K33]; 1xTMT6plex [N-Term]		3.8295e-11	0	1	1	1	O69294	O69294 [126-158]	1	4340.26	0	1.484	1.215	1.382	1.394	1.662	73.7	109.4	89.6	101.9	102.8	122.5		High	High	High	High	High	High	High	0	5.126e-11	8.45
FALSE	High	[K].LVHPNDHVNMSQSSNDTFPTAMSLVAVEQVEKK.[L]	1xOxidation [M]; 2xTMT6plex [K32; K33]; 1xTMT6plex [N-Term]		6.01125e-13	0	1	1	2	O69294	O69294 [126-158]	1	4356.26	0	1.271	1.083	1.312	1.267	1.364	82.2	104.5	89	107.9	104.2	112.1		High	High	High	High	High	High	High	0	9.469e-13	5.84
FALSE	High	[K].LVHQAGK.[R]	1xTMT6plex [K7]; 1xTMT6plex [N-Term]		0.000182586	0	1	1	4	Q46124	Q46124 [264-270]	0	1210.77	0	0.74	0.624	0.394	0.4	0.337	171.6	127.1	107.1	67.7	68.7	57.8		High	High	High	High	High	High	High	0.000101	0.0008757	3.06
FALSE	High	[K].LVKPGEAVGLLSAQSLGEPGTQLTLR.[T]	1xTMT6plex [K3]; 1xTMT6plex [N-Term]		7.28729e-09	0	1	1	3	Q9PI30	Q9PI30 [906-931]	0	3092.81	0	0.967	1.024	0.739	0.742	0.76	114.7	110.8	117.4	84.8	85.1	87.2		High	High	High	High	High	High	High	0	7.854e-09	6.76
FALSE	High	[K].LSLLMGANGSGK.[S]	1xTMT6plex [K12]; 1xTMT6plex [N-Term]		0.000686626	0	1	1	1	Q0P887	Q0P887 [29-40]	0	1605.94	0	1.062	1.003	0.887	0.894	0.984	102.9	109.3	103.3	91.3	92	101.2		High	High	High	High	High	High	High	0	0.0004642	3
FALSE	High	[R].LSLLLTSDEEGEALYGTK.[A]	1xTMT6plex [K18]; 1xTMT6plex [N-Term]		5.29599e-07	0	1	1	1	Q0P9K4	Q0P9K4 [118-135]	0	2397.32	0	0.911	1.015	0.918	0.901	0.889	106.5	97	108.1	97.7	96	94.7		High	High	High	High	High	High	High	0	4.79e-07	4.65
FALSE	High	[R].LSLKNEQYMELNPSKK.[E]	3xTMT6plex [K4; K15; K16]; 1xTMT6plex [N-Term]		3.80787e-05	0	1	1	1	Q0P9K1	Q0P9K1 [1149-1164]	2	2838.66	0	0.919	0.864	2.211	2.512	2.234	61.6	56.6	53.2	136.2	154.7	137.7		High	High	High	High	High	High	High	0	2.898e-05	2.87
FALSE	High	[R].LPSAVGYQPTLASEMGK.[F]	1xTMT6plex [K17]; 1xTMT6plex [N-Term]		2.40278e-07	0	1	1	6	Q0PC30	Q0PC30 [265-281]	0	2207.21	0	1.062	1.034	0.911	0.931	0.89	102.9	109.4	106.4	93.8	95.9	91.6		High	High	High	High	High	High	High	0	2.246e-07	5.69
FALSE	High	[R].LPSAVGYQPTLASEMGK.[F]	1xOxidation [M15]; 1xTMT6plex [K17]; 1xTMT6plex [N-Term]		1.18218e-07	0	1	1	8	Q0PC30	Q0PC30 [265-281]	0	2223.21	0	1.117	1.048	0.978	0.958	0.934	99.4	111	104.2	97.2	95.2	92.9		High	High	High	High	High	High	High	0	1.753e-06	5.26
FALSE	High	[R].LPSAVGYQPTLASEMGKFQER.[L]	1xTMT6plex [K17]; 1xTMT6plex [N-Term]		4.2565e-05	0	1	1	1	Q0PC30	Q0PC30 [265-285]	1	2767.49	0	1.128	1.078	1.156	0.986	1.381	89.2	100.6	96.1	103.1	87.9	123.2		High	High	High	High	High	High	High	0	3.206e-05	3.67
FALSE	High	[K].LPSGELTNLPYLKK.[L]	2xTMT6plex [K13; K14]; 1xTMT6plex [N-Term]		6.22807e-07	0	1	1	2	Q0P8T1	Q0P8T1 [118-131]	1	2260.39	0	1.077	1.076	2.128	2.191	2.123	62.5	67.4	67.3	133.1	137	132.8		High	High	High	High	High	High	High	0	5.602e-07	3.56
FALSE	High	[K].TLSQCSSLK.[A]	1xCarbamidomethyl [C5]; 1xTMT6plex [K9]; 1xTMT6plex [N-Term]		5.84552e-06	0	1	1	3	Q0PA50	Q0PA50 [51-59]	0	1481.84	0	0.748	0.912	0.524	0.665	0.458	139.3	104.2	127.1	72.9	92.7	63.8		High	High	High	High	High	High	High	0	1.095e-05	3.62
FALSE	High	[K].LPSKEEYLQLVSEK.[L]	2xTMT6plex [K4; K14]; 1xTMT6plex [N-Term]		1.12378e-07	0	1	1	7	Q0PA55	Q0PA55 [810-823]	1	2350.38	0	1.031	1.001	0.808	0.734	0.714	113.5	117	113.6	91.7	83.3	81		High	High	High	High	High	High	High	0	3.516e-05	4.45
FALSE	High	[K].LPSLKDNDSLTK.[A]	2xTMT6plex [K5; K12]; 1xTMT6plex [N-Term]		0.000609315	0	1	1	2	Q0P8Y9	Q0P8Y9 [17-28]	1	2018.21	0	1.055	1.104	1.63	1.655	1.492	75.6	79.7	83.4	123.3	125.1	112.8		High	High	High	High	High	High	High	0.001246	0.006792	2.28
FALSE	High	[K].LPSLLGDCVVR.[S]	1xCarbamidomethyl [C8]; 1xTMT6plex [N-Term]		1.06272e-05	0	1	1	1	Q9PP04	Q9PP04 [89-99]	0	1457.83	0	1.657	1.209	4.079	4.26	3.929	37.2	61.6	45	151.7	158.4	146.1		High	High	High	High	High	High	High	0	8.534e-06	2.62
FALSE	High	[K].LPSLTELPGVPDYLEGLFDLR.[G]	1xTMT6plex [N-Term]		3.1429e-09	0	1	1	2	Q0PBM1	Q0PBM1 [47-67]	0	2573.41	0	1.095	0.916	0.903	0.821	0.803	108.3	118.6	99.2	97.9	88.9	87		High	High	High	High	High	High	High	0	3.493e-09	5.85
FALSE	High	[K].TLSPAMDLLLSSNLER.[L]	1xOxidation [M6]; 1xTMT6plex [N-Term]		2.89693e-05	0	1	1	2	Q0PA78	Q0PA78 [304-319]	0	2005.08	0	1.176	1.141	1.711	1.478	2.147	69.3	81.5	79.1	118.6	102.5	148.9		High	High	High	High	High	High	High	0	2.23e-05	3.67
FALSE	High	[K].LPSYEVDQNSYVANFK.[L]	1xTMT6plex [K16]; 1xTMT6plex [N-Term]		8.59061e-06	0	1	1	1	Q0P8D4	Q0P8D4 [84-99]	0	2332.22	0	1.195	1.05	0.743	0.636	0.707	112.5	134.5	118.2	83.7	71.6	79.5		High	High	High	High	High	High	High	0	6.941e-06	5.42
FALSE	High	[K].LPTELMQEDLNK.[L]	1xTMT6plex [K12]; 1xTMT6plex [N-Term]		2.34857e-06	0	1	1	3	Q0P9E8	Q0P9E8 [184-195]	0	1889.05	0	1.035	1.001	0.632	0.593	0.535	125.1	129.5	125.3	79.1	74.2	66.9		High	High	High	High	High	High	High	0	2.01e-06	4.24
FALSE	High	[K].LPTELMQEDLNK.[L]	1xOxidation [M6]; 1xTMT6plex [K12]; 1xTMT6plex [N-Term]		0.000568229	0	1	1	4	Q0P9E8	Q0P9E8 [184-195]	0	1905.04	0	1.316	1.056	0.846	0.781	0.761	104.2	137.1	110	88.1	81.3	79.3		High	High	High	High	High	High	High	0	0.0003885	3.42
FALSE	High	[R].LPQNTGSLGR.[M]	1xTMT6plex [N-Term]		0.000420917	0	1	1	2	Q0P9Z4	Q0P9Z4 [11-20]	0	1271.73	0	0.982	1.007	0.749	0.732	0.799	113.9	111.8	114.7	85.3	83.4	91		High	High	High	High	High	High	High	0	0.0002914	2.39
FALSE	High	[K].LPTELMQEDLNKLYK.[G]	2xTMT6plex [K12; K15]; 1xTMT6plex [N-Term]		4.79785e-08	0	1	1	1	Q0P9E8	Q0P9E8 [184-198]	1	2522.45	0	1.312	1.352	1.317	1.156	1.524	78.3	102.8	105.9	103.1	90.5	119.3		High	High	High	High	High	High	High	0	4.768e-08	5.15
FALSE	High	[K].TLSLSDNGLGMDKDDLLNNLGTLAK.[S]	2xTMT6plex [K13; K25]; 1xTMT6plex [N-Term]		8.72327e-12	0	1	1	2	Q9PHZ3	Q9PHZ3 [69-93]	1	3305.82	0	0.909	1.036	1.088	1.15	1.18	94.3	85.8	97.7	102.6	108.4	111.2		High	High	High	High	High	High	High	0	1.237e-11	7.79
FALSE	High	[K].TLSLNDFK.[T]	1xTMT6plex [K8]; 1xTMT6plex [N-Term]		0.000129526	0	1	1	1	Q0PAQ9	Q0PAQ9 [247-254]	0	1395.82	0	0.822	0.855	0.426	0.407	0.372	154.5	127	132.2	65.9	62.9	57.6		High	High	High	High	High	High	High	0	9.357e-05	2.51
FALSE	High	[K].LPVNEEEKFK.[L]	2xTMT6plex [K8; K10]; 1xTMT6plex [N-Term]		2.89693e-05	0	1	1	2	Q0P8K7	Q0P8K7 [375-384]	1	1920.14	0	1.064	0.895	0.364	0.364	0.28	151.3	160.9	135.4	55.1	55	42.3		High	High	High	High	High	High	High	0	2.231e-05	2.53
FALSE	High	[K].LPVSDAVK.[K]	1xTMT6plex [K8]; 1xTMT6plex [N-Term]		0.000388465	0	1	1	3	Q0P8X0	Q0P8X0 [347-354]	0	1286.81	0	1.131	0.96	0.908	0.918	0.89	103.3	116.8	99.1	93.9	94.9	91.9		High	High	High	High	High	High	High	0	0.0002704	2.23
FALSE	High	[K].LPVSDAVKK.[A]	2xTMT6plex [K8; K9]; 1xTMT6plex [N-Term]		0.000165057	0	1	1	1	Q0P8X0	Q0P8X0 [347-355]	1	1644.07	0	1.076	1.217	0.997	1.179	0.987	92.9	100	113.1	92.7	109.6	91.7		High	High	High	High	High	High	High	0	0.0001184	2.22
FALSE	High	[R].LPVVAPLDTNCDPDLVTYPLPGNDDALR.[S]	1xCarbamidomethyl [C11]; 1xTMT6plex [N-Term]		1.8741e-05	0	1	1	2	Q9PNB3	Q9PNB3 [179-206]	0	3279.68	0	0.919	0.996	0.674	0.558	0.553	127.7	117.3	127.1	86	71.3	70.6		High	High	High	High	High	High	High	0	1.469e-05	6.57
FALSE	High	[K].TLSLLKPDAVKK.[G]	3xTMT6plex [K6; K11; K12]; 1xTMT6plex [N-Term]		1.24973e-05	0	1	1	8	Q9PIG7	Q9PIG7 [4-15]	1	2229.47	0	0.875	1.005	0.882	0.927	0.851	108.3	94.7	108.9	95.5	100.5	92.1		High	High	High	High	High	High	High	0	0.0001024	3.13
FALSE	High	[R].LPYHLTER.[N]	1xTMT6plex [N-Term]		0.000119466	0	1	1	1	O69298	O69298 [89-96]	0	1257.72	0	1.208	1.203	1.712	1.701	1.768	69.8	84.3	84	119.6	118.8	123.5		High	High	High	High	High	High	High	0	8.654e-05	2.98
FALSE	High	[K].LPYVANASNLFVDENGSQVLK.[L]	1xTMT6plex [K21]; 1xTMT6plex [N-Term]		6.10313e-07	0	1	1	1	Q9PNX7	Q9PNX7 [142-162]	0	2736.5	0	1.09	1.101	0.825	0.835	0.998	102.6	111.8	113	84.6	85.6	102.4		High	High	High	High	High	High	High	0	5.508e-07	5.75
FALSE	High	[R].LQAALDQSDNQVALNLPSKVEFER.[G]	1xTMT6plex [K19]		6.84959e-05	0	1	1	1	Q0PBH3	Q0PBH3 [102-125]	1	2914.55	0	1.572	0.983	1.235	1.186	1.477	80.5	126.5	79.1	99.4	95.5	118.9		High	High	High	High	High	High	High	0	5.095e-05	4.55
FALSE	High	[R].LQAALDQSDNQVALNLPSKVEFER.[G]	1xTMT6plex [K19]; 1xTMT6plex [N-Term]		2.09035e-12	0	1	1	2	Q0PBH3	Q0PBH3 [102-125]	1	3143.71	0	0.926	0.986	0.837	0.807	0.913	109.7	101.5	108.2	91.8	88.5	100.2		High	High	High	High	High	High	High	0	3.137e-12	9.59
FALSE	High	[K].LQALENLNLHVK.[E]	1xTMT6plex [K12]; 1xTMT6plex [N-Term]		1.03365e-06	0	1	1	1	Q0PBW6	Q0PBW6 [15-26]	0	1850.13	0	0.881	1.046	1.191	1.082	0.991	96.9	85.4	101.3	115.4	104.9	96		High	High	High	High	High	High	High	0	9.063e-07	4.07
FALSE	High	[K].LQALLPGVERPTLLPLAHDEK.[N]	1xTMT6plex [K21]		1.58194e-06	0	1	1	1	Q9PM78	Q9PM78 [241-261]	0	2539.48	0	1.868	1.513	2.098	1.61	1.814	60.6	113.2	91.7	127.1	97.6	109.9		High	High	High	High	High	High	High	0	1.372e-06	4.96
FALSE	High	[K].LPTENNLLFLSNFQALK.[A]	1xTMT6plex [K17]; 1xTMT6plex [N-Term]		1.94225e-07	0	1	1	1	Q0P820	Q0P820 [186-202]	0	2420.4	0	1.059	0.95	0.549	0.508	0.518	130.9	138.6	124.3	71.9	66.5	67.8		High	High	High	High	High	High	High	0	1.835e-07	6.94
FALSE	High	[K].TLSQNLKLEANLAK.[S]	2xTMT6plex [K7; K14]; 1xTMT6plex [N-Term]		1.31466e-05	0	1	1	1	Q0PBH1	Q0PBH1 [727-740]	1	2230.37	0	1.161	1.191	1.059	1.061	1.016	92.5	107.4	110.2	97.9	98.1	93.9		High	High	High	High	High	High	High	0	1.049e-05	3.49
FALSE	High	[K].TLSQSALDLLRG.[-]	1xTMT6plex [N-Term]		0.000125658	0	1	1	1	Q0PAY9	Q0PAY9 [153-164]	1	1502.87	0	0.806	1.039	1.874	1.931	1.9	70.2	56.6	72.9	131.5	135.5	133.3		High	High	High	High	High	High	High	0	9.119e-05	2.46
FALSE	High	[K].LPNQLSGGEQQR.[V]	1xTMT6plex [N-Term]		2.43873e-05	0	1	1	1	Q0P8X9	Q0P8X9 [135-146]	0	1555.84	0	1.098	0.991	0.727	0.684	0.705	115.3	126.6	114.3	83.8	78.8	81.2		High	High	High	High	High	High	High	0	1.88e-05	3.17
FALSE	High	[R].TLTPLKHENK.[F]	2xTMT6plex [K6; K10]; 1xTMT6plex [N-Term]		0.000384587	0	1	1	1	Q0PBK3	Q0PBK3 [18-27]	1	1868.16	0	0.867	1.053	1.828	1.967	1.902	69.6	60.4	73.3	127.3	137	132.4		High	High	High	High	High	High	High	0	0.0002673	3.23
FALSE	High	[R].TLTNPSLAVTLLR.[V]	1xTMT6plex [N-Term]		8.67808e-06	0	1	1	5	Q9PLX1	Q9PLX1 [13-25]	0	1627.99	0	0.711	0.871	0.758	0.722	0.684	126.5	89.9	110.1	95.8	91.3	86.5		High	High	High	High	High	High	High	0	7.011e-06	5.82
FALSE	High	[R].TLTNPSLAVTLLR.[V]			4.38777e-05	0	1	1	4	Q9PLX1	Q9PLX1 [13-25]	0	1398.83	0												NoQuanLabels	High	High	High	High	High	High	High	0.000101	0.0008505	2.89
FALSE	High	[R].TLTKEEFELLK.[V]	2xTMT6plex [K4; K11]; 1xTMT6plex [N-Term]		8.38578e-05	0	1	1	1	Q9PIF3	Q9PIF3 [85-95]	1	2038.24	0	0.88	0.936	0.507	0.501	0.382	142.7	125.5	133.6	72.3	71.4	54.5		High	High	High	High	High	High	High	0	6.147e-05	2.61
FALSE	High	[R].LPFASELLVEDGEPVVQNLK.[A]	1xTMT6plex [K20]; 1xTMT6plex [N-Term]		2.74107e-07	0	1	1	2	Q9PI30	Q9PI30 [1072-1091]	0	2655.5	0	1.001	0.953	0.691	0.66	0.54	123.8	123.9	118	85.6	81.7	66.9		High	High	High	High	High	High	High	0	2.547e-07	4.18
FALSE	High	[K].LPGEVLDSSGK.[V]	1xTMT6plex [K11]; 1xTMT6plex [N-Term]		9.79991e-06	0	1	1	2	Q9PJ66	Q9PJ66 [204-214]	0	1559.9	0	0.909	0.968	1.084	1.119	0.939	99.7	90.6	96.5	108.1	111.5	93.6		High	High	High	High	High	High	High	0	7.865e-06	3.04
FALSE	High	[K].TLTKDYPDGVLELMPMPAFR.[H]	2xOxidation [M14; M16]; 1xTMT6plex [K4]; 1xTMT6plex [N-Term]		7.01495e-06	0	1	1	5	Q0PBA0	Q0PBA0 [79-98]	1	2784.47	0	1.063	1.134	1.139	1.112	1.094	91.7	97.5	104	104.5	102	100.3		High	High	High	High	High	High	High	0	2.933e-05	3.14
FALSE	High	[K].LPHCSYETEQMKEFLSSYAK.[D]	1xCarbamidomethyl [C4]; 2xTMT6plex [K12; K20]; 1xTMT6plex [N-Term]		2.79015e-10	0	1	1	2	Q0P9S2	Q0P9S2 [14-33]	1	3135.61	0	1.028	1.034	1.144	0.928	1.044	97.1	99.8	100.4	111.1	90.2	101.4		High	High	High	High	High	High	High	0	3.429e-10	8.07
FALSE	High	[K].LPHEQLVQLK.[L]	1xTMT6plex [K10]; 1xTMT6plex [N-Term]		0.000130841	0	1	1	1	Q0PC61	Q0PC61 [5-14]	0	1663.03	0	1.123	1.036	0.81	0.97	0.918	102.4	115.1	106.1	83	99.4	94.1		High	High	High	High	High	High	High	0	9.464e-05	3.77
FALSE	High	[K].LPHFDFEKK.[H]	2xTMT6plex [K8; K9]; 1xTMT6plex [N-Term]		0.000344372	0	1	1	1	Q0P9B7	Q0P9B7 [61-69]	1	1848.1	0	0.845	1.008	10.172	8.869	8.382	19.8	16.8	20	201.6	175.8	166.1		High	High	High	High	High	High	High	0	0.0002395	2.76
FALSE	High	[K].LPHLLLAGTTGSGK.[S]	1xTMT6plex [K14]; 1xTMT6plex [N-Term]		2.47061e-06	0	1	1	1	Q0PA12	Q0PA12 [630-643]	0	1823.12	0	1.06	0.985	0.946	1.046	1.044	98.7	104.6	97.2	93.3	103.2	103		High	High	High	High	High	High	High	0	2.095e-06	5
FALSE	High	[K].TLTKDYPDGVLELMPMPAFR.[H]	1xTMT6plex [K4]; 1xTMT6plex [N-Term]		1.14972e-12	0	1	1	2	Q0PBA0	Q0PBA0 [79-98]	1	2752.48	0	0.927	1.074	1.122	1.098	1.141	94.3	87.4	101.3	105.8	103.6	107.6		High	High	High	High	High	High	High	0	1.764e-12	7.28
FALSE	High	[R].LPLCSPSKENFAK.[L]	1xCarbamidomethyl [C4]; 2xTMT6plex [K8; K13]; 1xTMT6plex [N-Term]		5.28229e-06	0	1	1	2	Q9PPB4	Q9PPB4 [273-285]	1	2178.26	0	0.896	0.901	0.665	0.639	0.512	130.1	116.5	117.2	86.5	83.1	66.7		High	High	High	High	High	High	High	0	9.876e-05	4.28
FALSE	High	[K].TLTKDNNDEYQELFQAK.[N]	2xTMT6plex [K4; K17]; 1xTMT6plex [N-Term]		2.80429e-08	0	1	1	6	P45492	P45492 [76-92]	1	2744.47	0	0.866	1.082	6.889	7.288	6.791	25.1	21.7	27.1	172.8	182.8	170.4		High	High	High	High	High	High	High	0	2.865e-08	6.29
FALSE	High	[K].TLTKDNNDEYQELFQAK.[N]	2xTMT6plex [K4; K17]		3.18282e-06	0	1	1	1	P45492	P45492 [76-92]	1	2515.31	0	0.99	1.041	3.86	3.116	4.493	41.4	41	43.1	159.7	128.9	185.9		High	High	High	High	High	High	High	0	2.689e-06	4.87
FALSE	High	[R].LPLLLEPNRFNVEYLNLK.[Q]	1xTMT6plex [K18]; 1xTMT6plex [N-Term]		5.03437e-07	0	1	1	1	Q0P9Q6	Q0P9Q6 [161-178]	1	2643.56	0	1.18	1.182	1.119	0.961	1.129	91.3	107.8	108	102.1	87.7	103.1		High	High	High	High	High	High	High	0	4.563e-07	4.55
FALSE	High	[K].LPLNENLGGLDAVLK.[A]	1xTMT6plex [K15]; 1xTMT6plex [N-Term]		0.000320978	0	1	1	2	Q0PAU2	Q0PAU2 [89-103]	0	2024.22	0	1.009	1.051	0.912	1.004	0.895	102.2	103.1	107.4	93.2	102.6	91.5		High	High	High	High	High	High	High	0	0.0002244	3.08
FALSE	High	[K].LPLSNFNNELGGNANSGGDGK.[F]	1xTMT6plex [K21]; 1xTMT6plex [N-Term]		4.3356e-12	0	1	1	3	Q0P7Y5	Q0P7Y5 [335-355]	0	2533.3	0	1.039	0.86	0.508	0.52	0.454	137	142.2	117.7	69.6	71.2	62.2		High	High	High	High	High	High	High	0	1.682e-09	6.92
FALSE	High	[K].LPLVDEQGR.[L]	1xTMT6plex [N-Term]		0.000118265	0	1	1	2	Q0P9J4	Q0P9J4 [181-189]	0	1255.72	0	0.968	0.95	0.745	0.643	0.546	123.7	119.7	117.4	92.1	79.5	67.6		High	High	High	High	High	High	High	0	8.555e-05	2.08
FALSE	High	[K].LPLVDEQGRLEGLLTLK.[D]	1xTMT6plex [K17]; 1xTMT6plex [N-Term]		1.02323e-06	0	1	1	1	Q0P9J4	Q0P9J4 [181-197]	1	2352.43	0	1.05	0.925	0.726	0.737	0.643	118.1	124	109.2	85.8	87	76		High	High	High	High	High	High	High	0	9.025e-07	3.8
FALSE	High	[K].LPLVVCNMFEEGNLLK.[L]	1xCarbamidomethyl [C6]; 1xTMT6plex [K16]; 1xTMT6plex [N-Term]		1.20332e-06	0	1	1	1	Q9PN24	Q9PN24 [209-224]	0	2334.3	0	1.266	0.978	0.852	0.845	0.877	103.1	130.6	100.8	87.9	87.2	90.4		High	High	High	High	High	High	High	0	1.054e-06	5.4
FALSE	High	[K].LPMFNHEDFPNFPNTEGK.[N]	1xOxidation [M3]; 1xTMT6plex [K18]; 1xTMT6plex [N-Term]		1.01291e-06	0	1	1	3	Q0PCC3	Q0PCC3 [107-124]	0	2608.29	0	1.092	1.072	0.9	0.849	0.841	104.3	113.8	111.8	93.9	88.5	87.7		High	High	High	High	High	High	High	0	8.93e-07	4.93
FALSE	High	[R].TLSSFESAARR.[L]	1xTMT6plex [N-Term]		0.000273257	0	1	1	1	Q9PNJ6	Q9PNJ6 [50-60]	1	1453.8	0	0.827	1.022	0.854	0.883	0.826	110.9	91.7	113.3	94.7	97.9	91.6		High	High	High	High	High	High	High	0	0.0001929	2.82
FALSE	High	[R].LPMFSDELKKR.[H]	2xTMT6plex [K9; K10]; 1xTMT6plex [N-Term]		0.000308325	0	1	1	1	Q0P9Q1	Q0P9Q1 [301-311]	2	2051.23	0	1.285	1.605	1.995	2.025	2.516	57.5	73.9	92.4	114.8	116.5	144.8		High	High	High	High	High	High	High	0	0.0002165	3.01
FALSE	High	[R].TLSSFESAAR.[R]	1xTMT6plex [N-Term]		2.0118e-05	0	1	1	4	Q9PNJ6	Q9PNJ6 [50-59]	0	1297.69	0	0.831	1.031	0.691	0.764	0.613	121.7	101.1	125.5	84.1	92.9	74.6		High	High	High	High	High	High	High	0.0001486	0.001007	3.34
FALSE	High	[K].LPNDNLLEEYKKK.[F]	3xTMT6plex [K11; K12; K13]; 1xTMT6plex [N-Term]		0.00037318	0	1	1	1	Q0PBN8	Q0PBN8 [120-132]	2	2520.52	0	1.149	1.187	1.327	1.203	1.366	83	95.3	98.5	110.1	99.8	113.3		High	High	High	High	High	High	High	0	0.0002591	2.72
FALSE	High	[R].TLSSFESAAR.[R]			0.00023732	0	1	1	2	Q9PNJ6	Q9PNJ6 [50-59]	0	1068.53	0												NoQuanLabels	High	High	High	High	High	High	High	0	0.0002476	2.36
FALSE	High	[K].LPNHLGFK.[D]	1xTMT6plex [K8]; 1xTMT6plex [N-Term]		0.0007216	0	1	1	1	Q0PA47	Q0PA47 [182-189]	0	1383.85	0												NoQuanValues	High	High	High	High	High	High	High	0	0.0004909	2.04
FALSE	High	[R].LPNLEDVREGLVATK.[L]	1xTMT6plex [K15]; 1xTMT6plex [N-Term]		0.000128223	0	1	1	1	Q9PI55	Q9PI55 [334-348]	1	2112.24	0	1.061	1.063	1.617	1.648	1.638	74.7	79.3	79.5	120.9	123.2	122.5		High	High	High	High	High	High	High	0	9.312e-05	2.67
FALSE	High	[K].LQANFDELKSDEEMEK.[Y]	2xTMT6plex [K9; K16]; 1xTMT6plex [N-Term]		4.60728e-08	0	1	1	3	Q0P826	Q0P826 [293-308]	1	2613.37	0	0.913	0.952	4.673	5.648	4.615	33.7	30.8	32.1	157.5	190.4	155.6		High	High	High	High	High	High	High	0	4.623e-08	3.87
[truncated: 25,613 more rows]
