# Supplementary material for: Proteomics of Campylobacter jejuni Growth in Deoxycholate Reveals Cj0025c as a Cystine Transport Protein Required for Wild-type Human Infection Phenotypes
Source: Mol Cell Proteomics. 2020 Nov 23;19(8):1263–80. doi: 10.1074/mcp.RA120.002029 (PMC8015009; doi:10.1074/mcp.RA120.002029)
Supplement: Supplementary file 1 [file mmc1.zip › 159411_1_supp_522802_q9n7rk.xlsx]

## Sheet: 11168DOC
Checked	Confidence	Annotated Sequence	Modifications	Modifications in Master Proteins	Qvality PEP	Qvality q-value	Number of Protein Groups	Number of Proteins	Number of PSMs	Master Protein Accessions	Positions in Master Proteins	Number of Missed Cleavages	Theo MHplus in Da	Number of Razor Quan Results	Abundance Ratio F1 127N F1 131	Abundance Ratio F1 127C F1 131	Abundance Ratio F1 128N F1 131	Abundance Ratio F1 128C F1 131	Abundance Ratio F1 129N F1 131	Abundance Ratio F1 129C F1 131	Abundance Ratio F1 130N F1 131	Abundance Ratio F1 130C F1 131	Abundances Grouped F1 127N	Abundances Grouped F1 127C	Abundances Grouped F1 128N	Abundances Grouped F1 128C	Abundances Grouped F1 129N	Abundances Grouped F1 129C	Abundances Grouped F1 130N	Abundances Grouped F1 130C	Abundances Grouped F1 131	Quan Info	Found in Sample in S1 F1 127N Sample	Found in Sample in S2 F1 127C Sample	Found in Sample in S3 F1 128N Sample	Found in Sample in S4 F1 128C Sample	Found in Sample in S5 F1 129N Sample	Found in Sample in S6 F1 129C Sample	Found in Sample in S7 F1 130N Sample	Found in Sample in S8 F1 130C Sample	Found in Sample in S9 F1 131 Control	Confidence by Search Engine Sequest HT	Percolator q-Value by Search Engine Sequest HT	Percolator PEP by Search Engine Sequest HT	XCorr by Search Engine Sequest HT
FALSE	High	[R].AAAAALGMPLYR.[Y]			1.84801e-05	0	1	1	1	P42448	P42448 [120-131]	0	1204.65	0																		NoQuanLabels	High	High	High	High	High	High	High	High	High	High	0	9.782e-06	3.6
FALSE	High	[K].MAENMLYQEFLPTTDR.[M]	1xTMT6plex [N-Term]		1.23962e-10	0	1	1	3	Q9PM99	Q9PM99 [66-81]	0	2188.06	0	2.652	0.935	0.906	1.533	1.063	1.388	3.764	2.855	148.3	52.3	50.6	85.7	59.4	77.6	210.4	159.7	55.9		High	High	High	High	High	High	High	High	High	High	0	4.715e-11	5.97
FALSE	High	[R].MAELTTYLPPQAK.[L]	1xTMT6plex [K13]; 1xTMT6plex [N-Term]		3.62644e-06	0	1	1	3	Q0PBH3	Q0PBH3 [142-154]	0	1921.09	0	3.48	1.215	1.127	2.084	1.818	2.199	1.996	2.136	183.6	64.1	59.5	110	95.9	116.1	105.3	112.7	52.8		High	High	High	High	High	High	High	High	High	High	0	1.825e-06	4.46
FALSE	High	[R].MAELTTYLPPQAK.[L]	1xTMT6plex [K13]		0.000104156	0	1	1	2	Q0PBH3	Q0PBH3 [142-154]	0	1691.92	0	0.61	1.084	1.004	0.945	0.759	0.725	2.734	1.548	52.8	93.7	86.8	81.7	65.7	62.7	236.4	133.8	86.5		High	High	High	High	High	High	High	High	High	High	0	5.902e-05	3.24
FALSE	High	[K].MAEDYLLSLGAKPSFK.[G]	2xTMT6plex [K12; K16]; 1xTMT6plex [N-Term]		1.65348e-08	0	1	1	2	Q0P7X7	Q0P7X7 [43-58]	0	2457.4	0	0.503	0.41	1.078	0.692	1.562	1.717	1.997	3.535	36.2	29.6	77.6	49.8	112.5	123.7	143.9	254.6	72		High	High	High	High	High	High	High	High	High	High	0	7.224e-09	4.22
FALSE	High	[K].MAEDAQNLAKENK.[N]	2xTMT6plex [K10; K13]; 1xTMT6plex [N-Term]		9.49212e-08	0	1	1	1	Q9PP04	Q9PP04 [180-192]	1	2149.19	0	2.435	1.487	0.309	2.158	1.908	2.256	0.404	0.238	179.7	109.7	22.8	159.3	140.8	166.5	29.8	17.5	73.8		High	High	High	High	High	High	High	High	High	High	0	4.361e-08	5.11
FALSE	High	[K].MAEDAQNLAKENK.[N]	2xTMT6plex [K10; K13]		2.16489e-05	0	1	1	1	Q9PP04	Q9PP04 [180-192]	1	1920.03	0	0.163	1.337	0.513	0.641	0.321	0.154	0.356	0.2	31.3	256.8	98.6	123.2	61.6	29.6	68.4	38.4	192.1		High	High	High	High	High	High	High	High	High	High	0	1.147e-05	4.76
FALSE	High	[K].MAEDAQNLAK.[E]	1xTMT6plex [K10]; 1xTMT6plex [N-Term]		8.54495e-06	0	1	1	3	Q9PP04	Q9PP04 [180-189]	0	1548.85	0	2.703	1.481	0.626	2.144	1.649	1.714	1.227	1.285	175.9	96.4	40.8	139.5	107.3	111.5	79.8	83.6	65.1		High	High	High	High	High	High	High	High	High	High	0	4.417e-06	3.64
FALSE	High	[K].MAEDAQNLAK.[E]	1xOxidation [M1]; 1xTMT6plex [K10]		2.78806e-05	0	1	1	1	Q9PP04	Q9PP04 [180-189]	0	1335.68	0	0.517	1.185	0.872	0.804	0.402	0.172	1.238	0.7	67.6	154.8	113.9	105	52.6	22.4	161.6	91.5	130.6		High	High	High	High	High	High	High	High	High	High	0	1.497e-05	3.05
FALSE	High	[K].MAEDAQNLAK.[E]	1xTMT6plex [K10]		1.31808e-05	0	1	1	3	Q9PP04	Q9PP04 [180-189]	0	1319.68	0	0.396	1.557	1.324	0.839	0.523	0.26	1.071	0.567	47.3	185.9	158.1	100.2	62.5	31.1	127.9	67.6	119.4		High	High	High	High	High	High	High	High	High	High	0	7.364e-06	3.28
FALSE	High	[K].MAEANKAFAHYR.[W]	1xOxidation [M1]; 1xTMT6plex [K6]		7.01823e-05	0	1	1	3	Q9PI17	Q9PI17 [144-155]	1	1653.84	0	0.861	2.083	0.492	1.506	0.553	0.434	2.382	0.336	80.4	194.4	45.9	140.5	51.6	40.5	222.2	31.4	93.3		High	High	High	High	High	High	High	High	High	High	4.965e-05	0.000633	4.11
FALSE	High	[K].MADLVMPVTSSYERDDLTMTGDYSNMHLAPMK.[Q]	1xOxidation [M]; 1xTMT6plex [K32]; 1xTMT6plex [N-Term]		1.9505e-07	0	1	1	4	Q0PBP1	Q0PBP1 [520-551]	1	4093.95	0	0.679	0.776	0.781	0.946	1.321	0.851	1.396	1.391	66.8	76.4	76.9	93.1	130.1	83.8	137.4	137	98.5		High	High	High	High	High	High	High	High	High	High	0	9.14e-08	6.99
FALSE	High	[K].MADLVMPVTSSYERDDLTMTGDYSNMHLAPMK.[Q]	1xTMT6plex [K32]; 1xTMT6plex [N-Term]		8.98365e-10	0	1	1	5	Q0PBP1	Q0PBP1 [520-551]	1	4077.95	0	0.601	0.723	0.741	0.969	1.432	0.868	0.959	1.067	64.7	77.8	79.8	104.3	154.2	93.5	103.3	114.9	107.6		High	High	High	High	High	High	High	High	High	High	0	3.609e-10	8.34
FALSE	High	[K].MADLVMPVTSSYERDDLTMTGDYSNMHLAPMK.[Q]	1xOxidation [M]; 1xTMT6plex [K32]		8.50128e-07	0	1	1	7	Q0PBP1	Q0PBP1 [520-551]	1	3864.78	0	0.211	0.722	1.436	0.439	0.438	0.201	0.651	0.362	34.8	119	236.7	72.3	72.3	33.2	107.4	59.6	164.8		High	High	High	High	High	High	High	High	High	High	0	5.031e-05	5.69
FALSE	High	[K].MADLVMPVTSSYERDDLTMTGDYSNMHLAPMK.[Q]	1xTMT6plex [K32]		3.76118e-07	0	1	1	6	Q0PBP1	Q0PBP1 [520-551]	1	3848.79	0	0.14	0.713	1.717	0.382	0.405	0.175	0.454	0.243	24.2	122.7	295.5	65.8	69.7	30.1	78.1	41.8	172.1		High	High	High	High	High	High	High	High	High	High	0	1.783e-07	6.72
FALSE	High	[K].MADLVMPVTSSYER.[D]	1xTMT6plex [N-Term]		3.52231e-09	0	1	1	2	Q0PBP1	Q0PBP1 [520-533]	0	1827.92	0	1.202	0.979	1.247	1.325	2.161	2.34	3.171	3.749	63	51.3	65.3	69.4	113.2	122.6	166.2	196.5	52.4		High	High	High	High	High	High	High	High	High	High	0	3.447e-06	3.88
FALSE	High	[K].MADLVMPVTSSYER.[D]			2.11344e-06	0	1	1	1	Q0PBP1	Q0PBP1 [520-533]	0	1598.76	0																		NoQuanLabels	High	High	High	High	High	High	High	High	High	High	0	1.054e-06	3.16
FALSE	High	[K].MADKLVSVFLTTK.[N]	TMT6plex [K]; 1xTMT6plex [N-Term]		2.90802e-05	0	1	1	2	Q9PNB8	Q9PNB8 [115-127]	1	1911.14	0																		NoQuanValues	High	High	High	High	High	High	High	High	High	High	0	1.568e-05	4.45
FALSE	High	[K].MADFFSSCEK.[A]	1xCarbamidomethyl [C8]; 1xTMT6plex [K10]; 1xTMT6plex [N-Term]		2.42531e-06	0	1	1	2	Q0PBC3	Q0PBC3 [66-75]	0	1679.82	0	2.155	0.724	0.657	1.249	1.362	1.953	1.672	1.634	156.3	52.5	47.6	90.6	98.8	141.7	121.3	118.6	72.5		High	High	High	High	High	High	High	High	High	High	0	1.206e-06	4.05
FALSE	High	[K].MADFFSSCEK.[A]	1xCarbamidomethyl [C8]; 1xTMT6plex [K10]		0.000116683	0	1	1	1	Q0PBC3	Q0PBC3 [66-75]	0	1450.65	0	0.506	0.981	1.087	0.724	0.484	0.299	0.689	0.52	72.4	140.3	155.5	103.6	69.3	42.8	98.5	74.4	143.1		High	High	High	High	High	High	High	High	High	High	0	6.623e-05	2.8
FALSE	High	[K].MAASLSGGEKHR.[L]	1xTMT6plex [N-Term]; 1xTMT6plex [K10]		3.7829e-05	0	1	1	2	Q0PB84	Q0PB84 [431-442]	1	1472.78	0	0.165	0.736	0.326	0.415	0.235	0.152	0.396	0.246	40.3	180.4	79.9	101.8	57.7	37.3	97	60.3	245.2		High	High	High	High	High	High	High	High	High	High	1.157e-05	0.000104	3.72
FALSE	High	[K].MAASLSGGEK.[H]	1xOxidation [M1]; 1xTMT6plex [K10]		6.52378e-05	0	1	1	2	Q0PB84	Q0PB84 [431-440]	0	1195.62	0	0.87	1.888	0.998	1.537	0.82	0.597	1.245	0.733	80.8	175.4	92.7	142.8	76.2	55.5	115.7	68.1	92.9		High	High	High	High	High	High	High	High	High	High	0	3.61e-05	2.78
FALSE	High	[K].MAALSSLATPLLAR.[S]			1.45894e-06	0	1	1	1	Q0P8A7	Q0P8A7 [18-31]	0	1414.81	0																		NoQuanLabels	High	High	High	High	High	High	High	High	High	High	0	7.158e-07	3.2
FALSE	High	[K].LYYEDEFENNAR.[L]	1xTMT6plex [N-Term]		8.53819e-08	0	1	1	1	Q0P841	Q0P841 [206-217]	0	1791.84	0	3.648	1.85	1.581	2.541	6.433	5.955	2.347	2.673	117.2	59.4	50.8	81.6	206.6	191.2	75.4	85.8	32.1		High	High	High	High	High	High	High	High	High	High	0	3.889e-08	4.27
FALSE	High	[R].MAEQLTLLASSEGGMDLEK.[V]	1xTMT6plex [K19]		2.8986e-08	0	1	1	5	Q9PHY1	Q9PHY1 [117-135]	0	2252.14	0	0.388	0.591	0.668	0.507	0.528	0.403	0.945	0.615	61.9	94.2	106.5	80.8	84.1	64.3	150.7	98.1	159.4		High	High	High	High	High	High	High	High	High	High	0	4.533e-08	4.9
FALSE	High	[R].MAEQLTLLASSEGGMDLEK.[V]	1xOxidation [M1]; 1xTMT6plex [K19]		1.71771e-07	0	1	1	1	Q9PHY1	Q9PHY1 [117-135]	0	2268.13	0	0.512	0.624	0.7	0.626	0.694	0.671	1.65	0.92	62.3	76	85.1	76.2	84.4	81.6	200.7	112	121.7		High	High	High	High	High	High	High	High	High	High	0	7.98e-08	4.68
FALSE	High	[R].MAEQLTLLASSEGGMDLEK.[V]	1xTMT6plex [K19]; 1xTMT6plex [N-Term]		3.74551e-11	0	1	1	11	Q9PHY1	Q9PHY1 [117-135]	0	2481.3	0	1.222	0.573	0.501	0.954	1.476	2.016	1.489	2.202	96.2	45.1	39.4	75.1	116.2	158.7	117.2	173.3	78.7		High	High	High	High	High	High	High	High	High	High	0	1.393e-11	6.74
FALSE	High	[R].MAEQLTLLASSEGGMDLEK.[V]	1xOxidation [M15]; 1xTMT6plex [K19]; 1xTMT6plex [N-Term]		5.9816e-09	0	1	1	1	Q9PHY1	Q9PHY1 [117-135]	0	2497.29	0	1.288	0.433	0.419	0.653	0.958	1.254	9.408	3.795	60.3	20.3	19.6	30.6	44.9	58.8	440.8	177.8	46.9		High	High	High	High	High	High	High	High	High	High	0	2.533e-09	5.19
FALSE	High	[K].MALQDALEGKFESSKYEK.[E]	3xTMT6plex [K10; K15; K18]		4.2911e-05	0	1	1	1	Q0PAH8	Q0PAH8 [270-287]	2	2761.5	0	0.218	0.837	0.929	0.533	0.519	0.386	0.591	0.439	36	138.2	153.4	87.9	85.7	63.7	97.6	72.4	165.1		High	High	High	High	High	High	High	High	High	High	0	2.326e-05	5.07
FALSE	High	[K].MALELFKPHLLAK.[L]	2xTMT6plex [K7; K13]; 1xTMT6plex [N-Term]		1.79041e-05	0	1	1	4	Q9PI30	Q9PI30 [394-406]	0	2198.37	0	2.791	1.474	0.735	1.977	1.444	1.492	7.013	1.916	126.6	66.9	33.3	89.7	65.5	67.7	318.1	86.9	45.4		High	High	High	High	High	High	High	High	High	High	0	1.315e-05	4.49
FALSE	High	[K].MALELFKPHLLAK.[L]	2xTMT6plex [K7; K13]		0.000108552	0	1	1	4	Q9PI30	Q9PI30 [394-406]	0	1969.21	0	0.135	1.851	1.375	0.832	0.306	0.127	0.318	0.16	19.9	272.9	202.8	122.7	45.2	18.7	46.9	23.5	147.5		High	High	High	High	High	High	High	High	High	High	0	6.167e-05	4.38
FALSE	High	[K].MALEKEHHDR.[L]	1xTMT6plex [K5]; 1xTMT6plex [N-Term]		3.19701e-05	0	1	1	9	Q46124	Q46124 [965-974]	1	1723.93	0	2.723	1.985	0.638	2.832	1.807	1.778	0.931	1.066	166.1	121	38.9	172.7	110.2	108.4	56.8	65	61		High	High	High	High	High	High	High	High	High	High	0	1.715e-05	4.13
FALSE	High	[K].MALEKEHHDR.[L]	1xTMT6plex [K5]		1.43432e-05	0	1	1	7	Q46124	Q46124 [965-974]	1	1494.77	0	0.12	1.775	0.902	0.822	0.308	0.132	0.158	0.111	20.3	299.9	152.3	138.8	52	22.3	26.7	18.8	169		High	High	High	High	High	High	High	High	High	High	4.965e-05	0.0004864	4.26
FALSE	High	[K].MALEKEHHDR.[L]			8.73296e-05	0	1	1	1	Q46124	Q46124 [965-974]	1	1265.61	0																		NoQuanLabels	High	High	High	High	High	High	High	High	Not Found	High	0	4.911e-05	3.39
FALSE	High	[-].MALEFDLQESK.[L]	1xTMT6plex [K11]; 1xTMT6plex [N-Term]		4.18139e-07	0	1	1	2	Q0P8I4	Q0P8I4 [1-11]	0	1768.96	0	1.555	0.623	2.878	1.246	11.798	13.704	5.967	4.771	32.1	12.9	59.5	25.8	243.9	283.2	123.3	98.6	20.7		High	High	High	High	High	High	High	High	High	High	0	1.996e-07	4.1
FALSE	High	[K].MALAVGDLECDYMKK.[R]	1xCarbamidomethyl [C10]; 1xOxidation [M13]; 2xTMT6plex [K14; K15]; 1xTMT6plex [N-Term]		4.61819e-05	0	1	1	2	P56954	P56954 [100-114]	1	2447.3	0	1.716	0.901	0.664	1.287	1.434	1.68	1.42	1.43	133.9	70.3	51.8	100.5	111.9	131.1	110.8	111.6	78.1		High	High	High	High	High	High	High	High	High	High	4.965e-05	0.0006638	4.15
FALSE	High	[K].MALAVGDLECDYMKK.[R]	1xCarbamidomethyl [C10]; 2xTMT6plex [K14; K15]; 1xTMT6plex [N-Term]		1.17568e-10	0	1	1	2	P56954	P56954 [100-114]	1	2431.3	0	1.897	0.879	0.487	1.459	1.632	2.015	0.51	0.757	160.5	74.4	41.2	123.5	138.1	170.5	43.1	64	84.6		High	High	High	High	High	High	High	High	High	High	0	4.495e-11	6.87
FALSE	High	[K].MALAVGDLECDYMKK.[R]	1xCarbamidomethyl [C10]; 2xTMT6plex [K14; K15]		4.09375e-07	0	1	1	3	P56954	P56954 [100-114]	1	2202.14	0	0.186	0.877	0.789	0.494	0.382	0.202	0.425	0.247	36.4	171.6	154.3	96.6	74.8	39.4	83.1	48.3	195.6		High	High	High	High	High	High	High	High	High	High	0	1.94e-07	4.75
FALSE	High	[K].MALAVGDLECDYMK.[K]	1xCarbamidomethyl [C10]; 1xOxidation [M13]; 1xTMT6plex [K14]; 1xTMT6plex [N-Term]		6.55937e-06	0	1	1	3	P56954	P56954 [100-113]	0	2090.04	0	1.945	0.932	0.724	1.439	1.559	1.833	1.405	1.363	143.5	68.7	53.4	106.2	115	135.2	103.7	100.6	73.8		High	High	High	High	High	High	High	High	High	High	0	3.55e-05	4.23
FALSE	High	[K].LYYEDEFENNAR.[L]			5.69481e-05	0	1	1	1	Q0P841	Q0P841 [206-217]	0	1562.68	0																		NoQuanLabels	High	High	High	High	High	High	High	High	High	High	0	3.142e-05	2.7
FALSE	High	[K].MALAVGDLECDYMK.[K]	1xCarbamidomethyl [C10]; 1xTMT6plex [K14]; 1xTMT6plex [N-Term]		8.08081e-10	0	1	1	6	P56954	P56954 [100-113]	0	2074.04	0	1.855	0.881	0.697	1.486	1.696	1.869	0.743	1.125	147.1	69.8	55.3	117.8	134.5	148.1	58.9	89.2	79.3		High	High	High	High	High	High	High	High	High	High	0	3.249e-10	5.74
FALSE	High	[K].MAGHYGNTKVTLKNEVVSYDAENK.[L]	3xTMT6plex [K9; K13; K24]; 1xTMT6plex [N-Term]		3.41923e-07	0	1	1	1	Q9PLX1	Q9PLX1 [146-169]	2	3584.96	0	3.079	0.9	0.558	1.24	0.624	0.851	1.471	0.615	268	78.4	48.6	108	54.4	74.1	128.1	53.5	87.1		High	High	High	High	High	High	High	High	High	High	0	1.617e-07	6.9
FALSE	High	[K].MAGHYGNTK.[V]	1xTMT6plex [K9]; 1xTMT6plex [N-Term]		9.10471e-06	0	1	1	8	Q9PLX1	Q9PLX1 [146-154]	0	1436.77	0	2.072	2.03	0.661	2.578	1.498	1.476	1.258	1.512	132.4	129.7	42.2	164.7	95.7	94.3	80.4	96.6	63.9		High	High	High	High	High	High	High	High	High	High	0	4.726e-06	3.29
FALSE	High	[K].MAGHYGNTK.[V]	1xOxidation [M1]; 1xTMT6plex [K9]		9.89033e-05	0	1	1	10	Q9PLX1	Q9PLX1 [146-154]	0	1223.6	0	0.335	2.179	0.898	1.351	0.468	0.232	0.761	0.335	39.9	259.5	106.9	160.8	55.7	27.6	90.6	39.9	119.1		High	High	High	High	High	High	High	High	High	High	0	5.6e-05	2.64
FALSE	High	[K].MAGHYGNTK.[V]	1xTMT6plex [K9]; 1xTMT6plex [N-Term]		4.96992e-05	0	1	1	7	Q9PLX1	Q9PLX1 [146-154]	0	1207.61	0	0.251	1.798	1.139	1.126	0.442	0.188	0.245	0.153	35.6	255.2	161.7	159.8	62.7	26.7	34.7	21.7	141.9		High	High	High	High	High	High	High	High	High	High	1.157e-05	8.498e-05	2.59
FALSE	High	[K].MAFLAVQLDKNPLK.[S]	2xTMT6plex [K10; K14]; 1xTMT6plex [N-Term]		8.90768e-08	0	1	1	2	Q0PA07	Q0PA07 [338-351]	1	2275.38	0	3.418	0.831	1.045	1.463	1.637	3.09	4.285	5.24	139.8	34	42.8	59.8	66.9	126.4	175.2	214.3	40.9		High	High	High	High	High	High	High	High	High	High	0	4.082e-08	5.33
FALSE	High	[R].MAFELALTELGGK.[A]	1xTMT6plex [K13]		1.08974e-05	0	1	1	2	Q9PNU6	Q9PNU6 [51-63]	0	1608.89	0	0.123	0.322	0.94	0.226	0.325	0.132	0.563	0.446	27.2	71.1	207.5	49.9	71.7	29	124.2	98.5	220.7		High	High	High	High	High	High	High	High	High	High	0	3.292e-05	3.66
FALSE	High	[K].MAFDAFVVELQR.[N]			5.03474e-06	0	1	1	1	Q0PBX4	Q0PBX4 [144-155]	0	1425.72	0																		NoQuanLabels	High	High	High	High	High	High	High	High	High	High	0	2.555e-06	2.96
FALSE	High	[K].MAESLDDYVKK.[T]	2xTMT6plex [K10; K11]; 1xTMT6plex [N-Term]		4.43426e-06	0	1	1	1	Q0P9D8	Q0P9D8 [566-576]	1	1986.12	0	4.105	1.766	0.738	2.65	2.097	2.883	1.245	1.66	203.6	87.6	36.6	131.4	104	143	61.8	82.3	49.6		High	High	High	High	High	High	High	High	High	High	0	2.261e-06	3.92
FALSE	High	[K].MAESLDDYVKK.[T]	2xTMT6plex [K10; K11]		5.4613e-05	0	1	1	3	Q0P9D8	Q0P9D8 [566-576]	1	1756.96	0	0.464	1.361	1.107	0.85	0.513	0.35	0.577	0.444	62.6	183.7	149.5	114.8	69.2	47.3	78	59.9	135		High	High	High	High	High	High	High	High	High	High	0	2.991e-05	3.96
FALSE	High	[K].MAESLDDYVK.[K]	1xTMT6plex [K10]; 1xTMT6plex [N-Term]		5.0883e-06	0	1	1	2	Q0P9D8	Q0P9D8 [566-575]	0	1628.86	0	3.649	1.52	0.729	2.4	2.067	2.644	1.438	2.573	182.2	75.9	36.4	119.9	103.2	132	71.8	128.5	49.9		High	High	High	High	High	High	High	High	High	High	0	2.582e-06	3.63
FALSE	High	[K].MAESLDDYVK.[K]	1xTMT6plex [K10]; 1xTMT6plex [N-Term]		4.33638e-05	0	1	1	2	Q0P9D8	Q0P9D8 [566-575]	0	1399.7	0	0.293	1.335	1.266	0.704	0.486	0.351	0.909	0.596	38	173.2	164.2	91.3	63	45.6	117.9	77.2	129.7		High	High	High	High	High	High	High	High	High	High	0	2.361e-05	2.8
FALSE	High	[K].MALAVGDLECDYMK.[K]	1xCarbamidomethyl [C10]; 1xTMT6plex [K14]		9.85992e-07	0	1	1	2	P56954	P56954 [100-113]	0	1844.88	0	0.416	0.987	1.077	0.923	0.745	0.605	0.533	0.405	56	132.8	144.9	124.1	100.2	81.4	71.6	54.5	134.5		High	High	High	High	High	High	High	High	High	High	0	5.204e-06	3.59
FALSE	High	[K].LYYAVQYDLAPPK.[L]	1xTMT6plex [K13]; 1xTMT6plex [N-Term]		5.80639e-07	0	1	1	3	Q9PIB6	Q9PIB6 [399-411]	0	1999.13	0	3.292	1.073	0.955	1.809	1.209	1.759	1.807	2.748	189.3	61.7	54.9	104	69.5	101.1	103.9	158	57.5		High	High	High	High	High	High	High	High	High	High	0	7.909e-07	5
FALSE	High	[K].LYYAGLSQLLVER.[T]	1xTMT6plex [N-Term]		1.43432e-05	0	1	1	2	Q9PLX7	Q9PLX7 [47-59]	0	1754	0	1.502	0.867	0.919	1.223	0.955	1.18	2.73	1.969	109.5	63.2	67	89.1	69.7	86	199	143.5	72.9		High	High	High	High	High	High	High	High	High	High	0	7.572e-06	3.43
FALSE	High	[K].LYYAGLSQLLVER.[T]			1.60482e-06	0	1	1	3	Q9PLX7	Q9PLX7 [47-59]	0	1524.84	0																		NoQuanLabels	High	High	High	High	High	High	High	High	High	High	0	7.892e-07	3.51
FALSE	High	[R].LYSHPQGYNQCR.[K]	1xCarbamidomethyl [C11]		6.00057e-05	0	1	1	2	Q0PBJ3	Q0PBJ3 [186-197]	0	1522.69	0																		NoQuanLabels	High	High	High	High	High	High	High	High	High	High	0	3.608e-05	3.46
FALSE	High	[K].LYSHLSPR.[L]	1xTMT6plex [N-Term]		6.66144e-05	0	1	1	1	Q0PBB6	Q0PBB6 [119-126]	0	1201.69	0	1.652	1.053	0.675	1.694	0.883	1.093	1.806	2.102	124.4	79.3	50.8	127.5	66.5	82.2	135.9	158.2	75.3		High	High	High	High	High	High	High	High	High	High	0	3.691e-05	3.4
FALSE	High	[R].LYSALGKENLMLKLPATK.[A]	3xTMT6plex [K7; K13; K18]		4.03135e-06	0	1	1	1	Q9PIL5	Q9PIL5 [113-130]	2	2677.63	0	0.254	0.495	0.364	0.367	0.325	0.316	0.237	0.176	64.6	125.9	92.7	93.6	82.8	80.5	60.5	44.8	254.6		High	High	High	High	High	High	High	High	High	High	0	2.04e-06	5.55
FALSE	High	[R].LYSALGKENLMLK.[L]	2xTMT6plex [K7; K13]; 1xTMT6plex [N-Term]		1.84166e-06	0	1	1	3	Q9PIL5	Q9PIL5 [113-125]	1	2167.31	0	3.824	0.493	0.962	1.555	1.932	3.381	2.135	2.219	196.7	25.4	49.5	80	99.4	173.9	109.8	114.1	51.4		High	High	High	High	High	High	High	High	High	High	0	2.786e-06	5.25
FALSE	High	[R].LYRFELPQDSAGTYWYHPHPHYTASK.[Q]	1xTMT6plex [K26]		2.61838e-09	0	1	1	3	Q0P8A3	Q0P8A3 [164-189]	1	3393.66	0	0.233	0.378	1.726	0.319	0.516	0.464	0.759	0.467	35.8	58	264.9	49	79.2	71.2	116.5	71.7	153.5		High	High	High	High	High	High	High	High	High	High	0	4.169e-09	8.11
FALSE	High	[K].LYRDLTNLGLEVLLDDRNER.[F]			2.00927e-09	0	1	1	1	Q9PHX1	Q9PHX1 [495-514]	2	2417.28	0																		NoQuanLabels	High	High	High	High	High	High	High	High	High	High	0	8.306e-10	6.41
FALSE	High	[K].LYQNLPPSDENNDFESNVDDPFVAK.[G]	1xTMT6plex [K25]; 1xTMT6plex [N-Term]		4.09375e-07	0	1	1	1	Q0PB00	Q0PB00 [44-68]	0	3325.63	0	1.883	0.99	0.52	1.328	0.911	0.975	1.479	1.177	165.1	86.8	45.6	116.5	79.8	85.5	129.7	103.2	87.7		High	High	High	High	High	High	High	High	High	High	0	1.956e-07	4.28
FALSE	High	[K].LYQNLPPSDENNDFESNVDDPFVAK.[G]	1xTMT6plex [K25]		2.96571e-06	0	1	1	2	Q0PB00	Q0PB00 [44-68]	0	3096.46	0	0.501	1.245	1.115	0.961	0.834	0.526	1.287	0.579	56.1	139.2	124.7	107.5	93.3	58.8	143.9	64.8	111.8		High	High	High	High	High	High	High	High	High	High	0	1.495e-06	4.92
FALSE	High	[K].LYPVSLMNGEFSK.[E]	1xTMT6plex [K13]; 1xTMT6plex [N-Term]		1.31808e-05	0	1	1	1	Q0PA24	Q0PA24 [73-85]	0	1713.91	0	0.181	0.331	0.817	0.228	0.348	0.204	1.043	0.528	34.9	63.7	157.1	43.8	67	39.2	200.5	101.6	192.3		High	High	High	High	High	High	High	High	High	High	0	6.875e-06	3.85
FALSE	High	[K].LYPLKLYYK.[G]	2xTMT6plex [K5; K9]; 1xTMT6plex [N-Term]		0.000122849	0	1	1	1	Q0PAI5	Q0PAI5 [486-494]	1	1888.19	0	2.7	1.034	0.478	1.729	0.937	1.47	0.508	0.404	236.8	90.7	42	151.7	82.2	128.9	44.6	35.4	87.7		High	High	High	High	High	High	High	High	High	High	0	6.999e-05	2.97
FALSE	High	[K].LYNVPVLFDKLEDNAANK.[T]	TMT6plex [K]; 1xTMT6plex [N-Term]		2.25817e-05	0	1	1	1	Q0PBJ3	Q0PBJ3 [240-257]	1	2521.41	0	0.295	0.913	0.914	0.663	0.65	0.338	0.551	0.398	46.3	143.5	143.7	104.4	102.2	53.2	86.6	62.7	157.3		High	High	High	High	High	High	High	High	High	High	0	1.209e-05	5.37
FALSE	High	[R].LYSHPQGYNQCR.[K]	1xCarbamidomethyl [C11]; 1xTMT6plex [N-Term]		7.72841e-07	0	1	1	3	Q0PBJ3	Q0PBJ3 [186-197]	0	1751.85	0	2.333	1.003	1.357	1.643	2.017	1.936	1.775	1.859	140.7	60.5	81.8	99.1	121.6	116.8	107.1	112.1	60.3		High	High	High	High	High	High	High	High	High	High	0	5.766e-07	4.31
FALSE	High	[R].LYNPSSNETLGDRK.[V]	1xTMT6plex [K14]; 1xTMT6plex [N-Term]		3.57495e-10	0	1	1	2	Q0PBS3	Q0PBS3 [6-19]	1	2052.11	0	0.73	0.709	0.538	1.026	1.743	2.113	1.328	1.872	59.4	57.7	43.8	83.5	141.9	171.9	108.1	152.4	81.4		High	High	High	High	High	High	High	High	High	High	0	1.414e-10	5.7
FALSE	High	[R].LYNPSSNETLGDR.[K]	1xTMT6plex [N-Term]		1.14132e-08	0	1	1	2	Q0PBS3	Q0PBS3 [6-18]	0	1694.85	0	0.795	0.393	0.481	0.882	2.071	2.555	1.188	2.045	62.7	31	37.9	69.6	163.4	201.5	93.7	161.3	78.9		High	High	High	High	High	High	High	High	High	High	0	3.355e-08	4.47
FALSE	High	[R].LYNPSSNETLGDR.[K]			3.94691e-06	0	1	1	2	Q0PBS3	Q0PBS3 [6-18]	0	1465.69	0																		NoQuanLabels	High	High	High	High	High	High	High	High	High	High	0	2.004e-06	3.25
FALSE	High	[K].LYNPLFVYGPTGLGK.[T]	1xTMT6plex [K15]		1.88108e-06	0	1	1	1	Q9PJB0	Q9PJB0 [135-149]	0	1868.05	0	0.211	1.337	1.15	0.839	0.436	0.271	0.536	0.544	30	190.2	163.7	119.4	62.1	38.5	76.3	77.4	142.3		High	High	High	High	High	High	High	High	High	High	0	9.333e-07	3.95
FALSE	High	[R].LYNFSEPYYQDALGLLVLKEK.[K]	2xTMT6plex [K19; K21]; 1xTMT6plex [N-Term]		9.86134e-12	0	1	1	1	Q0P9X8	Q0P9X8 [118-138]	1	3190.8	0	0.238	0.173	0.186	0.409	0.953	1.39	0.713	1.096	34.7	25.3	27.2	59.8	139.4	203.1	104.2	160.1	146.2		High	High	High	High	High	High	High	High	High	High	0	3.536e-12	9.16
FALSE	High	[R].LYNFSEPYYQDALGLLVLK.[E]	1xTMT6plex [K19]; 1xTMT6plex [N-Term]		1.70691e-13	0	1	1	3	Q0P9X8	Q0P9X8 [118-136]	0	2704.5	0	0.37	0.283	0.282	0.619	1.257	1.482	0.797	2.086	40.7	31.2	31	68.2	138.3	163.1	87.7	229.6	110.1		High	High	High	High	High	High	High	High	High	High	0	5.444e-14	8.17
FALSE	High	[R].LYNFSEPYYQDALGLLVLK.[E]	1xTMT6plex [K19]		1.01201e-05	0	1	1	2	Q0P9X8	Q0P9X8 [118-136]	0	2475.34	0	0.14	0.315	0.447	0.291	0.388	0.211	0.57	0.299	34.4	77.5	109.9	71.6	95.3	51.8	140.1	73.6	245.8		High	High	High	High	High	High	High	High	High	High	0	5.286e-06	4.61
FALSE	High	[K].LYNFNANQK.[A]	1xTMT6plex [K9]; 1xTMT6plex [N-Term]		1.40434e-05	0	1	1	1	Q0PAI9	Q0PAI9 [28-36]	0	1569.88	0	3.719	1.005	0.923	1.608	1.234	2.015	3.791	6.107	156.4	42.3	38.8	67.6	51.9	84.7	159.4	256.8	42.1		High	High	High	High	High	High	High	High	High	High	0	7.369e-06	3.73
FALSE	High	[K].LYNDYLNLQTQK.[T]	1xTMT6plex [K12]; 1xTMT6plex [N-Term]		5.53063e-08	0	1	1	2	Q0P937	Q0P937 [239-250]	0	1971.1	0	3.694	1.104	0.806	1.798	1.94	2.775	1.578	2.681	191.4	57.2	41.7	93.1	100.5	143.7	81.7	138.9	51.8		High	High	High	High	High	High	High	High	High	High	0	2.502e-08	4.75
FALSE	High	[K].LYNDYLNLQTQK.[T]	1xTMT6plex [N-Term]; 1xTMT6plex [K12]		9.70106e-06	0	1	1	2	Q0P937	Q0P937 [239-250]	0	1741.93	0	0.487	1.171	1.315	0.883	0.614	0.449	0.782	0.531	60.6	145.7	163.6	109.9	76.5	55.9	97.3	66.1	124.5		High	High	High	High	High	High	High	High	High	High	0	1.848e-05	3.97
FALSE	High	[K].LYMSEEFTDELNER.[L]	1xTMT6plex [N-Term]		1.66051e-09	0	1	1	3	Q0PB84	Q0PB84 [102-115]	0	2004.94	0	2.601	1.061	0.742	1.89	1.676	1.846	1.617	2.307	158.8	64.8	45.3	115.4	102.3	112.7	98.7	140.9	61.1		High	High	High	High	High	High	High	High	High	High	0	8.406e-10	5.94
FALSE	High	[K].LYMSEEFTDELNER.[L]			6.38706e-07	0	1	1	1	Q0PB84	Q0PB84 [102-115]	0	1775.78	0																		NoQuanLabels	High	High	High	High	High	High	High	High	High	High	0	3.067e-07	3.28
FALSE	High	[R].LYNPSSNETLGDRK.[V]	1xTMT6plex [K14]		4.36233e-07	0	1	1	4	Q0PBS3	Q0PBS3 [6-19]	1	1822.95	0	0.15	0.425	0.697	0.345	0.473	0.234	0.436	0.274	33.4	94.8	155.6	76.9	105.6	52.3	97.3	61.1	223.1		High	High	High	High	High	High	High	High	High	High	0	2.629e-06	4.81
FALSE	High	[-].MALTVYYDKDCDLNLLK.[S]	1xCarbamidomethyl [C11]; 2xTMT6plex [K9; K17]; 1xTMT6plex [N-Term]		1.23437e-09	0	1	1	2	Q9PHN5	Q9PHN5 [1-17]	1	2762.51	0	2.071	0.94	5.997	1.916	25.905	25.069	4.557	3.927	26.1	11.9	75.6	24.2	326.6	316.1	57.5	49.5	12.6		High	High	High	High	High	High	High	High	High	High	0	4.998e-10	6.75
FALSE	High	[R].LYSHPQGYNQCRK.[F]	1xCarbamidomethyl [C11]; 1xTMT6plex [K13]		3.16354e-05	0	1	1	2	Q0PBJ3	Q0PBJ3 [186-198]	1	1879.94	0	0.167	0.548	1.047	0.395	0.461	0.199	0.367	0.218	34.1	112.1	214.1	80.8	94.3	40.7	75	44.5	204.5		High	High	High	High	High	High	High	High	High	High	4.965e-05	0.0005272	3.09
FALSE	High	[R].LYSQNYAWLAK.[Y]	1xTMT6plex [K11]; 1xTMT6plex [N-Term]		1.81112e-07	0	1	1	2	Q0PBZ8	Q0PBZ8 [89-99]	0	1815.02	0	6.62	0.987	0.917	2.097	1.688	3.277	1.761	3.524	272.4	40.6	37.7	86.3	69.4	134.9	72.5	145	41.1		High	High	High	High	High	High	High	High	High	High	0	8.431e-08	4.31
FALSE	High	[K].LYVVSEYAK.[D]	1xTMT6plex [K9]; 1xTMT6plex [N-Term]		2.48293e-05	0	1	1	1	Q0P8I2	Q0P8I2 [128-136]	0	1529.9	0	2.859	1.283	0.848	1.894	1.61	2.006	2.644	2.753	152.3	68.3	45.2	100.9	85.7	106.9	140.8	146.7	53.3		High	High	High	High	High	High	High	High	High	High	0	1.332e-05	3.36
FALSE	High	[K].LYVVRDPHGVRPLSLGR.[L]			3.33444e-05	0	1	1	1	Q0PBU3	Q0PBU3 [168-184]	1	1934.11	0																		NoQuanLabels	High	High	Not Found	High	Not Found	High	High	High	High	High	0	1.79e-05	3.72
FALSE	High	[R].LYVTVHENDDEAFNLWQK.[H]	1xTMT6plex [K18]; 1xTMT6plex [N-Term]		7.77854e-11	0	1	1	1	Q9PI05	Q9PI05 [121-138]	0	2679.38	0	2.799	1.19	1.378	1.721	1.482	1.644	1.646	1.949	170.1	72.3	83.7	104.6	90.1	99.9	100.1	118.4	60.8		High	High	High	High	High	High	High	High	High	High	0	2.948e-11	8.75
FALSE	High	[R].LYVTVHENDDEAFNLWQK.[H]	1xTMT6plex [K18]; 1xTMT6plex [N-Term]		1.1859e-05	0	1	1	2	Q9PI05	Q9PI05 [121-138]	0	2450.22	0	0.516	1.233	1.139	0.745	0.5	0.43	0.579	0.555	69.3	165.7	153.1	100.2	67.2	57.8	77.8	74.6	134.4		High	High	High	High	High	High	High	High	High	High	0	5.299e-05	5.34
FALSE	High	[K].LYVQDVFCGASLQSR.[K]	1xCarbamidomethyl [C8]; 1xTMT6plex [N-Term]		1.48418e-10	0	1	1	1	Q9PP01	Q9PP01 [99-113]	0	1972.02	0	0.789	0.407	0.501	0.868	1.915	2.573	1.043	1.822	65	33.5	41.3	71.5	157.8	212.1	86	150.2	82.4		High	High	High	High	High	High	High	High	High	High	0	5.682e-11	4.5
FALSE	High	[K].LYVQDVFCGASLQSR.[K]	1xCarbamidomethyl [C8]		4.02514e-08	0	1	1	3	Q9PP01	Q9PP01 [99-113]	0	1742.85	0																		NoQuanLabels	High	High	High	High	High	High	High	High	High	High	0	1.796e-08	4.13
FALSE	High	[K].LYVNEGEEVK.[S]	1xTMT6plex [K10]; 1xTMT6plex [N-Term]		8.19101e-06	0	1	1	3	Q0P9W6	Q0P9W6 [543-552]	0	1637.92	0	1.938	0.739	0.487	1.292	1.424	1.906	1.496	3.026	131.1	50	32.9	87.4	96.3	128.9	101.2	204.7	67.6		High	High	High	High	High	High	High	High	High	High	0	4.23e-06	3.62
FALSE	High	[R].LYVGNADLLPETLYFKK.[L]	2xTMT6plex [K16; K17]		9.78843e-05	0	1	1	1	Q0P9X6	Q0P9X6 [234-250]	1	2442.4	0	0.432	1.359	1.194	0.813	0.565	0.429	0.803	0.449	55.3	173.6	152.5	103.9	72.3	54.8	102.6	57.3	127.8		High	High	High	High	High	High	High	High	High	High	0	5.511e-05	4.83
FALSE	High	[K].LYTSKEEALELLK.[A]	2xTMT6plex [K5; K13]; 1xTMT6plex [N-Term]		9.63405e-09	0	1	1	4	Q0PC21	Q0PC21 [235-247]	1	2224.34	0	0.512	0.467	0.851	1.087	2.765	3.856	2.208	3.067	29.1	26.6	48.4	61.9	157.4	219.5	125.7	174.6	56.9		High	High	High	High	High	High	High	High	High	High	0	4.159e-09	4.88
FALSE	High	[K].LYTSKEEALELLK.[A]	TMT6plex [K]; 1xTMT6plex [N-Term]		4.29567e-06	0	1	1	6	Q0PC21	Q0PC21 [235-247]	1	1995.18	0	0.193	0.424	1.324	0.35	0.7	0.437	0.535	0.518	31.7	69.6	217.3	57.4	115	71.8	87.9	85.1	164.2		High	High	High	High	High	High	High	High	High	High	0	3.569e-06	5.08
FALSE	High	[K].LYTQPEDVALAYER.[L]	1xTMT6plex [N-Term]		3.55981e-09	0	1	1	6	Q0PAS0	Q0PAS0 [190-203]	0	1896.99	0	0.963	0.436	0.673	0.785	1.649	2.119	1.422	1.772	80.1	36.3	56	65.3	137.2	176.2	118.3	147.4	83.2		High	High	High	High	High	High	High	High	High	High	0	1.497e-09	4.81
FALSE	High	[K].LYSHSNLQTSSLGR.[L]			7.89385e-07	0	1	1	1	Q0PAP5	Q0PAP5 [581-594]	0	1562.79	0																		NoQuanLabels	High	High	High	High	High	High	High	High	High	High	0	3.838e-07	4.38
FALSE	High	[K].LYTQPEDVALAYER.[L]			5.99383e-07	0	1	1	3	Q0PAS0	Q0PAS0 [190-203]	0	1667.83	0																		NoQuanLabels	High	High	High	High	High	High	High	High	High	High	0	2.89e-07	4.25
FALSE	High	[K].LYTQDPSMR.[D]	1xTMT6plex [N-Term]		7.01823e-05	0	1	1	1	Q0P863	Q0P863 [220-228]	0	1339.69	0	2.961	0.832	0.698	1.333	1.463	2.188	6.52	9.327	101.3	28.5	23.9	45.6	50	74.8	222.9	318.9	34.2		High	High	High	High	High	High	High	High	High	High	0	3.9e-05	2.52
FALSE	High	[K].LYTPQELSAK.[V]	1xTMT6plex [K10]; 1xTMT6plex [N-Term]		6.91568e-06	0	1	1	5	O69298	O69298 [108-117]	0	1607.94	0	1.491	0.741	1.016	1.147	2.563	3.049	1.56	1.988	92.2	45.8	62.8	70.9	158.5	188.5	96.5	122.9	61.8		High	High	High	High	High	High	High	High	High	High	1.157e-05	0.0001573	3.42
FALSE	High	[K].LYTNLESGKYK.[G]	2xTMT6plex [K9; K11]; 1xTMT6plex [N-Term]		4.40878e-07	0	1	1	1	Q0P8F4	Q0P8F4 [42-52]	1	2003.18	0	4.278	1.638	0.489	2.642	1.461	1.596	1.22	0.774	255	97.6	29.2	157.5	87.1	95.1	72.7	46.1	59.6		High	High	High	High	High	High	High	High	High	High	0	2.097e-07	3.52
FALSE	High	[K].LYTNLESGK.[Y]	1xTMT6plex [K9]; 1xTMT6plex [N-Term]		3.82287e-05	0	1	1	1	Q0P8F4	Q0P8F4 [42-50]	0	1482.86	0	6.534	1.97	0.667	3.445	1.917	2.178	2.161	3.102	256	77.2	26.1	135	75.1	85.3	84.6	121.5	39.2		High	High	High	High	High	High	High	High	High	High	0	2.078e-05	3.12
FALSE	High	[R].LYTLEGEKLDFSR.[L]	1xTMT6plex [K8]; 1xTMT6plex [N-Term]		6.42203e-06	0	1	1	2	Q0P9T5	Q0P9T5 [242-254]	1	2029.14	0	0.805	0.422	0.456	0.804	1.891	2.445	1.259	1.76	66.8	35	37.8	66.7	157	203	104.5	146.1	83		High	High	High	High	High	High	High	High	High	High	0	5.955e-06	4.64
FALSE	High	[K].LYTDVSYFTSK.[A]	1xTMT6plex [K11]; 1xTMT6plex [N-Term]		8.14867e-07	0	1	1	2	Q9PMU0	Q9PMU0 [459-469]	0	1781.97	0	4.706	1	0.649	2.037	2.264	3.359	0.827	1.004	251.4	53.4	34.7	108.8	121	179.5	44.2	53.6	53.4		High	High	High	High	High	High	High	High	High	High	0	3.951e-07	4.26
FALSE	High	[K].LYTDVSYFTSK.[A]	1xTMT6plex [K11]		7.87056e-05	0	1	1	2	Q9PMU0	Q9PMU0 [459-469]	0	1552.81	0	0.446	1.024	1.022	0.701	0.448	0.325	1.056	1.207	55.5	127.5	127.2	87.3	55.8	40.5	131.5	150.3	124.5		High	High	High	High	High	High	High	High	High	High	0	4.407e-05	2.93
FALSE	High	[K].LYSTYCEPLLK.[L]	1xCarbamidomethyl [C6]; 1xTMT6plex [K11]; 1xTMT6plex [N-Term]		6.52379e-07	0	1	1	1	Q0PBH1	Q0PBH1 [594-604]	0	1845.02	0	4.786	1.293	1.442	2.301	2.393	3.368	1.112	1.735	221.7	59.9	66.8	106.6	110.8	156	51.5	80.4	46.3		High	High	High	High	High	High	High	High	High	High	0	3.133e-07	4.65
FALSE	High	[K].LYSSGVVVQHFSNSQSLLAR.[A]			5.00625e-07	0	1	1	1	Q0P942	Q0P942 [47-66]	0	2192.15	0																		NoQuanLabels	High	High	High	High	High	High	High	High	High	High	0	2.409e-07	5.18
FALSE	High	[R].LYSSFLQTGTATGR.[L]	1xTMT6plex [N-Term]		4.12881e-09	0	1	1	2	Q0PBH1	Q0PBH1 [614-627]	0	1730.93	0	3.054	0.987	0.795	1.651	1.564	2.324	2.394	3.144	162.5	52.5	42.3	87.9	83.2	123.7	127.4	167.3	53.2		High	High	High	High	High	High	High	High	High	High	0	3.507e-06	3.42
FALSE	High	[R].LYSSFLQTGTATGR.[L]			2.96571e-06	0	1	1	2	Q0PBH1	Q0PBH1 [614-627]	0	1501.76	0																		NoQuanLabels	High	High	High	High	High	High	High	High	High	High	0	1.496e-06	3.41
FALSE	High	[K].LYTQDPSMRDQQLLEK.[M]	1xTMT6plex [K16]; 1xTMT6plex [N-Term]		6.25679e-05	0	1	1	1	Q0P863	Q0P863 [220-235]	1	2423.3	0	2.884	0.941	0.712	1.636	1.528	2.305	1.884	1.63	178.8	58.3	44.1	101.4	94.7	142.9	116.8	101	62		High	High	High	High	High	High	High	High	High	High	0	3.445e-05	4.22
FALSE	High	[R].MALYAESSESLEHK.[N]	1xTMT6plex [K14]; 1xTMT6plex [N-Term]		5.81917e-10	0	1	1	1	Q0P882	Q0P882 [213-226]	0	2053.07	0	0.714	0.638	0.546	0.75	0.69	0.431	0.865	1.955	84.7	75.7	64.7	89	81.8	51.1	102.6	231.8	118.6		High	High	High	High	High	High	High	High	High	High	0	2.323e-10	6.89
FALSE	High	[K].MANAVLLKPNQLGTLTQTMR.[T]	1xTMT6plex [K8]		7.08622e-09	0	1	1	2	P42448	P42448 [325-344]	0	2429.36	0	0.29	0.812	1.186	0.596	0.61	0.352	0.35	0.239	48	134.5	196.3	98.7	101.1	58.3	57.9	39.5	165.6		High	High	High	High	High	High	High	High	High	High	0	9.542e-09	5.53
FALSE	High	[K].MANAVLLKPNQLGTLTQTMR.[T]	1xOxidation [M]; 1xTMT6plex [K8]		3.12167e-08	0	1	1	3	P42448	P42448 [325-344]	0	2445.35	0	0.459	1.068	1.201	0.769	0.614	0.463	0.882	0.573	58.8	136.8	153.8	98.4	78.6	59.3	112.9	73.4	128.1		High	High	High	High	High	High	High	High	High	High	0	1.391e-08	5.69
FALSE	High	[K].MDLSLQEKDKLEK.[S]	3xTMT6plex [K8; K10; K13]		6.12736e-05	0	1	1	1	Q9PHY2	Q9PHY2 [278-290]	2	2264.31	0	0.186	0.679	0.726	0.419	0.442	0.227	0.334	0.238	39.5	143.8	153.6	88.7	93.7	48	70.6	50.4	211.7		High	High	High	High	High	High	High	High	High	High	0	3.377e-05	3.89
FALSE	High	[-].MDLKSDELSELVLPEGK.[D]	TMT6plex [K]; 1xTMT6plex [N-Term]		4.40878e-07	0	1	1	2	Q0PAR9	Q0PAR9 [1-17]	1	2361.3	0	0.838	1.64	0.776	1.237	0.67	0.536	0.808	0.64	92.6	181.2	85.8	136.6	74.1	59.2	89.2	70.7	110.5		High	High	High	High	High	High	High	High	High	High	0	2.103e-07	5.66
FALSE	High	[-].MDKRLEEVAAK.[A]	2xTMT6plex [K3; K11]; 1xTMT6plex [N-Term]		2.81758e-05	0	1	1	1	Q9PN25	Q9PN25 [1-11]	2	1977.18	0	0.518	0.303	0.233	0.498	1.144	1.988	0.506	0.402	70.7	41.3	31.7	68	156.2	271.4	69.1	54.9	136.5		High	High	High	High	High	High	High	High	High	High	0	1.506e-05	4.03
FALSE	High	[K].MDKPLNLSTLETVRR.[R]	1xTMT6plex [K3]; 1xTMT6plex [N-Term]		1.38103e-08	0	1	1	4	Q0PBF4	Q0PBF4 [198-212]	1	2231.29	0	2.137	0.755	0.646	1.399	2.409	3.089	1.646	1.679	130.3	46	39.4	85.3	146.9	188.4	100.4	102.4	61		High	High	High	High	High	High	High	High	High	High	0	2.243e-07	6.78
FALSE	High	[K].MDKPLNLSTLETVRR.[R]	1xOxidation [M1]; 1xTMT6plex [K3]		4.56999e-05	0	1	1	3	Q0PBF4	Q0PBF4 [198-212]	1	2018.13	0	0.437	0.588	0.753	0.498	0.502	0.43	0.435	0.326	79.2	106.5	136.5	90.1	90.9	77.9	78.8	59	181.1		High	High	High	High	High	High	High	High	High	High	0	6.455e-05	4.65
FALSE	High	[K].MDKPLNLSTLETVRR.[R]	1xTMT6plex [N-Term]; 1xTMT6plex [K3]		3.54474e-08	0	1	1	6	Q0PBF4	Q0PBF4 [198-212]	1	2002.13	0	0.293	0.71	0.978	0.599	0.749	0.441	0.815	0.412	43.9	106.5	146.8	89.9	112.4	66.2	122.3	61.8	150.1		High	High	High	High	High	High	High	High	High	High	0	1.574e-08	7.18
FALSE	High	[K].MDKPLNLSTLETVR.[R]	1xTMT6plex [K3]; 1xTMT6plex [N-Term]		3.05624e-08	0	1	1	6	Q0PBF4	Q0PBF4 [198-211]	0	2075.19	0	2.157	0.822	0.857	1.694	2.944	3.645	2.02	4.13	100.7	38.4	40	79.1	137.5	170.3	94.4	192.9	46.7		High	High	High	High	High	High	High	High	High	High	0	1.352e-08	4.51
FALSE	High	[K].MDKPLNLSTLETVR.[R]	1xOxidation [M1]; 1xTMT6plex [K3]		6.80609e-07	0	1	1	2	Q0PBF4	Q0PBF4 [198-211]	0	1862.03	0	0.818	0.767	0.898	0.856	0.985	1.017	1.697	1.133	80.3	75.3	88.1	84	96.7	99.8	166.5	111.2	98.1		High	High	High	High	High	High	High	High	High	High	0	5.726e-07	4.69
FALSE	High	[K].MDKPLNLSTLETVR.[R]	1xTMT6plex [K3]; 1xTMT6plex [N-Term]		6.05765e-07	0	1	1	4	Q0PBF4	Q0PBF4 [198-211]	0	1846.03	0	0.174	0.677	2.45	0.416	0.615	0.229	0.289	0.257	25.7	99.8	361	61.3	90.7	33.7	42.6	37.9	147.4		High	High	High	High	High	High	High	High	High	High	0	3.254e-05	4.01
FALSE	High	[-].MDKNQEKELLSYMR.[E]	2xTMT6plex [K3; K7]; 1xTMT6plex [N-Term]		6.21402e-08	0	1	1	2	Q0P8B1	Q0P8B1 [1-14]	2	2472.36	0	4.851	1.656	0.785	2.735	1.361	1.759	0.941	1.002	271.3	92.6	43.9	153	76.1	98.4	52.6	56.1	55.9		High	High	High	High	High	High	High	High	High	High	0	3.876e-06	4.62
FALSE	High	[-].MDKNQEKELLSYMR.[E]	TMT6plex [K]; 1xTMT6plex [N-Term]		1.44995e-07	0	1	1	8	Q0P8B1	Q0P8B1 [1-14]	2	2243.19	0	0.295	1.562	0.558	0.931	0.339	0.195	0.645	0.292	45.7	241.6	86.3	144.1	52.5	30.1	99.8	45.1	154.7		High	High	High	High	High	High	High	High	High	High	0	3.713e-05	4.82
FALSE	High	[K].MDLSLQEKDKLEK.[S]	3xTMT6plex [K8; K10; K13]; 1xTMT6plex [N-Term]		6.98923e-06	0	1	1	3	Q9PHY2	Q9PHY2 [278-290]	2	2493.48	0	1.33	0.671	0.462	1.125	2.037	2.757	1.251	1.655	97.4	49.1	33.8	82.4	149.2	201.9	91.6	121.2	73.2		High	High	High	High	High	High	High	High	High	High	0	3.603e-06	3.88
FALSE	High	[-].MDKNLLLGAMTALLTPFKNGK.[V]	3xTMT6plex [K3; K18; K21]; 1xTMT6plex [N-Term]		2.77836e-08	0	1	1	2	Q9PPB4	Q9PPB4 [1-21]	2	3192.9	0	1.031	0.604	0.771	0.796	1.397	1.698	2.875	1.545	79.2	46.4	59.2	61.1	107.3	130.4	220.8	118.7	76.8		High	High	High	High	High	High	High	High	High	High	0	1.233e-08	6.67
FALSE	High	[-].MDKETLKAHK.[L]	3xTMT6plex [K3; K7; K10]		4.9181e-05	0	1	1	2	Q9PNY0	Q9PNY0 [1-10]	2	1888.13	0	0.118	0.906	0.562	0.588	0.321	0.15	0.316	0.109	26.1	200.3	124.2	130.1	71	33.2	69.8	24.1	221		High	High	High	High	High	High	High	High	High	High	0	2.704e-05	4.46
FALSE	High	[K].MDKEAANPDMVK.[T]	1xOxidation [M10]; 2xTMT6plex [K3; K12]; 1xTMT6plex [N-Term]		3.29689e-06	0	1	1	2	Q9PIZ1	Q9PIZ1 [481-492]	1	2052.11	0	4.148	1.619	0.936	2.653	1.779	2.099	1.796	2.072	206.2	80.5	46.5	131.9	88.5	104.3	89.3	103	49.7		High	High	High	High	High	High	High	High	High	High	0	1.663e-06	4.32
FALSE	High	[K].MDKEAANPDMVK.[T]	2xTMT6plex [K3; K12]; 1xTMT6plex [N-Term]		6.80609e-07	0	1	1	2	Q9PIZ1	Q9PIZ1 [481-492]	1	2036.11	0	3.989	1.528	0.847	2.281	1.862	2.487	3.746	2.499	177.4	67.9	37.7	101.4	82.8	110.6	166.6	111.1	44.5		High	High	High	High	High	High	High	High	High	High	0	3.303e-07	5.15
FALSE	High	[K].MDKEAANPDMVK.[T]	1xOxidation [M1]; 2xTMT6plex [K3; K12]		2.16489e-05	0	1	1	2	Q9PIZ1	Q9PIZ1 [481-492]	1	1822.94	0	0.616	1.633	0.908	1.16	0.639	0.429	1.211	0.672	67.1	177.7	98.8	126.3	69.6	46.7	131.8	73.2	108.8		High	High	High	High	High	High	High	High	High	High	1.157e-05	7.767e-05	3.48
FALSE	High	[K].MDKEAANPDMVK.[T]	TMT6plex [K]; 1xTMT6plex [N-Term]		3.09764e-05	0	1	1	8	Q9PIZ1	Q9PIZ1 [481-492]	1	1806.95	0	0.338	1.564	1.072	1.008	0.512	0.323	0.565	0.402	44.9	207.4	142.2	133.7	68	42.8	75	53.3	132.6		High	High	High	High	High	High	High	High	High	High	1.157e-05	0.0001356	3.81
FALSE	High	[K].MDKDLNLPSCDVLVLGSGGAGLCAAAAVRK.[E]	2xCarbamidomethyl [C10; C23]; 2xTMT6plex [K3; K30]; 1xTMT6plex [N-Term]		2.03491e-07	0	1	1	1	Q0PB73	Q0PB73 [36-65]	2	3746.04	0	0.961	0.628	0.699	0.927	1.127	1.163	1.845	1.128	91.2	59.6	66.3	88	107.1	110.5	175.2	107.1	95		High	High	High	High	High	High	High	High	High	High	0	9.468e-08	5.46
FALSE	High	[K].MDKDLNLPSCDVLVLGSGGAGLCAAAAVR.[K]	2xCarbamidomethyl [C10; C23]; 1xTMT6plex [K3]; 1xTMT6plex [N-Term]		1.45307e-10	0	1	1	4	Q0PB73	Q0PB73 [36-64]	1	3159.62	0	0.469	0.749	0.887	0.7	0.798	0.592	2.307	2.482	42.3	67.5	79.9	63.1	72	53.4	208	223.8	90.1		High	High	High	High	High	High	High	High	High	High	0	5.589e-11	7.8
FALSE	High	[K].MDKAQLLNEGYYSLFGAAGAR.[L]	1xTMT6plex [K3]; 1xTMT6plex [N-Term]		1.02445e-10	0	1	1	1	Q0PA55	Q0PA55 [733-753]	1	2733.44	0	0.697	0.51	0.599	0.752	1.034	1.22	1.458	1.135	74.6	54.6	64.2	80.6	110.8	130.6	156.1	121.5	107.1		High	High	High	High	High	High	High	High	High	High	0	3.901e-11	6.45
FALSE	High	[K].MDKAQLLNEGYYSLFGAAGAR.[L]	1xOxidation [M1]; 1xTMT6plex [K3]		5.21219e-09	0	1	1	1	Q0PA55	Q0PA55 [733-753]	1	2520.28	0	0.535	0.663	0.6	0.691	0.634	0.525	1.432	1.407	64.3	79.7	72.1	83.1	76.2	63.1	172.1	169.1	120.2		High	High	High	High	High	High	High	High	High	High	0	2.217e-09	6.56
FALSE	High	[K].MDKAQLLNEGYYSLFGAAGAR.[L]	1xTMT6plex [N-Term]; 1xTMT6plex [K3]		1.1882e-10	0	1	1	10	Q0PA55	Q0PA55 [733-753]	1	2504.28	0	0.196	0.416	0.542	0.335	0.353	0.3	0.705	0.501	40.6	86	112.2	69.3	73.1	62.2	145.9	103.7	207		High	High	High	High	High	High	High	High	High	High	0	7.262e-08	7.22
FALSE	High	[R].MDGYTLAGELRK.[Y]	1xTMT6plex [K12]; 1xTMT6plex [N-Term]		3.79338e-09	0	1	1	6	Q0PBM2	Q0PBM2 [705-716]	1	1812.01	0	3.46	1.015	0.919	1.878	1.974	2.791	2.014	1.805	184.7	54.2	49.1	100.3	105.4	149	107.5	96.4	53.4		High	High	High	High	High	High	High	High	High	High	0	1.597e-09	5.36
FALSE	High	[-].MDKNLLLGAMTALLTPFK.[N]	2xTMT6plex [K3; K18]; 1xTMT6plex [N-Term]		1.86176e-11	0	1	1	2	Q9PPB4	Q9PPB4 [1-18]	1	2664.58	0	1.372	0.623	0.765	1.061	2.082	2.507	1.643	2.582	90.6	41.1	50.5	70	137.4	165.5	108.5	170.4	66		High	High	High	High	High	High	High	High	High	High	0	6.739e-12	8.33
FALSE	High	[R].MDGYTLAGELRK.[Y]	1xTMT6plex [K12]		1.69836e-05	0	1	1	6	Q0PBM2	Q0PBM2 [705-716]	1	1582.85	0	0.452	1.179	1.12	0.916	0.706	0.458	0.617	0.335	60	156.4	148.7	121.5	93.6	60.8	81.8	44.5	132.7		High	High	High	High	High	High	High	High	High	High	0	8.944e-06	4.08
FALSE	High	[K].MDLYKEVQKLEGVSYE.[-]	2xTMT6plex [K5; K9]; 1xTMT6plex [N-Term]		0.000111967	0	1	1	3	Q0PC61	Q0PC61 [464-479]	2	2618.44	0	1.359	0.647	0.311	1.119	0.837	1.114	0.694	0.713	157	74.7	35.9	129.2	96.7	128.7	80.1	82.3	115.5		High	High	High	High	High	High	High	High	High	High	0	6.35e-05	5.24
FALSE	High	[K].MDNPLQHYTADMVYK.[S]	1xOxidation [M1]; 1xTMT6plex [K15]		8.91417e-06	0	1	1	1	Q0PBP1	Q0PBP1 [74-88]	0	2070.98	0	0.307	0.853	1.197	0.626	0.661	0.361	0.67	0.368	45.7	127	178.2	93.2	98.5	53.8	99.8	54.9	148.9		High	High	High	High	High	High	High	High	High	High	0	4.631e-06	3.77
FALSE	High	[-].MEELTLNLDKLK.[L]	2xTMT6plex [K10; K12]; 1xTMT6plex [N-Term]		5.58952e-08	0	1	1	2	Q9PJ40	Q9PJ40 [1-12]	1	2134.28	0	2.86	1.072	0.83	1.633	1.652	2.281	1.045	1.195	189.7	71.1	55.1	108.3	109.6	151.3	69.3	79.2	66.3		High	High	High	High	High	High	High	High	High	High	0	2.53e-08	5.41
FALSE	High	[-].MEELTLNLDK.[L]	1xTMT6plex [K10]; 1xTMT6plex [N-Term]		2.39977e-06	0	1	1	3	Q9PJ40	Q9PJ40 [1-10]	0	1663.93	0	2.836	1.102	0.936	1.693	1.772	2.354	2.367	3.688	143.8	55.9	47.5	85.8	89.9	119.4	120.1	187	50.7		High	High	High	High	High	High	High	High	High	High	0	1.202e-06	3.48
FALSE	High	[K].MEELHEQMK.[L]	1xTMT6plex [K9]; 1xTMT6plex [N-Term]		2.38042e-05	0	1	1	5	Q9PJ53	Q9PJ53 [27-35]	0	1632.85	0	1.96	0.807	0.564	1.276	1.528	2.416	1.907	2.974	122.2	50.3	35.2	79.6	95.3	150.7	118.9	185.4	62.4		High	High	High	High	High	High	High	High	High	High	0	2.811e-05	3.85
FALSE	High	[K].MEEDGSLKLLTK.[K]	2xTMT6plex [K8; K12]; 1xTMT6plex [N-Term]		2.38042e-05	0	1	1	1	Q9PNB3	Q9PNB3 [118-129]	1	2051.2	0	4.214	1.116	0.338	1.998	1.003	1.631	0.533	0.296	312.7	82.8	25.1	148.3	74.4	121	39.6	21.9	74.2		High	High	High	High	High	High	High	High	High	High	0	1.265e-05	3.26
FALSE	High	[K].MEAEGKGRYELQNALMPYELQAK.[Y]	2xTMT6plex [K6; K23]; 1xTMT6plex [N-Term]		2.77836e-08	0	1	1	1	Q0PBA1	Q0PBA1 [628-650]	2	3356.79	0	0.987	0.666	0.216	1.02	1.325	1.167	0.46	0.308	124.2	83.8	27.2	128.5	166.8	146.9	57.9	38.8	125.9		High	High	High	High	High	High	High	High	High	High	0	1.224e-08	7.55
FALSE	High	[K].MDYLTPER.[V]	1xTMT6plex [N-Term]		0.000108552	0	1	1	2	Q9PNR1	Q9PNR1 [434-441]	0	1253.64	0	2.879	1.032	0.672	1.609	1.565	1.861	2.28	2.843	164.6	59	38.4	92	89.5	106.4	130.4	162.6	57.2		High	High	High	High	High	High	High	High	High	High	0	6.14e-05	2.79
FALSE	High	[R].MDYLAASANNYAYCAAVEK.[L]	1xCarbamidomethyl [C14]; 1xTMT6plex [K19]; 1xTMT6plex [N-Term]		6.51053e-09	0	1	1	1	Q9PM99	Q9PM99 [82-100]	0	2583.26	0	3.784	1.241	0.956	2.139	1.047	1.406	1.136	1.953	232.3	76.2	58.7	131.3	64.3	86.3	69.7	119.9	61.4		High	High	High	High	High	High	High	High	High	High	0	2.775e-09	7.25
FALSE	High	[-].MDYKETLLLPSTTFAMR.[A]	1xTMT6plex [K4]; 1xTMT6plex [N-Term]		4.01668e-10	0	1	1	2	P41257	P41257 [1-17]	1	2475.34	0	0.835	0.499	0.497	1.064	2.557	2.762	1.121	1.463	63.7	38.1	37.9	81.2	195	210.7	85.5	111.6	76.3		High	High	High	High	High	High	High	High	High	High	0	1.58e-10	7.36
FALSE	High	[-].MDYKETLLLPSTTFAMR.[A]	1xTMT6plex [N-Term]; 1xTMT6plex [K4]		1.71771e-07	0	1	1	9	P41257	P41257 [1-17]	1	2246.18	0	0.483	0.464	0.777	0.446	0.53	0.408	0.299	0.191	94.6	90.8	152.1	87.3	103.7	79.8	58.5	37.4	195.7		High	High	High	High	High	High	High	High	High	High	0	2.813e-07	6.22
FALSE	High	[-].MDWNKTYAALYR.[A]	1xTMT6plex [K5]; 1xTMT6plex [N-Term]		2.23449e-05	0	1	1	1	Q0P9H0	Q0P9H0 [1-12]	1	1990.06	0	3.666	0.904	0.766	1.563	0.927	1.215	0.476	0.474	300.2	74.1	62.7	128	75.9	99.5	38.9	38.8	81.9		High	High	High	High	High	High	High	High	High	High	0	1.184e-05	3.73
FALSE	High	[-].MDTLNLGLLTLSDR.[A]	1xOxidation [M1]		4.7986e-07	0	1	1	1	Q0PAF4	Q0PAF4 [1-14]	0	1577.82	0																		NoQuanLabels	High	High	High	High	High	High	High	High	High	High	0	2.286e-07	3.55
FALSE	High	[K].MDNPLQHYTADMVYK.[S]	1xTMT6plex [K15]		4.66851e-08	0	1	1	3	Q0PBP1	Q0PBP1 [74-88]	0	2054.99	0	0.548	0.678	1.194	0.45	0.471	0.458	0.931	0.61	77.8	96.3	169.5	63.9	66.8	65	132.2	86.6	141.9		High	High	High	High	High	High	High	High	High	High	0	2.099e-08	4.7
FALSE	High	[-].MDTLNLGLLTLSDR.[A]			9.9029e-08	0	1	1	3	Q0PAF4	Q0PAF4 [1-14]	0	1561.83	0																		NoQuanLabels	High	High	High	High	High	High	High	High	High	High	0	4.028e-07	3.99
FALSE	High	[K].MDSTSANLEFLK.[T]	1xTMT6plex [K12]		1.1985e-05	0	1	1	1	Q9PNN2	Q9PNN2 [213-224]	0	1584.81	0	0.535	0.75	1.852	0.611	0.695	0.46	0.709	0.649	66.3	93	229.5	75.8	86.1	57.1	87.9	80.4	124		High	High	High	High	High	High	High	High	High	High	0	6.265e-06	3.02
FALSE	High	[K].MDRLGANFYNVEDQLR.[N]			5.19714e-06	0	1	1	1	Q9PI16	Q9PI16 [137-152]	1	1940.93	0																		NoQuanLabels	High	High	High	High	High	High	High	High	High	High	0	2.657e-06	4.75
FALSE	High	[-].MDPLFTTQLLK.[Y]	1xTMT6plex [K11]		4.61819e-05	0	1	1	2	Q0P8B0	Q0P8B0 [1-11]	0	1535.87	0	0.131	0.464	2.018	0.296	0.627	0.261	0.661	0.404	20.1	71.3	309.8	45.4	96.3	40.1	101.5	62.1	153.5		High	High	High	High	High	High	High	High	High	High	1.157e-05	7.523e-05	3.02
FALSE	High	[-].MDNYEFSELLK.[T]	1xTMT6plex [K11]; 1xTMT6plex [N-Term]		4.22591e-07	0	1	1	2	Q9PMK5	Q9PMK5 [1-11]	0	1846.97	0	2.182	0.749	0.546	1.314	1.538	2.042	3.039	2.916	128.2	44	32	77.2	90.3	119.9	178.5	171.2	58.7		High	High	High	High	High	High	High	High	High	High	0	2.007e-07	4.47
FALSE	High	[-].MDNYEFSELLK.[T]	1xTMT6plex [K11]		1.71638e-05	0	1	1	2	Q9PMK5	Q9PMK5 [1-11]	0	1617.8	0	0.322	0.861	0.567	0.672	0.584	0.327	0.666	0.469	53.1	141.7	93.3	110.6	96.1	53.8	109.6	77.3	164.6		High	High	High	High	High	High	High	High	High	High	0	9.053e-06	3.19
FALSE	High	[-].MDNSKPLLLAGRDDGFGER.[M]	1xTMT6plex [K5]; 1xTMT6plex [N-Term]		1.98969e-05	0	1	1	2	Q0P8I3	Q0P8I3 [1-19]	1	2549.35	0	4.356	1.189	0.984	1.947	1.47	2.338	1.64	1.884	233.2	63.7	52.7	104.2	78.7	125.2	87.8	100.9	53.5		High	High	High	High	High	High	High	High	High	High	0	1.054e-05	3.69
FALSE	High	[-].MDNSKPLLLAGRDDGFGER.[M]	1xOxidation [M1]; 1xTMT6plex [K5]		1.57735e-05	0	1	1	1	Q0P8I3	Q0P8I3 [1-19]	1	2336.19	0	0.772	1.642	0.778	1.183	0.707	0.505	0.835	0.29	90.1	191.7	90.8	138.1	82.5	58.9	97.4	33.9	116.7		High	High	High	High	High	High	High	High	High	High	0	8.271e-06	4.44
FALSE	High	[-].MDNSKPLLLAGR.[D]	1xTMT6plex [K5]; 1xTMT6plex [N-Term]		2.873e-06	0	1	1	2	Q0P8I3	Q0P8I3 [1-12]	0	1773.05	0	5.438	0.727	0.847	2.158	1.651	2.835	1.765	3.86	241.3	32.3	37.6	95.8	73.3	125.8	78.3	171.3	44.4		High	High	High	High	High	High	High	High	High	High	0	1.444e-06	3.76
FALSE	High	[-].MDNSKPLLLAGR.[D]	1xTMT6plex [K5]		1.62812e-05	0	1	1	1	Q0P8I3	Q0P8I3 [1-12]	0	1543.88	0	0.421	1.048	1.154	0.805	0.502	0.35	0.918	0.628	55.5	138.2	152.2	106.1	66.2	46.1	121.1	82.7	131.8		High	High	High	High	High	High	High	High	High	High	0	8.583e-06	2.6
FALSE	High	[K].MDNPLQHYTADMVYK.[S]	1xOxidation [M12]; 1xTMT6plex [K15]; 1xTMT6plex [N-Term]		1.80941e-05	0	1	1	2	Q0PBP1	Q0PBP1 [74-88]	0	2300.15	0	0.981	0.765	0.708	1.003	1.327	1.02	1.438	1.363	91.9	71.7	66.4	94	124.3	95.6	134.8	127.7	93.7		High	High	High	High	High	High	High	High	High	High	0	9.525e-06	4.44
FALSE	High	[K].MDNPLQHYTADMVYK.[S]	1xTMT6plex [K15]; 1xTMT6plex [N-Term]		8.98365e-10	0	1	1	9	Q0PBP1	Q0PBP1 [74-88]	0	2284.15	0	0.743	0.838	0.724	1.105	1.664	1.302	1.192	0.983	70	78.9	68.3	104.1	156.8	122.7	112.3	92.7	94.2		High	High	High	High	High	High	High	High	High	High	0	3.133e-09	6.07
FALSE	High	[K].MDSTSANLEFLK.[T]	1xTMT6plex [K12]; 1xTMT6plex [N-Term]		7.13131e-08	0	1	1	2	Q9PNN2	Q9PNN2 [213-224]	0	1813.98	0	2.143	0.792	0.967	1.246	1.85	3.334	2.832	6.964	91.3	33.7	41.2	53.1	78.8	142	120.6	296.6	42.6		High	High	High	High	High	High	High	High	High	High	0	3.238e-08	4.72
FALSE	High	[K].LYMSDDLAK.[S]	1xTMT6plex [K9]; 1xTMT6plex [N-Term]		3.98696e-05	0	1	1	2	Q0PAQ4	Q0PAQ4 [281-289]	0	1513.83	0	0.658	0.568	0.779	0.798	2.559	2.735	1.299	1.704	49	42.3	58	59.3	190.3	203.5	96.6	126.7	74.4		High	High	High	High	High	High	High	High	High	High	0	2.162e-05	3.19
FALSE	High	[R].MDGYTLAGELR.[K]	1xTMT6plex [N-Term]		7.647e-07	0	1	1	2	Q0PBM2	Q0PBM2 [705-715]	0	1454.75	0	3.052	1.195	1.364	1.7	2.015	2.522	1.968	2.897	155.1	60.7	69.3	86.4	102.4	128.1	100	147.2	50.8		High	High	High	High	High	High	High	High	High	High	0	3.689e-07	3.45
FALSE	High	[R].MDGYTLAGELR.[K]			6.80197e-05	0	1	1	6	Q0PBM2	Q0PBM2 [705-715]	0	1225.59	0																		NoQuanLabels	High	High	High	High	High	High	High	High	High	High	1.157e-05	8.612e-05	3.83
FALSE	High	[K].MCAMNTMNQLLK.[G]	1xCarbamidomethyl [C2]; 1xTMT6plex [K12]; 1xTMT6plex [N-Term]		3.47044e-08	0	1	1	2	Q9PI55	Q9PI55 [412-423]	0	1912.99	0	0.713	0.521	0.999	0.761	1.176	1.698	0.809	1.836	67.5	49.2	94.5	72	111.3	160.7	76.6	173.7	94.6		High	High	High	High	High	High	High	High	High	High	0	1.539e-08	5.15
FALSE	High	[K].MCAMNTMNQLLK.[G]	1xCarbamidomethyl [C2]; 1xTMT6plex [K12]		2.67301e-05	0	1	1	1	Q9PI55	Q9PI55 [412-423]	0	1683.83	0	0.47	0.576	1.799	0.571	0.639	0.459	0.738	0.541	62.2	76.3	238.4	75.7	84.7	60.8	97.8	71.7	132.5		High	High	High	High	High	High	High	High	High	High	0	1.428e-05	3.87
FALSE	High	[K].MAYEEVLKR.[L]	1xTMT6plex [K8]; 1xTMT6plex [N-Term]		5.14243e-06	0	1	1	4	Q9PHZ9	Q9PHZ9 [225-233]	1	1596.92	0	2.504	1.379	0.622	1.916	1.815	1.958	1.385	1.242	163.1	89.8	40.5	124.8	118.2	127.5	90.2	80.9	65.1		High	High	High	High	High	High	High	High	High	High	0	2.628e-06	4.14
FALSE	High	[K].MAVKLESENLASSK.[G]	2xTMT6plex [K4; K14]		1.4046e-07	0	1	1	1	Q9PM76	Q9PM76 [336-349]	1	1965.11	0	0.19	1.213	0.692	0.686	0.315	0.191	0.486	0.297	33.8	215.2	122.8	121.8	56	33.9	86.2	52.7	177.5		High	High	High	High	High	High	High	High	High	High	0	6.52e-08	4.75
FALSE	High	[-].MATTYATGK.[R]	1xTMT6plex [K9]; 1xTMT6plex [N-Term]		2.43114e-05	0	1	1	2	Q9PMI3	Q9PMI3 [1-9]	0	1401.78	0	3.418	1.374	3.295	2.085	14.648	17.569	1.877	2.819	64	25.7	61.7	39	274.2	328.8	35.1	52.8	18.7		High	High	High	High	High	High	High	High	High	High	0	1.299e-05	3.91
FALSE	High	[K].MATTTSTDNTGLLDALKPLYEKESGNTLK.[W]	3xTMT6plex [K17; K22; K29]		3.74335e-05	0	1	1	1	Q0P885	Q0P885 [22-50]	1	3800.06	0	0.146	0.435	0.422	0.391	0.497	0.25	0.392	0.181	35.4	105.4	102.4	94.7	120.4	60.5	94.9	43.8	242.4		High	High	High	High	High	High	High	High	High	High	0	2.032e-05	6.3
FALSE	High	[-].MATFDDVKAVVVEQLSLDADAVK.[M]	2xTMT6plex [K8; K23]; 1xTMT6plex [N-Term]		5.30139e-13	0	1	1	1	Q9PI64	Q9PI64 [1-23]	1	3151.75	0	0.312	0.237	0.56	0.601	2.817	4.231	1.372	0.743	23.6	18	42.4	45.6	213.6	320.7	104	56.3	75.8		High	High	High	High	High	High	High	High	High	High	0	1.744e-13	8.96
FALSE	High	[R].MATDEHK.[F]	1xTMT6plex [K7]; 1xTMT6plex [N-Term]		6.9454e-05	0	1	1	4	Q0P7S1	Q0P7S1 [420-426]	0	1289.69	0	3.304	2.608	1.288	4.881	5.128	3.806	6.795	4.594	89	70.3	34.7	131.5	138.2	102.5	183.1	123.8	26.9		High	High	High	High	High	High	High	High	High	High	0	3.867e-05	2.75
FALSE	High	[K].MASFYADLAVQKK.[E]	2xTMT6plex [K12; K13]; 1xTMT6plex [N-Term]		1.12214e-09	0	1	1	2	Q0PC35	Q0PC35 [105-117]	1	2159.25	0	3.045	1.379	1.113	2.423	1.224	2.037	4.074	3.8	136.4	61.8	49.8	108.5	54.8	91.2	182.5	170.2	44.8		High	High	High	High	High	High	High	High	High	High	0	2.417e-09	6.16
FALSE	High	[K].MASFYADLAVQKK.[E]	2xTMT6plex [K12; K13]		1.88108e-06	0	1	1	2	Q0PC35	Q0PC35 [105-117]	1	1930.09	0	0.585	1.533	2.176	1.405	0.541	0.522	1.027	0.607	56.1	146.8	208.4	134.6	51.8	50	98.3	58.2	95.8		High	High	High	High	High	High	High	High	High	High	0	9.316e-07	4.93
FALSE	High	[K].MASFYADLAVQK.[K]	1xTMT6plex [K12]		4.07161e-05	0	1	1	1	Q0PC35	Q0PC35 [105-116]	0	1572.83	0	0.847	1.201	2.154	1.36	0.877	0.785	2.272	2.261	59.7	84.7	151.9	96	61.9	55.4	160.3	159.5	70.5		High	High	High	High	High	High	High	High	High	High	0	2.211e-05	2.78
FALSE	High	[K].MCEVLNLSR.[K]	1xCarbamidomethyl [C2]; 1xTMT6plex [N-Term]		4.15804e-05	0	1	1	1	Q0PAM4	Q0PAM4 [244-252]	0	1350.71	0	2.619	0.973	0.754	1.664	1.778	2.385	2.767	3.602	134.4	49.9	38.7	85.4	91.2	122.4	142	184.8	51.3		High	High	High	High	High	High	High	High	High	High	0	2.251e-05	3.23
FALSE	High	[K].MASENALALFALGTCSSFGGLQAARPNPSNAQPLSK.[V]	1xCarbamidomethyl [C15]; 1xTMT6plex [K36]; 1xTMT6plex [N-Term]		1.30708e-15	0	1	1	2	Q0P8Y9	Q0P8Y9 [167-202]	0	4135.15	0	2.554	0.797	0.606	1.432	1.125	1.36	0.661	1.427	209.7	65.4	49.7	117.6	92.4	111.7	54.3	117.2	82.1		High	High	High	High	High	High	High	High	High	High	0	3.646e-16	9.7
FALSE	High	[R].MAQDFSMRYPSLTGQGNFGSLDGDSAAAMR.[Y]	1xTMT6plex [N-Term]		2.87419e-11	0	1	1	1	Q03470	Q03470 [95-124]	1	3410.58	0	3.348	1.132	1.318	2.013	1.9	2.157	1.101	0.77	204.4	69.1	80.5	122.9	116	131.7	67.2	47	61.1		High	High	High	High	High	High	High	High	High	High	0	1.056e-11	7.44
FALSE	High	[R].MAQDFSMRYPSLTGQGNFGSLDGDSAAAMR.[Y]	1xOxidation [M1]		1.63606e-08	0	1	1	1	Q03470	Q03470 [95-124]	1	3197.41	0																		NoQuanLabels	High	High	High	High	High	High	High	High	High	High	0	7.104e-09	6.51
FALSE	High	[R].MAQDFSMRYPSLTGQGNFGSLDGDSAAAMR.[Y]			1.13409e-09	0	1	1	1	Q03470	Q03470 [95-124]	1	3181.41	0																		NoQuanLabels	High	High	High	High	High	High	High	High	High	High	0	4.621e-10	8.56
FALSE	High	[K].MAPLHHHFEK.[V]	1xTMT6plex [K10]; 1xTMT6plex [N-Term]		3.09764e-05	0	1	1	2	Q9PI72	Q9PI72 [314-323]	0	1704.94	0	1.791	1.52	1.483	1.507	0.71	0.711	1.187	1.196	145.2	123.2	120.2	122.1	57.5	57.6	96.2	96.9	81		High	High	High	High	High	High	High	High	High	High	0	1.671e-05	3.86
FALSE	High	[R].MANLLLGNKQDEAGLELCLK.[G]	1xCarbamidomethyl [C18]; 2xTMT6plex [K9; K20]		3.33198e-06	0	1	1	1	Q0P882	Q0P882 [40-59]	1	2688.48	0	0.272	0.645	0.688	0.609	0.549	0.388	0.448	0.807	45.2	107.4	114.5	101.3	91.4	64.7	74.6	134.4	166.5		High	High	High	High	High	High	High	High	High	High	0	1.676e-06	6.31
FALSE	High	[R].MANLGDLSPSLLK.[R]	1xTMT6plex [K13]; 1xTMT6plex [N-Term]		6.32251e-05	0	1	1	1	Q0PBJ0	Q0PBJ0 [172-184]	0	1817.06	0	1.76	0.01	0.739	0.94	0.938	1.131	1.515	1.814	161		67.6	86	85.9	103.4	138.6	166	91.5		High	Not Found	High	High	High	High	High	High	High	High	0	3.499e-05	4
FALSE	High	[K].MANHLGSSFGDLLGKQPTQK.[A]	2xTMT6plex [K15; K20]		5.59674e-06	0	1	1	2	Q0PB13	Q0PB13 [167-186]	1	2587.41	0	0.221	1.063	1.054	0.521	0.342	0.237	0.716	0.344	36.2	174	172.5	85.2	56.1	38.8	117.2	56.4	163.7		High	High	High	High	High	High	High	High	High	High	0	2.878e-06	5.08
FALSE	High	[K].MANHLGSSFGDLLGK.[Q]	1xTMT6plex [K15]; 1xTMT6plex [N-Term]		3.1749e-07	0	1	1	1	Q0PB13	Q0PB13 [167-181]	0	2005.09	0	1.403	0.795	0.803	1.13	1.032	0.776	4.859	2.191	90.3	51.2	51.6	72.7	66.4	49.9	312.6	141	64.3		High	High	High	High	High	High	High	High	High	High	0	1.502e-07	5.24
FALSE	High	[K].MANCALLGGETAEMPGMYAK.[D]	1xCarbamidomethyl [C4]; 1xTMT6plex [K20]; 1xTMT6plex [N-Term]		2.40566e-09	0	1	1	1	Q0P896	Q0P896 [128-147]	0	2573.26	0	1.407	0.618	0.997	1.092	2.22	2.931	1.579	2.136	90.6	39.8	64.2	70.3	142.9	188.7	101.6	137.5	64.4		High	High	High	High	High	High	High	High	High	High	0	9.977e-10	7.36
FALSE	High	[K].MANCALLGGETAEMPGMYAK.[D]	1xCarbamidomethyl [C4]; 1xTMT6plex [K20]		9.39212e-08	0	1	1	2	Q0P896	Q0P896 [128-147]	0	2344.1	0	0.309	0.593	1.56	0.506	0.673	0.404	0.813	0.74	42.2	80.8	212.9	69	91.8	55	110.9	100.9	136.4		High	High	High	High	High	High	High	High	High	High	0	4.285e-08	4.64
FALSE	High	[K].MANAVLLKPNQLGTLTQTMR.[T]	1xTMT6plex [K8]; 1xTMT6plex [N-Term]		9.98736e-10	0	1	1	5	P42448	P42448 [325-344]	0	2658.52	0	2.494	0.659	0.762	1.262	1.95	3.151	1.979	3.148	136.8	36.1	41.8	69.2	107	172.9	108.6	172.7	54.9		High	High	High	High	High	High	High	High	High	High	0	8.739e-07	6.67
FALSE	High	[K].MASENALALFALGTCSSFGGLQAARPNPSNAQPLSK.[V]	1xCarbamidomethyl [C15]; 1xTMT6plex [K36]		4.46545e-10	0	1	1	2	Q0P8Y9	Q0P8Y9 [167-202]	0	3905.98	0	0.166	0.807	0.759	0.58	0.322	0.159	0.233	0.142	35.8	174.3	163.9	125.2	69.7	34.3	50.2	30.7	216		High	High	High	High	High	High	High	High	High	High	0	1.769e-10	7.52
FALSE	High	[R].MDGYTLAGELR.[K]	1xOxidation [M1]		1.54439e-05	0	1	1	3	Q0PBM2	Q0PBM2 [705-715]	0	1241.58	0																		NoQuanLabels	High	High	High	High	High	High	High	High	High	High	0	8.108e-06	3.05
FALSE	High	[K].MCHFLLETK.[R]	1xCarbamidomethyl [C2]; 1xTMT6plex [K9]; 1xTMT6plex [N-Term]		2.645e-05	0	1	1	2	Q9PIM1	Q9PIM1 [243-251]	0	1636.9	0	0.844	2.617	0.535	2.799	2.469	2.002	1.381	1.657	49.6	153.9	31.5	164.6	145.2	117.7	81.2	97.4	58.8		High	High	High	High	High	High	High	High	High	High	0	1.409e-05	3.47
FALSE	High	[R].MCKELDENNQNPSLSFSNQ.[-]	1xCarbamidomethyl [C2]; 1xOxidation [M1]; 1xTMT6plex [K3]		1.14889e-05	0	1	1	1	Q0P8J2	Q0P8J2 [607-625]	1	2500.13	0	1.223	1.288	0.954	1.408	0.842	0.823	3.262	1.388	90.3	95.1	70.4	104	62.2	60.8	240.9	102.5	73.8		High	High	High	High	High	High	High	High	High	High	0	6.012e-06	5.87
FALSE	High	[K].MDGNSLER.[V]	1xTMT6plex [N-Term]		0.000103084	0	1	1	2	Q0PBV6	Q0PBV6 [433-440]	0	1150.57	0	7.271	1.391	0.526	2.938	2.429	3.994	2.017	4.248	253.5	48.5	18.3	102.4	84.7	139.3	70.3	148.1	34.9		High	High	High	High	High	High	High	High	High	High	1.157e-05	0.0001266	2.89
FALSE	High	[K].MDGFRPGKVPVSAVLKR.[Y]	TMT6plex [K]; 1xTMT6plex [N-Term]		0.000114301	0	1	1	3	Q46108	Q46108 [41-57]	2	2315.38	0	0.354	0.85	1.176	0.796	0.875	0.554	0.263	0.128	53.2	127.6	176.6	119.5	131.3	83.1	39.4	19.1	150.1		High	High	High	High	High	High	High	High	High	High	4.965e-05	0.0004782	6.44
FALSE	High	[K].MDGFRPGKVPVSAVLK.[R]	2xTMT6plex [K8; K16]; 1xTMT6plex [N-Term]		3.76118e-07	0	1	1	9	Q46108	Q46108 [41-56]	1	2388.44	0	2.478	0.807	1.007	1.707	1.388	2.47	1.478	1.957	156.1	50.8	63.4	107.5	87.4	155.5	93.1	123.2	63		High	High	High	High	High	High	High	High	High	High	0	5.421e-07	6.64
FALSE	High	[K].MDGFRPGKVPVSAVLK.[R]	1xOxidation [M1]; 2xTMT6plex [K8; K16]		2.35545e-05	0	1	1	3	Q46108	Q46108 [41-56]	1	2175.27	0	0.346	0.934	1.301	0.733	0.763	0.489	0.699	0.386	46.8	126.4	176.1	99.1	103.2	66.2	94.6	52.2	135.3		High	High	High	High	High	High	High	High	High	High	0	1.255e-05	4.49
FALSE	High	[K].MDGFRPGKVPVSAVLK.[R]	TMT6plex [K]; 1xTMT6plex [N-Term]		7.40786e-07	0	1	1	11	Q46108	Q46108 [41-56]	1	2159.28	0	0.361	0.907	1.457	0.783	0.929	0.613	0.485	0.262	47.9	120.1	192.9	103.7	122.9	81.2	64.2	34.7	132.4		High	High	High	High	High	High	High	High	High	High	0	4.426e-07	5.31
FALSE	High	[R].MDFPDPVLSVAVEPK.[T]	1xTMT6plex [K15]; 1xTMT6plex [N-Term]		3.1549e-08	0	1	1	4	Q9PI16	Q9PI16 [400-414]	0	2102.16	2	0.954	0.518	0.444	1.078	1.958	2.071	1.155	1.851	77.8	42.2	36.2	88	159.8	169	94.2	151	81.6		High	High	High	High	High	High	High	High	High	High	0	2.751e-07	5.29
FALSE	High	[R].MDFPDPVLSVAVEPK.[T]	1xOxidation [M1]; 1xTMT6plex [K15]		2.70854e-07	0	1	1	3	Q9PI16	Q9PI16 [400-414]	0	1888.99	2	0.492	0.743	0.764	0.703	0.698	0.593	0.755	0.609	69.7	105.1	108.2	99.6	98.8	83.9	106.9	86.2	141.6		High	High	High	High	High	High	High	High	High	High	0	2.251e-05	4
FALSE	High	[R].MDFPDPVLSVAVEPK.[T]	1xTMT6plex [K15]		5.99383e-07	0	1	1	4	Q9PI16	Q9PI16 [400-414]	0	1873	1	0.165	0.571	0.801	0.418	0.525	0.287	0.324	0.3	33.8	117	164.1	85.7	107.6	58.9	66.4	61.4	205		High	High	High	High	High	High	High	High	High	High	0	3.952e-06	4.32
FALSE	High	[-].MDFFDEMFNKTPK.[E]	2xTMT6plex [K10; K13]		0.000114301	0	1	1	1	Q0PAX7	Q0PAX7 [1-13]	1	2108.06	0																		NoQuanValues	High	High	High	High	High	High	High	High	High	High	0	6.498e-05	3.77
FALSE	High	[K].MDEVLNTYGGSYK.[L]	1xTMT6plex [K13]		2.09746e-05	0	1	1	1	Q0PAZ1	Q0PAZ1 [339-351]	0	1705.83	0	0.404	1.396	0.893	0.925	0.431	0.264	0.405	0.253	60.9	210.4	134.7	139.4	65	39.7	61.1	38.2	150.7		High	High	High	High	High	High	High	High	High	High	0	1.115e-05	3.17
FALSE	High	[K].MDELVELCK.[E]	1xCarbamidomethyl [C8]; 1xTMT6plex [K9]; 1xTMT6plex [N-Term]		2.72993e-05	0	1	1	1	Q0P9D3	Q0P9D3 [138-146]	0	1594.86	0	1.371	0.659	1.096	1.111	1.682	1.998	1.416	2.32	97.5	46.9	78	79	119.6	142.1	100.7	165	71.1		High	High	High	High	High	High	High	High	High	High	0	1.462e-05	3.28
FALSE	High	[K].MCHFLLETKR.[G]	1xCarbamidomethyl [C2]; 1xTMT6plex [K9]; 1xTMT6plex [N-Term]		4.34138e-06	0	1	1	1	Q9PIM1	Q9PIM1 [243-252]	1	1793	0	0.884	2.587	0.62	2.524	2.1	2.045	0.664	0.594	61.1	178.8	42.9	174.5	145.2	141.4	45.9	41.1	69.1		High	High	High	High	High	High	High	High	High	High	0	2.205e-06	4.17
FALSE	High	[-].MDEELENEETK.[K]	1xTMT6plex [K11]; 1xTMT6plex [N-Term]		7.39379e-05	0	1	1	1	Q0P8K6	Q0P8K6 [1-11]	0	1595.73	0	0.348	0.553	0.646	0.385	0.467	0.355	0.559	0.607	63.7	101.2	118.1	70.4	85.4	65	102.2	111.1	182.9		High	High	High	High	High	High	High	High	High	High	0	4.126e-05	2.82
FALSE	High	[R].MDDVLFEEFK.[G]	1xTMT6plex [K10]		0.000107436	0	1	1	1	Q0P9A0	Q0P9A0 [341-350]	0	1501.74	0	0.487	1.065	1.467	0.73	0.671	0.433	0.876	1.056	56.3	123.1	169.6	84.4	77.6	50.1	101.3	122	115.6		High	High	High	High	High	High	High	High	High	High	0	6.101e-05	2.61
FALSE	High	[K].MDDKLLDTTLEAVR.[E]	1xTMT6plex [K4]; 1xTMT6plex [N-Term]		1.22393e-07	0	1	1	4	Q9PP70	Q9PP70 [405-418]	1	2078.16	0	5.731	1.221	1.058	2.966	1.973	2.658	2.139	2.733	240.2	51.2	44.3	124.3	82.7	111.4	89.6	114.5	41.9		High	High	High	High	High	High	High	High	High	High	0	6.293e-08	4.8
FALSE	High	[K].MDDKLLDTTLEAVR.[E]	1xTMT6plex [K4]; 1xTMT6plex [N-Term]		1.23156e-06	0	1	1	5	Q9PP70	Q9PP70 [405-418]	1	1848.99	0	1.023	1.34	0.77	1.006	0.573	0.574	1.552	1.654	97	127	73	95.4	54.3	54.4	147.2	156.8	94.8		High	High	High	High	High	High	High	High	High	High	0	6.015e-07	4.21
FALSE	High	[R].MDDASLSYEFLHTK.[D]	1xTMT6plex [K14]; 1xTMT6plex [N-Term]		1.59496e-07	0	1	1	1	Q0PC97	Q0PC97 [260-273]	0	2115.08	0	2.24	1.134	0.904	1.582	1.322	1.431	1.324	2.608	148.8	75.3	60.1	105.1	87.8	95.1	88	173.3	66.5		High	High	High	High	High	High	High	High	High	High	0	7.408e-08	5.22
FALSE	High	[K].MDADLSFDFVCR.[A]	1xCarbamidomethyl [C11]; 1xTMT6plex [N-Term]		3.50739e-08	0	1	1	2	Q0PBA0	Q0PBA0 [47-58]	0	1704.79	0	2.418	0.81	0.791	1.355	1.385	1.795	2.753	2.358	148.4	49.7	48.5	83.2	85	110.2	169	144.7	61.4		High	High	High	High	High	High	High	High	High	High	0	5.779e-06	4.03
FALSE	High	[R].MCVNYLLQLLRK.[A]	1xCarbamidomethyl [C2]; 1xTMT6plex [K12]		7.93518e-06	0	1	1	1	Q9PP04	Q9PP04 [470-481]	1	1780.02	0																		NoQuanValues	High	High	High	High	High	High	High	High	High	High	0	4.119e-06	4.1
FALSE	High	[R].MCTTAPDLHLALCGLEK.[L]	2xCarbamidomethyl [C2; C13]; 1xTMT6plex [K17]; 1xTMT6plex [N-Term]		1.59496e-07	0	1	1	4	Q0PC61	Q0PC61 [226-242]	0	2388.25	0	1.73	0.827	0.428	1.255	0.898	1.014	0.571	0.939	179.8	85.9	44.4	130.4	93.3	105.4	59.4	97.5	103.9		High	High	High	High	High	High	High	High	High	High	0	1.833e-06	5.08
FALSE	High	[R].MCTTAPDLHLALCGLEK.[L]	2xCarbamidomethyl [C2; C13]; 1xTMT6plex [K17]		4.50316e-07	0	1	1	2	Q0PC61	Q0PC61 [226-242]	0	2159.09	0	0.156	0.709	0.556	0.456	0.227	0.135	0.208	0.134	39.1	178.3	139.8	114.7	57	34	52.2	33.6	251.3		High	High	High	High	High	High	High	High	High	High	0	2.156e-07	5.04
FALSE	High	[R].MCMVEADGKK.[V]	1xCarbamidomethyl [C2]; 2xTMT6plex [K9; K10]; 1xTMT6plex [N-Term]		1.68052e-05	0	1	1	2	Q0P855	Q0P855 [46-55]	1	1856	0	5.5	2.129	0.599	2.856	1.678	1.99	1.231	1.003	275.2	106.5	30	142.9	84	99.6	61.6	50.2	50		High	High	High	High	High	High	High	High	High	High	0	1.493e-05	3.45
FALSE	High	[R].MCMVEADGK.[K]	1xCarbamidomethyl [C2]; 1xTMT6plex [K9]; 1xTMT6plex [N-Term]		3.82287e-05	0	1	1	2	Q0P855	Q0P855 [46-54]	0	1498.75	0	4.417	1.534	0.37	2.417	1.658	1.617	2.124	1.782	235	81.6	19.7	128.6	88.2	86	113	94.8	53.2		High	High	High	High	High	High	High	High	High	High	0	2.39e-05	3.02
FALSE	High	[R].MCKELDENNQNPSLSFSNQ.[-]	1xCarbamidomethyl [C2]; 1xTMT6plex [K3]; 1xTMT6plex [N-Term]		2.70132e-05	0	1	1	1	Q0P8J2	Q0P8J2 [607-625]	1	2713.3	0	3.043	1.335	0.72	1.918	1.407	1.6	1.106	0.548	216.1	94.8	51.1	136.2	99.9	113.6	78.5	38.9	71		High	High	High	High	High	High	High	High	High	High	0	1.45e-05	8.03
FALSE	High	[R].MDDVLFEEFKGTGNSELVLDR.[N]	1xTMT6plex [K10]		1.99226e-07	0	1	1	2	Q0P9A0	Q0P9A0 [341-361]	1	2643.32	0	0.499	0.894	0.886	0.694	0.679	0.509	0.849	0.728	66.7	119.4	118.3	92.7	90.7	68	113.4	97.2	133.6		High	High	High	High	High	High	High	High	High	High	0	1.418e-07	5.4
FALSE	High	[K].MEFDSQNALENAK.[K]	1xTMT6plex [K13]		2.99727e-06	0	1	1	1	Q0PA68	Q0PA68 [313-325]	0	1725.83	0	0.348	1.536	1.366	0.931	0.503	0.3	0.669	0.537	43.6	192.2	170.9	116.6	63	37.5	83.8	67.2	125.2		High	High	High	High	High	High	High	High	High	High	0	1.51e-06	3.81
FALSE	High	[K].LYMDKDMNMLELNPLLK.[T]	2xTMT6plex [K5; K17]; 1xTMT6plex [N-Term]		8.08081e-10	0	1	1	2	Q9PHY1	Q9PHY1 [187-203]	1	2768.54	0	0.585	0.438	0.89	0.694	1.529	1.657	1.635	3.773	43.1	32.3	65.7	51.2	112.8	122.2	120.6	278.3	73.8		High	High	High	High	High	High	High	High	High	High	0	3.249e-10	7.01
FALSE	High	[K].LYLYGASGHGLVCEDVAK.[N]	1xCarbamidomethyl [C13]; 1xTMT6plex [K18]		5.11343e-07	0	1	1	1	Q0P9D1	Q0P9D1 [7-24]	0	2181.12	0	0.917	0.638	1.403	0.698	0.544	0.438	0.954	0.695	113.3	78.8	173.2	86.2	67.2	54.1	117.8	85.8	123.5		High	High	High	High	High	High	High	High	High	High	0	2.455e-07	4.58
FALSE	High	[K].LVVAHDLLTKDNKVENLVFDYNGFNAER.[F]	2xTMT6plex [K10; K13]; 1xTMT6plex [N-Term]		2.72013e-08	0	1	1	1	Q0PBA7	Q0PBA7 [59-86]	2	3921.15	0	1.143	0.6	0.354	0.782	0.753	1.045	0.84	0.551	145.6	76.4	45.1	99.5	95.9	133	107	70.2	127.3		High	High	High	High	High	High	High	High	High	High	0	1.208e-08	7.07
FALSE	High	[K].LVTYHECGHALLAETTK.[G]	1xCarbamidomethyl [C7]; 1xTMT6plex [K17]; 1xTMT6plex [N-Term]		4.82955e-11	0	1	1	3	Q0P9D8	Q0P9D8 [438-454]	0	2401.29	0	2.041	1.879	0.837	1.91	1.391	1.255	1.045	0.741	151.8	139.8	62.3	142.1	103.5	93.3	77.8	55.1	74.4		High	High	High	High	High	High	High	High	High	High	0	1.797e-11	7.3
FALSE	High	[K].LVTYHECGHALLAETTK.[G]	1xCarbamidomethyl [C7]; 1xTMT6plex [K17]		7.56644e-07	0	1	1	2	Q0P9D8	Q0P9D8 [438-454]	0	2172.13	0	0.361	1.554	1.434	0.794	0.572	0.425	0.559	0.447	45.5	195.7	180.6	99.9	72.1	53.5	70.4	56.3	126		High	High	High	High	High	High	High	High	High	High	0	3.675e-07	5.22
FALSE	High	[K].LVTTNPDYTLK.[S]	1xTMT6plex [K11]; 1xTMT6plex [N-Term]		4.09375e-07	0	1	1	4	Q0PBA4	Q0PBA4 [101-111]	0	1723	0	1.276	0.601	0.652	1.004	1.392	2.138	1.95	3.302	86.2	40.6	44.1	67.9	94.1	144.5	131.8	223.2	67.6		High	High	High	High	High	High	High	High	High	High	0	2.504e-07	4.23
FALSE	High	[K].LVTCVYGEVHQVVVDCRK.[D]	2xCarbamidomethyl [C4; C16]; 1xTMT6plex [K18]; 1xTMT6plex [N-Term]		8.52028e-10	0	1	1	1	Q0P8I4	Q0P8I4 [75-92]	1	2619.42	0	1.484	0.823	0.677	1.184	1.056	1.224	1.957	1.846	118.7	65.8	54.2	94.7	84.5	97.9	156.6	147.6	80		High	High	High	High	High	High	High	High	High	High	0	3.418e-10	6.8
FALSE	High	[K].LVTCVYGEVHQVVVDCR.[K]	2xCarbamidomethyl [C4; C16]; 1xTMT6plex [N-Term]		4.2621e-09	0	1	1	1	Q0P8I4	Q0P8I4 [75-91]	0	2262.16	0	1.269	0.818	0.656	1.237	1.183	1.034	0.993	1.093	123.1	79.3	63.6	120	114.7	100.2	96.2	106	96.9		High	High	High	High	High	High	High	High	High	High	0	1.788e-09	5.89
FALSE	High	[K].LVSTVDQMLDTLLGLKS.[-]	1xTMT6plex [K16]; 1xTMT6plex [N-Term]		1.94179e-06	0	1	1	1	Q0P8E9	Q0P8E9 [592-608]	1	2291.33	0	3.18	1.443	1.2	2.336	1.265	1.345	1.495	2.285	184.1	83.5	69.5	135.2	73.2	77.8	86.5	132.3	57.9		High	High	High	High	High	High	High	High	High	High	0	9.595e-07	4.67
FALSE	High	[K].LVSSLLKEVQEKGDK.[A]	TMT6plex [K]; 1xTMT6plex [N-Term]		1.88743e-05	0	1	1	1	Q9PM77	Q9PM77 [32-46]	2	2360.44	0	0.159	0.306	0.989	0.284	0.635	0.328	0.324	0.249	33.5	64.4	208.3	59.7	133.7	69.2	68.2	52.4	210.7		High	High	High	High	High	High	High	High	High	High	0	9.983e-06	3.95
FALSE	High	[K].LVSSLLKEVQEK.[G]	2xTMT6plex [K7; K12]; 1xTMT6plex [N-Term]		2.45113e-06	0	1	1	1	Q9PM77	Q9PM77 [32-43]	1	2060.29	0	0.843	0.469	0.812	0.831	2.305	3.3	1.726	1.504	59.4	33	57.1	58.5	162.2	232.2	121.4	105.8	70.4		High	High	High	High	High	High	High	High	High	High	0	1.225e-06	4.24
FALSE	High	[R].LVSQDKVLGLLGEMVTANTLQVMR.[V]	1xTMT6plex [K6]; 1xTMT6plex [N-Term]		4.45606e-12	0	1	1	2	Q0P9N4	Q0P9N4 [80-103]	1	3073.75	0	0.24	0.265	0.488	0.661	1.603	1.864	1.005	1.317	25.6	28.3	52.1	70.5	170.8	198.7	107.1	140.4	106.6		High	High	High	High	High	High	High	High	High	High	0	1.551e-12	6.4
FALSE	High	[K].LVSLHHLLKDDSACEDFNTAAK.[L]	1xCarbamidomethyl [C14]; 2xTMT6plex [K9; K22]; 1xTMT6plex [N-Term]		2.0393e-10	0	1	1	1	Q0P961	Q0P961 [231-252]	1	3171.71	0	0.572	0.734	0.587	0.716	0.814	0.773	0.433	0.377	85.7	110	88	107.3	122	115.8	64.8	56.4	149.8		High	High	High	High	High	High	High	High	High	High	0	7.922e-11	7.96
FALSE	High	[K].LVSLHHLLKDDSACEDFNTAAK.[L]	1xCarbamidomethyl [C14]; 2xTMT6plex [K9; K22]		1.26353e-05	0	1	1	2	Q0P961	Q0P961 [231-252]	1	2942.54	0	0.172	0.719	1.468	0.279	0.28	0.199	0.362	0.235	32.9	137.3	280.3	53.2	53.4	38	69.2	44.9	190.9		High	High	High	High	High	High	High	High	High	High	0	6.65e-06	4.72
FALSE	High	[R].LVSGVGVPQLSALDECVEEANK.[F]	1xCarbamidomethyl [C16]; 1xTMT6plex [K22]		2.08734e-08	0	1	1	2	Q0P9J4	Q0P9J4 [305-326]	0	2543.32	0	0.473	1.114	1.126	0.909	0.803	0.601	0.847	0.703	56.1	132.4	133.8	107.9	95.4	71.4	100.6	83.5	118.8		High	High	High	High	High	High	High	High	High	High	0	9.19e-09	6.17
FALSE	High	[K].LVSENGLGTVAAGVAK.[A]	1xTMT6plex [K16]; 1xTMT6plex [N-Term]		4.95392e-12	0	1	1	3	Q0PCB8	Q0PCB8 [1011-1026]	0	1944.15	0	1.988	0.97	0.584	1.462	1.098	1.408	1.982	1.412	150.3	73.3	44.2	110.5	83	106.5	149.8	106.8	75.6		High	High	High	High	High	High	High	High	High	High	0	1.73e-12	6.99
FALSE	High	[K].LVSENGLGTVAAGVAK.[A]	1xTMT6plex [N-Term]; 1xTMT6plex [K16]		2.25206e-06	0	1	1	2	Q0PCB8	Q0PCB8 [1011-1026]	0	1714.99	0	0.467	1.016	0.75	0.708	0.441	0.445	0.791	0.718	66.3	144.3	106.6	100.6	62.6	63.2	112.4	102	142		High	High	High	High	High	High	High	High	High	High	0	1.127e-06	3.54
FALSE	High	[R].LVSELLESNGSSSMATVCGGSLALK.[A]	1xCarbamidomethyl [C18]; 1xTMT6plex [K25]		4.57066e-08	0	1	1	2	Q0P903	Q0P903 [448-472]	0	2739.41	0	0.242	0.923	1.128	0.583	0.462	0.287	1.104	0.841	33.2	126.4	154.5	79.8	63.3	39.3	151.3	115.2	137		High	High	High	High	High	High	High	High	High	High	0	2.047e-08	4.47
FALSE	High	[K].LVSDYDVLLKPQVSGVLENK.[L]	2xTMT6plex [K10; K20]; 1xTMT6plex [N-Term]		7.45588e-11	0	1	1	4	Q0PBE3	Q0PBE3 [56-75]	0	2903.71	0	5.109	3.673	0.761	4.632	1.668	1.654	1.168	1.09	221.5	159.3	33	200.8	72.3	71.7	50.6	47.3	43.4		High	High	High	High	High	High	High	High	High	High	0	2.811e-11	7.35
FALSE	High	[K].LVSDYDVLLKPQVSGVLENK.[L]	2xTMT6plex [K10; K20]		1.58489e-08	0	1	1	3	Q0PBE3	Q0PBE3 [56-75]	0	2674.54	0	0.26	3.196	1.109	1.191	0.325	0.202	0.434	0.286	29.3	359.4	124.7	133.9	36.5	22.7	48.9	32.2	112.5		High	High	High	High	High	High	High	High	High	High	0	6.885e-09	5.75
FALSE	High	[K].LVSDGTDNHLVLMSFLDR.[E]	1xTMT6plex [N-Term]		2.42531e-06	0	1	1	1	P24531	P24531 [302-319]	0	2261.18	0	1.105	0.695	0.771	0.923	0.704	0.737	1.738	1.431	109.2	68.7	76.2	91.3	69.6	72.8	171.8	141.5	98.9		High	High	High	High	High	High	High	High	High	High	0	1.207e-06	4.99
FALSE	High	[R].LVSDFKFYYTPR.[R]	1xTMT6plex [K6]; 1xTMT6plex [N-Term]		5.12866e-05	0	1	1	2	Q0P922	Q0P922 [38-49]	1	1994.12	0	2.129	0.99	0.497	1.18	0.774	1.08	1.044	0.656	205	95.3	47.8	113.6	74.5	104	100.5	63.1	96.3		High	High	High	High	High	High	High	High	High	High	0	2.819e-05	3.84
FALSE	High	[K].LVSALTNESLPSHK.[A]	1xTMT6plex [K14]; 1xTMT6plex [N-Term]		7.32982e-07	0	1	1	2	Q9PLV9	Q9PLV9 [274-287]	0	1954.14	0	0.995	0.756	0.672	0.838	0.905	0.835	2.639	1.929	84.7	64.4	57.2	71.4	77.1	71.1	224.7	164.2	85.2		High	High	High	High	High	High	High	High	High	High	0	3.559e-07	4.97
FALSE	High	[K].LVSALTNESLPSHK.[A]	1xTMT6plex [K14]		1.05573e-05	0	1	1	1	Q9PLV9	Q9PLV9 [274-287]	0	1724.97	0	0.261	0.779	1.308	0.484	0.355	0.236	0.635	0.325	43.6	130.3	218.7	81	59.3	39.5	106.1	54.3	167.2		High	High	High	High	High	High	High	High	High	High	0	5.488e-06	3.9
FALSE	High	[K].LVQNLLSQNLLNQDVLNK.[L]	1xTMT6plex [K18]		4.69803e-07	0	1	1	3	Q9PNK3	Q9PNK3 [272-289]	0	2295.32	0	0.268	0.459	1.038	0.445	0.705	0.441	0.896	0.625	41.1	70.2	159	68.2	107.9	67.5	137.3	95.7	153.2		High	High	High	High	High	High	High	High	High	High	0	2.243e-07	5.48
FALSE	High	[K].LVVGQNHTGLGMFYDDNQPK.[T]	1xTMT6plex [K20]		3.51308e-06	0	1	1	1	Q0P819	Q0P819 [246-265]	0	2462.23	0	0.266	1.429	0.842	0.633	0.352	0.182	0.434	0.333	43.8	235.1	138.4	104.1	57.9	30	71.4	54.8	164.5		High	High	High	High	High	High	High	High	High	High	0	1.776e-06	5.45
FALSE	High	[K].LVVGQNHTGLGMFYDDNQPK.[T]	1xTMT6plex [K20]; 1xTMT6plex [N-Term]		4.16142e-06	0	1	1	2	Q0P819	Q0P819 [246-265]	0	2691.4	0	1.615	1.091	0.649	1.396	1.117	1.081	1.159	1.097	142.4	96.2	57.2	123.1	98.5	95.4	102.2	96.7	88.2		High	High	High	High	High	High	High	High	High	High	0	1.404e-05	5.56
FALSE	High	[K].LVVGQNHTGLGMFYDDNQPK.[T]	1xOxidation [M12]; 1xTMT6plex [K20]; 1xTMT6plex [N-Term]		6.98184e-08	0	1	1	1	Q0P819	Q0P819 [246-265]	0	2707.39	0	1.244	0.895	0.565	1.134	1.019	0.839	0.69	0.659	139.2	100.1	63.3	126.8	114	93.9	77.2	73.7	111.9		High	High	High	High	High	High	High	High	High	High	0	3.167e-08	6.25
FALSE	High	[K].LVVLAGFQGVDEEGNVTTLGR.[G]			1.13891e-10	0	1	1	1	Q0PAT5	Q0PAT5 [129-149]	0	2174.15	0																		NoQuanLabels	High	High	High	High	High	High	High	High	High	High	0	4.364e-11	4.49
FALSE	High	[K].LWDSSSLESYLK.[Y]	1xTMT6plex [K12]; 1xTMT6plex [N-Term]		6.8355e-08	0	1	1	1	Q0P8G9	Q0P8G9 [114-125]	0	1886.03	0	3.54	1.176	0.909	2.136	1.44	1.822	2.354	4.987	164.5	54.7	42.2	99.3	66.9	84.7	109.4	231.8	46.5		High	High	High	High	High	High	High	High	High	High	0	3.086e-08	4.15
FALSE	High	[K].LWDSSSLESYLK.[Y]	1xTMT6plex [K12]		3.13042e-05	0	1	1	2	Q0P8G9	Q0P8G9 [114-125]	0	1656.87	0	0.419	1.403	2.061	0.886	0.509	0.303	1.276	0.945	42.8	143.5	210.7	90.6	52	31	130.4	96.6	102.2		High	High	High	High	High	High	High	High	High	High	0	1.687e-05	2.93
FALSE	High	[R].LWDSDMVELGYNYR.[L]	1xTMT6plex [N-Term]		1.59163e-09	0	1	1	4	Q0P8W3	Q0P8W3 [215-228]	0	1989.96	0	2.956	1.149	0.838	2.01	1.816	2.035	2.016	2.602	162	63	45.9	110.2	99.5	111.5	110.5	142.6	54.8		High	High	High	High	High	High	High	High	High	High	0	6.504e-10	4.91
FALSE	High	[R].LWDSDMVELGYNYR.[L]			9.00253e-08	0	1	1	1	Q0P8W3	Q0P8W3 [215-228]	0	1760.79	0																		NoQuanLabels	High	High	High	High	High	High	High	High	High	High	0	4.116e-08	3.86
FALSE	High	[K].LWDENEYFEPKDDLNLPK.[K]	2xTMT6plex [K11; K18]; 1xTMT6plex [N-Term]		1.60177e-08	0	1	1	2	Q9PNK3	Q9PNK3 [15-32]	1	2952.56	0	0.586	0.479	0.421	0.934	2.033	2.396	1.393	2.082	46.6	38.1	33.5	74.2	161.6	190.5	110.7	165.4	79.5		High	High	High	High	High	High	High	High	High	High	0	7.005e-09	6.65
FALSE	High	[K].LWDENEYFEPKDDLNLPK.[K]	2xTMT6plex [K11; K18]		1.96246e-06	0	1	1	1	Q9PNK3	Q9PNK3 [15-32]	1	2723.4	0	0.153	0.477	0.819	0.287	0.404	0.196	0.305	0.321	34.7	108.5	186	65.1	91.7	44.5	69.3	73	227.2		High	High	High	High	High	High	High	High	High	High	0	9.742e-07	4.71
FALSE	High	[K].LWASEGGLPVLFSR.[S]			8.44823e-08	0	1	1	1	Q0PB28	Q0PB28 [26-39]	0	1531.83	0																		NoQuanLabels	High	High	High	High	High	High	High	High	High	High	0	3.838e-08	3.5
FALSE	High	[R].LVYVHESNGCFNPDTNQKFPSLESLK.[A]	1xCarbamidomethyl [C10]; 2xTMT6plex [K18; K26]		1.7283e-06	0	1	1	1	Q0P8J2	Q0P8J2 [367-392]	1	3481.78	0	1.882	1.388	1.535	1.329	1.14	1.74	1.067	1.063	139.5	102.9	113.8	98.5	84.5	128.9	79.1	78.8	74.1		High	High	High	High	High	High	High	High	High	High	0	8.58e-07	4.63
FALSE	High	[K].LVYTAQLLPDR.[G]	1xTMT6plex [N-Term]		6.28757e-06	0	1	1	1	Q46124	Q46124 [173-183]	0	1517.89	0	2.539	0.887	1.021	1.313	1.402	1.775	3.656	3.779	131.5	45.9	52.9	68	72.6	92	189.4	195.8	51.8		High	High	High	High	High	High	High	High	High	High	0	3.225e-06	4.14
FALSE	High	[K].LVYTAQLLPDR.[G]			2.70132e-05	0	1	1	1	Q46124	Q46124 [173-183]	0	1288.73	0																		NoQuanLabels	High	High	High	High	High	High	High	High	High	High	0	1.452e-05	3.18
FALSE	High	[K].LVYANDDFLK.[Y]	1xTMT6plex [K10]; 1xTMT6plex [N-Term]		2.84274e-06	0	1	1	6	Q0P967	Q0P967 [23-32]	0	1655.94	0	2.152	1.355	0.927	1.73	1.427	1.637	1.279	1.593	147.8	93.1	63.7	118.9	98	112.5	87.8	109.5	68.7		High	High	High	High	High	High	High	High	High	High	0	5.28e-06	4.08
FALSE	High	[K].LVQEYSVEK.[N]	1xTMT6plex [K9]; 1xTMT6plex [N-Term]		2.70132e-05	0	1	1	2	Q0P8X9	Q0P8X9 [91-99]	0	1552.9	0	3.629	1.59	0.607	2.169	1.427	1.927	1.176	1.9	211.7	92.8	35.4	126.6	83.3	112.4	68.6	110.8	58.3		High	High	High	High	High	High	High	High	High	High	0	1.444e-05	3.71
FALSE	High	[K].LVYANDDFLK.[Y]	1xTMT6plex [K10]; 1xTMT6plex [N-Term]		4.57731e-06	0	1	1	5	Q0P967	Q0P967 [23-32]	0	1426.78	0	0.567	1.38	1.728	0.678	0.492	0.424	1.04	1.09	60.7	147.9	185.2	72.6	52.7	45.4	111.5	116.8	107.2		High	High	High	High	High	High	High	High	High	High	0	2.325e-06	3.3
FALSE	High	[K].LVVWAEDRNK.[A]	1xTMT6plex [K10]; 1xTMT6plex [N-Term]		7.2526e-07	0	1	1	4	Q0P8W7	Q0P8W7 [388-397]	1	1687.99	0	1.044	0.701	0.613	0.925	1.313	1.569	1.42	0.971	98.3	66	57.7	87.1	123.6	147.8	133.8	91.5	94.2		High	High	High	High	High	High	High	High	High	High	0	6.982e-05	4.72
FALSE	High	[K].LVVTSSNLTYMK.[K]	1xTMT6plex [K12]; 1xTMT6plex [N-Term]		2.66311e-08	0	1	1	2	Q9PM68	Q9PM68 [50-61]	0	1814.05	0	2.407	1.083	0.455	1.412	1.067	1.438	0.741	1.339	198	89.1	37.5	116.1	87.8	118.3	61	110.1	82.3		High	High	High	High	High	High	High	High	High	High	0	1.177e-08	5.13
FALSE	High	[K].LVVTSSNLTYMK.[K]	1xTMT6plex [K12]		1.69836e-05	0	1	1	2	Q9PM68	Q9PM68 [50-61]	0	1584.89	0	0.232	0.826	0.983	0.477	0.334	0.227	0.601	0.294	42	149.4	177.9	86.3	60.4	41.1	108.8	53.1	180.9		High	High	High	High	High	High	High	High	High	High	0	1.971e-05	3.34
FALSE	High	[K].LVVTADGAFRR.[G]	1xTMT6plex [N-Term]		2.49914e-08	0	1	1	5	Q9PMD2	Q9PMD2 [183-193]	1	1433.84	0	2.578	1.24	0.518	1.918	1.182	1.183	0.824	1.086	201.2	96.8	40.5	149.7	92.3	92.4	64.3	84.7	78.1		High	High	High	High	High	High	High	High	High	High	0	1.107e-08	4.46
FALSE	High	[K].LVVTADGAFRR.[G]			9.19817e-05	0	1	1	1	Q9PMD2	Q9PMD2 [183-193]	1	1204.68	0																		NoQuanLabels	High	High	High	High	High	High	High	High	High	High	0	5.156e-05	2.69
FALSE	High	[K].LVVTADGAFR.[R]	1xTMT6plex [N-Term]		9.90839e-06	0	1	1	1	Q9PMD2	Q9PMD2 [183-192]	0	1277.74	0	2.192	0.992	0.824	1.811	1.066	1.121	1.993	1.86	153.4	69.4	57.7	126.7	74.6	78.5	139.5	130.2	70		High	High	High	High	High	High	High	High	High	High	0	5.147e-06	3.16
FALSE	High	[K].LVVTADGAFR.[R]			0.000109679	0	1	1	1	Q9PMD2	Q9PMD2 [183-192]	0	1048.58	0																		NoQuanLabels	High	High	High	High	High	High	High	High	High	High	0	6.243e-05	2.09
FALSE	High	[R].LVVPEGAGK.[S]	1xTMT6plex [K9]; 1xTMT6plex [N-Term]		5.87637e-05	0	1	1	6	Q0PBL7	Q0PBL7 [127-135]	0	1327.83	0	0.468	0.673	0.531	0.867	1.248	1.237	0.785	0.798	55.4	79.6	62.9	102.6	147.6	146.4	92.9	94.4	118.3		High	High	High	High	High	High	High	High	High	High	1.157e-05	0.0001241	2.96
FALSE	High	[K].LVVLDAGHGGKDSGALSDKK.[G]	3xTMT6plex [K11; K19; K20]; 1xTMT6plex [N-Term]		2.12297e-07	0	1	1	1	Q0P8Y7	Q0P8Y7 [435-454]	2	2883.71	0	1.292	1.536	0.424	1.474	0.65	0.503	0.631	0.238	150.1	178.5	49.2	171.3	75.5	58.4	73.3	27.7	116.2		High	High	High	High	High	High	High	High	High	High	0	9.974e-08	5.84
FALSE	High	[K].LVVLDAGHGGK.[D]	1xTMT6plex [K11]; 1xTMT6plex [N-Term]		1.21104e-07	0	1	1	2	Q0P8Y7	Q0P8Y7 [435-445]	0	1523.93	0	3.236	1.871	0.763	2.525	1.448	1.487	1.212	2.838	177.8	102.8	41.9	138.7	79.5	81.7	66.6	156	54.9		High	High	High	High	High	High	High	High	High	High	0	5.606e-08	4.4
FALSE	High	[K].LVVLDAGHGGK.[D]	1xTMT6plex [K11]		3.62714e-05	0	1	1	1	Q0P8Y7	Q0P8Y7 [435-445]	0	1294.77	0	0.139	1.711	1.471	0.573	0.217	0.095	0.491	0.198	21.2	261.2	224.7	87.5	33.1	14.4	75	30.2	152.7		High	High	High	High	High	High	High	High	High	High	0	1.958e-05	3.49
FALSE	High	[K].LVWLHLCECTGCSESLLR.[S]	3xCarbamidomethyl [C7; C9; C12]; 1xTMT6plex [N-Term]		1.82658e-09	0	1	1	1	Q0P8L5	Q0P8L5 [65-82]	0	2462.22	1	0.989	0.624	0.641	0.862	1.13	0.986	1.741	0.929	100	63	64.8	87.2	114.3	99.7	176	93.9	101.1		High	High	High	High	High	High	High	High	High	High	0	7.475e-10	5.49
FALSE	High	[K].LVQASELLKGQLAK.[V]	2xTMT6plex [K9; K14]		1.80307e-06	0	1	1	2	Q9PNE6	Q9PNE6 [15-28]	1	1956.23	0	0.091	0.279	0.89	0.231	0.514	0.165	0.259	0.144	22.9	70.4	224.2	58.1	129.4	41.5	65.3	36.3	251.9		High	High	High	High	High	High	High	High	High	High	0	8.947e-07	5.21
FALSE	High	[K].LVQASELLK.[G]	1xTMT6plex [K9]; 1xTMT6plex [N-Term]		3.7829e-05	0	1	1	2	Q9PNE6	Q9PNE6 [15-23]	0	1458.93	0	0.552	0.465	0.988	0.845	2.433	2.874	1.993	2.13	37.4	31.5	67	57.3	164.9	194.8	135.1	144.3	67.8		High	High	High	High	High	High	High	High	High	High	0	2.06e-05	3.28
FALSE	High	[R].LVPVGKDQLQHVELAR.[D]	1xTMT6plex [K6]; 1xTMT6plex [N-Term]		1.58489e-08	0	1	1	3	Q9PIB4	Q9PIB4 [139-154]	1	2260.35	0	0.704	0.51	0.743	0.88	2.049	2.318	1.343	1.231	58.8	42.6	62	73.5	171.1	193.6	112.1	102.8	83.5		High	High	High	High	High	High	High	High	High	High	0	6.92e-09	5.93
FALSE	High	[K].LVLNSGDKDFR.[A]	1xTMT6plex [K8]; 1xTMT6plex [N-Term]		1.31235e-06	0	1	1	3	Q0P9N3	Q0P9N3 [191-201]	1	1722	0	0.307	0.348	0.424	0.628	1.512	1.696	1.059	1.444	32.8	37.2	45.3	67.1	161.7	181.3	113.2	154.4	106.9		High	High	High	High	High	High	High	High	High	High	1.157e-05	7.624e-05	3.78
FALSE	High	[R].LVLNECTTPSVMYMK.[N]	1xCarbamidomethyl [C6]; 1xTMT6plex [K15]; 1xTMT6plex [N-Term]		3.74345e-06	0	1	1	1	Q0P9C7	Q0P9C7 [112-126]	0	2244.18	0	2.249	1.261	1.23	1.748	1.169	1.38	1.094	1.064	166	93.1	90.7	129	86.3	101.9	80.7	78.5	73.8		High	High	High	High	High	High	High	High	High	High	0	1.89e-06	5.38
FALSE	High	[K].LVLLGPSGSGK.[S]	1xTMT6plex [K11]; 1xTMT6plex [N-Term]		1.61102e-05	0	1	1	6	Q0P9X7	Q0P9X7 [30-40]	0	1485.94	0	1.995	1.449	0.597	1.614	0.996	0.974	1.042	1.173	165.7	120.3	49.5	134	82.7	80.9	86.5	97.4	83		High	High	High	High	High	High	High	High	High	High	0	1.258e-05	3.78
FALSE	High	[K].LVLLGPSGSGK.[S]	1xTMT6plex [K11]		0.000110817	0	1	1	3	Q0P9X7	Q0P9X7 [30-40]	0	1256.78	0	0.413	1.438	0.972	0.676	0.362	0.359	1.9	1.231	44.5	155	104.8	72.9	39	38.7	204.8	132.7	107.8		High	High	High	High	High	High	High	High	High	High	4.965e-05	0.0005326	3.32
FALSE	High	[K].LVLGENLSVPVLHVDSK.[N]	1xTMT6plex [K17]		1.52816e-05	0	1	1	1	Q0PBK6	Q0PBK6 [160-176]	0	2048.2	0																		NoQuanValues	High	High	High	Not Found	High	High	High	High	High	High	0	8.072e-06	4.16
FALSE	High	[K].LVLGEEGPEYKK.[M]	2xTMT6plex [K11; K12]; 1xTMT6plex [N-Term]		3.58248e-08	0	1	1	8	Q0P970	Q0P970 [151-162]	1	2049.22	0	1.244	0.947	0.666	1.39	1.016	0.919	0.98	1.001	122.2	93	65.5	136.5	99.7	90.3	96.2	98.4	98.2		High	High	High	High	High	High	High	High	High	High	0	2.826e-08	5.19
FALSE	High	[K].LVLGEEGPEYKK.[M]	2xTMT6plex [K11; K12]		8.01956e-06	0	1	1	5	Q0P970	Q0P970 [151-162]	1	1820.06	0	0.143	1.085	0.777	0.352	0.18	0.125	0.279	0.193	31.1	236.2	169.1	76.7	39.1	27.2	60.8	42	217.7		High	High	High	High	High	High	High	High	High	High	0	1.597e-05	3.9
FALSE	High	[K].LVLGEEGPEYKK.[M]	1xTMT6plex [K]		0.000100973	0	1	1	3	Q0P970	Q0P970 [151-162]	1	1590.89	0	0.682	0.679	2.527	0.692	1.037	1.133	4.295	2.844	41.2	41	152.7	41.8	62.7	68.5	259.7	171.9	60.5		High	High	High	High	High	High	High	High	High	High	1.157e-05	0.0001612	3.9
FALSE	High	[K].LVLGEEGPEYK.[K]	1xTMT6plex [K11]; 1xTMT6plex [N-Term]		5.2785e-07	0	1	1	4	Q0P970	Q0P970 [151-161]	0	1691.96	0	1.57	1.143	0.481	1.437	1.062	1.068	2.136	1.634	122.5	89.2	37.5	112.1	82.9	83.3	166.7	127.6	78.1		High	High	High	High	High	High	High	High	High	High	0	5.938e-05	4.66
FALSE	High	[K].LVLEVAAHLGDNRVR.[T]	1xTMT6plex [N-Term]		3.87459e-09	0	1	1	6	Q0PC30	Q0PC30 [41-55]	1	1891.11	0	1.342	0.844	0.681	1.078	1.046	1.292	3.159	1.915	97.8	61.5	49.6	78.5	76.2	94.1	230.1	139.5	72.8		High	High	High	High	High	High	High	High	High	High	0	1.62e-09	5.88
FALSE	High	[K].LVLEVAAHLGDNR.[V]	1xTMT6plex [N-Term]		2.88026e-09	0	1	1	5	Q0PC30	Q0PC30 [41-53]	0	1635.94	0	1.411	0.782	0.653	1.011	0.908	0.909	1.206	1.393	136.9	75.9	63.4	98.1	88.1	88.3	117.1	135.2	97.1		High	High	High	High	High	High	High	High	High	High	0	9.643e-09	5.65
FALSE	High	[K].LVLNSVNGGSK.[T]	1xTMT6plex [K11]		2.50924e-05	0	1	1	2	Q0P9E8	Q0P9E8 [40-50]	0	1316.77	0	0.284	0.883	1.6	0.519	0.312	0.207	0.652	0.429	43.4	135	244.7	79.4	47.6	31.6	99.7	65.7	152.9		High	High	High	High	High	High	High	High	High	High	0	1.345e-05	3.26
FALSE	High	[K].LVLEVAAHLGDNR.[V]			1.62911e-07	0	1	1	3	Q0PC30	Q0PC30 [41-53]	0	1406.78	0																		NoQuanLabels	High	High	High	High	High	High	High	High	High	High	0	7.528e-08	3.86
FALSE	High	[K].LVLENPSCLK.[R]	1xCarbamidomethyl [C8]; 1xTMT6plex [K10]		6.66144e-05	0	1	1	1	Q0PAG2	Q0PAG2 [80-89]	0	1401.8	0	0.166	0.739	2.263	0.351	0.434	0.183	0.422	0.314	25.5	113.2	346.9	53.8	66.5	28	64.7	48.1	153.3		High	High	High	High	High	High	High	High	High	High	0	3.69e-05	2.87
FALSE	High	[K].LVLDRLELQEDLLSR.[L]	1xTMT6plex [N-Term]		4.61933e-08	0	1	1	2	Q0PBG7	Q0PBG7 [203-217]	1	2041.19	0	1.586	0.929	0.601	1.153	0.915	0.966	0.498	0.731	170.3	99.8	64.6	123.8	98.2	103.8	53.5	78.5	107.4		High	High	High	High	High	High	High	High	High	High	0	2.064e-08	5.22
FALSE	High	[K].LVLDRLELQEDLLSR.[L]			3.26217e-06	0	1	1	1	Q0PBG7	Q0PBG7 [203-217]	1	1812.02	0																		NoQuanLabels	High	High	High	High	High	High	High	High	High	High	0	1.637e-06	4.14
FALSE	High	[R].LVLDNLKNLK.[A]	2xTMT6plex [K7; K10]; 1xTMT6plex [N-Term]		2.56269e-05	0	1	1	2	Q0P8P1	Q0P8P1 [273-282]	1	1857.21	0	1.125	0.504	0.238	0.527	0.463	0.85	0.283	0.202	195.1	87.3	41.3	91.4	80.2	147.4	49	35.1	173.3		High	High	High	High	High	High	High	High	High	High	0	1.367e-05	3.9
FALSE	High	[R].LVKYLGSYFAVLPK.[T]	TMT6plex [K]; 1xTMT6plex [N-Term]		4.38214e-05	0	1	1	2	Q9PPL8	Q9PPL8 [305-318]	1	2056.26	0	0.642	0.297	0.46	0.496	0.396	0.386	0.925	0.69	109.2	50.4	78.3	84.4	67.4	65.7	157.3	117.3	170.1		High	High	High	High	High	High	High	High	High	High	0	4.45e-05	3.42
FALSE	High	[K].LVKSEPWEK.[V]	2xTMT6plex [K3; K9]; 1xTMT6plex [N-Term]		0.000114301	0	1	1	2	Q0PBP1	Q0PBP1 [62-70]	1	1803.1	0	0.875	0.771	0.509	1.147	2.046	2.036	0.684	0.429	82.9	73.1	48.2	108.7	193.9	192.9	64.8	40.7	94.8		High	High	High	High	High	High	High	High	High	High	1.157e-05	0.0001605	3.36
FALSE	High	[R].LVKQESLQNAMGFNNEGAEK.[L]	2xTMT6plex [K3; K20]; 1xTMT6plex [N-Term]		8.72129e-13	0	1	1	4	Q0PA86	Q0PA86 [109-128]	1	2894.56	0	1.52	0.889	0.549	1.313	1.637	1.73	1.146	0.727	130.2	76.1	47	112.4	140.1	148.1	98.1	62.2	85.6		High	High	High	High	High	High	High	High	High	High	0	2.902e-13	9.49
FALSE	High	[R].LVKQESLQNAMGFNNEGAEK.[L]	1xOxidation [M11]; TMT6plex [K]; 1xTMT6plex [N-Term]		2.99218e-08	0	1	1	2	Q0PA86	Q0PA86 [109-128]	1	2681.4	0	0.171	1.165	0.936	0.57	0.376	0.148	0.829	0.317	27.9	190.3	152.8	93	61.4	24.2	135.4	51.7	163.3		High	High	High	High	High	High	High	High	High	High	0	1.324e-08	6.44
FALSE	High	[R].LVKQESLQNAMGFNNEGAEK.[L]	TMT6plex [K]; 1xTMT6plex [N-Term]		2.5908e-09	0	1	1	12	Q0PA86	Q0PA86 [109-128]	1	2665.4	0	0.151	0.806	0.789	0.48	0.378	0.175	0.438	0.251	30.4	162.4	158.9	96.7	76.2	35.2	88.2	50.6	201.4		High	High	High	High	High	High	High	High	High	High	0	1.076e-09	7.4
FALSE	High	[K].LVKPGEAVGLLSAQSLGEPGTQLTLR.[T]	1xTMT6plex [K3]; 1xTMT6plex [N-Term]		7.8283e-15	0	1	1	8	Q9PI30	Q9PI30 [906-931]	0	3092.81	0	3.046	1.775	0.69	2.527	1.461	1.421	1.254	1.2	190.7	111.2	43.2	158.2	91.5	88.9	78.5	75.1	62.6		High	High	High	High	High	High	High	High	High	High	0	2.298e-15	9.61
FALSE	High	[K].LVKPGEAVGLLSAQSLGEPGTQLTLR.[T]	1xTMT6plex [N-Term]; 1xTMT6plex [K3]		8.77684e-12	0	1	1	14	Q9PI30	Q9PI30 [906-931]	0	2863.65	0	0.358	1.424	0.888	0.773	0.426	0.346	1.259	0.644	45.2	180.1	112.3	97.7	53.9	43.8	159.2	81.4	126.5		High	High	High	High	High	High	High	High	High	High	0	8.424e-12	7.41
FALSE	High	[K].LVLENPSCLK.[R]	1xCarbamidomethyl [C8]; 1xTMT6plex [K10]; 1xTMT6plex [N-Term]		4.16142e-06	0	1	1	3	Q0PAG2	Q0PAG2 [80-89]	0	1630.96	0	1.151	0.915	1.036	1.434	3.337	2.717	2.598	2.091	63.6	50.6	57.3	79.3	184.5	150.2	143.6	115.6	55.3		High	High	High	High	High	High	High	High	High	High	0	2.739e-06	3.77
FALSE	High	[K].LWFVEGEENAR.[K]			3.70421e-05	0	1	1	1	Q9PM68	Q9PM68 [180-190]	0	1349.65	0																		NoQuanLabels	High	High	High	High	High	High	High	High	High	High	0	1.998e-05	3.01
FALSE	High	[K].LVLSDFPHLEK.[L]	1xTMT6plex [K11]; 1xTMT6plex [N-Term]		2.78318e-06	0	1	1	4	Q9PP70	Q9PP70 [97-107]	0	1756.04	0	0.769	1.818	0.609	1.239	0.423	0.33	0.344	0.43	99.3	235	78.7	160.1	54.7	42.7	44.5	55.6	129.3		High	High	High	High	High	High	High	High	High	High	0	1.389e-06	4.19
FALSE	High	[R].LVLSQFNPK.[T]	1xTMT6plex [K9]; 1xTMT6plex [N-Term]		1.66287e-05	0	1	1	2	Q0P8Y7	Q0P8Y7 [227-235]	0	1503.93	0	2.18	1.141	1.114	1.67	1.378	1.44	2.166	2.229	137	71.7	70.1	105	86.6	90.5	136.2	140.1	62.9		High	High	High	High	High	High	High	High	High	High	0	8.729e-06	3.42
FALSE	High	[R].LVPVGKDQLQHVELAR.[D]	1xTMT6plex [K6]		1.34044e-06	0	1	1	3	Q9PIB4	Q9PIB4 [139-154]	1	2031.19	0	0.241	0.54	1.523	0.37	0.479	0.249	0.858	0.355	38.6	86.5	244.1	59.3	76.8	40	137.5	56.9	160.3		High	High	High	High	High	High	High	High	High	High	0	2.13e-06	4.67
FALSE	High	[R].LVPGFEAPCLLTYSCQNR.[S]	2xCarbamidomethyl [C9; C15]; 1xTMT6plex [N-Term]		3.41923e-07	0	1	1	1	Q0PAI0	Q0PAI0 [329-346]	0	2354.18	0	2.169	0.825	0.812	1.187	0.979	1.346	1.313	0.923	184.9	70.4	69.2	101.3	83.5	114.8	112	78.7	85.3		High	High	High	High	High	High	High	High	High	High	0	1.627e-07	5.16
FALSE	High	[R].LVPGFEAPCLLTYSCQNR.[S]	2xCarbamidomethyl [C9; C15]		7.1762e-07	0	1	1	3	Q0PAI0	Q0PAI0 [329-346]	0	2125.02	0																		NoQuanLabels	High	High	High	High	High	High	High	High	High	High	0	3.844e-06	4.66
FALSE	High	[K].LVPEGLEGRVPYVGSLR.[S]	1xTMT6plex [N-Term]		6.62173e-08	0	1	1	2	Q0P9J4	Q0P9J4 [408-424]	1	2070.19	0	1.644	0.828	0.508	1.33	1.534	1.611	1.804	1.241	128.6	64.8	39.8	104.1	120	126.1	141.2	97.1	78.3		High	High	High	High	High	High	High	High	High	High	0	3.01e-08	5.25
FALSE	High	[K].LVPEFKHNK.[E]	2xTMT6plex [K6; K9]; 1xTMT6plex [N-Term]		0.000122849	0	1	1	2	Q0P9D4	Q0P9D4 [579-587]	1	1799.11	0	2.545	1.428	0.624	1.906	1.536	1.754	0.881	0.608	186.5	104.6	45.7	139.7	112.5	128.5	64.6	44.6	73.3		High	High	High	High	High	High	High	High	High	High	3.114e-05	0.0004257	3.28
FALSE	High	[R].LVNVTDPEQKR.[K]	1xTMT6plex [K10]; 1xTMT6plex [N-Term]		7.70838e-05	0	1	1	1	Q9PN49	Q9PN49 [286-296]	1	1757.03	0	4.399	1.451	0.631	2.51	2.093	2.394	0.812	1.008	242.9	80.1	34.8	138.6	115.6	132.2	44.8	55.7	55.2		High	High	High	High	High	High	High	High	High	High	0	4.287e-05	3.64
FALSE	High	[R].LVNVTDPEQK.[R]	1xTMT6plex [K10]; 1xTMT6plex [N-Term]		2.55716e-06	0	1	1	4	Q9PN49	Q9PN49 [286-295]	0	1600.93	0	3.512	1.434	0.665	1.966	1.67	2.291	1.869	1.854	194.4	79.4	36.8	108.8	92.4	126.8	103.4	102.6	55.3		High	High	High	High	High	High	High	High	High	High	0	1.273e-06	3.56
FALSE	High	[R].LVNSLLHFVSKK.[C]	2xTMT6plex [K11; K12]		5.57685e-05	0	1	1	1	Q0PAT1	Q0PAT1 [420-431]	1	1843.16	0	0.46	1.168	2.016	0.937	0.556	0.318	0.811	0.409	53.9	136.9	236.4	109.8	65.2	37.3	95.1	48	117.3		High	High	High	High	High	High	High	High	High	High	0	3.078e-05	3.41
FALSE	High	[R].LVNLNGAGMENR.[A]	1xTMT6plex [N-Term]		5.08132e-08	0	1	1	3	Q0P8A7	Q0P8A7 [805-816]	0	1516.81	0	1.635	0.742	0.779	1.197	2.492	3.068	1.858	1.887	100.4	45.6	47.8	73.5	153	188.4	114.1	115.9	61.4		High	High	High	High	High	High	High	High	High	High	0	6.951e-06	4.81
FALSE	High	[R].LVNLNGAGMENR.[A]			6.35445e-06	0	1	1	2	Q0P8A7	Q0P8A7 [805-816]	0	1287.65	0																		NoQuanLabels	High	High	High	High	High	High	High	High	High	High	0	4.909e-06	3.36
FALSE	High	[K].LVNLGNYNNLGLK.[L]	1xTMT6plex [K13]; 1xTMT6plex [N-Term]		1.04859e-08	0	1	1	2	Q0P9Y9	Q0P9Y9 [78-90]	0	1890.12	0	2.039	0.841	0.975	1.38	0.995	1.226	1.101	1.755	162.2	66.9	77.6	109.8	79.2	97.5	87.6	139.7	79.6		High	High	High	High	High	High	High	High	High	High	0	4.519e-09	5.7
FALSE	High	[K].LVLSNDEMK.[L]	1xTMT6plex [K9]; 1xTMT6plex [N-Term]		3.06521e-05	0	1	1	3	Q0P9U9	Q0P9U9 [132-140]	0	1506.86	0	1.402	1.086	0.568	1.105	1.531	1.518	1.062	1.624	115.8	89.7	46.9	91.3	126.4	125.4	87.7	134.1	82.6		High	High	High	High	High	High	High	High	High	High	1.157e-05	0.000137	3.44
FALSE	High	[K].LVNLGNYNNLGLK.[L]	1xTMT6plex [K13]		1.2241e-05	0	1	1	2	Q0P9Y9	Q0P9Y9 [78-90]	0	1660.96	0	0.34	1.247	0.996	0.969	0.588	0.34	8.396	1.605	19.7	72.5	57.9	56.3	34.2	19.8	488.2	93.3	58.1		High	High	High	High	High	High	High	High	High	High	0	6.414e-06	3.13
FALSE	High	[K].LVNEMLKK.[G]	2xTMT6plex [K7; K8]; 1xTMT6plex [N-Term]		5.87637e-05	0	1	1	1	Q9PMS6	Q9PMS6 [105-112]	1	1662.06	0	2.983	1.527	0.982	1.978	1.585	2.063	1.74	1.944	169.9	87	55.9	112.7	90.3	117.5	99.1	110.7	57		High	High	High	High	High	High	High	High	High	High	0	3.224e-05	3.44
FALSE	High	[K].LVNEMLESAAK.[L]	1xTMT6plex [K11]; 1xTMT6plex [N-Term]		3.49243e-07	0	1	1	1	Q0PB30	Q0PB30 [129-139]	0	1662.95	0	2.192	1.13	0.635	1.75	0.898	0.974	1.786	2.447	154	79.4	44.6	123	63.1	68.4	125.4	171.9	70.3		High	High	High	High	High	High	High	High	High	High	0	1.652e-07	4.11
FALSE	High	[R].LVNELDEKLENQDSQK.[A]	2xTMT6plex [K8; K16]; 1xTMT6plex [N-Term]		3.52961e-07	0	1	1	2	Q0P876	Q0P876 [505-520]	1	2589.43	0	2.304	1.164	0.639	1.762	1.629	1.661	2.608	1.882	141.5	71.5	39.2	108.2	100.1	102.1	160.2	115.6	61.4		High	High	High	High	High	High	High	High	High	High	0	1.103e-06	6.14
FALSE	High	[R].LVNELDEKLENQDSQK.[A]	2xTMT6plex [K8; K16]		6.25679e-05	0	1	1	1	Q0P876	Q0P876 [505-520]	1	2360.27	0	0.318	1.26	0.751	0.698	0.429	0.304	0.826	0.415	47.7	189	112.6	104.7	64.3	45.5	123.8	62.3	150		High	High	High	High	High	High	High	High	High	High	0	3.461e-05	4.86
FALSE	High	[K].LVNEAYEVLSNDEKR.[A]	1xTMT6plex [K14]; 1xTMT6plex [N-Term]		4.03376e-11	0	1	1	3	O85213	O85213 [48-62]	1	2237.22	0	2.943	1.173	0.702	1.88	1.06	1.314	1.592	3.181	178.5	71.1	42.6	114	64.3	79.6	96.5	192.8	60.6		High	High	High	High	High	High	High	High	High	High	0	1.49e-11	8.1
FALSE	High	[K].LVNEAYEVLSNDEKR.[A]	1xTMT6plex [K14]		4.09375e-07	0	1	1	1	O85213	O85213 [48-62]	1	2008.05	0	0.323	1.225	0.784	0.753	0.576	0.426	2.1	0.999	35.5	134.7	86.2	82.8	63.3	46.8	230.9	109.8	109.9		High	High	High	High	High	High	High	High	High	High	0	1.948e-07	5.35
FALSE	High	[K].LVMPELNGKLHGQSMR.[V]	1xTMT6plex [K9]; 1xTMT6plex [N-Term]		8.68326e-07	0	1	1	1	Q0P8L1	Q0P8L1 [216-231]	1	2268.27	0	0.401	0.338	0.235	0.472	0.714	0.511	0.352	0.213	85.2	71.9	49.9	100.3	151.6	108.6	74.7	45.3	212.4		High	High	High	High	High	High	High	High	High	High	0	4.237e-07	4.86
FALSE	High	[K].LVMPELNGK.[L]	1xOxidation [M3]; 1xTMT6plex [K9]; 1xTMT6plex [N-Term]		9.99327e-05	0	1	1	3	Q0P8L1	Q0P8L1 [216-224]	0	1474.87	0	1.075	0.659	0.608	1.008	1.793	1.521	1.368	1.49	92	56.4	52	86.3	153.3	130.1	117	127.4	85.5		High	High	High	High	High	High	High	High	High	High	0.0001273	0.00149	3.11
FALSE	High	[K].LVMPELNGK.[L]	1xTMT6plex [K9]; 1xTMT6plex [N-Term]		9.58768e-05	0	1	1	5	Q0P8L1	Q0P8L1 [216-224]	0	1458.88	1	1.026	0.856	1.038	1.185	1.774	1.844	1.392	3.521	67.7	56.5	68.5	78.2	117.1	121.7	91.9	232.4	66		High	High	High	High	High	High	High	High	High	High	0.008931	0.2194	3.66
FALSE	High	[K].LVMLTDLHLGK.[N]	1xTMT6plex [K11]		9.68755e-05	0	1	1	1	Q9PP77	Q9PP77 [153-163]	0	1468.88	0	0.193	1.592	1.865	0.781	0.307	0.175	0.565	0.322	25.6	210.7	246.8	103.4	40.6	23.2	74.7	42.7	132.3		High	High	High	High	High	High	High	High	High	High	0	5.478e-05	2.77
FALSE	High	[R].LVMLLTNKK.[S]	2xTMT6plex [K8; K9]; 1xTMT6plex [N-Term]		2.56269e-05	0	1	1	1	P41258	P41258 [471-479]	1	1747.15	0	0.956	0.713	0.918	1.039	2.12	2.527	1.4	1.671	69.7	52	67	75.8	154.6	184.2	102.1	121.8	72.9		High	High	High	High	High	High	High	High	High	High	0	1.377e-05	3.53
FALSE	High	[K].LVNGVNLNTTK.[D]	1xTMT6plex [K11]; 1xTMT6plex [N-Term]		2.1006e-07	0	1	1	1	Q0P876	Q0P876 [84-94]	0	1630.99	0	4.427	1.438	0.957	2.423	2.495	2.905	5.639	4.113	156.9	50.9	33.9	85.8	88.4	103	199.8	145.8	35.4		High	High	High	High	High	High	High	High	High	High	0	9.803e-08	4.05
FALSE	High	[K].LWFVEGEENAR.[K]	1xTMT6plex [N-Term]		6.87855e-07	0	1	1	4	Q9PM68	Q9PM68 [180-190]	0	1578.81	0	2.709	1.193	0.697	1.757	1.909	2.072	1.64	2.062	162.1	71.4	41.7	105.1	114.2	124	98.2	123.4	59.8		High	High	High	High	High	High	High	High	High	High	0	5.186e-07	3.84
FALSE	High	[K].LWLASSQKGDEKDR.[V]	2xTMT6plex [K8; K12]		3.47609e-06	0	1	1	1	Q9PNC0	Q9PNC0 [269-282]	2	2091.16	0	0.207	0.651	0.975	0.436	0.507	0.245	0.437	0.239	39.7	124.7	186.8	83.5	97.1	47	83.7	45.8	191.6		High	High	High	High	High	High	High	High	High	High	0	1.757e-06	4.23
FALSE	High	[R].LWLKPDLLNK.[F]	2xTMT6plex [K4; K10]		3.47773e-05	0	1	1	2	Q0PBE4	Q0PBE4 [188-197]	0	1698.07	0	0.297	4.253	2.375	1.839	0.38	0.187	0.363	0.287	24.4	348.6	194.6	150.8	31.1	15.3	29.7	23.6	82		High	High	High	High	High	High	High	High	High	High	0.0002005	0.002198	3.34
FALSE	High	[K].LYKGEYEYEK.[W]	2xTMT6plex [K3; K10]; 1xTMT6plex [N-Term]		6.456e-05	0	1	1	1	Q0PBN3	Q0PBN3 [60-69]	1	2009.12	0	3.944	1.857	0.893	2.611	2.157	2.488	2.012	1.948	187.7	88.4	42.5	124.3	102.7	118.4	95.8	92.7	47.6		High	High	High	High	High	High	High	High	High	High	0	3.587e-05	4.55
FALSE	High	[K].LYKEGLESLKK.[A]	3xTMT6plex [K3; K10; K11]; 1xTMT6plex [N-Term]		1.6817e-07	0	1	1	2	Q0P9J5	Q0P9J5 [30-40]	2	2224.41	0	0.379	0.45	0.565	0.928	2.382	2.359	0.81	0.868	35.1	41.6	52.2	85.8	220.1	217.9	74.9	80.2	92.4		High	High	High	High	High	High	High	High	High	High	0	7.814e-08	4.5
FALSE	High	[K].LYKEGLESLKK.[A]	TMT6plex [K]; 1xTMT6plex [N-Term]		9.90839e-06	0	1	1	4	Q0P9J5	Q0P9J5 [30-40]	2	1995.25	0	0.183	0.493	1.547	0.364	0.508	0.189	0.298	0.224	34.3	92.3	289.7	68.1	95.2	35.4	55.9	42	187.2		High	High	High	High	High	High	High	High	High	High	0	1.359e-05	4.19
FALSE	High	[K].LYKDSQDVKVHCK.[E]	1xCarbamidomethyl [C12]; 3xTMT6plex [K3; K9; K13]		2.32474e-06	0	1	1	2	Q0PBA1	Q0PBA1 [502-514]	2	2307.31	0	0.079	0.641	0.279	0.348	0.208	0.095	0.342	0.151	22.7	183.5	79.9	99.7	59.5	27.1	98	43.2	286.3		High	High	High	High	High	High	High	High	High	High	0	1.163e-06	6.16
FALSE	High	[K].LYKDSQDVK.[V]	2xTMT6plex [K3; K9]; 1xTMT6plex [N-Term]		8.29079e-05	0	1	1	4	Q0PBA1	Q0PBA1 [502-510]	1	1783.06	0	1.954	1.019	0.686	1.563	1.457	1.77	2.217	3.948	112.6	58.7	39.5	90.1	84	102	127.8	227.6	57.6		High	High	High	High	High	High	High	High	High	High	4.965e-05	0.00065	3.24
FALSE	High	[K].LYKDLSPLAK.[L]	2xTMT6plex [K3; K10]; 1xTMT6plex [N-Term]		3.03311e-05	0	1	1	4	Q0PA56	Q0PA56 [185-194]	1	1835.16	0	0.358	0.256	0.33	0.568	0.902	1.407	2.083	2.666	33.7	24.1	31.1	53.4	84.9	132.3	195.9	250.7	94		High	High	High	High	High	High	High	High	High	High	0	1.626e-05	4.37
FALSE	High	[K].LYHNGNVVLEDFVEVGACTTLDR.[A]	1xCarbamidomethyl [C18]; 1xTMT6plex [N-Term]		3.3125e-12	0	1	1	1	Q9PHU0	Q9PHU0 [187-209]	0	2850.43	0	2.198	1.161	0.737	1.77	1.32	1.398	2.947	2.497	131.6	69.5	44.2	106	79.1	83.7	176.5	149.5	59.9		High	High	High	High	High	High	High	High	High	High	0	1.146e-12	7.31
FALSE	High	[K].LYHNGNVVLEDFVEVGACTTLDR.[A]	1xCarbamidomethyl [C18]		6.8068e-12	0	1	1	1	Q9PHU0	Q9PHU0 [187-209]	0	2621.27	0																		NoQuanLabels	High	High	High	High	High	High	High	High	High	High	0	2.415e-12	8.17
FALSE	High	[K].LYHKDQDEK.[M]	2xTMT6plex [K4; K9]; 1xTMT6plex [N-Term]		9.58768e-05	0	1	1	7	Q9PP35	Q9PP35 [340-348]	1	1863.06	0	1.074	2.058	0.479	2.893	2.938	2.72	1.236	1.663	60.2	115.3	26.8	162.1	164.6	152.4	69.3	93.2	56		High	High	High	High	High	High	High	High	High	High	1.157e-05	0.0001462	3.95
FALSE	High	[R].LYHEVPKGGQK.[K]	2xTMT6plex [K7; K11]; 1xTMT6plex [N-Term]		4.03135e-06	0	1	1	6	Q0P851	Q0P851 [221-231]	1	1943.17	0	1.255	1.728	0.358	2.012	0.971	0.94	0.501	0.284	124.8	171.8	35.6	200.1	96.6	93.5	49.9	28.2	99.5		High	High	High	High	High	High	High	High	High	High	0	2.034e-06	4.18
FALSE	High	[K].LYHCPHLEGCECR.[K]	3xCarbamidomethyl [C4; C10; C12]; 1xTMT6plex [N-Term]		1.0071e-06	0	1	1	1	Q6TG07	Q6TG07 [87-99]	0	1959.88	0	0.645	0.641	0.726	0.89	1.266	1.163	2.443	1.186	58.3	57.9	65.6	80.4	114.4	105.1	220.8	107.1	90.4		High	High	High	High	High	High	High	High	High	High	0	4.896e-07	4.41
FALSE	High	[K].LYKLDHLSYDWENELLK.[T]	TMT6plex [K]; 1xTMT6plex [N-Term]		1.14857e-07	0	1	1	2	Q0PBZ4	Q0PBZ4 [271-287]	1	2637.43	0	0.172	0.412	0.663	0.266	0.528	0.377	0.33	0.253	38.7	92.7	149.1	59.8	118.8	84.7	74.3	57	224.9		High	High	High	High	High	High	High	High	High	High	0	5.299e-08	7.16
FALSE	High	[R].LYGRNEANLAPLCLEGQK.[L]	1xCarbamidomethyl [C13]; 1xTMT6plex [K18]; 1xTMT6plex [N-Term]		2.08295e-10	0	1	1	1	P0C630	P0C630 [135-152]	1	2504.37	0	1.721	0.539	0.538	1.012	1.845	2.613	3.326	2.695	101.3	31.7	31.7	59.5	108.6	153.8	195.8	158.6	58.9		High	High	High	High	High	High	High	High	High	High	0	8.072e-11	6.78
FALSE	High	[R].LYGQEYEFFVDPK.[N]	1xTMT6plex [K13]; 1xTMT6plex [N-Term]		5.22289e-07	0	1	1	2	Q0PB53	Q0PB53 [37-49]	0	2093.1	0	4.427	1.362	1.002	2.543	1.931	2.539	2.119	2.826	201.8	62.1	45.7	115.9	88	115.7	96.6	128.8	45.6		High	High	High	High	High	High	High	High	High	High	0	2.497e-07	4.18
FALSE	High	[K].LYGLNMYMGELKPK.[L]	2xTMT6plex [K12; K14]; 1xTMT6plex [N-Term]		3.0369e-09	0	1	1	3	Q0P9Y9	Q0P9Y9 [91-104]	0	2344.34	0	5.023	0.592	0.99	2.472	1.734	2.588	2.45	3.985	217	25.6	42.7	106.8	74.9	111.8	105.8	172.1	43.2		High	High	High	High	High	High	High	High	High	High	0	1.263e-09	6.46
FALSE	High	[K].LYGLNMYMGELKPK.[L]	2xTMT6plex [K12; K14]		4.8774e-06	0	1	1	1	Q0P9Y9	Q0P9Y9 [91-104]	0	2115.17	0	0.656	1.374	0.934	1.101	0.624	0.565	0.615	0.451	80.6	169	114.8	135.3	76.8	69.5	75.6	55.5	123		High	High	High	High	High	High	High	High	High	High	0	2.493e-06	4.51
FALSE	High	[K].LYGLENLDKECK.[L]	1xCarbamidomethyl [C11]; 2xTMT6plex [K9; K12]; 1xTMT6plex [N-Term]		5.50692e-07	0	1	1	1	Q0PA18	Q0PA18 [175-186]	1	2169.22	0	0.694	0.414	0.44	0.888	2.527	2.981	1.049	1.58	54	32.2	34.2	69	196.5	231.8	81.6	122.9	77.8		High	High	High	High	High	High	High	High	High	High	0	2.654e-07	4.05
FALSE	High	[K].LYGKDVFNAYTENGKK.[A]	3xTMT6plex [K4; K15; K16]; 1xTMT6plex [N-Term]		4.76846e-08	0	1	1	2	Q0PBP1	Q0PBP1 [573-588]	2	2763.59	0	1.5	0.669	0.669	1.282	2.209	3.354	1.798	1.892	93.9	41.9	41.9	80.3	138.3	210	112.6	118.5	62.6		High	High	High	High	High	High	High	High	High	High	0	2.133e-08	4.66
FALSE	High	[K].LYGKDVFNAYTENGKK.[A]	TMT6plex [K]; 1xTMT6plex [N-Term]		1.09614e-06	0	1	1	8	Q0PBP1	Q0PBP1 [573-588]	2	2534.42	0	0.177	0.737	1.26	0.491	0.592	0.319	0.527	0.228	29.9	124.4	212.7	82.8	99.9	53.9	89	38.5	168.9		High	High	High	High	High	High	High	High	High	High	0	5.381e-07	6.09
FALSE	High	[K].LYGKDVFNAYTENGK.[K]	2xTMT6plex [K4; K15]; 1xTMT6plex [N-Term]		1.75082e-09	0	1	1	1	Q0PBP1	Q0PBP1 [573-587]	1	2406.33	0	1.858	0.708	0.743	1.432	2.288	3.733	2.057	2.508	102.4	39	40.9	78.9	126.1	205.8	113.4	138.3	55.1		High	High	High	High	High	High	High	High	High	High	0	7.204e-10	6.78
FALSE	High	[K].LYGKDVFNAYTENGK.[K]	TMT6plex [K]; 1xTMT6plex [N-Term]		1.13681e-05	0	1	1	2	Q0PBP1	Q0PBP1 [573-587]	1	2177.16	0	0.234	0.686	1.354	0.549	0.653	0.402	0.589	0.383	36	105.5	208.3	84.5	100.5	61.8	90.6	58.9	153.9		High	High	High	High	High	High	High	High	High	High	0	5.909e-06	5.16
FALSE	High	[K].LYGGTQTLLSHTLK.[N]	1xTMT6plex [K14]; 1xTMT6plex [N-Term]		2.36015e-07	0	1	1	3	Q0P7Q4	Q0P7Q4 [107-120]	0	1990.17	0	1.02	0.428	0.895	0.748	1.564	2.324	6.792	4.172	48.5	20.3	42.5	35.5	74.3	110.4	322.7	198.2	47.5		High	High	High	High	High	High	High	High	High	High	0	1.106e-07	5.69
FALSE	High	[K].LYGGTQTLLSHTLK.[N]	1xTMT6plex [K14]		2.07545e-05	0	1	1	1	Q0P7Q4	Q0P7Q4 [107-120]	0	1761.01	0	0.288	0.434	2.135	0.377	0.695	0.524	0.544	0.439	40.3	60.7	298.6	52.7	97.1	73.2	76.1	61.4	139.8		High	High	High	High	High	High	High	High	High	High	0	1.104e-05	3.61
FALSE	High	[K].LYGDSLQDLELKEGK.[L]	2xTMT6plex [K12; K15]; 1xTMT6plex [N-Term]		1.69606e-09	0	1	1	3	Q0P961	Q0P961 [8-22]	1	2395.37	0	2.136	0.813	0.564	1.35	1.645	2.268	1.324	1.157	156.9	59.7	41.4	99.1	120.8	166.6	97.2	85	73.4		High	High	High	High	High	High	High	High	High	High	0	6.978e-10	6.7
FALSE	High	[R].LYGRNEANLAPLCLEGQK.[L]	1xCarbamidomethyl [C13]; 1xTMT6plex [K18]		1.02866e-06	0	1	1	3	P0C630	P0C630 [135-152]	1	2275.21	0	0.391	0.703	0.654	0.588	0.752	0.556	0.73	0.356	61.4	110.5	102.7	92.4	118.1	87.3	114.6	55.9	157.1		High	High	High	High	High	High	High	High	High	High	0	2.109e-06	5.34
FALSE	High	[K].LYGDSLQDLELK.[E]	1xTMT6plex [K12]		6.2214e-06	0	1	1	1	Q0P961	Q0P961 [8-19]	0	1622.88	0	0.634	1.012	1.204	0.793	0.92	0.671	1.455	0.775	67.5	107.6	128	84.3	97.8	71.3	154.7	82.4	106.3		High	High	High	High	High	High	High	High	High	High	0	3.196e-06	3.13
FALSE	High	[K].LYKLDHLSYDWENELLK.[T]	2xTMT6plex [K3; K17]; 1xTMT6plex [N-Term]		1.66757e-10	0	1	1	3	Q0PBZ4	Q0PBZ4 [271-287]	1	2866.6	0	0.16	0.395	0.318	0.527	1.156	0.54	0.405	0.311	29.9	73.9	59.4	98.5	216.3	101	75.8	58.1	187		High	High	High	High	High	High	High	High	High	High	0	6.458e-11	7.01
FALSE	High	[R].LYKQTTNAVLCEGTGAALALETGLCR.[L]	2xCarbamidomethyl [C11; C25]; 1xTMT6plex [N-Term]; 1xTMT6plex [K3]		6.18792e-12	0	1	1	8	Q0PBA1	Q0PBA1 [222-247]	1	3039.58	0	0.403	0.65	0.52	0.539	0.512	0.398	2.021	0.93	52	83.8	67.2	69.5	66.1	51.4	260.8	120.1	129.1		High	High	High	High	High	High	High	High	High	High	0	4.629e-12	9.06
FALSE	High	[K].LYLYDSGYATLADVR.[A]	1xTMT6plex [N-Term]		1.12214e-09	0	1	1	2	Q0PAV4	Q0PAV4 [272-286]	0	1949.02	0	3.043	1.403	1.117	1.988	1.451	1.852	2.089	2.587	165.7	76.4	60.8	108.2	79	100.8	113.7	140.9	54.4		High	High	High	High	High	High	High	High	High	High	0	4.562e-10	5.34
FALSE	High	[K].LYLYDSGYATLADVR.[A]			1.07317e-06	0	1	1	1	Q0PAV4	Q0PAV4 [272-286]	0	1719.86	0																		NoQuanLabels	High	High	High	High	High	High	High	High	High	High	0	5.229e-07	3.07
FALSE	High	[K].LYLPVDVVAAPACSQDVPMK.[F]	1xCarbamidomethyl [C13]; 1xOxidation [M19]; 1xTMT6plex [K20]; 1xTMT6plex [N-Term]		1.47447e-06	0	1	1	2	Q9PMQ5	Q9PMQ5 [264-283]	0	2647.42	0	0.836	0.835	0.717	1.019	0.969	0.783	2.188	1.079	79.9	79.8	68.4	97.3	92.5	74.8	208.9	103	95.5		High	High	High	High	High	High	High	High	High	High	0	9.513e-06	4.39
FALSE	High	[K].LYLPVDVVAAPACSQDVPMK.[F]	1xCarbamidomethyl [C13]; 1xTMT6plex [K20]		1.65662e-06	0	1	1	2	Q9PMQ5	Q9PMQ5 [264-283]	0	2402.27	0	0.71	1.296	1.267	0.891	0.569	0.485	0.421	0.321	91.8	167.6	163.9	115.2	73.5	62.8	54.4	41.5	129.3		High	High	High	High	High	High	High	High	High	High	0	8.212e-07	4.16
FALSE	High	[K].LYLNQGLDAVGVALEK.[E]	1xTMT6plex [N-Term]; 1xTMT6plex [K16]		7.7619e-08	0	1	1	3	Q0P9Z2	Q0P9Z2 [24-39]	0	1932.1	0	0.351	1.386	2.074	0.836	0.662	0.328	0.75	0.606	39.5	156.1	233.5	94.2	74.5	36.9	84.5	68.2	112.6		High	High	High	High	High	High	High	High	High	High	0	3.535e-08	4.78
FALSE	High	[K].LYLMSLGCNK.[N]	1xCarbamidomethyl [C8]; 1xTMT6plex [K10]; 1xTMT6plex [N-Term]		5.19714e-06	0	1	1	2	Q0P8G1	Q0P8G1 [4-13]	0	1656.92	0	2.143	1.011	0.643	1.466	1.332	1.546	3.745	3.479	117.9	55.6	35.3	80.6	73.3	85	206	191.3	55		High	High	High	High	High	High	High	High	High	High	1.157e-05	9.141e-05	3.75
FALSE	High	[K].LYLKAENLGEDNFLK.[F]	2xTMT6plex [K4; K15]; 1xTMT6plex [N-Term]		6.74929e-10	0	1	1	1	Q0PC82	Q0PC82 [548-562]	1	2454.42	0	2.129	0.764	0.571	1.128	1.075	1.727	0.651	0.825	194.1	69.6	52	102.9	98.1	157.5	59.4	75.2	91.2		High	High	High	High	High	High	High	High	High	High	0	2.713e-10	7.09
FALSE	High	[R].LYLGSEGNLLKPDENNAKR.[V]	2xTMT6plex [K11; K18]; 1xTMT6plex [N-Term]		2.08734e-08	0	1	1	3	Q0PCB8	Q0PCB8 [541-559]	1	2818.6	0	2.105	1.037	0.527	1.509	1.058	1.21	1.978	1.119	164.1	80.8	41.1	117.6	82.5	94.4	154.2	87.3	78		High	High	High	High	High	High	High	High	High	High	0	1.493e-05	6.77
FALSE	High	[R].LYLGSEGNLLKPDENNAKR.[V]	2xTMT6plex [K11; K18]		4.38106e-08	0	1	1	1	Q0PCB8	Q0PCB8 [541-559]	1	2589.44	0	0.119	0.957	0.553	0.558	0.26	0.127	0.255	0.134	26.9	217.3	125.5	126.8	59	28.8	57.9	30.5	227.2		High	High	High	High	High	High	High	High	High	High	0	1.967e-08	5.45
FALSE	High	[R].LYLGSEGNLLKPDENNAK.[R]	2xTMT6plex [K11; K18]; 1xTMT6plex [N-Term]		1.46539e-07	0	1	1	1	Q0PCB8	Q0PCB8 [541-558]	0	2662.5	0	1.606	0.802	0.731	1.367	1.053	1.202	1.737	1.657	129.6	64.7	59	110.3	84.9	97	140.1	133.7	80.7		High	High	High	High	High	High	High	High	High	High	0	6.774e-08	5.86
FALSE	High	[R].LYLGSEGNLLKPDENNAK.[R]	2xTMT6plex [K11; K18]		1.49622e-05	0	1	1	1	Q0PCB8	Q0PCB8 [541-558]	0	2433.34	0	0.202	1.027	0.539	0.562	0.319	0.205	2.799	1.194	23.2	117.8	61.8	64.5	36.6	23.5	321.1	136.9	114.7		High	High	High	High	High	High	High	High	High	High	0	7.852e-06	4.75
FALSE	High	[K].LYKNLALYCPVLYLHR.[V]	1xCarbamidomethyl [C9]; 1xTMT6plex [N-Term]; 1xTMT6plex [K3]		1.84801e-05	0	1	1	2	Q0PAJ1	Q0PAJ1 [30-45]	1	2265.28	0	0.592	0.864	2.666	0.466	0.599	0.434	1.19	0.662	62.9	91.8	283.1	49.5	63.6	46.1	126.5	70.3	106.2		High	High	High	High	High	High	High	High	High	High	0	9.83e-06	4.46
FALSE	High	[K].LYLGLGSLETNSSLLK.[G]	1xTMT6plex [K16]; 1xTMT6plex [N-Term]		5.59674e-06	0	1	1	1	Q0P8N3	Q0P8N3 [204-219]	0	1937.12	0	0.505	1.098	1.111	0.838	0.512	0.402	1.098	0.909	60.8	132.2	133.8	100.9	61.6	48.5	132.3	109.5	120.4		High	High	High	High	High	High	High	High	High	High	0	2.864e-06	4.41
FALSE	High	[K].LYLGELTFTHGAAGEK.[V]	1xTMT6plex [K16]		4.38214e-05	0	1	1	1	Q0P8H6	Q0P8H6 [737-752]	0	1936.04	0	0.345	0.834	1.244	0.506	0.444	0.381	0.677	0.402	53.2	128.6	191.9	78.1	68.5	58.8	104.5	62.1	154.3		High	High	High	High	High	High	High	High	High	High	0	2.394e-05	3.96
FALSE	High	[K].LYLESGANLVK.[E]	1xTMT6plex [K11]; 1xTMT6plex [N-Term]		3.1749e-07	0	1	1	5	Q9PHY1	Q9PHY1 [96-106]	0	1665	0	1.32	0.612	1.025	0.791	1.295	1.846	3.146	7.216	65.1	30.2	50.5	39	63.9	91	155.1	355.9	49.3		High	High	High	High	High	High	High	High	High	High	0	2.71e-07	4.1
FALSE	High	[K].LYLESGANLVK.[E]	1xTMT6plex [K11]		0.000113128	0	1	1	3	Q9PHY1	Q9PHY1 [96-106]	0	1435.84	0	1.925	0.96	1.472	0.708	0.518	0.432	0.638	0.813	204.6	102.1	156.5	75.3	55.1	45.9	67.8	86.4	106.3		High	High	High	High	High	High	High	High	High	High	2.114e-05	0.0002291	2.79
FALSE	High	[K].LYLASDHAGFELK.[E]	1xTMT6plex [K13]; 1xTMT6plex [N-Term]		4.03135e-06	0	1	1	1	Q0P9X4	Q0P9X4 [6-18]	0	1922.08	0	1.095	0.818	0.996	0.988	1.004	1.134	1.833	2.089	90	67.2	81.8	81.2	82.5	93.1	150.5	171.6	82.1		High	High	High	High	High	High	High	High	High	High	0	2.034e-06	5.53
FALSE	High	[K].LYLAGHKGTAGTALVENLQKR.[G]	2xTMT6plex [K7; K20]; 1xTMT6plex [N-Term]		1.54841e-10	0	1	1	1	Q0P8I6	Q0P8I6 [7-27]	2	2927.74	0	2.237	1.027	0.386	1.382	1.261	1.194	0.71	0.351	210.8	96.8	36.4	130.3	118.9	112.6	66.9	33.1	94.3		High	High	High	High	High	High	High	High	High	High	0	5.959e-11	6.4
FALSE	High	[K].LYLAGHKGTAGTALVENLQKR.[G]	2xTMT6plex [K7; K20]		5.19011e-08	0	1	1	1	Q0P8I6	Q0P8I6 [7-27]	2	2698.58	0	0.084	0.859	0.262	0.437	0.255	0.095	0.197	0.055	23.4	238.2	72.8	121.3	70.7	26.4	54.7	15.3	277.3		High	High	High	High	High	High	High	High	High	High	0	2.346e-08	7.68
FALSE	High	[K].LYLAGHKGTAGTALVENLQK.[R]	2xTMT6plex [K7; K20]; 1xTMT6plex [N-Term]		3.3977e-08	0	1	1	2	Q0P8I6	Q0P8I6 [7-26]	1	2771.64	0	1.749	1.112	0.568	1.452	1.311	1.334	1.184	0.548	153.4	97.5	49.9	127.4	115	117.1	103.9	48	87.7		High	High	High	High	High	High	High	High	High	High	0	2.171e-07	6.07
FALSE	High	[K].LYLAGHKGTAGTALVENLQK.[R]	2xTMT6plex [K7; K20]		9.59903e-06	0	1	1	1	Q0P8I6	Q0P8I6 [7-26]	1	2542.48	0	0.234	1.103	0.542	0.603	0.33	0.185	1.174	0.803	35.2	166.2	81.6	90.9	49.8	27.8	176.9	120.9	150.7		High	High	High	High	High	High	High	High	High	High	0	4.991e-06	5.9
FALSE	High	[K].LYLAGHK.[G]	1xTMT6plex [K7]; 1xTMT6plex [N-Term]		7.54948e-05	0	1	1	2	Q0P8I6	Q0P8I6 [7-13]	0	1259.79	0	3.004	1.646	0.937	2.01	1.936	2.249	1.605	1.974	165.3	90.6	51.5	110.6	106.5	123.7	88.3	108.6	55		High	High	High	High	High	High	High	High	High	High	0	4.222e-05	3.41
FALSE	High	[R].LYKVMRPGEPVVK.[D]	2xTMT6plex [K3; K13]; 1xTMT6plex [N-Term]		0.000115486	0	1	1	1	Q46124	Q46124 [379-391]	1	2203.36	0	4.235	1.182	0.632	2.07	1.389	2.045	0.84	0.487	274.6	76.7	41	134.2	90.1	132.6	54.5	31.6	64.8		High	High	High	High	High	High	High	High	High	High	0	6.552e-05	3.99
FALSE	High	[R].LYKQTTNAVLCEGTGAALALETGLCR.[L]	2xCarbamidomethyl [C11; C25]; 1xTMT6plex [K3]; 1xTMT6plex [N-Term]		1.73978e-15	0	1	1	1	Q0PBA1	Q0PBA1 [222-247]	1	3268.74	0	2.476	0.645	0.588	1.306	1.225	1.701	0.801	0.638	214.6	55.9	51	113.3	106.2	147.5	69.5	55.3	86.7		High	High	High	High	High	High	High	High	High	High	0	4.913e-16	9.52
FALSE	High	[K].LYLGELTFTHGAAGEK.[V]	1xTMT6plex [K16]; 1xTMT6plex [N-Term]		4.17277e-09	0	1	1	1	Q0P8H6	Q0P8H6 [737-752]	0	2165.2	0	2.363	0.933	0.855	1.28	0.943	1.49	1.378	2.622	165.3	65.3	59.8	89.6	66	104.3	96.4	183.4	70		High	High	High	High	High	High	High	High	High	High	0	1.757e-09	6.46
FALSE	High	[K].LYMDKDMNMLELNPLLK.[T]	1xOxidation [M]; TMT6plex [K]; 1xTMT6plex [N-Term]		9.59903e-06	0	1	1	5	Q9PHY1	Q9PHY1 [187-203]	1	2555.37	0	0.372	0.527	2.099	0.388	0.539	0.44	0.887	0.676	48.3	68.4	272.7	50.4	70.1	57.2	115.2	87.8	129.9		High	High	High	High	High	High	High	High	High	High	0	4.979e-06	5.45
FALSE	High	[R].LYGDSHMAADFFPR.[V]	1xTMT6plex [N-Term]		1.20338e-08	0	1	1	2	Q0PAQ8	Q0PAQ8 [69-82]	0	1855.9	0	3.063	1.167	0.774	1.884	1.876	2.105	2.19	2.383	167.6	63.9	42.4	103.1	102.7	115.2	119.9	130.4	54.7		High	High	High	High	High	High	High	High	High	High	0	5.214e-09	4.24
FALSE	High	[K].LYFLDSVLDANSGTVK.[A]	1xTMT6plex [K16]; 1xTMT6plex [N-Term]		7.82808e-10	0	1	1	1	Q0PBE3	Q0PBE3 [250-265]	0	2200.23	0	7.183	3.555	1.26	5.878	2.171	2.211	1.368	1.523	247.2	122.3	43.4	202.3	74.7	76.1	47.1	52.4	34.4		High	High	High	High	High	High	High	High	High	High	0	3.15e-10	6.32
FALSE	High	[K].LYDKTYLSVVKGEELVTCPHCGR.[L]	2xCarbamidomethyl [C18; C21]; TMT6plex [K]; 1xTMT6plex [N-Term]		5.34641e-10	0	1	1	4	Q0PAH3	Q0PAH3 [206-228]	2	3182.67	0	0.205	0.453	0.647	0.38	0.604	0.32	0.494	0.23	42.6	94	134.3	78.9	125.5	66.5	102.6	47.7	207.7		High	High	High	High	High	High	High	High	High	High	0	2.123e-10	7.94
FALSE	High	[K].LYDKTYLSVVK.[G]	2xTMT6plex [K4; K11]; 1xTMT6plex [N-Term]		1.60482e-06	0	1	1	3	Q0PAH3	Q0PAH3 [206-216]	1	2016.23	0	1.019	0.684	1.101	1.177	2.167	2.547	2.704	4.486	54.3	36.5	58.7	62.7	115.5	135.8	144.1	239.1	53.3		High	High	High	High	High	High	High	High	High	High	0	4.967e-05	4.21
FALSE	High	[R].LYDKNALKEGVEK.[L]	3xTMT6plex [K4; K8; K13]; 1xTMT6plex [N-Term]		1.34044e-06	0	1	1	3	Q9PN54	Q9PN54 [288-300]	2	2423.47	0	1.062	0.607	0.566	0.95	2.094	2.526	1.221	0.768	88.6	50.6	47.2	79.2	174.6	210.7	101.8	64	83.4		High	High	High	High	High	High	High	High	High	High	0	6.593e-07	4.08
FALSE	High	[K].LYDETFNKNNLK.[F]	2xTMT6plex [K8; K12]; 1xTMT6plex [N-Term]		4.15804e-05	0	1	1	1	Q0P9K1	Q0P9K1 [274-285]	1	2186.24	0	3.739	1.121	1.011	1.696	1.219	2.03	2.086	2.804	201.4	60.4	54.5	91.4	65.7	109.4	112.4	151.1	53.9		High	High	High	High	High	High	High	High	High	High	0	2.25e-05	3.57
FALSE	High	[K].LYDDVEERYEGEK.[F]	1xTMT6plex [K13]; 1xTMT6plex [N-Term]		1.68052e-05	0	1	1	2	Q0PBM2	Q0PBM2 [262-274]	1	2103.06	0	2.912	0.935	0.703	1.506	1.413	2.296	2.443	3.87	153.5	49.3	37.1	79.4	74.5	121	128.7	203.9	52.7		High	High	High	High	High	High	High	High	High	High	0	8.88e-06	4.19
FALSE	High	[R].LYCDSENAQRR.[K]	1xCarbamidomethyl [C3]; 1xTMT6plex [N-Term]		6.09113e-06	0	1	1	1	P41257	P41257 [739-749]	1	1640.8	0	0.9	0.552	0.597	0.918	1.884	2.753	1.214	0.605	77.7	47.7	51.5	79.2	162.7	237.7	104.8	52.2	86.4		High	High	High	High	High	High	High	High	High	High	0	3.13e-06	3.94
FALSE	High	[R].LYCDSENAQR.[R]	1xCarbamidomethyl [C3]; 1xTMT6plex [N-Term]		4.43426e-06	0	1	1	2	P41257	P41257 [739-748]	0	1484.7	0	1.331	0.757	0.814	1.251	2.076	2.962	1.106	1.475	93.8	53.3	57.4	88.2	146.3	208.7	77.9	103.9	70.5		High	High	High	High	High	High	High	High	High	High	0	2.255e-06	3.74
FALSE	High	[R].LYCDSENAQR.[R]	1xCarbamidomethyl [C3]		7.62852e-05	0	1	1	2	P41257	P41257 [739-748]	0	1255.54	0																		NoQuanLabels	High	High	High	High	High	High	High	High	High	High	0	4.246e-05	2.59
FALSE	High	[K].LYANEGLAQVLFLQGDEKCDTTYK.[D]	1xCarbamidomethyl [C19]; 2xTMT6plex [K18; K24]		3.29954e-05	0	1	1	1	Q9PN07	Q9PN07 [144-167]	1	3234.68	0	0.323	0.65	0.781	0.472	0.573	0.397	1.534	1.226	41.8	84.1	101	61.1	74.2	51.4	198.5	158.6	129.4		High	High	High	High	High	High	High	High	High	High	0	1.78e-05	4.94
FALSE	High	[K].LYAGSEHPHTAQLAKEGK.[-]	2xTMT6plex [K15; K18]; 1xTMT6plex [N-Term]		1.01782e-06	0	1	1	1	Q0P8D7	Q0P8D7 [124-141]	1	2624.48	0	1.066	0.787	0.479	1.135	0.691	0.824	1.438	0.889	115.5	85.3	51.8	122.9	74.9	89.3	155.8	96.3	108.3		High	High	High	High	High	High	High	High	High	High	0	4.952e-07	4.89
FALSE	High	[K].LYAGSEHPHTAQLAK.[E]	1xTMT6plex [K15]; 1xTMT6plex [N-Term]		1.64646e-07	0	1	1	16	Q0P8D7	Q0P8D7 [124-138]	0	2081.15	0	0.735	1.951	0.564	1.761	0.783	0.576	0.533	0.408	79.5	211.2	61.1	190.7	84.8	62.4	57.7	44.2	108.3		High	High	High	High	High	High	High	High	High	High	0	7.679e-08	6.06
FALSE	High	[K].LYDKTYLSVVKGEELVTCPHCGR.[L]	2xCarbamidomethyl [C18; C21]; 2xTMT6plex [K4; K11]; 1xTMT6plex [N-Term]		1.18317e-09	0	1	1	2	Q0PAH3	Q0PAH3 [206-228]	2	3411.84	0	0.789	0.411	0.468	0.853	2.023	1.855	0.867	0.649	79.6	41.5	47.2	86.2	204.2	187.2	87.5	65.5	100.9		High	High	High	High	High	High	High	High	High	High	0	4.783e-10	6.5
FALSE	High	[K].LYAGSEHPHTAQLAK.[E]	1xTMT6plex [N-Term]; 1xTMT6plex [K15]		5.74522e-07	0	1	1	7	Q0P8D7	Q0P8D7 [124-138]	0	1851.99	0	0.214	1.727	1.398	0.729	0.332	0.21	0.426	0.265	30.5	246.7	199.7	104.1	47.4	30.1	60.9	37.9	142.8		High	High	High	High	High	High	High	High	High	High	0	2.761e-07	5.48
FALSE	High	[K].LYAEVQTTNLTPGLFGEGR.[L]			2.99218e-08	0	1	1	1	Q0P9M0	Q0P9M0 [223-241]	0	2066.06	0																		NoQuanLabels	High	High	High	High	High	High	High	High	High	High	0	1.323e-08	5.16
FALSE	High	[R].LWVVPPTKMDK.[A]	2xTMT6plex [K8; K11]; 1xTMT6plex [N-Term]		3.23083e-05	0	1	1	4	Q0PA55	Q0PA55 [725-735]	1	2001.22	0	0.33	0.357	0.177	0.585	0.863	1.037	0.465	0.958	51.4	55.7	27.6	91.2	134.6	161.7	72.5	149.3	155.9		High	High	High	High	High	High	High	High	High	High	1.157e-05	7.357e-05	4.24
FALSE	High	[K].LWTMLENEANRDKEPNFEGR.[Y]	1xTMT6plex [K13]; 1xTMT6plex [N-Term]		8.27116e-08	0	1	1	2	Q9PIS2	Q9PIS2 [142-161]	2	2907.48	0	4.282	1.013	0.831	1.863	1.825	3.481	2.225	4.132	186.6	44.2	36.2	81.2	79.5	151.7	97	180	43.6		High	High	High	High	High	High	High	High	High	High	0	4.549e-08	6.59
FALSE	High	[K].LWTMLENEANRDKEPNFEGR.[Y]	1xTMT6plex [K13]		3.82354e-06	0	1	1	3	Q9PIS2	Q9PIS2 [142-161]	2	2678.32	0	0.504	0.892	0.866	0.779	0.693	0.582	0.713	0.481	69.7	123.3	119.8	107.6	95.9	80.4	98.6	66.4	138.2		High	High	High	High	High	High	High	High	High	High	0	2.57e-06	6.08
FALSE	High	[K].LWTMLENEANR.[D]	1xTMT6plex [N-Term]		3.33198e-06	0	1	1	1	Q9PIS2	Q9PIS2 [142-152]	0	1605.83	0	1.814	0.954	1.132	1.017	1.031	1.367	3.034	5.087	99.4	52.2	62	55.7	56.5	74.8	166.1	278.6	54.8		High	High	High	High	High	High	High	High	High	High	0	1.681e-06	4.21
FALSE	High	[K].LWSFLEKLNNEGGADNSALQPVMNGK.[S]	TMT6plex [K]; 1xTMT6plex [N-Term]		3.10191e-09	0	1	1	3	Q0P822	Q0P822 [338-363]	1	3290.72	0	0.528	0.967	0.226	0.79	0.363	0.336	0.552	0.285	94.1	172.4	40.4	140.9	64.7	59.9	98.4	50.8	178.4		High	High	High	High	High	High	High	High	High	High	0	5.946e-07	6.35
FALSE	High	[K].LWNSSQSNLLK.[L]	1xTMT6plex [K11]; 1xTMT6plex [N-Term]		0.000107436	0	1	1	1	Q0P8H7	Q0P8H7 [20-30]	0	1518.85	0	0.352	0.793	1.689	0.616	0.994	0.597	0.704	0.668	42.7	96.3	205.1	74.8	120.7	72.4	85.5	81.1	121.4		High	High	High	High	High	High	High	High	High	High	0	6.06e-05	3.38
FALSE	High	[K].LWNAYLHHDFVKK.[L]	2xTMT6plex [K12; K13]		6.28757e-06	0	1	1	1	Q0PB70	Q0PB70 [14-26]	1	2129.21	0	0.165	0.257	1.82	0.214	0.405	0.273	0.319	0.237	31.7	49.2	349.4	41.1	77.7	52.3	61.3	45.4	191.9		High	High	High	High	High	High	High	High	High	High	0	3.217e-06	3.94
FALSE	High	[K].LWNAYLHHDFVK.[K]	1xTMT6plex [K12]; 1xTMT6plex [N-Term]		6.52379e-07	0	1	1	3	Q0PB70	Q0PB70 [14-25]	0	2001.11	0	0.232	0.319	1.036	0.399	1.31	1.256	1.478	1.333	24.9	34.4	111.5	42.9	141	135.2	159	143.5	107.6		High	High	High	High	High	High	High	High	High	High	0	3.145e-07	4.83
FALSE	High	[K].LWNAYLHHDFVK.[K]	1xTMT6plex [K12]		3.82287e-05	0	1	1	2	Q0PB70	Q0PB70 [14-25]	0	1771.95	0	0.275	0.375	2.023	0.314	0.596	0.468	0.541	0.422	41.1	56.2	302.7	47	89.2	70	81	63.2	149.6		High	High	High	High	High	High	High	High	High	High	0	2.069e-05	3.32
FALSE	High	[R].LWLKPDLLNK.[F]	2xTMT6plex [K4; K10]; 1xTMT6plex [N-Term]		4.38214e-05	0	1	1	2	Q0PBE4	Q0PBE4 [188-197]	0	1927.23	0	7.854	3.729	1.754	4.702	1.719	2.231	3.373	2.666	243.5	115.6	54.4	145.8	53.3	69.2	104.6	82.6	31		High	High	High	High	High	High	High	High	High	High	0	2.396e-05	4.38
FALSE	High	[K].LYAEVQTTNLTPGLFGEGR.[L]	1xTMT6plex [N-Term]		3.35483e-10	0	1	1	1	Q0P9M0	Q0P9M0 [223-241]	0	2295.22	0	2.261	0.801	0.857	1.622	1.377	1.795	3.161	2.822	129.6	45.9	49.2	93	78.9	102.9	181.3	161.8	57.3		High	High	High	High	High	High	High	High	High	High	0	1.318e-10	6.77
FALSE	High	[R].LYGDSHMAADFFPR.[V]			5.18268e-05	0	1	1	2	Q0PAQ8	Q0PAQ8 [69-82]	0	1626.74	0																		NoQuanLabels	High	High	High	High	High	High	High	High	High	High	5.87e-05	0.0007311	2.96
FALSE	High	[K].LYEANKFDKAYELFK.[S]	3xTMT6plex [K6; K9; K15]; 1xTMT6plex [N-Term]		4.71609e-05	0	1	1	1	Q0PB97	Q0PB97 [26-40]	2	2795.62	0	1.533	0.749	0.414	1.396	1.725	2.04	0.687	0.486	137.5	67.2	37.2	125.2	154.8	183	61.7	43.6	89.7		High	High	High	High	High	High	High	High	High	High	0	2.567e-05	4.92
FALSE	High	[K].LYEELLLDENDAK.[T]	1xTMT6plex [K13]; 1xTMT6plex [N-Term]		3.58248e-08	0	1	1	3	Q0P9D4	Q0P9D4 [528-540]	0	2023.1	0	3.734	1.403	1.323	2.24	1.509	2.021	2.014	4.621	169.2	63.6	59.9	101.5	68.3	91.6	91.2	209.4	45.3		High	High	High	High	High	High	High	High	High	High	0	1.6e-08	5.21
FALSE	High	[K].LYFLDSVLDANSGTVK.[A]	1xTMT6plex [K16]		5.53063e-08	0	1	1	3	Q0PBE3	Q0PBE3 [250-265]	0	1971.06	0	0.698	3.139	1.049	1.72	0.513	0.397	0.556	0.639	64.7	290.9	97.2	159.4	47.5	36.8	51.5	59.2	92.7		High	High	High	High	High	High	High	High	High	High	0	5.469e-08	5.01
FALSE	High	[K].LYFCTANTK.[G]	1xCarbamidomethyl [C4]; 1xTMT6plex [K9]; 1xTMT6plex [N-Term]		4.02907e-05	0	1	1	2	Q0PB74	Q0PB74 [43-51]	0	1575.86	0	5.215	1.793	1.149	2.831	2.831	3.355	2.505	4.718	184.8	63.6	40.7	100.3	100.3	118.9	88.8	167.2	35.4		High	High	High	High	High	High	High	High	High	High	0	2.185e-05	3.33
FALSE	High	[K].LYEYQEHLEKK.[L]	2xTMT6plex [K10; K11]; 1xTMT6plex [N-Term]		6.2532e-07	0	1	1	2	Q0PBI7	Q0PBI7 [105-115]	1	2167.24	0	3.682	1.885	0.753	2.599	1.231	1.215	1.099	1.052	228.3	116.9	46.7	161.2	76.3	75.3	68.1	65.2	62		High	High	High	High	High	High	High	High	High	High	0	6.617e-07	4.43
FALSE	High	[K].LYEYQEHLEKK.[L]	2xTMT6plex [K10; K11]		5.57685e-05	0	1	1	3	Q0PBI7	Q0PBI7 [105-115]	1	1938.07	0	0.264	1.51	0.624	0.941	0.34	0.261	0.624	0.305	40.5	231.6	95.7	144.3	52.1	40	95.7	46.7	153.4		High	High	High	High	High	High	High	High	High	High	0	4.063e-05	3.74
FALSE	High	[K].LYEYQEHLEK.[K]	1xTMT6plex [K10]; 1xTMT6plex [N-Term]		1.66287e-05	0	1	1	2	Q0PBI7	Q0PBI7 [105-114]	0	1809.98	0	1.084	1.273	1.266	1.351	1.324	0.879	1.184	0.882	95.2	111.8	111.2	118.7	116.3	77.2	104.1	77.5	87.9		High	High	High	High	High	High	High	High	High	High	0	8.767e-06	3.74
FALSE	High	[K].LYEVPLSKPTSVQVPFYSR.[L]	1xTMT6plex [K8]; 1xTMT6plex [N-Term]		6.74929e-10	0	1	1	2	Q0P942	Q0P942 [190-208]	0	2668.51	0	0.659	0.47	0.755	0.892	2.059	2.397	1.724	2.985	45.8	32.7	52.5	62	143.2	166.7	119.9	207.6	69.5		High	High	High	High	High	High	High	High	High	High	0	2.706e-10	5.52
FALSE	High	[K].LYEVPLSKPTSVQVPFYSR.[L]	1xTMT6plex [K8]		1.7467e-06	0	1	1	2	Q0P942	Q0P942 [190-208]	0	2439.35	0	0.359	0.486	1.458	0.438	0.594	0.376	0.635	0.469	55.6	75.2	225.6	67.9	91.9	58.2	98.2	72.5	154.8		High	High	High	High	High	High	High	High	High	High	0	8.621e-07	4.09
FALSE	High	[K].LYETHKDELK.[L]	2xTMT6plex [K6; K10]; 1xTMT6plex [N-Term]		7.24126e-05	0	1	1	4	Q9PII2	Q9PII2 [145-154]	1	1963.15	0	1.397	0.718	0.66	1.127	1.475	1.904	1.253	2.487	104.6	53.7	49.4	84.4	110.4	142.5	93.8	186.2	74.9		High	High	High	High	High	High	High	High	High	High	1.157e-05	8.07e-05	4.21
FALSE	High	[K].LYENLNFLTPLKEK.[F]	2xTMT6plex [K12; K14]; 1xTMT6plex [N-Term]		2.80794e-08	0	1	1	5	Q0P9V3	Q0P9V3 [213-226]	1	2409.44	0	2.066	0.535	0.781	1.032	1.664	2.457	7.703	2.854	92.5	24	35	46.2	74.5	110	345.1	127.8	44.8		High	High	High	High	High	High	High	High	High	High	0	2.714e-07	6.46
FALSE	High	[K].LYENLNFLTPLKEK.[F]	2xTMT6plex [K12; K14]		8.6358e-06	0	1	1	2	Q0P9V3	Q0P9V3 [213-226]	1	2180.27	0	0.399	0.742	1.289	0.553	0.674	0.476	0.658	0.636	55.9	103.9	180.4	77.5	94.3	66.7	92.2	89.1	140		High	High	High	High	High	High	High	High	High	High	0	4.46e-06	4.45
FALSE	High	[R].LYEMQESER.[L]	1xTMT6plex [N-Term]		4.20193e-05	0	1	1	2	Q9PM63	Q9PM63 [274-282]	0	1413.69	0	1.05	0.581	0.475	1.054	2.005	2.082	1.158	1.705	85	47.1	38.5	85.4	162.5	168.6	93.8	138.1	81		High	High	High	High	High	High	High	High	High	High	0	2.29e-05	3.2
FALSE	High	[K].LYEELLLDENDAK.[T]	1xTMT6plex [K13]		4.29567e-06	0	1	1	1	Q0P9D4	Q0P9D4 [528-540]	0	1793.94	0	0.705	1.242	1.199	0.879	0.566	0.484	1.927	1.264	68.4	120.7	116.4	85.3	55	47	187.2	122.8	97.1		High	High	High	High	High	High	High	High	High	High	0	2.178e-06	3.35
FALSE	High	[K].LYELSTYFLPVSNEKLDDKELEK.[F]	3xTMT6plex [K15; K19; K23]		4.62601e-06	0	1	1	1	Q0PAI5	Q0PAI5 [226-248]	2	3460.91	0	0.473	1.581	0.379	1.224	0.671	0.485	1.04	1.384	51.7	172.7	41.4	133.7	73.3	52.9	113.7	151.2	109.3		High	High	High	High	High	High	High	High	High	High	0	2.352e-06	6.09
FALSE	High	[R].LYELELMKQQDSANTGEK.[S]	2xTMT6plex [K8; K18]		1.15574e-06	0	1	1	1	Q9PMK5	Q9PMK5 [294-311]	1	2555.34	0	0.298	0.761	0.62	0.581	0.534	0.335	0.298	0.173	58.3	148.9	121.2	113.7	104.4	65.5	58.3	33.8	195.7		High	High	High	High	High	High	High	High	High	High	0	5.665e-07	6.81
FALSE	High	[K].LYELCAQNFK.[G]	1xCarbamidomethyl [C5]; 1xTMT6plex [K10]; 1xTMT6plex [N-Term]		3.47609e-06	0	1	1	4	Q0P9S2	Q0P9S2 [173-182]	0	1743.95	0	1.015	0.494	0.61	0.949	2.134	2.949	1.265	1.954	73.8	36	44.4	69.1	155.2	214.5	92.1	142.2	72.8		High	High	High	High	High	High	High	High	High	High	0	1.756e-06	4.19
FALSE	High	[K].LYELCAQNFK.[G]	1xCarbamidomethyl [C5]; 1xTMT6plex [K10]		7.62852e-05	0	1	1	4	Q0P9S2	Q0P9S2 [173-182]	0	1514.79	0	0.37	0.458	1.196	0.43	0.537	0.302	0.725	0.543	59.8	74.1	193.6	69.6	87	48.9	117.3	87.9	161.8		High	High	High	High	High	High	High	High	High	High	0	4.25e-05	3.13
FALSE	High	[R].LYELAKER.[Y]	1xTMT6plex [K6]; 1xTMT6plex [N-Term]		6.80197e-05	0	1	1	2	Q0PBE5	Q0PBE5 [415-422]	1	1479.89	0	7.531	1.409	1	3.415	1.445	2.352	2.716	1.388	304.5	57	40.4	138.1	58.4	95.1	109.8	56.1	40.4		High	High	High	High	High	High	High	High	High	High	0	3.75e-05	3.7
FALSE	High	[K].LYEKLEDEVYEK.[L]	2xTMT6plex [K4; K12]; 1xTMT6plex [N-Term]		1.0071e-06	0	1	1	3	Q0P8C2	Q0P8C2 [139-150]	1	2245.26	0	0.474	0.78	0.846	0.613	0.732	0.904	0.815	1.161	58.2	95.8	103.9	75.4	89.9	111.1	100.1	142.7	122.9		High	High	High	High	High	High	High	High	High	High	0	4.928e-07	4.39
FALSE	High	[K].LYEHELEYCSYSR.[K]	1xCarbamidomethyl [C9]; 1xTMT6plex [N-Term]		2.33529e-07	0	1	1	1	Q0PAL5	Q0PAL5 [153-165]	0	1977.92	0	0.705	0.585	0.692	0.756	1.327	1.162	1.631	1.531	67.5	56.1	66.3	72.5	127.2	111.4	156.3	146.8	95.9		High	High	High	High	High	High	High	High	High	High	0	1.092e-07	4.63
FALSE	High	[K].LYEGVNTHEGVMGVLTYMR.[T]	1xTMT6plex [N-Term]		1.93411e-10	0	1	1	2	Q9PLZ2	Q9PLZ2 [282-300]	0	2398.21	0	3.778	1.05	0.978	2.022	1.631	2.397	4.871	4.35	154	42.8	39.9	82.4	66.5	97.7	198.6	177.3	40.8		High	High	High	High	High	High	High	High	High	High	0	1.23e-10	7.46
FALSE	High	[K].LYEGVNTHEGVMGVLTYMR.[T]			8.0978e-08	0	1	1	2	Q9PLZ2	Q9PLZ2 [282-300]	0	2169.05	0																		NoQuanLabels	High	High	High	High	High	High	High	High	High	High	0	3.673e-08	4.55
FALSE	High	[R].LYEGSLAKNDEVLVMSTDKK.[H]	3xTMT6plex [K8; K19; K20]; 1xTMT6plex [N-Term]		5.34641e-10	0	1	1	1	Q9PNR1	Q9PNR1 [213-232]	2	3156.8	0	4.217	1.178	0.585	1.866	1.461	2.42	0.808	0.535	269.7	75.4	37.4	119.4	93.4	154.8	51.7	34.2	64		High	High	High	High	High	High	High	High	High	High	0	2.128e-10	5.19
FALSE	High	[K].LYEGGFEVELSR.[E]	1xTMT6plex [N-Term]		9.39212e-08	0	1	1	1	Q0P938	Q0P938 [46-57]	0	1627.85	0	1.728	0.796	0.547	1.047	1.532	1.841	1.983	2.343	121.3	55.9	38.4	73.5	107.6	129.3	139.3	164.5	70.2		High	High	High	High	High	High	High	High	High	High	0	4.32e-08	3.94
FALSE	High	[K].LYEGGFEVELSR.[E]			1.82861e-05	0	1	1	1	Q0P938	Q0P938 [46-57]	0	1398.69	0																		NoQuanLabels	High	High	High	High	High	High	High	High	High	High	0	9.702e-06	2.8
FALSE	High	[K].LYELSTYFLPVSNEK.[L]	1xTMT6plex [K15]		4.9181e-05	0	1	1	1	Q0PAI5	Q0PAI5 [226-240]	0	2032.08	0	0.838	1.478	0.712	1.218	0.712	0.503	0.833	0.794	93.2	164.5	79.2	135.5	79.2	56	92.7	88.4	111.3		High	High	High	High	High	High	High	High	High	High	0	2.678e-05	3.61
FALSE	High	[K].MEFDSQNALENAKK.[S]	2xTMT6plex [K13; K14]		1.69208e-06	0	1	1	1	Q0PA68	Q0PA68 [313-326]	1	2083.09	0	0.277	1.783	1.199	1.024	0.453	0.258	0.385	0.231	37.7	242.8	163.3	139.4	61.7	35.2	52.4	31.4	136.2		High	High	High	High	High	High	High	High	High	High	0	8.403e-07	5.33
FALSE	High	[K].MEFDSQNALENAKK.[S]	2xTMT6plex [K13; K14]; 1xTMT6plex [N-Term]		2.29611e-08	0	1	1	1	Q0PA68	Q0PA68 [313-326]	1	2312.25	0	2.386	1.01	0.686	1.909	1.694	1.679	1.153	1.369	166.7	70.5	47.9	133.4	118.3	117.2	80.5	95.6	69.8		High	High	High	High	High	High	High	High	High	High	0	1.012e-08	5.76
FALSE	High	[R].MEFLELSSYTPSEK.[F]	1xTMT6plex [K14]		2.47722e-06	0	1	1	2	O69300	O69300 [494-507]	0	1889.94	0	0.265	1.337	1.241	0.866	0.457	0.242	0.288	0.241	40.2	202.6	188.1	131.3	69.2	36.8	43.6	36.6	151.6		High	High	High	High	High	High	High	High	High	High	0	1.24e-06	4.64
FALSE	High	[K].MLELSTTSMGLDTK.[E]	1xTMT6plex [K14]		7.2146e-06	0	1	1	1	Q0PA77	Q0PA77 [213-226]	0	1755.91	0	0.319	0.646	1.541	0.511	0.723	0.468	1.766	0.785	37	75	178.7	59.3	83.8	54.3	204.8	91	116		High	High	High	High	High	High	High	High	High	High	0	3.722e-06	4.12
FALSE	High	[-].MLELNKLYK.[A]	2xTMT6plex [K6; K9]; 1xTMT6plex [N-Term]		8.20502e-05	0	1	1	1	Q0PA62	Q0PA62 [1-9]	1	1839.14	0	1.386	0.439	0.309	0.809	1.441	2.654	0.739	0.443	135.3	42.8	30.2	78.9	140.7	259	72.2	43.2	97.6		High	High	High	High	High	High	High	High	High	High	0	4.594e-05	3.23
FALSE	High	[-].MLELHENLKK.[L]	2xTMT6plex [K9; K10]		0.000104156	0	1	1	2	Q0P9P1	Q0P9P1 [1-10]	1	1713.01	0	0.517	1.349	1.119	0.743	0.416	0.361	1.114	0.588	64.6	168.5	139.7	92.7	51.9	45.1	139.1	73.5	124.9		High	High	High	High	High	High	High	High	High	High	0	5.881e-05	3.23
FALSE	High	[K].MLELGLNPLCVCFEPSVPTK.[L]	2xCarbamidomethyl [C10; C12]; 1xTMT6plex [K20]		2.69618e-06	0	1	1	1	Q0P8U1	Q0P8U1 [78-97]	0	2533.31	0	0.32	0.716	0.971	0.554	0.587	0.349	1.711	0.81	41.1	91.8	124.6	71.1	75.2	44.8	219.4	103.8	128.2		High	High	High	High	High	High	High	High	High	High	0	1.353e-06	3.98
FALSE	High	[K].MLELDHLYPYSR.[S]	1xTMT6plex [N-Term]		3.29144e-08	0	1	1	2	Q0P897	Q0P897 [554-565]	0	1765.91	0	1.237	0.919	0.739	1.209	1.373	1.213	2.658	2.123	89.3	66.3	53.4	87.2	99.1	87.5	191.8	153.2	72.2		High	High	High	High	High	High	High	High	High	High	0	1.465e-08	4.8
FALSE	High	[K].MLELDHLYPYSR.[S]			4.07161e-05	0	1	1	1	Q0P897	Q0P897 [554-565]	0	1536.75	0																		NoQuanLabels	High	High	High	High	High	High	High	High	High	High	0	2.222e-05	2.86
FALSE	High	[-].MLEFLSQQKPK.[L]	2xTMT6plex [K9; K11]; 1xTMT6plex [N-Term]		2.96571e-06	0	1	1	5	Q6TG09	Q6TG09 [1-11]	0	2036.22	0	4.22	1.349	0.968	2.217	1.966	2.756	1.293	2.39	209.1	66.9	48	109.9	97.4	136.6	64.1	118.5	49.6		High	High	High	High	High	High	High	High	High	High	0	1.489e-06	4.48
FALSE	High	[R].MLEEYQLSK.[F]	1xTMT6plex [K9]; 1xTMT6plex [N-Term]		6.80197e-05	0	1	1	2	Q9PMD2	Q9PMD2 [345-353]	0	1598.89	0	4.631	1.736	0.489	2.461	0.932	1.325	0.984	2.194	264.6	99.2	28	140.6	53.2	75.7	56.2	125.3	57.1		High	High	High	High	High	High	High	High	High	High	0	3.784e-05	3.61
FALSE	High	[K].MLEDELNALSKNEVDQKENK.[L]	3xTMT6plex [K11; K17; K20]; 1xTMT6plex [N-Term]		5.4489e-07	0	1	1	1	Q0P9G9	Q0P9G9 [843-862]	2	3263.8	0	1.061	0.642	0.419	0.856	0.786	0.866	0.888	1.202	123.7	74.8	48.9	99.7	91.7	101	103.6	140.1	116.6		High	High	High	High	High	High	High	High	High	High	0	2.605e-07	5.55
FALSE	High	[-].MLEDDFLKER.[Q]	1xTMT6plex [K8]; 1xTMT6plex [N-Term]		3.62714e-05	0	1	1	1	Q0PAI7	Q0PAI7 [1-10]	1	1753.96	0	4.179	2.114	0.499	3.33	1.847	1.989	0.873	1.038	223	112.8	26.6	177.7	98.5	106.1	46.6	55.4	53.4		High	High	High	High	High	High	High	High	High	High	0	1.959e-05	4.44
FALSE	High	[K].MLEAVSETSDELMEK.[Y]	1xOxidation [M13]; 1xTMT6plex [K15]; 1xTMT6plex [N-Term]		5.02779e-08	0	1	1	3	Q9PI16	Q9PI16 [215-229]	0	2186.1	0	1.182	0.699	0.565	1.172	1.565	1.803	1.518	2.209	90.8	53.7	43.4	90	120.3	138.5	116.7	169.8	76.8		High	High	High	High	High	High	High	High	High	High	0	2.958e-08	5.55
FALSE	High	[K].MLEAVSETSDELMEK.[Y]	1xTMT6plex [K15]; 1xTMT6plex [N-Term]		1.02445e-10	0	1	1	6	Q9PI16	Q9PI16 [215-229]	0	2170.1	1	0.917	0.61	0.535	1.064	1.673	1.971	1.547	2.076	72.4	48.2	42.2	84.1	132.2	155.7	122.2	164	79		High	High	High	High	High	High	High	High	High	High	0	3.902e-11	6.53
FALSE	High	[K].MLEAVSETSDELMEK.[Y]	1xOxidation [M]; 1xTMT6plex [K15]		1.41956e-07	0	1	1	4	Q9PI16	Q9PI16 [215-229]	0	1956.93	0	0.504	0.673	0.948	0.574	0.561	0.43	0.947	0.73	71.2	95.2	133.9	81.2	79.3	60.9	133.9	103.1	141.4		High	High	High	High	High	High	High	High	High	High	0	6.579e-08	4.79
FALSE	High	[K].MLEAVSETSDELMEK.[Y]	1xTMT6plex [N-Term]; 1xTMT6plex [K15]		2.11344e-06	0	1	1	6	Q9PI16	Q9PI16 [215-229]	0	1940.94	1	0.411	0.641	0.953	0.519	0.568	0.447	2.031	1.076	48.4	75.4	112.2	61	66.9	52.6	239.1	126.6	117.7		High	High	High	High	High	High	High	High	High	High	0	1.225e-06	4.93
FALSE	High	[-].MLDVMQLQELLPHR.[Y]			3.40327e-06	0	1	1	1	Q9PIM2	Q9PIM2 [1-14]	0	1722.9	0																		NoQuanLabels	High	High	High	High	High	High	High	High	High	High	0	1.713e-06	3.88
FALSE	High	[-].MLDVALLGGGPAGLSAGLYATR.[G]	1xTMT6plex [N-Term]		7.68039e-13	0	1	1	3	Q0PBZ1	Q0PBZ1 [1-22]	0	2332.29	0	1.033	0.398	0.919	0.688	3.629	3.264	4.186	2.587	52.5	20.2	46.7	35	184.5	165.9	212.8	131.5	50.8		High	High	High	High	High	High	High	High	High	High	0	2.355e-12	6.93
FALSE	High	[-].MLDVALLGGGPAGLSAGLYATR.[G]	1xOxidation [M1]		1.94233e-11	0	1	1	3	Q0PBZ1	Q0PBZ1 [1-22]	0	2119.12	0																		NoQuanLabels	High	High	High	High	High	High	High	High	High	High	0	2.455e-10	7.22
FALSE	High	[R].MLDPNLLGEEHYK.[V]	1xTMT6plex [K13]; 1xTMT6plex [N-Term]		1.15347e-08	0	1	1	9	Q0PC30	Q0PC30 [347-359]	0	2017.08	0	1.786	1.291	0.555	1.615	1.081	1.094	0.698	0.764	162.6	117.6	50.5	147.1	98.4	99.6	63.6	69.6	91		High	High	High	High	High	High	High	High	High	High	0	6.236e-09	5.5
FALSE	High	[R].MLDPNLLGEEHYK.[V]	1xOxidation [M1]; 1xTMT6plex [K13]		1.40434e-05	0	1	1	2	Q0PC30	Q0PC30 [347-359]	0	1803.91	0	1.084	1.237	0.691	1.121	0.696	0.71	1.551	0.949	108	123.2	68.8	111.6	69.3	70.7	154.5	94.5	99.6		High	High	High	High	High	High	High	High	High	High	0	1.306e-05	4.7
FALSE	High	[R].MLDPNLLGEEHYK.[V]	1xTMT6plex [K13]; 1xTMT6plex [N-Term]		3.02917e-06	0	1	1	11	Q0PC30	Q0PC30 [347-359]	0	1787.92	0	0.393	1.213	0.897	0.665	0.4	0.342	0.998	0.553	54.7	168.9	125	92.6	55.7	47.6	139	77.1	139.3		High	High	High	High	High	High	High	High	High	High	0	1.137e-05	4.51
FALSE	High	[K].MLDPLKPSLLTSTAEWTK.[F]	1xOxidation [M1]; 2xTMT6plex [K6; K18]		5.22289e-07	0	1	1	1	Q0PA78	Q0PA78 [388-405]	0	2505.4	0	0.3	0.749	1.23	0.497	0.614	0.43	0.501	0.398	47.3	117.9	193.6	78.1	96.6	67.7	78.8	62.7	157.4		High	High	High	High	High	High	High	High	High	High	0	2.495e-07	4.78
FALSE	High	[K].MLDPLKPSLLTSTAEWTK.[F]	TMT6plex [K]; 1xTMT6plex [N-Term]		1.5941e-05	0	1	1	4	Q0PA78	Q0PA78 [388-405]	0	2489.41	0	0.263	0.647	1.313	0.423	0.502	0.256	0.618	0.463	43.1	106.2	215.4	69.4	82.4	42	101.4	76	164.1		High	High	High	High	High	High	High	High	High	High	0	8.431e-06	5.02
FALSE	High	[R].MLDNVLDLNFYPHRK.[V]	1xTMT6plex [K15]; 1xTMT6plex [N-Term]		4.91206e-10	0	1	1	2	Q0PCA1	Q0PCA1 [522-536]	1	2333.28	0	0.677	0.488	0.598	0.763	1.493	1.439	1.066	1.175	70.1	50.5	61.9	78.9	154.5	148.9	110.3	121.6	103.5		High	High	High	High	High	High	High	High	High	High	0	1.945e-10	6.82
FALSE	High	[K].MLELSTTSMGLDTK.[E]	1xTMT6plex [K14]; 1xTMT6plex [N-Term]		0.000120346	0	1	1	1	Q0PA77	Q0PA77 [213-226]	0	1985.07	0	2.231	0.972	1.07	1.485	2.004	2.665	3.404	5.279	99.8	43.5	47.9	66.5	89.7	119.3	152.3	236.3	44.8		High	High	High	High	High	High	High	High	High	High	0	6.875e-05	4.37
FALSE	High	[K].MLELSTTSMGLDTKEDYER.[A]	1xTMT6plex [K14]		4.87054e-08	0	1	1	1	Q0PA77	Q0PA77 [213-231]	1	2448.18	0	0.201	0.536	0.708	0.369	0.533	0.274	0.417	0.313	41.6	110.9	146.4	76.3	110.3	56.7	86.3	64.7	206.8		High	High	High	High	High	High	High	High	High	High	0	2.201e-08	6.35
FALSE	High	[K].MLELSTTSMGLDTKEDYER.[A]	1xTMT6plex [K14]; 1xTMT6plex [N-Term]		5.33516e-12	0	1	1	1	Q0PA77	Q0PA77 [213-231]	1	2677.35	0	1.138	0.588	0.523	1.054	2.095	2.572	1.058	1.291	90.5	46.7	41.6	83.8	166.6	204.5	84.1	102.6	79.5		High	High	High	High	High	High	High	High	High	High	0	1.865e-12	7.72
FALSE	High	[-].MLELTSEFKPSPDQQEALK.[G]	2xTMT6plex [K9; K19]		1.82227e-06	0	1	1	1	Q9PPM7	Q9PPM7 [1-19]	0	2649.42	0	0.238	1.287	1.072	0.754	0.517	0.24	1.115	0.381	32.4	175.4	146.1	102.8	70.5	32.7	151.9	51.9	136.3		High	High	High	High	High	High	High	High	High	High	0	9.049e-07	6.5
FALSE	High	[K].MLFSSLDENLR.[L]			3.36971e-05	0	1	1	1	Q0P925	Q0P925 [506-516]	0	1324.66	0																		NoQuanLabels	High	High	High	High	High	High	High	High	High	High	0	1.812e-05	2.87
FALSE	High	[R].MLFSGSDQEK.[M]	1xTMT6plex [K10]; 1xTMT6plex [N-Term]		3.1602e-06	0	1	1	4	Q0PB84	Q0PB84 [421-430]	0	1599.85	0	2.686	0.933	1.288	1.523	1.429	1.976	1.798	2.022	165	57.3	79.1	93.5	87.7	121.3	110.4	124.2	61.4		High	High	High	High	High	High	High	High	High	High	0	1.585e-06	3.87
FALSE	High	[K].MLFEATFLNK.[S]	1xTMT6plex [K10]		0.000100973	0	1	1	1	Q0PA90	Q0PA90 [542-551]	0	1442.79	0	0.182	0.715	1.223	0.408	0.336	0.171	0.395	0.378	34.1	133.9	228.9	76.4	62.8	32	73.9	70.8	187.2		High	High	High	High	High	High	High	High	High	High	0	5.708e-05	2.7
FALSE	High	[K].MLFDESASR.[A]	1xTMT6plex [N-Term]		3.29954e-05	0	1	1	2	Q9PNY0	Q9PNY0 [659-667]	0	1284.65	0	3.166	0.941	0.677	1.553	1.338	1.869	2.086	3.362	178.2	52.9	38.1	87.4	75.3	105.2	117.4	189.2	56.3		High	High	High	High	High	High	High	High	High	High	0	2.526e-05	3.37
FALSE	High	[K].MLFCGELMPNK.[Q]	1xCarbamidomethyl [C4]; 1xTMT6plex [K11]; 1xTMT6plex [N-Term]		1.45894e-06	0	1	1	2	Q0P8V0	Q0P8V0 [273-283]	0	1797.95	0	2.529	1.05	1.125	1.451	1.377	2.046	1.575	2.986	150.4	62.4	66.9	86.3	81.9	121.7	93.6	177.5	59.4		High	High	High	High	High	High	High	High	High	High	0	7.177e-07	4.09
FALSE	High	[K].MLEYGVDSMPGGGAELFDEEVRK.[K]	1xTMT6plex [K23]; 1xTMT6plex [N-Term]		1.66056e-14	0	1	1	2	Q0P8P1	Q0P8P1 [158-180]	1	2987.49	0	1.513	0.682	0.601	1.005	1.07	1.367	1.075	1.014	146	65.8	58	97	103.3	131.9	103.7	97.8	96.5		High	High	High	High	High	High	High	High	High	High	0	4.977e-15	8.87
FALSE	High	[-].MLETLLKNENFLHTMQK.[H]	2xTMT6plex [K7; K17]; 1xTMT6plex [N-Term]		5.96358e-06	0	1	1	1	Q0P9F4	Q0P9F4 [1-17]	1	2777.57	0	1.098	0.466	0.609	0.732	1.105	2.421	1.539	1.832	91.5	38.8	50.8	60.9	92.1	201.7	128.2	152.6	83.3		High	High	High	High	High	High	High	High	High	High	0	3.05e-06	5.45
FALSE	High	[R].MLERDDFTKR.[F]	1xTMT6plex [K9]; 1xTMT6plex [N-Term]		5.7547e-05	0	1	1	5	Q9PN27	Q9PN27 [149-158]	2	1768.98	0	1.541	0.755	0.591	1.188	1.784	2.533	1.146	1.173	118.4	58	45.4	91.3	137.1	194.7	88.1	90.1	76.9		High	High	High	High	High	High	High	High	High	High	0	3.153e-05	3.99
FALSE	High	[R].MLEQLGSVDRVDEFLKR.[A]	1xTMT6plex [K16]; 1xTMT6plex [N-Term]		4.71822e-08	0	1	1	9	Q0P7U8	Q0P7U8 [276-292]	2	2493.39	0	2.847	0.972	0.523	1.761	1.128	1.476	1.046	1.644	206.7	70.6	38	127.8	81.9	107.1	75.9	119.4	72.6		High	High	High	High	High	High	High	High	High	High	0	3.41e-07	8.7
FALSE	High	[R].MLEQLGSVDRVDEFLKR.[A]	1xOxidation [M1]; 1xTMT6plex [K16]		4.62601e-06	0	1	1	3	Q0P7U8	Q0P7U8 [276-292]	2	2280.22	0	0.369	1.022	0.557	0.76	0.444	0.375	0.58	0.408	60.2	166.8	90.8	124.1	72.5	61.2	94.6	66.5	163.2		High	High	High	High	High	High	High	High	High	High	4.122e-05	0.0004687	4.6
FALSE	High	[R].MLEQLGSVDRVDEFLKR.[A]	1xTMT6plex [K16]		4.8774e-06	0	1	1	6	Q0P7U8	Q0P7U8 [276-292]	2	2264.23	0	0.164	0.98	0.581	0.638	0.272	0.138	0.269	0.123	35.5	211.9	125.5	137.9	58.7	29.7	58.1	26.5	216.2		High	High	High	High	High	High	High	High	High	High	0	3.594e-05	5.87
FALSE	High	[R].MLDNVLDLNFYPHRK.[V]	1xTMT6plex [K15]		8.01956e-06	0	1	1	2	Q0PCA1	Q0PCA1 [522-536]	1	2104.12	0	0.282	0.528	1.101	0.408	0.451	0.274	0.712	0.446	48.8	91.3	190.5	70.5	78.1	47.4	123.3	77.1	173		High	High	High	High	High	High	High	High	High	High	0	4.127e-06	5.44
FALSE	High	[R].MLEQLGSVDRVDEFLK.[R]	1xTMT6plex [K16]; 1xTMT6plex [N-Term]		6.33372e-10	0	1	1	5	Q0P7U8	Q0P7U8 [276-291]	1	2337.29	0	2.868	1.028	0.611	1.772	1.147	1.613	1.361	2.517	185.5	66.5	39.5	114.6	74.2	104.3	88	162.8	64.7		High	High	High	High	High	High	High	High	High	High	0	1e-07	6.18
FALSE	High	[R].MLEQLGSVDRVDEFLK.[R]	1xTMT6plex [K16]		7.29133e-06	0	1	1	3	Q0P7U8	Q0P7U8 [276-291]	1	2108.13	0	0.24	0.987	0.661	0.734	0.31	0.219	0.358	0.264	45.2	186	124.7	138.5	58.5	41.4	67.5	49.8	188.5		High	High	High	High	High	High	High	High	High	High	0	3.755e-06	4.31
FALSE	High	[R].MLEQLGSVDR.[V]	1xTMT6plex [N-Term]		3.02917e-06	0	1	1	2	Q0P7U8	Q0P7U8 [276-285]	0	1376.74	0	2.317	0.641	0.338	1.306	1.001	1.169	4.366	6.581	111.4	30.8	16.2	62.8	48.1	56.2	209.9	316.4	48.1		High	High	High	High	High	High	High	High	High	High	0	1.525e-06	3.64
FALSE	High	[R].MLEQLGSVDR.[V]			4.1146e-05	0	1	1	1	Q0P7U8	Q0P7U8 [276-285]	0	1147.58	0																		NoQuanLabels	High	High	High	High	High	High	High	High	High	High	0	2.237e-05	2.24
FALSE	High	[K].MLEPFCEANLGK.[G]	1xCarbamidomethyl [C6]; 1xTMT6plex [K12]; 1xTMT6plex [N-Term]		1.1245e-07	0	1	1	3	Q9PN07	Q9PN07 [18-29]	0	1866.99	0	2.054	1.126	1.032	1.562	2.06	2.499	1.184	1.344	133.4	73.1	67	101.4	133.8	162.3	76.9	87.2	64.9		High	High	High	High	High	High	High	High	High	High	0	5.157e-08	4.6
FALSE	High	[K].MLEPFCEANLGK.[G]	1xCarbamidomethyl [C6]; 1xOxidation [M1]; 1xTMT6plex [K12]		6.87332e-05	0	1	1	2	Q9PN07	Q9PN07 [18-29]	0	1653.82	0	0.705	1.146	1.103	0.822	0.64	0.491	1.626	0.858	75.6	123	118.3	88.1	68.7	52.6	174.4	92	107.3		High	High	High	High	High	High	High	High	High	High	1.157e-05	7.327e-05	2.83
FALSE	High	[K].MLEPFCEANLGK.[G]	1xCarbamidomethyl [C6]; 1xTMT6plex [K12]		1.62812e-05	0	1	1	3	Q9PN07	Q9PN07 [18-29]	0	1637.82	0	0.375	0.899	1.484	0.582	0.569	0.366	0.826	0.539	50.9	121.9	201.1	78.9	77.1	49.6	112	73	135.5		High	High	High	High	High	High	High	High	High	High	0	8.583e-06	3.7
FALSE	High	[-].MLENLSASLWTK.[Q]	1xTMT6plex [K12]		4.72498e-06	0	1	1	3	Q0PAZ6	Q0PAZ6 [1-12]	0	1621.88	0	0.27	0.452	1.057	0.351	0.428	0.187	0.628	0.349	51.4	86.1	201.5	67	81.5	35.7	119.6	66.5	190.6		High	High	High	High	High	High	High	High	High	High	0	4.887e-05	3.66
FALSE	High	[K].MLENENLLYLR.[V]	1xTMT6plex [N-Term]		9.05899e-07	0	1	1	2	Q0PB04	Q0PB04 [203-213]	0	1636.89	0	1.256	0.596	0.652	1.015	1.722	2.599	2.407	3.028	79.2	37.6	41.1	64	108.5	163.9	151.7	190.9	63		High	High	High	High	High	High	High	High	High	High	0	4.563e-06	4.45
FALSE	High	[K].MLENENLLYLR.[V]			0.000102023	0	1	1	2	Q0PB04	Q0PB04 [203-213]	0	1407.73	0																		NoQuanLabels	High	High	High	High	High	High	High	High	High	High	0	6.603e-05	3.13
FALSE	High	[-].MLELTSEFKPSPDQQEALKGLVK.[S]	3xTMT6plex [K9; K19; K23]		1.97968e-08	0	1	1	1	Q9PPM7	Q9PPM7 [1-23]	1	3275.85	0	0.413	1.094	0.44	0.699	0.488	0.513	0.648	0.447	64.8	171.4	69	109.5	76.5	80.5	101.6	70.1	156.7		High	High	High	High	High	High	High	High	High	High	0	8.715e-09	7.9
FALSE	High	[-].MLELTSEFKPSPDQQEALK.[G]	2xTMT6plex [K9; K19]; 1xTMT6plex [N-Term]		2.15867e-06	0	1	1	1	Q9PPM7	Q9PPM7 [1-19]	0	2878.58	0	3.587	1.657	0.816	2.521	2.182	2.664	2.359	2.149	170.5	78.8	38.8	119.8	103.7	126.6	112.1	102.1	47.5		High	High	High	High	High	High	High	High	High	High	0	1.071e-06	5.71
FALSE	High	[R].MLEQLGSVDRVDEFLK.[R]	1xOxidation [M1]; 1xTMT6plex [K16]		2.3063e-05	0	1	1	1	Q0P7U8	Q0P7U8 [276-291]	1	2124.12	0																		NoQuanValues	High	High	High	High	High	High	High	High	High	High	0	1.229e-05	4.49
FALSE	High	[R].MLDNVLDLNFYPHR.[K]	1xTMT6plex [N-Term]		1.59496e-07	0	1	1	2	Q0PCA1	Q0PCA1 [522-535]	0	1976.03	0	1.03	0.835	1.014	0.905	1.162	1.06	2.017	1.781	85.8	69.6	84.5	75.4	96.8	88.3	168	148.3	83.3		High	High	High	High	High	High	High	High	High	High	0	8.593e-08	4.86
FALSE	High	[R].MLDNVLDLNFYPHR.[K]			1.43432e-05	0	1	1	1	Q0PCA1	Q0PCA1 [522-535]	0	1746.86	0																		NoQuanLabels	High	High	High	High	High	High	High	High	High	High	0	7.574e-06	3.6
FALSE	High	[K].MLDNNQDMVFLK.[W]	1xTMT6plex [K12]; 1xTMT6plex [N-Term]		5.53063e-08	0	1	1	1	Q0P8Y4	Q0P8Y4 [630-641]	0	1926.02	0	2.821	1.114	0.796	1.81	1.568	2.09	1.833	4.173	147.5	58.3	41.6	94.7	82	109.3	95.9	218.3	52.3		High	High	High	High	High	High	High	High	High	High	0	2.508e-08	4.76
FALSE	High	[-].MKYQENLQK.[Y]	2xTMT6plex [K2; K9]; 1xTMT6plex [N-Term]		5.02229e-05	0	1	1	1	Q0P9E6	Q0P9E6 [1-9]	1	1869.09	0	3.724	1.379	0.934	2.083	1.388	1.961	0.799	0.92	236.2	87.5	59.2	132.1	88	124.4	50.7	58.4	63.4		High	High	High	High	High	High	High	High	High	High	0	2.751e-05	4.28
FALSE	High	[-].MKVLLLKDVK.[A]	3xTMT6plex [K2; K7; K10]; 1xTMT6plex [N-Term]		9.70106e-06	0	1	1	1	Q9PHK8	Q9PHK8 [1-10]	2	2103.41	0	1.659	0.672	0.382	1.03	1.343	2.686	0.898	0.93	140.8	57.1	32.5	87.4	114.1	228	76.3	78.9	84.9		High	High	High	High	High	High	High	High	High	High	0	5.026e-06	3.38
FALSE	High	[-].MKVALLGYGTVGSAVVK.[F]	2xTMT6plex [K2; K17]; 1xTMT6plex [N-Term]		7.55137e-14	0	1	1	2	Q0PBY8	Q0PBY8 [1-17]	1	2380.46	0	2.605	1.067	0.572	1.807	1.705	2.193	0.81	0.509	191.1	78.3	41.9	132.6	125.1	160.9	59.4	37.3	73.4		High	High	High	High	High	High	High	High	High	High	0	2.375e-14	7.91
FALSE	High	[-].MKVALLGYGTVGSAVVK.[F]	TMT6plex [K]; 1xTMT6plex [N-Term]		9.53255e-09	0	1	1	4	Q0PBY8	Q0PBY8 [1-17]	1	2151.3	0	0.38	0.912	0.706	0.718	0.513	0.368	1.025	0.639	54.7	131.1	101.4	103.2	73.7	53	147.3	91.8	143.8		High	High	High	High	High	High	High	High	High	High	0	4.084e-09	6.72
FALSE	High	[-].MKTVGVVLPLYNVEK.[Y]	2xTMT6plex [K2; K15]; 1xTMT6plex [N-Term]		3.72156e-07	0	2	2	1	Q0P8H4; Q0P9B6	Q0P8H4 [1-15]; Q0P9B6 [1-15]	1	2377.45	0	3.84	1.237	0.714	1.792	1.15	1.782	1.112	0.875	256	82.5	47.6	119.5	76.6	118.8	74.1	58.3	66.7	NotUnique	High	High	High	High	High	High	High	High	High	High	0	1.768e-07	5.7
FALSE	High	[-].MKTSLLLLAAGLGTR.[L]	1xTMT6plex [K2]; 1xTMT6plex [N-Term]		1.50603e-06	0	1	1	2	Q9PPA2	Q9PPA2 [1-15]	1	1774.08	0	0.621	0.841	0.686	0.808	0.45	0.646	0.74	1.248	79.4	107.5	87.7	103.3	57.5	82.5	94.7	159.5	127.9		High	High	High	High	High	High	High	High	High	High	0	7.414e-07	4.59
FALSE	High	[-].MKTQMNYAK.[E]	2xTMT6plex [K2; K9]; 1xTMT6plex [N-Term]		0.000100973	0	1	1	2	Q9PI55	Q9PI55 [1-9]	1	1802.03	0	0.877	0.448	0.522	0.837	1.402	2.389	2.964	1.941	63.8	32.5	38	60.8	101.9	173.7	215.5	141.1	72.7		High	High	High	High	High	High	High	High	High	High	2.114e-05	0.0001996	2.81
FALSE	High	[R].MKTLLNSLRDNGNDTALGMDLEPLCAR.[L]	1xCarbamidomethyl [C25]; 1xTMT6plex [K2]; 1xTMT6plex [N-Term]		2.07857e-12	0	1	1	1	Q0PBM2	Q0PBM2 [97-123]	2	3476.81	0	2.77	0.803	0.627	1.003	1.026	1.745	1.686	1.636	202.8	58.8	45.9	73.4	75.1	127.7	123.4	119.8	73.2		High	High	High	High	High	High	High	High	High	High	0	7.152e-13	9.31
FALSE	High	[R].MKTLLNSLRDNGNDTALGMDLEPLCAR.[L]	1xCarbamidomethyl [C25]; 1xOxidation [M1]; 1xTMT6plex [K2]		2.66311e-08	0	1	1	1	Q0PBM2	Q0PBM2 [97-123]	2	3263.64	0	0.941	1.278	0.941	1.122	0.996	0.68	1.813	0.951	87.1	118.3	87.1	103.9	92.2	62.9	167.8	88	92.6		High	High	High	High	High	High	High	High	High	High	0	1.178e-08	5.83
FALSE	High	[R].MKTLLNSLRDNGNDTALGMDLEPLCAR.[L]	1xCarbamidomethyl [C25]; 1xTMT6plex [K2]; 1xTMT6plex [N-Term]		1.45307e-10	0	1	1	2	Q0PBM2	Q0PBM2 [97-123]	2	3247.64	0	0.576	0.734	0.406	0.663	0.477	0.448	0.916	0.506	90.6	115.4	63.8	104.2	74.9	70.5	144	79.5	157.1		High	High	High	High	High	High	High	High	High	High	0	5.608e-11	6.93
FALSE	High	[-].MKTAFLTGASSGFGR.[A]	1xTMT6plex [K2]; 1xTMT6plex [N-Term]		2.48333e-09	0	1	1	3	Q0PA57	Q0PA57 [1-15]	1	1989.1	0	4.291	0.471	0.662	1.521	1.111	2.17	0.747	0.688	305	33.5	47.1	108.1	79	154.3	53.1	48.9	71.1		High	High	High	High	High	High	High	High	High	High	0	1.077e-09	5.44
FALSE	High	[-].MKYTELKDK.[T]	3xTMT6plex [K2; K7; K9]; 1xTMT6plex [N-Term]		5.18268e-05	0	1	1	4	Q9PLX9	Q9PLX9 [1-9]	2	2072.26	0	1.372	1.064	0.84	1.639	2.29	2.392	3.357	4.612	66.5	51.6	40.7	79.4	111	116	162.7	223.6	48.5		High	High	High	High	High	High	High	High	High	High	0.001917	0.02286	3.36
FALSE	High	[-].MKTAFLTGASSGFGR.[A]	1xOxidation [M1]; 1xTMT6plex [K2]		4.43426e-06	0	1	1	3	Q0PA57	Q0PA57 [1-15]	1	1775.93	0	0.921	1.068	0.697	0.968	0.591	0.53	1.188	0.746	107.5	124.7	81.4	113	69	61.9	138.7	87.1	116.7		High	High	High	High	High	High	High	High	High	High	0	2.262e-06	4.77
FALSE	High	[-].MKSVLLGTAGHLDHGK.[T]	TMT6plex [K]; 1xTMT6plex [N-Term]		8.14867e-07	0	1	1	2	Q0P8N0	Q0P8N0 [1-16]	1	2122.22	0	0.384	1.562	0.337	0.884	0.259	0.199	0.232	0.159	68.9	280.3	60.5	158.6	46.4	35.6	41.6	28.5	179.5		High	High	High	High	High	High	High	High	High	High	0	3.969e-07	4.57
FALSE	High	[-].MKSLLFNELKK.[L]	TMT6plex [K]; 1xTMT6plex [N-Term]		2.4569e-05	0	1	1	6	Q9PNC0	Q9PNC0 [1-11]	2	2038.27	0	0.161	0.396	0.199	0.335	0.377	0.32	0.37	0.192	43.1	106.3	53.6	90	101.2	86	99.5	51.7	268.6		High	High	High	High	High	High	High	High	High	High	0	2.144e-05	4.94
FALSE	High	[-].MKSGFVSLLGR.[T]	1xTMT6plex [K2]; 1xTMT6plex [N-Term]		2.25206e-06	0	1	1	1	Q9PHL1	Q9PHL1 [1-11]	1	1652.99	0	5.655	0.977	0.674	1.9	1.541	2.722	1.568	1.186	295.5	51	35.2	99.3	80.5	142.3	81.9	62	52.3		High	High	High	High	High	High	High	High	High	High	0	1.124e-06	3.87
FALSE	High	[-].MKSGFVSLLGR.[T]	1xTMT6plex [N-Term]; 1xTMT6plex [K2]		2.1197e-05	0	1	1	4	Q9PHL1	Q9PHL1 [1-11]	1	1423.83	0	0.547	1.017	0.644	0.846	0.547	0.385	0.83	0.451	78.5	146.1	92.5	121.5	78.6	55.3	119.2	64.8	143.6		High	High	High	High	High	High	High	High	High	High	0	1.121e-05	3.78
FALSE	High	[-].MKQWLSDFK.[L]	2xTMT6plex [K2; K9]; 1xTMT6plex [N-Term]		6.12736e-05	0	1	1	1	Q0PAW6	Q0PAW6 [1-9]	1	1870.09	0	0.803	0.341	0.817	0.685	1.582	2.699	1.586	2.921	58.1	24.7	59.2	49.6	114.5	195.4	114.8	211.4	72.4		High	High	High	High	High	High	High	High	High	High	0	3.377e-05	3.68
FALSE	High	[K].MKQSENENEK.[C]	2xTMT6plex [K2; K10]; 1xTMT6plex [N-Term]		1.92134e-06	0	1	1	1	Q0P9Q9	Q0P9Q9 [33-42]	1	1924.04	0	0.738	0.579	0.5	1.201	2.459	3.041	1.476	2.138	50.6	39.7	34.2	82.3	168.5	208.4	101.2	146.5	68.5		High	High	High	High	High	High	High	High	High	High	0	9.59e-07	4.6
FALSE	High	[-].MKNYYLVDEKR.[K]	2xTMT6plex [K2; K10]; 1xTMT6plex [N-Term]		5.51878e-05	0	1	1	1	Q0P857	Q0P857 [1-11]	2	2146.23	0	3.81	1.254	0.699	2.01	1.158	1.308	1.187	0.939	256.6	84.4	47.1	135.3	78	88.1	80	63.2	67.3		High	High	High	High	High	High	High	High	High	High	0	3.043e-05	3.62
FALSE	High	[-].MKNYYLVDEKR.[K]	1xOxidation [M1]; 2xTMT6plex [K2; K10]		2.56269e-05	0	1	1	1	Q0P857	Q0P857 [1-11]	2	1933.06	0	0.659	1.716	0.515	1.222	0.417	0.373	0.596	0.476	85	221.5	66.4	157.7	53.8	48.2	77	61.4	129.1		High	High	High	High	High	High	High	High	High	High	0	1.365e-05	4.84
FALSE	High	[-].MKNYYLVDEKR.[K]	TMT6plex [K]; 1xTMT6plex [N-Term]		2.05657e-07	0	1	1	6	Q0P857	Q0P857 [1-11]	2	1917.07	0	0.365	1.521	0.58	1.051	0.389	0.296	0.395	0.277	56	233	88.9	161	59.5	45.3	60.6	42.5	153.2		High	High	High	High	High	High	High	High	High	High	0	9.636e-08	5.66
FALSE	High	[-].MKNYYLVDEK.[R]	2xTMT6plex [K2; K10]; 1xTMT6plex [N-Term]		3.40327e-06	0	1	1	1	Q0P857	Q0P857 [1-10]	1	1990.13	0	5.139	1.679	0.658	2.597	1.249	1.826	1.013	1.507	277.5	90.7	35.5	140.2	67.4	98.6	54.7	81.4	54		High	High	High	High	High	High	High	High	High	High	0	1.713e-06	5.03
FALSE	High	[K].MKNYEDLAK.[A]	2xTMT6plex [K2; K9]; 1xTMT6plex [N-Term]		2.07545e-05	0	1	1	5	Q0PBW4	Q0PBW4 [135-143]	1	1799.03	0	0.784	0.637	2.572	1.136	16.253	19.852	3.313	2.988	14.5	11.8	47.7	21.1	301.4	368.1	61.4	55.4	18.5		High	High	High	High	High	High	High	High	High	High	0	1.104e-05	3.33
FALSE	High	[-].MKTAFLTGASSGFGR.[A]	1xTMT6plex [N-Term]; 1xTMT6plex [K2]		3.29144e-08	0	1	1	6	Q0PA57	Q0PA57 [1-15]	1	1759.94	0	0.596	0.807	0.46	0.779	0.501	0.462	1.079	0.279	90	121.8	69.4	117.5	75.6	69.8	162.9	42.1	150.9		High	High	High	High	High	High	High	High	High	High	0	4.002e-08	5.11
FALSE	High	[-].MLFYSYEEFKEDVK.[L]	2xTMT6plex [K10; K14]		4.61819e-05	0	1	1	1	Q0P8N9	Q0P8N9 [1-14]	1	2286.18	0	0.225	0.71	0.766	0.424	0.378	0.187	0.327	0.278	47.2	148.7	160.5	88.8	79.2	39.1	68.4	58.3	209.6		High	High	High	High	High	High	High	High	High	High	0	2.532e-05	4.24
FALSE	High	[K].MLADVLKNQLFHLK.[L]	2xTMT6plex [K7; K14]		1.43432e-05	0	1	1	2	Q0P7V0	Q0P7V0 [239-252]	1	2128.27	0	0.254	1.663	0.356	0.944	0.251	0.292	0.331	0.231	42.9	281.3	60.1	159.6	42.4	49.4	56	39.1	169.1		High	High	High	High	High	High	High	High	High	High	0	7.504e-06	4.03
FALSE	High	[K].MLAHEDYYEALR.[C]	1xTMT6plex [N-Term]		1.92769e-05	0	1	1	4	Q0PC61	Q0PC61 [300-311]	0	1739.86	0	1.278	1.669	0.566	1.367	0.983	0.972	1.612	1.617	103.9	135.7	46	111.2	80	79.1	131.2	131.6	81.4		High	High	High	High	High	High	High	High	High	High	0	1.017e-05	3.37
FALSE	High	[R].MLDLVAATPDTVDSLTKLDLAPEVSVEVR.[A]	1xTMT6plex [K17]; 1xTMT6plex [N-Term]		7.25361e-17	0	1	1	3	Q9PLX0	Q9PLX0 [71-99]	1	3555.96	0	1.647	0.873	0.744	1.357	1.182	1.201	2.011	1.14	132.9	70.4	60	109.5	95.4	96.8	162.3	92	80.7		High	High	High	High	High	High	High	High	High	High	0	1.88e-17	10.69
FALSE	High	[R].MLDLVAATPDTVDSLTKLDLAPEVSVEVR.[A]	1xTMT6plex [K17]		2.20557e-11	0	1	1	1	Q9PLX0	Q9PLX0 [71-99]	1	3326.8	0	0.229	0.942	0.672	0.635	0.359	0.172	0.361	0.241	44.7	183.9	131.1	123.9	70.1	33.6	70.5	47	195.1		High	High	High	High	High	High	High	High	High	High	0	8.026e-12	7.98
FALSE	High	[R].MLDLVAATPDTVDSLTK.[L]	1xOxidation [M1]; 1xTMT6plex [K17]		9.70106e-06	0	1	1	1	Q9PLX0	Q9PLX0 [71-87]	0	2035.08	0	0.692	1.264	0.962	1.002	0.768	0.685	1.602	1.176	68	124.3	94.7	98.6	75.5	67.3	157.5	115.7	98.4		High	High	High	High	High	High	High	High	High	High	0	5.057e-06	4.53
FALSE	High	[R].MLDLVAATPDTVDSLTK.[L]	1xTMT6plex [K17]; 1xTMT6plex [N-Term]		3.07561e-07	0	1	1	5	Q9PLX0	Q9PLX0 [71-87]	0	2019.09	0	0.302	0.975	1.343	0.678	0.589	0.368	0.641	0.973	39.6	127.7	176	88.9	77.1	48.2	84	127.5	131		High	High	High	High	High	High	High	High	High	High	0	4.064e-05	4.52
FALSE	High	[K].MLDLLPDSATYMAK.[R]	1xTMT6plex [K14]		5.2924e-05	0	1	1	1	Q9PIH8	Q9PIH8 [205-218]	0	1797.93	0	0.553	0.973	1.194	0.577	0.485	0.309	0.608	0.418	81.4	143.2	175.6	84.9	71.4	45.5	89.5	61.4	147.1		High	High	High	High	High	High	High	High	High	High	0	2.912e-05	3.69
FALSE	High	[K].MLDLCKNEKDPNLAAFLK.[L]	1xCarbamidomethyl [C5]; TMT6plex [K]; 1xTMT6plex [N-Term]		1.77161e-05	0	1	1	2	Q0PCB8	Q0PCB8 [1475-1492]	2	2807.58	0	0.247	1.045	0.541	0.721	0.307	0.178	0.356	0.209	48.4	204.3	105.8	141	60	34.9	69.5	40.9	195.4		High	High	High	High	High	High	High	High	High	High	0	2.221e-05	5.16
FALSE	High	[K].MLDGVLLLVDAQEGVMPQTK.[F]	1xTMT6plex [K20]; 1xTMT6plex [N-Term]		1.18317e-09	0	1	1	2	Q0PC87	Q0PC87 [90-109]	0	2615.46	0	0.826	0.5	0.693	0.81	1.382	1.571	1.306	1.944	74.1	44.8	62.2	72.6	124	141	117.2	174.4	89.7		High	High	High	High	High	High	High	High	High	High	0	4.814e-10	6.36
FALSE	High	[K].MLDFLLEGDNYK.[Y]	1xTMT6plex [K12]		6.38891e-05	0	1	1	2	Q0P8B5	Q0P8B5 [320-331]	0	1686.86	0	0.267	0.693	0.616	0.475	0.282	0.279	0.36	0.422	54.6	142	126.2	97.4	57.7	57.2	73.6	86.5	204.8		High	High	High	High	High	High	High	High	High	High	0	4.121e-05	3.2
FALSE	High	[K].MLDEAMDELEKHNDTLKGVLPK.[V]	3xTMT6plex [K11; K17; K22]; 1xTMT6plex [N-Term]		2.44676e-08	0	1	1	1	Q0P872	Q0P872 [98-119]	2	3442.91	0	2.733	1.413	0.545	2.13	1.509	1.565	0.704	0.437	204.4	105.6	40.8	159.3	112.8	117	52.7	32.7	74.8		High	High	High	High	High	High	High	High	High	High	0	1.082e-08	7.42
FALSE	High	[K].MLDEAMDELEKHNDTLK.[G]	2xTMT6plex [K11; K17]; 1xTMT6plex [N-Term]		6.64991e-09	0	1	1	1	Q0P872	Q0P872 [98-114]	1	2719.42	0	3.17	1.41	1.011	2.379	1.795	1.806	1.876	2.567	167.7	74.6	53.5	125.9	95	95.5	99.3	135.8	52.9		High	High	High	High	High	High	High	High	High	High	0	2.821e-09	7
FALSE	High	[K].MLDEAMDELEKHNDTLK.[G]	2xTMT6plex [K11; K17]		2.25206e-06	0	1	1	1	Q0P872	Q0P872 [98-114]	1	2490.26	0	0.399	1.553	0.899	0.948	0.618	0.49	0.522	0.463	52.1	202.8	117.4	123.8	80.6	64	68.2	60.5	130.6		High	High	High	High	High	High	High	High	High	High	0	1.128e-06	4.77
FALSE	High	[K].MLAHEDYYEALR.[C]			2.33529e-07	0	1	1	4	Q0PC61	Q0PC61 [300-311]	0	1510.7	0																		NoQuanLabels	High	High	High	High	High	High	High	High	High	High	0	1.613e-05	4.03
FALSE	High	[-].MLCPVCNVDLVMSDR.[S]	2xCarbamidomethyl [C3; C6]; 1xTMT6plex [N-Term]		6.071e-10	0	1	1	4	Q0P992	Q0P992 [1-15]	0	2037.98	0	1.824	0.85	0.623	1.52	2.961	2.59	1.578	1.507	113.6	52.9	38.8	94.6	184.4	161.3	98.3	93.9	62.3		High	High	High	High	High	High	High	High	High	High	0	8.744e-08	5.79
FALSE	High	[K].MLASSYFMQDALSLAK.[L]	1xTMT6plex [K16]; 1xTMT6plex [N-Term]		3.22782e-06	0	1	1	1	Q0PAI5	Q0PAI5 [180-195]	0	2234.2	0	4.089	1.216	0.939	2.241	1.235	1.901	1.621	2.804	215.9	64.2	49.6	118.3	65.2	100.4	85.6	148	52.8		High	High	High	High	High	High	High	High	High	High	0	1.622e-06	4.68
FALSE	High	[R].MLAPVLDELSNDFDGKAK.[L]	1xOxidation [M1]; 2xTMT6plex [K16; K18]		4.02514e-08	0	1	1	1	Q0PBZ0	Q0PBZ0 [34-51]	1	2437.3	0	0.149	0.341	0.876	0.266	0.602	0.248	0.341	0.277	32.8	74.8	192.3	58.4	132.1	54.4	74.8	60.9	219.5		High	High	High	High	High	High	High	High	High	High	0	1.793e-08	6.52
FALSE	High	[R].MLAPVLDELSNDFDGKAK.[L]	2xTMT6plex [K16; K18]		2.06535e-08	0	1	1	6	Q0PBZ0	Q0PBZ0 [34-51]	1	2421.31	0	0.169	0.355	0.922	0.271	0.804	0.421	0.303	0.224	34	71.5	185.7	54.5	161.9	84.8	61.1	45	201.3		High	High	High	High	High	High	High	High	High	High	0	9.093e-09	6.44
FALSE	High	[R].MLAPVLDELSNDFDGKAK.[L]	1xTMT6plex [K]		5.74522e-07	0	1	1	3	Q0PBZ0	Q0PBZ0 [34-51]	1	2192.15	0	1.042	0.704	1.901	0.88	1.13	1.019	3.657	1.875	71	48	129.6	60	77	69.4	249.2	127.8	68.1		High	High	High	High	High	High	High	High	High	High	0	2.754e-07	5.89
FALSE	High	[R].MLAPVLDELSNDFDGK.[A]	1xTMT6plex [K16]; 1xTMT6plex [N-Term]		9.41227e-11	0	1	1	5	Q0PBZ0	Q0PBZ0 [34-49]	0	2222.18	0	0.478	0.448	0.858	0.891	3.295	3.096	2.298	3.379	27.3	25.6	49	50.9	188.4	177	131.4	193.2	57.2		High	High	High	High	High	High	High	High	High	High	0	3.577e-11	6.44
FALSE	High	[R].MLAPVLDELSNDFDGK.[A]	1xOxidation [M1]; 1xTMT6plex [K16]		2.14557e-07	0	1	1	5	Q0PBZ0	Q0PBZ0 [34-49]	0	2009.01	0	0.457	0.51	1.888	0.483	0.906	0.556	1.171	0.892	52.3	58.4	216.1	55.3	103.7	63.7	134	102.1	114.5		High	High	High	High	High	High	High	High	High	High	0	1.053e-06	5.14
FALSE	High	[R].MLAPVLDELSNDFDGK.[A]			1.41956e-07	0	1	1	1	Q0PBZ0	Q0PBZ0 [34-49]	0	1763.85	0																		NoQuanLabels	High	High	High	High	High	High	High	High	High	High	0	6.587e-08	4.59
FALSE	High	[R].MLAPGAVFRR.[D]	1xTMT6plex [N-Term]		3.38321e-07	0	1	1	1	Q9PP34	Q9PP34 [180-189]	1	1346.79	0	3.243	1.042	0.494	2.102	2.347	3.332	1.246	0.864	186.3	59.8	28.3	120.7	134.8	191.4	71.6	49.6	57.4		High	High	High	High	High	High	High	High	High	High	0	1.599e-07	4.25
FALSE	High	[K].MLAPDASETELSFTAVGEGLAPMNTVSTAQALALAKR.[A]	1xTMT6plex [K36]; 1xTMT6plex [N-Term]		2.34533e-13	0	1	1	1	Q0P9M6	Q0P9M6 [58-94]	1	4220.23	0	2.115	0.752	0.668	1.271	0.726	0.817	0.918	0.893	207.9	73.8	65.6	124.9	71.3	80.3	90.2	87.7	98.3		High	High	High	High	High	High	High	High	High	High	0	7.59e-14	9.9
FALSE	High	[K].MLAPDASETELSFTAVGEGLAPMNTVSTAQALALAK.[R]	1xOxidation [M23]; 1xTMT6plex [K36]; 1xTMT6plex [N-Term]		2.54191e-12	0	1	1	1	Q0P9M6	Q0P9M6 [58-93]	0	4080.13	0	2.009	1.073	0.655	1.744	0.846	0.899	3.72	2.305	126.9	67.8	41.3	110.1	53.4	56.8	235	145.6	63.2		High	High	High	High	High	High	High	High	High	High	0	8.761e-13	10.27
FALSE	High	[K].MLAPDASETELSFTAVGEGLAPMNTVSTAQALALAK.[R]	1xTMT6plex [K36]; 1xTMT6plex [N-Term]		6.86479e-14	0	1	1	3	Q0P9M6	Q0P9M6 [58-93]	0	4064.13	0	4.06	1.757	1.148	3.264	1.317	1.391	3.275	5.579	160.3	69.4	45.3	128.9	52	54.9	129.3	220.3	39.5		High	High	High	High	High	High	High	High	High	High	0	2.138e-14	11.81
FALSE	High	[-].MLCPVCNVDLVMSDR.[S]	2xCarbamidomethyl [C3; C6]		1.88108e-06	0	1	1	2	Q0P992	Q0P992 [1-15]	0	1808.82	0																		NoQuanLabels	High	High	High	High	High	High	High	High	High	High	0	9.366e-07	3.99
FALSE	High	[-].MLFYSYEEFKEDVK.[L]	2xTMT6plex [K10; K14]; 1xTMT6plex [N-Term]		6.04529e-09	0	1	1	2	Q0P8N9	Q0P8N9 [1-14]	1	2515.34	0	1.822	0.757	0.49	1.284	1.748	2.206	1.386	2.133	127.8	53.1	34.4	90.1	122.7	154.8	97.2	149.7	70.2		High	High	High	High	High	High	High	High	High	High	0	2.58e-09	5.69
FALSE	High	[-].MLGDMNELLLK.[S]	1xOxidation [M]; 1xTMT6plex [K11]		1.01201e-05	0	1	1	2	Q0PBQ7	Q0PBQ7 [1-11]	0	1521.82	0	0.426	1.748	0.969	0.849	0.402	0.265	0.642	0.57	55.8	229	126.9	111.2	52.6	34.7	84.1	74.7	131		High	High	High	High	High	High	High	High	High	High	0	5.254e-06	3.23
FALSE	High	[-].MLGDMNELLLK.[S]	1xOxidation [M5]; 1xTMT6plex [K11]; 1xTMT6plex [N-Term]		6.12736e-05	0	1	1	3	Q0PBQ7	Q0PBQ7 [1-11]	0	1750.98	0	4.051	1.824	0.516	2.497	1.312	1.328	1.84	1.417	231	104	29.4	142.4	74.8	75.7	104.9	80.8	57		High	High	High	High	High	High	High	High	High	High	0	3.369e-05	2.7
FALSE	High	[K].MLPFLEQNYK.[L]	1xTMT6plex [K10]; 1xTMT6plex [N-Term]		5.59674e-06	0	1	1	1	Q9PMU9	Q9PMU9 [109-118]	0	1740.98	0	1.498	1.048	0.95	1.236	1.021	1.115	1.062	1.506	129.2	90.4	81.9	106.6	88	96.1	91.6	129.9	86.2		High	High	High	High	High	High	High	High	High	High	0	2.85e-06	3.78
FALSE	High	[R].MLNWEPKGENLLK.[L]	2xTMT6plex [K7; K13]; 1xTMT6plex [N-Term]		6.32251e-05	0	1	1	1	Q0P8V5	Q0P8V5 [262-274]	1	2259.31	0	2.213	0.761	0.601	1.367	1.652	2.134	1.112	1.118	166.5	57.3	45.3	102.9	124.3	160.6	83.7	84.1	75.3		High	High	High	High	High	High	High	High	High	High	0	3.497e-05	4.29
FALSE	High	[-].MLNTTLNLPLHHLGVACK.[N]	1xCarbamidomethyl [C17]; 1xTMT6plex [K18]; 1xTMT6plex [N-Term]		2.78318e-06	0	1	1	1	Q0P8V6	Q0P8V6 [1-18]	0	2490.41	0	0.873	0.362	1.219	0.528	0.933	1.094	1.259	0.901	96.2	39.9	134.3	58.1	102.8	120.5	138.7	99.3	110.2		High	High	High	High	High	High	High	High	High	High	0	1.404e-06	5.43
FALSE	High	[-].MLNTTLNLPLHHLGVACK.[N]	1xCarbamidomethyl [C17]; 1xTMT6plex [K18]		3.49243e-07	0	1	1	1	Q0P8V6	Q0P8V6 [1-18]	0	2261.25	0	0.334	0.829	1.275	0.652	0.856	0.533	0.562	0.39	46.8	116	178.5	91.3	119.7	74.6	78.6	54.6	140		High	High	High	High	High	High	High	High	High	High	0	1.651e-07	5.15
FALSE	High	[-].MLNTKEDFLLLLK.[Q]	TMT6plex [K]; 1xTMT6plex [N-Term]		2.56269e-05	0	1	1	2	Q0P823	Q0P823 [1-13]	1	2036.22	0	0.093	0.736	0.972	0.43	0.306	0.097	0.257	0.177	20.5	162.8	215	95.1	67.8	21.5	56.9	39.3	221.2		High	High	High	High	High	High	High	High	High	High	0	1.369e-05	3.83
FALSE	High	[-].MLNQNNQELFKPSKEFSR.[N]	2xTMT6plex [K11; K14]; 1xTMT6plex [N-Term]		6.57985e-09	0	1	1	3	Q9PMD2	Q9PMD2 [1-18]	1	2897.59	0	5.535	1.369	0.606	2.897	1.409	1.788	1.731	0.878	289.4	71.6	31.7	151.5	73.7	93.5	90.5	45.9	52.3		High	High	High	High	High	High	High	High	High	High	0	4.991e-09	7.42
FALSE	High	[-].MLNQNNQELFKPSKEFSR.[N]	1xOxidation [M1]; 2xTMT6plex [K11; K14]		6.80609e-07	0	1	1	1	Q9PMD2	Q9PMD2 [1-18]	1	2684.42	0	0.655	2.216	0.505	1.549	0.47	0.306	0.388	0.203	80.9	273.5	62.3	191.2	58	37.7	47.8	25.1	123.4		High	High	High	High	High	High	High	High	High	High	0	3.27e-07	6.08
FALSE	High	[-].MLNQNNQELFKPSKEFSR.[N]	2xTMT6plex [K11; K14]		3.02404e-08	0	1	1	4	Q9PMD2	Q9PMD2 [1-18]	1	2668.43	0	0.435	1.718	0.519	1.294	0.436	0.285	0.304	0.131	63.9	252.6	76.3	190.2	64.1	42	44.7	19.2	147		High	High	High	High	High	High	High	High	High	High	0	1.339e-08	6.52
FALSE	High	[-].MLNQNNQELFKPSK.[E]	2xTMT6plex [K11; K14]; 1xTMT6plex [N-Term]		2.42531e-06	0	1	1	1	Q9PMD2	Q9PMD2 [1-14]	0	2378.35	0	3.409	1.552	0.654	2.033	0.789	1.048	0.699	1.52	241.5	110	46.3	144	55.9	74.2	49.5	107.7	70.8		High	High	High	High	High	High	High	High	High	High	0	1.217e-06	5.38
FALSE	High	[-].MLNQNNQELFKPSK.[E]	1xOxidation [M1]; 2xTMT6plex [K11; K14]		1.7283e-06	0	1	1	1	Q9PMD2	Q9PMD2 [1-14]	0	2165.18	0	1.042	2.771	0.836	1.87	0.426	0.316	0.902	0.38	98.2	261.4	78.8	176.4	40.2	29.8	85	35.8	94.3		High	High	High	High	High	High	High	High	High	High	0	8.538e-07	5.2
FALSE	High	[-].MLNQNNQELFKPSK.[E]	TMT6plex [K]; 1xTMT6plex [N-Term]		1.7467e-06	0	1	1	3	Q9PMD2	Q9PMD2 [1-14]	0	2149.18	0	0.565	1.953	0.948	1.415	0.539	0.386	0.773	0.445	63.4	219	106.3	158.7	60.5	43.3	86.7	49.9	112.1		High	High	High	High	High	High	High	High	High	High	0	8.625e-07	4.8
FALSE	High	[K].MLPLDSFLTLQR.[S]	1xOxidation [M1]		5.57685e-05	0	1	1	1	Q0PBE4	Q0PBE4 [792-803]	0	1449.78	0																		NoQuanLabels	High	High	High	High	High	High	High	High	High	High	0	3.068e-05	2.26
FALSE	High	[-].MLNPNSALER.[V]	1xTMT6plex [N-Term]		1.29052e-05	0	2	2	1	Q0P8J3; Q0P8J2	Q0P8J3 [1-10]; Q0P8J2 [1-10]	0	1373.74	0	5.212	1.45	0.55	2.337	1.65	2.385	2.074	3.158	236.7	65.9	25	106.1	74.9	108.3	94.2	143.4	45.4	NotUnique	High	High	High	High	High	High	High	High	High	High	0	6.758e-06	3.18
FALSE	High	[-].MLNPNSALER.[V]			9.19817e-05	0	2	2	1	Q0P8J3; Q0P8J2	Q0P8J3 [1-10]; Q0P8J2 [1-10]	0	1144.58	0																		NoQuanLabels	High	High	High	High	High	High	High	High	High	High	0	5.152e-05	2.74
FALSE	High	[-].MLNPLQQSYVANTALNTNRLDKETK.[T]	2xTMT6plex [K22; K25]		1.72503e-08	0	1	1	1	Q0P8F1	Q0P8F1 [1-25]	2	3320.8	0	0.423	0.577	1.214	0.501	0.767	0.432	0.601	0.417	64.2	87.6	184.1	76	116.4	65.5	91.2	63.3	151.7		High	High	High	High	High	High	High	High	High	High	0	7.541e-09	6.5
FALSE	High	[-].MLNLVEKEWQEHQK.[L]	2xTMT6plex [K7; K14]; 1xTMT6plex [N-Term]		3.60517e-07	0	1	1	2	Q9PNE6	Q9PNE6 [1-14]	1	2499.4	0	0.29	0.3	0.55	0.653	2.447	2.883	0.941	1.07	25.8	26.6	48.8	58	217.3	256	83.5	95	88.8		High	High	High	High	High	High	High	High	High	High	0	1.712e-07	6.89
FALSE	High	[-].MLNLVEKEWQEHQK.[L]	2xTMT6plex [K7; K14]		1.08974e-05	0	1	1	2	Q9PNE6	Q9PNE6 [1-14]	1	2270.24	0	0.19	0.318	1.095	0.28	0.535	0.261	0.516	0.284	38.2	63.9	220	56.3	107.4	52.4	103.7	57.1	200.9		High	High	High	High	High	High	High	High	High	High	0	5.668e-06	4.71
FALSE	High	[-].MLNLDKFLELALNASNQASK.[A]	2xTMT6plex [K6; K20]; 1xTMT6plex [N-Term]		0.000119112	0	1	1	1	Q0P7U9	Q0P7U9 [1-20]	1	2907.66	0	1.136	0.842	0.94	1.007	0.889	0.769	2.818	1.49	93.9	69.6	77.7	83.2	73.5	63.5	232.9	123.1	82.6		High	High	High	High	High	High	High	High	High	High	0	6.75e-05	4.05
FALSE	High	[-].MLNKELELFKK.[N]	3xTMT6plex [K4; K10; K11]; 1xTMT6plex [N-Term]		5.11343e-07	0	1	1	3	Q0P8P2	Q0P8P2 [1-11]	2	2309.44	0	4.884	1.449	0.874	2.38	1.58	2.464	0.882	0.994	266.3	79	47.7	129.8	86.1	134.4	48.1	54.2	54.5		High	High	High	High	High	High	High	High	High	High	0	2.453e-07	5.22
FALSE	High	[-].MLNKELELFKK.[N]	3xTMT6plex [K4; K10; K11]		3.26501e-05	0	1	1	1	Q0P8P2	Q0P8P2 [1-11]	2	2080.28	0	0.267	1.524	0.918	0.892	0.405	0.291	0.227	0.212	41.8	239.1	144.1	140	63.6	45.7	35.7	33.2	156.9		High	High	High	High	High	High	High	High	High	High	0	1.768e-05	4.78
FALSE	High	[K].MLNHGLFQEFLK.[E]	1xTMT6plex [K12]; 1xTMT6plex [N-Term]		7.93518e-06	0	1	1	2	Q0P8S4	Q0P8S4 [211-222]	0	1935.09	0	1.296	0.568	0.864	1.037	1.66	2.121	1.918	2.57	89.5	39.2	59.7	71.6	114.7	146.4	132.4	177.5	69.1		High	High	High	High	High	High	High	High	High	High	0	4.105e-06	4.93
FALSE	High	[K].MLNFSKPFER.[L]	1xTMT6plex [K6]; 1xTMT6plex [N-Term]		4.67523e-06	0	1	1	2	P41258	P41258 [307-316]	0	1726.97	0	1.249	0.483	0.669	0.98	2.081	3.33	1.621	2.625	80.1	31	42.9	62.8	133.4	213.5	103.9	168.3	64.1		High	High	High	High	High	High	High	High	High	High	0	2.386e-06	3.83
FALSE	High	[K].MLNFSKPFER.[L]	1xTMT6plex [K6]; 1xTMT6plex [N-Term]		4.86681e-05	0	1	1	2	P41258	P41258 [307-316]	0	1497.81	0	0.152	0.45	1.254	0.327	0.468	0.232	0.304	0.187	31.3	92.5	258.1	67.2	96.4	47.7	62.5	38.4	205.8		High	High	High	High	High	High	High	High	High	High	0	2.667e-05	3.3
FALSE	High	[-].MLNELFNKQK.[T]	2xTMT6plex [K8; K10]; 1xTMT6plex [N-Term]		7.13868e-06	0	1	1	1	Q9PIR0	Q9PIR0 [1-10]	1	1952.16	0	0.859	0.408	0.264	0.665	1.21	2.394	1.094	0.645	90.5	43	27.9	70.1	127.5	252.3	115.3	68	105.4		High	High	High	High	High	High	High	High	High	High	0	3.667e-06	3.82
FALSE	High	[-].MLNPNSALER.[V]	1xOxidation [M1]		0.000116683	0	2	2	1	Q0P8J3; Q0P8J2	Q0P8J3 [1-10]; Q0P8J2 [1-10]	0	1160.57	0																		NoQuanLabels	High	High	High	High	High	High	High	High	High	High	0	6.602e-05	3.04
FALSE	High	[-].MLNDLLSDSLTR.[L]	1xTMT6plex [N-Term]		7.43993e-08	0	1	1	6	Q9PLY5	Q9PLY5 [1-12]	0	1606.87	0	3.745	1.366	0.589	2.407	1.573	1.826	2.029	2.159	201.9	73.6	31.7	129.8	84.8	98.4	109.4	116.4	53.9		High	High	High	High	High	High	High	High	High	High	0	4.157e-08	3.63
FALSE	High	[K].MLPLLEQNK.[N]	1xTMT6plex [K9]; 1xTMT6plex [N-Term]		0.000113128	0	1	1	4	Q0P8E1	Q0P8E1 [937-945]	0	1543.93	0	2.55	1.288	0.708	1.866	1.376	1.627	1.735	2.567	155.9	78.8	43.3	114.1	84.1	99.5	106.1	157	61.2		High	High	High	High	High	High	High	High	High	High	2.114e-05	0.0002864	3.13
FALSE	High	[K].MLPLLEQNKNLK.[A]	1xOxidation [M1]; 2xTMT6plex [K9; K12]		7.39379e-05	0	1	1	1	Q0P8E1	Q0P8E1 [937-948]	1	1915.15	0	0.21	0.774	0.552	0.482	0.315	0.19	0.551	0.293	43.2	159.6	113.8	99.4	64.8	39.1	113.6	60.3	206.1		High	High	High	High	High	High	High	High	High	High	0	4.13e-05	4
FALSE	High	[K].MLTNGDLLAPK.[D]	1xTMT6plex [K11]; 1xTMT6plex [N-Term]		1.18048e-06	0	1	1	2	Q9PPD9	Q9PPD9 [769-779]	0	1630.96	0	0.767	0.582	0.5	0.991	1.62	2.156	2.572	5.839	43.1	32.7	28.1	55.6	91	121.1	144.4	327.9	56.2		High	High	High	High	High	High	High	High	High	High	0	5.808e-07	3.69
FALSE	High	[-].MLTKESLENLSQR.[L]	1xTMT6plex [K4]		9.78843e-05	0	1	1	1	Q9PM37	Q9PM37 [1-13]	1	1777.97	0	0.606	1.165	0.769	1.061	0.706	0.633	1.625	0.996	63.7	122.5	80.9	111.5	74.2	66.6	170.9	104.7	105.1		High	High	High	High	High	High	High	High	High	High	0	5.507e-05	4.16
FALSE	High	[K].MLSVVPMLNGGAMFETGAGGSAPK.[Q]	1xOxidation [M7]; 1xTMT6plex [N-Term]; 1xTMT6plex [K24]		2.05367e-05	0	1	1	2	Q0PAY5	Q0PAY5 [556-579]	0	2567.29	0	0.825	1.187	0.735	1.021	0.657	0.579	1.247	1.438	85.4	123	76.1	105.8	68	60	129.1	148.9	103.6		High	High	High	High	High	High	High	High	High	High	0	1.088e-05	4.18
FALSE	High	[K].MLSPQSLALACAAVGLVGK.[E]	1xCarbamidomethyl [C11]; 1xTMT6plex [K19]; 1xTMT6plex [N-Term]		1.78408e-06	0	1	1	1	Q0PC59	Q0PC59 [502-520]	0	2344.35	0	7.252	2.346	1.42	3.61	0.868	1.317	1.316	3.167	292.7	94.7	57.3	145.7	35	53.1	53.1	127.8	40.4		High	High	High	High	High	High	High	High	High	High	0	8.843e-07	5.66
FALSE	High	[-].MLSPMDMSLLK.[L]	1xOxidation [M1]; 1xTMT6plex [K11]		0.000122849	0	1	1	1	Q0PBA7	Q0PBA7 [1-11]	0	1510.79	0	0.462	1.049	0.784	0.776	0.447	0.364	1.292	0.988	58	131.9	98.6	97.5	56.2	45.7	162.3	124.2	125.7		High	High	High	High	High	High	High	High	High	High	1.157e-05	7.031e-05	2.84
FALSE	High	[K].MLSLGGSVSPK.[E]	1xTMT6plex [K11]; 1xTMT6plex [N-Term]		7.48673e-07	0	1	1	2	Q0P9F5	Q0P9F5 [527-537]	0	1533.91	0	3.186	0.681	0.999	1.201	1.248	2.377	2.785	5.356	152.2	32.6	47.8	57.4	59.6	113.6	133.1	255.9	47.8		High	High	High	High	High	High	High	High	High	High	0	3.616e-07	3.86
FALSE	High	[K].MLSGESFGDAGK.[L]	1xTMT6plex [K12]; 1xTMT6plex [N-Term]		1.95882e-08	0	1	1	3	Q9PN47	Q9PN47 [167-178]	0	1656.87	0	1.598	0.508	0.487	0.853	1.321	2.619	1.94	2.388	113.1	36	34.5	60.4	93.5	185.4	137.4	169	70.8		High	High	High	High	High	High	High	High	High	High	0	4.914e-06	4.37
FALSE	High	[K].MLSGESFGDAGK.[L]	1xOxidation [M1]; 1xTMT6plex [K12]		6.7709e-06	0	1	1	2	Q9PN47	Q9PN47 [167-178]	0	1443.7	0	0.518	0.821	0.733	0.65	0.578	0.57	3.64	6.78	30.5	48.3	43.2	38.3	34	33.6	214.2	399.1	58.9		High	High	High	High	High	High	High	High	High	High	0	3.498e-06	2.92
FALSE	High	[K].MLSGESFGDAGK.[L]	1xTMT6plex [K12]		7.13868e-06	0	1	1	1	Q9PN47	Q9PN47 [167-178]	0	1427.7	0																		NoQuanValues	High	High	High	High	High	High	High	High	High	High	0	3.683e-06	2.91
FALSE	High	[-].MLSADKLWMDGK.[L]	2xTMT6plex [K6; K12]; 1xTMT6plex [N-Term]		3.74335e-05	0	1	1	2	Q0PBN6	Q0PBN6 [1-12]	1	2082.17	0	0.897	0.564	0.767	0.908	2.244	3.594	1.67	1.865	59.7	37.6	51.1	60.5	149.5	239.4	111.3	124.3	66.6		High	High	High	High	High	High	High	High	High	High	0	2.032e-05	3.65
FALSE	High	[K].MLRVDMQSLR.[K]	1xTMT6plex [N-Term]		2.9388e-05	0	1	1	1	Q03470	Q03470 [809-818]	1	1477.82	0	3.93	0.66	0.699	1.191	0.815	1.897	2.022	1.261	262.5	44.1	46.7	79.6	54.4	126.7	135	84.2	66.8		High	High	High	High	High	High	High	High	High	High	0	1.573e-05	4.24
FALSE	High	[K].MLPLLEQNKNLK.[A]	2xTMT6plex [K9; K12]		4.52229e-05	0	1	1	6	Q0P8E1	Q0P8E1 [937-948]	1	1899.15	0	0.127	0.712	0.359	0.372	0.212	0.144	0.357	0.175	33.1	185.3	93.4	96.9	55.2	37.5	92.9	45.4	260.3		High	High	High	High	High	High	High	High	High	High	0	5.05e-05	4.23
FALSE	High	[R].MLREFKVEAEVGQPQVAYR.[E]	1xTMT6plex [K6]; 1xTMT6plex [N-Term]		2.9388e-05	0	1	1	1	Q9PI16	Q9PI16 [464-482]	2	2708.5	0	1.062	0.55	0.483	0.854	1.4	2.927	2.212	1.814	77.7	40.2	35.4	62.4	102.4	214.1	161.8	132.7	73.2		High	High	High	High	High	High	High	High	High	High	0	1.576e-05	6.02
FALSE	High	[-].MLQTCLFPAAGYGTR.[F]	1xCarbamidomethyl [C5]; 1xTMT6plex [N-Term]		2.35524e-09	0	1	1	4	Q0P889	Q0P889 [1-15]	0	1914.98	0	1.48	0.628	0.714	1.118	2.458	3.228	2.477	2.103	87.6	37.2	42.3	66.2	145.5	191.1	146.6	124.5	59.2		High	High	High	High	High	High	High	High	High	High	0	5.327e-09	5.67
FALSE	High	[-].MLQTCLFPAAGYGTR.[F]	1xCarbamidomethyl [C5]		2.53023e-06	0	1	1	2	Q0P889	Q0P889 [1-15]	0	1685.81	0																		NoQuanLabels	High	High	High	High	High	High	High	High	High	High	0	3.057e-06	4.61
FALSE	High	[R].MLQEAVDALFDNGRR.[A]	1xTMT6plex [N-Term]		5.01722e-10	0	1	1	1	Q9PI30	Q9PI30 [320-334]	1	1964.02	0	6.531	1.809	0.861	3.504	2.189	2.675	1.419	2.085	266.3	73.8	35.1	142.9	89.3	109.1	57.9	85	40.8		High	High	High	High	High	High	High	High	High	High	0	2.003e-10	6.84
FALSE	High	[R].MLQEAVDALFDNGRR.[A]	1xOxidation [M1]		2.75884e-05	0	1	1	1	Q9PI30	Q9PI30 [320-334]	1	1750.85	0																		NoQuanLabels	High	High	High	High	High	High	High	High	High	High	0	1.481e-05	4.3
FALSE	High	[R].MLQEAVDALFDNGRR.[A]			9.35142e-07	0	1	1	3	Q9PI30	Q9PI30 [320-334]	1	1734.86	0																		NoQuanLabels	High	High	High	High	High	High	High	High	High	High	0	1.104e-06	4.58
FALSE	High	[R].MLQEAVDALFDNGR.[R]	1xTMT6plex [N-Term]		3.55981e-09	0	1	1	3	Q9PI30	Q9PI30 [320-333]	0	1807.92	0	4.58	1.521	0.672	2.806	1.928	2.172	1.723	2.748	215.2	71.5	31.6	131.9	90.6	102.1	81	129.2	47		High	High	High	High	High	High	High	High	High	High	0	1.499e-08	4.85
FALSE	High	[R].MLQEAVDALFDNGR.[R]			3.76118e-07	0	1	1	4	Q9PI30	Q9PI30 [320-333]	0	1578.76	0																		NoQuanLabels	High	High	High	High	High	High	High	High	High	High	0	1.788e-07	4.16
FALSE	High	[R].MLPVGTGLYGEQNLK.[L]	1xTMT6plex [K15]; 1xTMT6plex [N-Term]		3.65148e-10	0	1	1	7	Q9PI30	Q9PI30 [1498-1512]	0	2078.17	0	1.733	1.416	0.717	1.635	1.04	1.013	0.875	0.98	149.8	122.4	62	141.4	89.9	87.6	75.7	84.7	86.5		High	High	High	High	High	High	High	High	High	High	0	6.674e-08	5.69
FALSE	High	[R].MLPVGTGLYGEQNLK.[L]	1xTMT6plex [K15]		3.29689e-06	0	1	1	6	Q9PI30	Q9PI30 [1498-1512]	0	1849.01	0	0.348	1.791	1.131	0.917	0.5	0.352	0.576	0.594	43.4	223.6	141.2	114.5	62.4	44	71.9	74.1	124.8		High	High	High	High	High	High	High	High	High	High	0	1.66e-06	4.1
FALSE	High	[-].MLPNTNELAK.[Q]	1xTMT6plex [K10]; 1xTMT6plex [N-Term]		5.25243e-06	0	1	1	2	Q0P9G5	Q0P9G5 [1-10]	0	1588.91	0	4.141	2.101	0.759	2.823	1.859	2.271	1.908	1.865	199	101	36.5	135.7	89.3	109.1	91.7	89.6	48.1		High	High	High	High	High	High	High	High	High	High	2.114e-05	0.0003221	3.4
FALSE	High	[K].MLPLLEQNKNLK.[A]	2xTMT6plex [K9; K12]; 1xTMT6plex [N-Term]		1.33216e-07	0	1	1	2	Q0P8E1	Q0P8E1 [937-948]	1	2128.31	0	1.346	0.618	0.225	1.085	0.799	0.909	0.418	0.187	183.9	84.5	30.7	148.2	109.2	124.1	57.1	25.6	136.6		High	High	High	High	High	High	High	High	High	High	0	6.139e-08	4.2
FALSE	High	[R].MLREFKVEAEVGQPQVAYR.[E]	1xTMT6plex [K6]; 1xTMT6plex [N-Term]		1.96715e-09	0	1	1	3	Q9PI16	Q9PI16 [464-482]	2	2479.33	0	0.289	0.302	0.185	0.326	0.441	0.425	0.317	0.164	75.4	78.9	48.2	85.1	115.1	111	82.7	42.7	260.9		High	High	High	High	High	High	High	High	High	High	0	8.095e-10	6.47
FALSE	High	[-].MKNSLLSYPR.[L]	1xTMT6plex [N-Term]; 1xTMT6plex [K2]		9.99327e-05	0	1	1	2	Q9PN94	Q9PN94 [1-10]	1	1437.81	0	0.5	0.638	0.986	0.592	0.823	0.646	2.276	0.806	54.4	69.4	107.3	64.4	89.6	70.3	247.8	87.8	108.9		High	High	High	High	High	High	High	High	High	High	0	5.62e-05	3.57
FALSE	High	[-].MLNDLLSDSLTR.[L]	1xOxidation [M1]		1.29852e-06	0	1	1	3	Q9PLY5	Q9PLY5 [1-12]	0	1393.7	0																		NoQuanLabels	High	High	High	High	High	High	High	High	High	High	0	6.382e-07	3.25
FALSE	High	[-].MLLPELVAPAGNFTK.[L]	1xTMT6plex [K15]; 1xTMT6plex [N-Term]		9.89033e-05	0	1	1	1	Q0PAH8	Q0PAH8 [1-15]	0	2059.2	0	1.993	1.007	0.912	1.769	1.336	1.489	0.778	0.727	162.9	82.3	74.5	144.6	109.2	121.7	63.6	59.4	81.7		High	High	High	High	High	High	High	High	High	High	0	5.55e-05	3.67
FALSE	High	[-].MLHEYRELMSELK.[G]	1xTMT6plex [K13]; 1xTMT6plex [N-Term]		1.14889e-05	0	1	1	1	Q0PB64	Q0PB64 [1-13]	1	2137.15	0	0.391	0.56	0.618	0.657	1.568	1.445	1.335	1.545	38.5	55.3	61	64.9	154.8	142.7	131.7	152.5	98.7		High	High	High	High	High	High	High	High	High	High	0	5.97e-06	4.84
FALSE	High	[R].MLHADAPNEPR.[K]	1xTMT6plex [N-Term]		2.70854e-07	0	1	1	4	Q9PMD2	Q9PMD2 [363-373]	0	1479.76	0	1.371	1.413	0.425	1.682	0.845	0.819	1.206	0.96	126.9	130.8	39.4	155.7	78.2	75.8	111.7	88.9	92.6		High	High	High	High	High	High	High	High	High	High	0	3.546e-07	4.6
FALSE	High	[R].MLHADAPNEPR.[K]			9.29931e-06	0	1	1	2	Q9PMD2	Q9PMD2 [363-373]	0	1250.59	0																		NoQuanLabels	High	High	High	High	High	High	High	High	High	High	0	1.186e-05	3.81
FALSE	High	[R].MLGTMLGGYNVK.[V]	1xOxidation [M5]; 1xTMT6plex [K12]; 1xTMT6plex [N-Term]		1.61195e-07	0	1	1	3	Q0PA55	Q0PA55 [88-99]	0	1757.97	0	0.759	0.351	0.441	0.713	1.104	1.971	2.836	6.415	43.8	20.3	25.5	41.2	63.7	113.8	163.7	370.4	57.7		High	High	High	High	High	High	High	High	High	High	0	7.462e-08	3.12
FALSE	High	[R].MLGTMLGGYNVK.[V]	1xTMT6plex [K12]; 1xTMT6plex [N-Term]		7.13131e-08	0	1	1	2	Q0PA55	Q0PA55 [88-99]	0	1741.97	0	0.583	0.258	0.278	0.567	1.068	2.003	2.285	6.951	35	15.5	16.7	34.1	64.1	120.2	137.1	417.3	60		High	High	High	High	High	High	High	High	High	High	0	3.239e-08	4.4
FALSE	High	[R].MLGTMLGGYNVK.[V]	2xOxidation [M1; M5]; 1xTMT6plex [K12]		1.12486e-05	0	1	1	1	Q0PA55	Q0PA55 [88-99]	0	1544.8	0	0.354	0.308	0.761	0.361	0.435	0.376	0.867	0.727	61.4	53.5	132	62.6	75.5	65.2	150.3	126.1	173.4		High	High	High	High	High	High	High	High	High	High	0	5.898e-06	2.29
FALSE	High	[R].MLGTMLGGYNVK.[V]	1xOxidation [M]; 1xTMT6plex [K12]		4.72498e-06	0	1	1	4	Q0PA55	Q0PA55 [88-99]	0	1528.81	0	0.188	0.329	0.64	0.335	0.387	0.32	0.605	0.653	37.9	66.5	129.3	67.6	78.1	64.5	122.2	131.9	202		High	High	High	High	High	High	High	High	High	High	0	2.403e-06	3.26
FALSE	High	[R].MLGTMLGGYNVK.[V]	1xTMT6plex [K12]		1.6454e-05	0	1	1	3	Q0PA55	Q0PA55 [88-99]	0	1512.81	0	0.096	0.266	0.707	0.239	0.328	0.238	0.52	0.435	22.5	62.5	166.3	56.2	77	55.9	122.3	102.3	235.1		High	High	High	High	High	High	High	High	High	High	0	8.722e-06	3.04
FALSE	High	[K].MLGMDHFAKENDELFK.[A]	2xTMT6plex [K9; K16]; 1xTMT6plex [N-Term]		2.48333e-09	0	1	1	3	Q0P9R0	Q0P9R0 [279-294]	1	2612.38	0	0.92	0.657	0.397	1.132	2.042	2.04	0.93	0.978	82	58.6	35.4	100.9	182.1	181.8	82.9	87.2	89.1		High	High	High	High	High	High	High	High	High	High	0	1.027e-09	6.33
FALSE	High	[K].MLGMDHFAKENDELFK.[A]	2xTMT6plex [K9; K16]		6.32251e-05	0	1	1	1	Q0P9R0	Q0P9R0 [279-294]	1	2383.22	0	0.227	0.619	0.837	0.374	0.344	0.21	0.399	0.348	46.9	127.9	172.9	77.1	71	43.3	82.4	72	206.5		High	High	High	High	High	High	High	High	High	High	0	3.506e-05	4.77
FALSE	High	[K].MLGMDHFAK.[E]	1xTMT6plex [K9]; 1xTMT6plex [N-Term]		6.52378e-05	0	1	1	1	Q0P9R0	Q0P9R0 [279-287]	0	1507.82	0	1.079	0.686	1.609	1.127	2.007	2.227	1.545	3.097	67.5	43	100.7	70.6	125.7	139.4	96.7	193.9	62.6		High	High	High	High	High	High	High	High	High	High	0	3.604e-05	3.26
FALSE	High	[K].MLKDYYYKK.[F]	3xTMT6plex [K3; K8; K9]; 1xTMT6plex [N-Term]		0.000103084	0	1	1	2	Q9PPA2	Q9PPA2 [418-426]	2	2168.3	0	3.046	1.456	0.683	1.898	1.517	1.775	0.851	0.684	212.4	101.5	47.6	132.3	105.7	123.8	59.3	47.7	69.7		High	High	High	High	High	High	High	High	High	High	0	5.837e-05	3.61
FALSE	High	[-].MLGLDLGSNTLR.[A]	1xTMT6plex [N-Term]		9.9029e-08	0	1	1	2	Q0P919	Q0P919 [1-12]	0	1518.85	0	6.692	1.875	0.75	3.363	2.78	3.665	1.851	2.509	246	68.9	27.6	123.6	102.2	134.7	68	92.2	36.8		High	High	High	High	High	High	High	High	High	High	0	4.55e-08	4.27
FALSE	High	[K].MLGEMFGCQLSAVEPNDNMREEGQKFTQNLSNLSWHK.[G]	1xCarbamidomethyl [C8]; 1xOxidation [M]; 2xTMT6plex [K25; K37]		4.38757e-06	0	1	1	6	Q0P8J4	Q0P8J4 [56-92]	2	4800.3	0	0.23	0.612	0.971	0.315	0.291	0.195	0.746	0.316	44.3	117.8	186.9	60.7	56	37.5	143.5	60.7	192.5		High	High	High	High	High	High	High	High	High	High	0	2.219e-06	7.49
FALSE	High	[K].MLGEMFGCQLSAVEPNDNMREEGQKFTQNLSNLSWHK.[G]	1xCarbamidomethyl [C8]; 2xTMT6plex [K25; K37]		1.41332e-06	0	1	1	1	Q0P8J4	Q0P8J4 [56-92]	2	4784.31	0	0.111	0.654	1.243	0.236	0.204	0.107	0.313	0.495	22.9	134.9	256.4	48.7	42.1	22	64.6	102	206.3		High	High	High	High	High	High	High	High	High	High	0	6.925e-07	6.87
FALSE	High	[K].MLGEMFGCQLSAVEPNDNMREEGQK.[F]	1xCarbamidomethyl [C8]; 2xOxidation [M5; M19]; 1xTMT6plex [K25]; 1xTMT6plex [N-Term]		1.86127e-06	0	1	1	2	Q0P8J4	Q0P8J4 [56-80]	1	3360.57	0	1.301	1.021	0.674	1.237	1.223	1.221	2.156	1.42	104	81.7	53.9	99	97.8	97.7	172.4	113.5	80		High	High	High	High	High	High	High	High	High	High	0	6.492e-06	6.06
FALSE	High	[K].MLGEMFGCQLSAVEPNDNMREEGQK.[F]	1xCarbamidomethyl [C8]; 1xOxidation [M]; 1xTMT6plex [K25]; 1xTMT6plex [N-Term]		1.12691e-10	0	1	1	8	Q0P8J4	Q0P8J4 [56-80]	1	3344.58	0	1.635	0.858	0.813	1.366	2.261	2.971	1.36	1.469	107.2	56.2	53.3	89.5	148.2	194.7	89.1	96.3	65.5		High	High	High	High	High	High	High	High	High	High	0	7.921e-09	7.39
FALSE	High	[K].MLGEMFGCQLSAVEPNDNMREEGQK.[F]	1xCarbamidomethyl [C8]; 1xTMT6plex [K25]; 1xTMT6plex [N-Term]		3.03059e-16	0	1	1	8	Q0P8J4	Q0P8J4 [56-80]	1	3328.58	0	1.897	0.828	0.769	1.556	1.974	2.356	1.015	1.781	129.6	56.6	52.6	106.3	134.8	160.9	69.4	121.6	68.3		High	High	High	High	High	High	High	High	High	High	0	8.178e-17	9.56
FALSE	High	[K].MLGEMFGCQLSAVEPNDNMREEGQK.[F]	1xCarbamidomethyl [C8]; 2xOxidation [M5; M]; 1xTMT6plex [K25]		1.63262e-10	0	1	1	5	Q0P8J4	Q0P8J4 [56-80]	1	3131.41	0	0.451	0.952	0.986	0.757	0.648	0.419	1.24	0.518	58.3	122.9	127.3	97.7	83.6	54.1	160.1	66.9	129.1		High	High	High	High	High	High	High	High	High	High	0	6.259e-11	6.61
FALSE	High	[K].MLGEMFGCQLSAVEPNDNMREEGQK.[F]	1xCarbamidomethyl [C8]; 1xOxidation [M]; 1xTMT6plex [K25]		4.01668e-10	0	1	1	10	Q0P8J4	Q0P8J4 [56-80]	1	3115.42	0	0.314	0.903	1.162	0.667	0.555	0.295	0.528	0.38	48.7	140.1	180.1	103.4	86.1	45.7	81.8	59	155		High	High	High	High	High	High	High	High	High	High	0	1.592e-10	7.22
FALSE	High	[K].MLGEMFGCQLSAVEPNDNMREEGQK.[F]	1xCarbamidomethyl [C8]; 1xTMT6plex [K25]		5.03855e-11	0	1	1	5	Q0P8J4	Q0P8J4 [56-80]	1	3099.42	0	0.47	0.898	1.285	0.733	0.731	0.448	0.716	0.406	63.3	120.8	172.9	98.7	98.4	60.2	96.4	54.7	134.6		High	High	High	High	High	High	High	High	High	High	0	1.884e-11	7.14
FALSE	High	[K].MLGEMFGCQLSAVEPNDNMREEGQK.[F]	1xCarbamidomethyl [C8]		7.59921e-08	0	1	1	1	Q0P8J4	Q0P8J4 [56-80]	1	2870.26	0																		NoQuanLabels	High	High	High	High	High	High	High	High	High	High	0	3.455e-08	6.59
FALSE	High	[K].MLGEMFGCQLSAVEPNDNMR.[E]	1xCarbamidomethyl [C8]; 1xTMT6plex [N-Term]		1.03098e-09	0	1	1	2	Q0P8J4	Q0P8J4 [56-75]	0	2528.16	0	0.588	0.54	0.536	0.763	0.9	0.938	1.234	1.243	68.4	62.7	62.3	88.7	104.6	109	143.4	144.6	116.2		High	High	High	High	High	High	High	High	High	High	0	4.188e-10	6.14
FALSE	High	[K].MLGEMFGCQLSAVEPNDNMR.[E]	1xCarbamidomethyl [C8]		1.12929e-08	0	1	1	1	Q0P8J4	Q0P8J4 [56-75]	0	2299	0																		NoQuanLabels	High	High	High	High	High	High	High	High	High	High	0	4.899e-09	5.1
FALSE	High	[-].MLGLDLGSNTLR.[A]			9.90839e-06	0	1	1	1	Q0P919	Q0P919 [1-12]	0	1289.69	0																		NoQuanLabels	High	High	High	High	High	High	High	High	High	High	0	5.152e-06	3.2
FALSE	High	[-].MLNDLLSDSLTR.[L]			5.47953e-06	0	1	1	6	Q9PLY5	Q9PLY5 [1-12]	0	1377.7	0																		NoQuanLabels	High	High	High	High	High	High	High	High	High	High	1.157e-05	9.269e-05	2.99
FALSE	High	[-].MLKELLELKK.[E]	TMT6plex [K]; 1xTMT6plex [N-Term]		3.03311e-05	0	1	1	4	Q0P7R1	Q0P7R1 [1-10]	2	1932.25	0	0.158	1.051	0.897	0.58	0.38	0.158	0.256	0.153	30.6	204.2	174.3	112.6	73.8	30.7	49.8	29.8	194.2		High	High	High	High	High	High	High	High	High	High	0	6.415e-05	4.4
FALSE	High	[-].MLKLSEEQK.[M]	2xTMT6plex [K3; K9]; 1xTMT6plex [N-Term]		4.96992e-05	0	1	1	1	Q0PBJ0	Q0PBJ0 [1-9]	1	1793.08	0	1.576	0.668	0.262	1.001	0.963	1.353	0.419	0.431	184.9	78.4	30.7	117.5	112.9	158.7	49.1	50.6	117.3		High	High	High	High	High	High	High	High	High	High	0	2.716e-05	3.74
FALSE	High	[-].MLLPELVAPAGNFTK.[L]	1xTMT6plex [K15]		4.34138e-06	0	1	1	2	Q0PAH8	Q0PAH8 [1-15]	0	1830.04	0	0.169	0.799	1.28	0.432	0.393	0.172	0.481	0.281	30.3	143.6	230.1	77.6	70.7	30.8	86.5	50.6	179.8		High	High	High	High	High	High	High	High	High	High	0	2.216e-06	4.16
FALSE	High	[K].MLLNSSEALLENMPLEEAKK.[S]	2xTMT6plex [K19; K20]; 1xTMT6plex [N-Term]		4.63898e-09	0	1	1	1	Q9PI05	Q9PI05 [604-623]	1	2947.65	0	1.113	0.768	0.556	0.959	1.178	1.137	1.611	1.061	106.8	73.7	53.4	92	113	109	154.5	101.7	95.9		High	High	High	High	High	High	High	High	High	High	0	1.951e-09	6.31
FALSE	High	[K].MLLNSDFNLK.[L]	1xTMT6plex [K10]; 1xTMT6plex [N-Term]		4.8774e-06	0	1	1	2	Q0P937	Q0P937 [602-611]	0	1652.94	0	2.998	1.172	0.786	1.803	2.053	3.124	1.928	2.579	154.7	60.5	40.6	93	105.9	161.2	99.5	133.1	51.6		High	High	High	High	High	High	High	High	High	High	0	2.499e-06	4.02
FALSE	High	[K].MLLNSDFNLK.[L]	1xOxidation [M1]; 1xTMT6plex [K10]		6.06364e-05	0	1	1	2	Q0P937	Q0P937 [602-611]	0	1439.78	0	0.526	0.887	1.417	0.726	0.652	0.541	2.492	1.402	49.1	82.7	132.2	67.8	60.9	50.5	232.6	130.8	93.3		High	High	High	High	High	High	High	High	High	High	0	3.331e-05	2.91
FALSE	High	[K].MLLNLGPQHPSAHGNLR.[L]	1xTMT6plex [N-Term]		9.98736e-10	0	1	1	2	Q9PM99	Q9PM99 [23-39]	0	2084.14	0	1.366	1.329	0.747	1.257	0.813	0.964	1.738	1.517	114.6	111.5	62.6	105.4	68.2	80.9	145.7	127.2	83.9		High	High	High	High	High	High	High	High	High	High	0	4.029e-10	5.79
FALSE	High	[K].MLLNLGPQHPSAHGNLR.[L]			1.11265e-07	0	1	1	4	Q9PM99	Q9PM99 [23-39]	0	1854.98	0																		NoQuanLabels	High	High	High	High	High	High	High	High	High	High	0	6.103e-07	5.41
FALSE	High	[K].MLLLSNRNDLELK.[L]	1xTMT6plex [K13]; 1xTMT6plex [N-Term]		2.4569e-05	0	1	1	2	Q0P9D4	Q0P9D4 [506-518]	1	2017.19	0	3.592	0.549	0.795	1.784	1.441	2.211	1.729	2.377	208.9	31.9	46.2	103.8	83.8	128.5	100.5	138.2	58.1		High	High	High	High	High	High	High	High	High	High	1.157e-05	0.000117	4.39
FALSE	High	[K].MLLLGTNLDKVNELANSVK.[D]	2xTMT6plex [K10; K19]; 1xTMT6plex [N-Term]		7.16615e-05	0	1	1	1	Q0PCA6	Q0PCA6 [546-564]	1	2759.63	0	1.904	0.844	0.942	1.672	1.619	1.371	8.367	2.817	83.4	37	41.3	73.3	70.9	60.1	366.7	123.4	43.8		High	High	High	High	High	High	High	High	High	High	0	3.962e-05	4.42
FALSE	High	[K].MLLLGTNLDKVNELANSVK.[D]	2xTMT6plex [K10; K19]		2.873e-06	0	1	1	1	Q0PCA6	Q0PCA6 [546-564]	1	2530.47	0	0.418	1.253	1.435	0.783	0.575	0.422	0.943	0.748	49.6	148.8	170.4	93.1	68.3	50.2	112	88.9	118.8		High	High	High	High	High	High	High	High	High	High	0	1.448e-06	5.06
FALSE	High	[-].MLLLASSSLSR.[A]			7.62852e-05	0	1	1	1	Q9PI04	Q9PI04 [1-11]	0	1177.66	0																		NoQuanLabels	High	High	High	High	High	High	High	High	High	High	0	4.231e-05	3.1
FALSE	High	[K].MLLLAGPCVLESK.[D]	1xCarbamidomethyl [C8]; 1xOxidation [M1]; 1xTMT6plex [K13]		1.31808e-05	0	1	1	1	Q9PIB8	Q9PIB8 [4-16]	0	1675.93	0	0.322	0.6	1.655	0.432	0.746	0.35	9.019	2.772	17.1	32	88.1	23	39.7	18.6	480.4	147.7	53.3		High	High	High	High	High	High	High	High	High	High	0	6.879e-06	3.27
FALSE	High	[-].MLKELLELKK.[E]	3xTMT6plex [K3; K9; K10]; 1xTMT6plex [N-Term]		2.90357e-06	0	1	1	2	Q0P7R1	Q0P7R1 [1-10]	2	2161.42	0	3.101	1.151	0.726	1.751	2.061	2.658	0.889	0.698	198.9	73.8	46.6	112.3	132.2	170.4	57	44.7	64.1		High	High	High	High	High	High	High	High	High	High	0	1.459e-06	4.75
FALSE	High	[K].MLLLAGPCVLESK.[D]	1xCarbamidomethyl [C8]; 1xTMT6plex [K13]; 1xTMT6plex [N-Term]		1.31808e-05	0	1	1	3	Q9PIB8	Q9PIB8 [4-16]	0	1659.94	0	0.381	0.706	1.883	0.478	0.541	0.298	0.958	0.698	49.4	91.6	244	62	70.2	38.6	124.2	90.5	129.6		High	High	High	High	High	High	High	High	High	High	0	1.206e-05	3.95
FALSE	High	[R].MLLKYNELNSPLKR.[N]	2xTMT6plex [K4; K13]		7.44723e-06	0	1	1	1	Q0P8L4	Q0P8L4 [203-216]	2	2177.29	0	0.027	0.182	0.237	0.137	0.199	0.082	0.124	0.061	11.8	80.1	104.1	60.2	87.2	36.1	54.6	26.8	439.1		High	High	High	High	High	High	High	High	High	High	0	3.83e-06	4.79
FALSE	High	[-].MLLGVNLDHLAVLR.[Q]			1.50603e-06	0	1	1	2	Q9PN59	Q9PN59 [1-14]	0	1563.9	0																		NoQuanLabels	High	High	High	High	High	High	High	High	High	High	0	7.409e-07	3.59
FALSE	High	[K].MLLGRNELENTLLK.[G]	1xTMT6plex [K14]; 1xTMT6plex [N-Term]		5.08132e-08	0	1	1	2	Q0P7Z5	Q0P7Z5 [238-251]	1	2102.24	0	3.34	1.356	0.526	2.051	1.358	1.87	0.968	0.635	229.4	93.1	36.1	140.9	93.2	128.4	66.5	43.6	68.7		High	High	High	High	High	High	High	High	High	High	0	2.292e-08	5.88
FALSE	High	[-].MLLENVEYDVLLER.[F]			2.15867e-06	0	1	1	2	P0C631	P0C631 [1-14]	0	1735.89	0																		NoQuanLabels	High	High	High	High	High	High	High	High	High	High	0	1.73e-06	4.74
FALSE	High	[K].MLLASSNFAK.[D]	1xTMT6plex [K10]; 1xTMT6plex [N-Term]		3.47609e-06	0	1	1	2	Q0P8B2	Q0P8B2 [505-514]	0	1539.9	0	6.098	1.816	0.949	2.666	1.769	2.913	2.727	3.988	229.4	68.3	35.7	100.3	66.6	109.6	102.6	150	37.6		High	High	High	High	High	High	High	High	High	High	0	1.761e-06	3.73
FALSE	High	[K].MLLASSNFAK.[D]	1xTMT6plex [K10]		7.9529e-05	0	1	1	3	Q0P8B2	Q0P8B2 [505-514]	0	1310.73	0	0.668	1.479	1.595	1.13	0.869	0.691	0.656	0.693	68.5	151.6	163.5	115.8	89.1	70.8	67.2	71	102.5		High	High	High	High	High	High	High	High	High	High	3.114e-05	0.0004071	3.42
FALSE	High	[K].MLLAQKHDK.[S]	2xTMT6plex [K6; K9]; 1xTMT6plex [N-Term]		7.70838e-05	0	1	1	1	Q0P8H2	Q0P8H2 [465-473]	1	1771.09	0	2.758	1.009	0.683	1.567	1.033	1.676	2.496	1.714	178.1	65.2	44.1	101.2	66.7	108.2	161.2	110.7	64.6		High	High	High	High	High	High	High	High	High	High	0	4.294e-05	3.58
FALSE	High	[K].MLKQSSDFANALANESGK.[L]	2xTMT6plex [K3; K18]; 1xTMT6plex [N-Term]		2.06977e-11	0	3	3	2	Q0P864; Q0PBZ3; Q0PBP3	Q0P864 [467-484]; Q0PBZ3 [464-481]; Q0PBP3 [470-487]	1	2598.42	0	3.142	0.957	0.644	1.397	1.212	2.466	0.686	0.406	237.4	72.3	48.7	105.6	91.6	186.3	51.8	30.7	75.6	NotUnique	High	High	High	High	High	High	High	High	High	High	0	7.506e-12	8.34
FALSE	High	[K].MLKQSSDFANALANESGK.[L]	1xOxidation [M1]; 2xTMT6plex [K3; K18]		3.81753e-08	0	3	3	2	Q0P864; Q0PBZ3; Q0PBP3	Q0P864 [467-484]; Q0PBZ3 [464-481]; Q0PBP3 [470-487]	1	2385.25	0	0.335	1.13	0.474	0.715	0.404	0.249	0.513	0.226	59.7	201.6	84.5	127.6	72	44.4	91.5	40.3	178.4	NotUnique	High	High	High	High	High	High	High	High	High	High	0	2.286e-08	6.84
FALSE	High	[K].MLKQSSDFANALANESGK.[L]	TMT6plex [K]; 1xTMT6plex [N-Term]		5.53063e-08	0	3	3	8	Q0P864; Q0PBZ3; Q0PBP3	Q0P864 [467-484]; Q0PBZ3 [464-481]; Q0PBP3 [470-487]	1	2369.25	0	0.255	1.017	0.539	0.578	0.354	0.232	0.509	0.177	49.2	196.4	104.1	111.7	68.3	44.8	98.4	34.1	193.1	NotUnique	High	High	High	High	High	High	High	High	High	High	0	1.923e-07	6.59
FALSE	High	[-].MLKLTQEEQK.[Y]	2xTMT6plex [K3; K10]; 1xTMT6plex [N-Term]		2.81758e-05	0	1	1	1	Q9PP06	Q9PP06 [1-10]	1	1935.16	0	2.464	0.887	0.395	1.355	1.605	2.535	0.472	0.342	200.6	72.2	32.2	110.3	130.7	206.4	38.4	27.8	81.4		High	High	High	High	High	High	High	High	High	High	0	1.516e-05	4.31
FALSE	High	[R].MLLKYNELNSPLKR.[N]	2xTMT6plex [K4; K13]; 1xTMT6plex [N-Term]		1.31235e-06	0	1	1	1	Q0P8L4	Q0P8L4 [203-216]	2	2406.45	0	0.292	0.184	0.173	0.401	1.211	2.104	0.34	0.253	44	27.7	26.1	60.5	183	317.9	51.4	38.3	151		High	High	High	High	High	High	High	High	High	High	0	6.484e-07	4.01
FALSE	High	[-].MKNLNYGLLGLGK.[F]	2xTMT6plex [K2; K13]; 1xTMT6plex [N-Term]		8.03608e-05	0	1	1	1	Q0P8X3	Q0P8X3 [1-13]	1	2108.29	0	1.851	0.554	0.545	1.234	1.739	2.309	5.678	2.404	96.2	28.8	28.3	64.2	90.4	120	295.1	125	52		High	High	High	High	High	High	High	High	High	High	0	4.495e-05	3.99
FALSE	High	[-].MKNLNYGLLGLGK.[F]	TMT6plex [K]; 1xTMT6plex [N-Term]		2.14218e-05	0	1	1	2	Q0P8X3	Q0P8X3 [1-13]	1	1879.12	0	0.599	0.995	1.109	0.839	0.983	0.824	0.825	0.673	68.7	114.2	127.2	96.2	112.8	94.5	94.6	77.2	114.7		High	High	High	High	High	High	High	High	High	High	0	1.134e-05	4.22
FALSE	High	[-].MKNLMLLSGAGLSAPSGLK.[T]	2xTMT6plex [K2; K19]; 1xTMT6plex [N-Term]		4.42785e-13	0	1	1	1	Q9JN05	Q9JN05 [1-19]	1	2575.53	0	2.757	0.793	0.917	1.565	2.551	3.715	1.286	1.403	155.2	44.6	51.6	88.1	143.6	209.1	72.4	79	56.3		High	High	High	High	High	High	High	High	High	High	0	1.46e-13	9
FALSE	High	[K].MGEDCNADVLFVHSPKAEK.[E]	1xCarbamidomethyl [C5]; 2xTMT6plex [K16; K19]; 1xTMT6plex [N-Term]		1.57486e-09	0	1	1	1	Q0P885	Q0P885 [62-80]	1	2834.48	0	0.528	0.523	0.389	0.952	2.291	2.408	1.877	0.611	44.9	44.5	33.1	81	194.9	204.9	159.7	52	85.1		High	High	High	High	High	High	High	High	High	High	0	6.454e-10	6.37
FALSE	High	[K].MGEDCNADVLFVHSPK.[A]	1xCarbamidomethyl [C5]; 1xTMT6plex [K16]; 1xTMT6plex [N-Term]		1.89756e-08	0	1	1	3	Q0P885	Q0P885 [62-77]	0	2277.14	0	0.398	0.436	1.381	0.593	1.221	1.483	1.303	1.143	40	43.8	138.8	59.6	122.7	149	130.9	114.8	100.5		High	High	High	High	High	High	High	High	High	High	0	8.341e-09	5.17
FALSE	High	[K].MGEDCNADVLFVHSPK.[A]	1xCarbamidomethyl [C5]; 1xOxidation [M1]; 1xTMT6plex [K16]		7.32982e-07	0	1	1	1	Q0P885	Q0P885 [62-77]	0	2063.97	0	0.282	0.408	0.906	0.423	0.642	0.314	1.181	0.386	45.8	66.3	147.2	68.7	104.3	51	191.7	62.7	162.4		High	High	High	High	High	High	High	High	High	High	0	3.551e-07	4.61
FALSE	High	[K].MGEDCNADVLFVHSPK.[A]	1xCarbamidomethyl [C5]; 1xTMT6plex [K16]		1.10781e-06	0	1	1	3	Q0P885	Q0P885 [62-77]	0	2047.98	0	0.195	0.497	1.158	0.377	0.603	0.301	0.776	0.416	33	84	195.8	63.7	102	50.9	131.2	70.4	169.1		High	High	High	High	High	High	High	High	High	High	0	5.407e-07	4.78
FALSE	High	[K].MGEAYEVGAK.[F]	1xTMT6plex [K10]; 1xTMT6plex [N-Term]		1.67426e-06	0	1	1	2	Q0PAD0	Q0PAD0 [321-330]	0	1512.81	0	1.274	0.742	0.556	1.296	2.417	2.525	1.686	2.379	82.6	48.1	36.1	84.1	156.7	163.8	109.3	154.3	64.9		High	High	High	High	High	High	High	High	High	High	0	9.064e-07	3.69
FALSE	High	[K].MGEAYEVGAK.[F]	1xTMT6plex [K10]		4.42837e-05	0	1	1	2	Q0PAD0	Q0PAD0 [321-330]	0	1283.65	0	0.239	0.672	1.103	0.484	0.554	0.302	0.627	0.56	38.8	109.2	179.1	78.6	90	49.1	101.9	90.9	162.4		High	High	High	High	High	High	High	High	High	High	0	3.207e-05	2.78
FALSE	High	[K].MGEAVAMLDWLK.[N]	1xOxidation [M]; 1xTMT6plex [K12]		1.31808e-05	0	1	1	6	Q0PAX9	Q0PAX9 [212-223]	0	1608.83	0	0.41	0.868	0.633	0.653	0.421	0.299	0.671	0.495	67.7	143.3	104.6	107.9	69.5	49.4	110.8	81.7	165.1		High	High	High	High	High	High	High	High	High	High	0	1.044e-05	3.92
FALSE	High	[K].MGCELCELNNEESNQLYK.[L]	2xCarbamidomethyl [C3; C6]; 1xTMT6plex [K18]; 1xTMT6plex [N-Term]		1.20338e-08	0	1	1	1	Q0P7Y4	Q0P7Y4 [183-200]	0	2689.27	0	1.903	0.796	0.863	1.17	1.427	1.69	1.152	0.978	156	65.3	70.7	95.9	117	138.5	94.5	80.1	82		High	High	High	High	High	High	High	High	High	High	0	5.22e-09	5.34
FALSE	High	[K].MGCELCELNNEESNQLYK.[L]	2xCarbamidomethyl [C3; C6]; 1xTMT6plex [K18]		7.78906e-05	0	1	1	1	Q0P7Y4	Q0P7Y4 [183-200]	0	2460.1	0	0.383	0.813	1.194	0.664	0.589	0.488	0.829	0.379	54.4	115.4	169.6	94.3	83.6	69.2	117.7	53.8	142		High	High	High	High	High	High	High	High	High	High	0	4.318e-05	3.65
FALSE	High	[R].MGASLAAGTTLMPGASYVNFNAGTTGACMVEGR.[L]	1xCarbamidomethyl [C28]; 1xTMT6plex [N-Term]		1.3407e-11	0	1	1	1	Q0P823	Q0P823 [227-259]	0	3492.66	0	0.729	0.664	0.897	0.817	0.779	0.652	2.019	0.901	77.6	70.6	95.5	87	82.9	69.4	214.8	95.9	106.4		High	High	High	High	High	High	High	High	High	High	0	4.836e-12	9.02
FALSE	High	[R].MGASLAAGTTLMPGASYVNFNAGTTGACMVEGR.[L]	1xCarbamidomethyl [C28]; 1xOxidation [M]		3.12835e-11	0	1	1	2	Q0P823	Q0P823 [227-259]	0	3279.49	0																		NoQuanLabels	High	High	High	High	High	High	High	High	High	High	0	1.149e-11	8.17
FALSE	High	[K].MGEDCNADVLFVHSPKAEKEFMK.[K]	1xCarbamidomethyl [C5]; 3xTMT6plex [K16; K19; K23]; 1xTMT6plex [N-Term]		7.99567e-10	0	1	1	1	Q0P885	Q0P885 [62-84]	2	3598.89	0	0.426	0.361	0.283	0.797	1.96	2.028	1.154	0.651	44.3	37.5	29.4	82.8	203.7	210.8	119.9	67.6	103.9		High	High	High	High	High	High	High	High	High	High	0	3.22e-10	7.61
FALSE	High	[R].MGASLAAGTTLMPGASYVNFNAGTTGACMVEGR.[L]	1xCarbamidomethyl [C28]		2.51513e-12	0	1	1	1	Q0P823	Q0P823 [227-259]	0	3263.5	0																		NoQuanLabels	High	High	High	High	High	High	High	High	High	High	0	8.618e-13	7.85
FALSE	High	[R].MGADKLLNNLPK.[L]	2xTMT6plex [K5; K12]; 1xTMT6plex [N-Term]		3.22782e-06	0	1	1	4	Q0PAG3	Q0PAG3 [320-331]	1	2001.21	0	2.655	0.991	0.813	1.578	2.081	2.979	1.559	1.281	160	59.7	49	95.1	125.4	179.5	93.9	77.2	60.3		High	High	High	High	High	High	High	High	High	High	0	1.628e-06	4.51
FALSE	High	[K].MFTNECLSTLEGLTGK.[S]	1xCarbamidomethyl [C6]; 1xTMT6plex [K16]		3.1749e-07	0	1	1	1	Q0PC74	Q0PC74 [8-23]	0	2030.01	0	0.206	0.549	0.466	0.525	0.537	0.27	0.268	0.216	45.9	122.5	103.9	117	119.7	60.2	59.8	48.1	222.9		High	High	High	High	High	High	High	High	High	High	0	1.498e-07	4.2
FALSE	High	[-].MFNLVLVHPR.[L]			7.60645e-06	0	1	1	1	Q0P9Z4	Q0P9Z4 [1-10]	0	1225.69	0																		NoQuanLabels	High	High	High	High	High	High	High	High	High	High	0	3.913e-06	3.31
FALSE	High	[-].MFNKVVLVGNLTR.[D]	1xTMT6plex [K4]; 1xTMT6plex [N-Term]		3.92395e-07	0	1	1	2	O69302	O69302 [1-13]	1	1949.18	0	2.507	0.14	0.703	1.065	1.771	3.47	1.123	0.832	178.9	10	50.1	76	126.4	247.6	80.2	59.4	71.4		High	High	High	High	High	High	High	High	High	High	0	2.92e-06	4.05
FALSE	High	[-].MFNKVVLVGNLTR.[D]	1xTMT6plex [K4]		9.29317e-08	0	1	1	5	O69302	O69302 [1-13]	1	1720.01	0	0.284	0.493	0.621	0.459	0.565	0.435	0.704	1.246	44	76.4	96.3	71.1	87.6	67.4	109.1	193.1	155		High	High	High	High	High	High	High	High	High	High	0	4.719e-07	4.19
FALSE	High	[K].MFNERRPDDLNSCSMCGK.[M]	2xCarbamidomethyl [C13; C16]; 1xTMT6plex [K18]		1.98335e-06	0	1	1	2	Q9PI55	Q9PI55 [394-411]	1	2446.09	0	0.15	0.341	0.167	0.336	0.417	0.275	0.549	0.21	39.3	89	43.7	87.7	109	71.9	143.3	54.9	261.2		High	High	High	High	High	High	High	High	High	High	0	1.25e-05	4.77
FALSE	High	[K].MFLASGFDLSVAK.[T]	1xTMT6plex [K13]		9.80418e-06	0	1	1	1	Q9PJ29	Q9PJ29 [224-236]	0	1614.88	0	0.64	0.395	1.278	0.339	0.54	0.323	0.426	0.372	108.4	66.9	216.5	57.4	91.5	54.7	72.2	63	169.4		High	High	High	High	High	High	High	High	High	High	0	5.117e-06	3.25
FALSE	High	[R].MFLASEGLLKDSR.[V]	1xTMT6plex [K10]; 1xTMT6plex [N-Term]		1.91777e-08	0	1	1	2	Q0PBJ1	Q0PBJ1 [99-111]	1	1925.09	0	2.146	0.737	0.604	1.663	1.343	1.18	1.128	0.919	180.2	61.8	50.7	139.6	112.8	99.1	94.7	77.1	84		High	High	High	High	High	High	High	High	High	High	0	8.415e-09	5.27
FALSE	High	[R].MFLASEGLLKDSR.[V]	1xTMT6plex [K10]		1.24467e-06	0	1	1	1	Q0PBJ1	Q0PBJ1 [99-111]	1	1695.93	0	0.493	1.076	0.873	0.801	0.506	0.452	1.656	0.803	57.9	126.4	102.6	94.2	59.4	53.1	194.6	94.4	117.5		High	High	High	High	High	High	High	High	High	High	0	6.121e-07	3.63
FALSE	High	[-].MFKVDLNSDLGESFGAYK.[M]	2xTMT6plex [K3; K18]; 1xTMT6plex [N-Term]		1.66406e-12	0	1	1	3	Q9PMC8	Q9PMC8 [1-18]	1	2708.46	0	0.546	0.382	0.418	0.777	1.441	1.742	0.91	1.078	59.3	41.4	45.3	84.4	156.4	189	98.8	116.9	108.5		High	High	High	High	High	High	High	High	High	High	0	5.669e-13	8.4
FALSE	High	[-].MFKVDLNSDLGESFGAYK.[M]	TMT6plex [K]; 1xTMT6plex [N-Term]		3.3977e-08	0	1	1	2	Q9PMC8	Q9PMC8 [1-18]	1	2479.29	0	0.088	0.374	0.709	0.28	0.382	0.155	0.249	0.245	22.8	96.6	183.4	72.3	98.7	40	64.4	63.3	258.5		High	High	High	High	High	High	High	High	High	High	0	1.509e-08	6.39
FALSE	High	[K].MGAGVFEGR.[A]	1xTMT6plex [N-Term]		6.9454e-05	0	1	1	1	Q0P882	Q0P882 [135-143]	0	1152.6	0	3.337	0.923	0.275	1.81	1.974	2.44	1.141	3.548	182.6	50.5	15	99	108	133.5	62.4	194.1	54.7		High	High	High	High	High	High	High	High	High	High	0	3.852e-05	2.8
FALSE	High	[K].MFHGLEVAR.[V]	1xTMT6plex [N-Term]		2.873e-06	0	1	1	7	Q9PHY1	Q9PHY1 [157-165]	0	1288.7	0	0.864	0.643	0.754	0.764	1.135	1.342	1.068	1.458	86.2	64.1	75.1	76.1	113.1	133.8	106.5	145.3	99.7		High	High	High	High	High	High	High	High	High	High	0	2.784e-06	3.68
FALSE	High	[K].MGELLNQVQEK.[A]	1xTMT6plex [K11]; 1xTMT6plex [N-Term]		2.36015e-07	0	1	1	1	Q9PM34	Q9PM34 [6-16]	0	1746.98	0	0.593	0.421	0.496	0.783	1.99	2.478	1.719	2.406	44.9	31.9	37.5	59.3	150.7	187.6	130.2	182.2	75.7		High	High	High	High	High	High	High	High	High	High	0	1.102e-07	4.16
FALSE	High	[R].MGGEPALAEPVLLGVTR.[A]	1xTMT6plex [N-Term]		3.84196e-12	0	1	1	6	Q9PI30	Q9PI30 [1437-1453]	0	1939.09	0	4.422	1.199	0.762	2.163	1.771	2.418	1.84	2.48	220.4	59.8	38	107.8	88.3	120.5	91.7	123.6	49.8		High	High	High	High	High	High	High	High	High	High	0	1.049e-09	4.98
FALSE	High	[K].MGNEGLLPGLK.[K]	1xTMT6plex [K11]; 1xTMT6plex [N-Term]		1.7467e-06	0	1	1	2	Q9PLY4	Q9PLY4 [47-57]	0	1586.93	0	10.564	3.509	1.589	5.736	1.831	2.595	3.293	6.242	261.5	86.9	39.3	142	45.3	64.2	81.5	154.5	24.8		High	High	High	High	High	High	High	High	High	High	1.157e-05	0.0001627	3.5
FALSE	High	[K].MGNEGLLPGLK.[K]	1xOxidation [M1]; 1xTMT6plex [K11]		0.000117892	0	1	1	2	Q9PLY4	Q9PLY4 [47-57]	0	1373.77	0	1.319	2.013	1.887	1.585	1.028	1.004	1.561	1.254	93.8	143.2	134.3	112.7	73.1	71.4	111.1	89.2	71.1		High	High	High	High	High	High	High	High	High	High	0	6.688e-05	2.86
FALSE	High	[K].MGMDEELLK.[F]	1xTMT6plex [K9]; 1xTMT6plex [N-Term]		4.38214e-05	0	1	1	2	Q9PMC8	Q9PMC8 [19-27]	0	1523.82	0	0.548	0.434	0.377	0.839	1.717	1.976	1.857	2.474	43.9	34.8	30.3	67.3	137.7	158.5	149	198.4	80.2		High	High	High	High	High	High	High	High	High	High	0	2.388e-05	3.12
FALSE	High	[K].MGLTTYNCTEGGAR.[L]	1xCarbamidomethyl [C8]; 1xTMT6plex [N-Term]		2.72013e-08	0	1	1	2	Q0P8S3	Q0P8S3 [448-461]	0	1759.83	0	2.371	0.969	0.724	1.507	1.364	1.633	1.828	1.43	166.4	68	50.8	105.8	95.7	114.6	128.3	100.4	70.2		High	High	High	High	High	High	High	High	High	High	0	1.2e-08	4.99
FALSE	High	[K].MGLTTYNCTEGGAR.[L]	1xCarbamidomethyl [C8]		1.48099e-07	0	1	1	1	Q0P8S3	Q0P8S3 [448-461]	0	1530.67	0																		NoQuanLabels	High	High	High	High	High	High	High	High	High	High	0	6.836e-08	3.52
FALSE	High	[K].MGLNDLDLLAANTDAQALSLSLAKTK.[L]	1xTMT6plex [N-Term]		6.90829e-08	0	1	1	1	Q0PAI3	Q0PAI3 [36-61]	1	2916.59	0																		NoQuanValues	High	High	High	High	High	High	High	High	High	High	0	3.139e-08	5.37
FALSE	High	[K].MGLNDLDLLAANTDAQALSLSLAK.[T]	1xTMT6plex [K24]; 1xTMT6plex [N-Term]		3.55981e-09	0	1	1	1	Q0PAI3	Q0PAI3 [36-59]	0	2916.61	1	1.408	0.733	0.839	0.935	0.85	0.882	1.552	1.129	135.8	70.7	81	90.2	82	85.1	149.7	108.9	96.5		High	High	High	High	High	High	High	High	High	High	0	1.492e-09	5.43
FALSE	High	[K].MGLKELGNKDVLAPAVK.[K]	3xTMT6plex [K4; K9; K17]; 1xTMT6plex [N-Term]		7.92807e-08	0	1	1	5	Q0P9S0	Q0P9S0 [212-228]	2	2699.67	0	1.8	0.766	0.417	1.288	1.673	2.107	0.453	0.35	164.4	70	38	117.6	152.8	192.4	41.4	32	91.3		High	High	High	High	High	High	High	High	High	High	0	6.646e-07	5.96
FALSE	High	[K].MGLKELGNKDVLAPAVK.[K]	TMT6plex [K]; 1xTMT6plex [N-Term]		3.98274e-08	0	1	1	6	Q0P9S0	Q0P9S0 [212-228]	2	2470.5	0	0.101	0.672	0.429	0.413	0.336	0.151	0.186	0.131	26.5	176.9	112.8	108.8	88.3	39.7	49	34.6	263.3		High	High	High	High	High	High	High	High	High	High	0	4.72e-06	5.34
FALSE	High	[R].MGKPNKPDYKLPMTLTK.[L]	3xTMT6plex [K6; K10; K17]; 1xTMT6plex [N-Term]		2.55716e-06	0	1	1	3	Q0PAV7	Q0PAV7 [129-145]	1	2878.71	0	0.088	0.3	1.365	0.234	0.57	0.241	0.298	0.211	18.3	62.6	285.4	48.8	119.2	50.3	62.2	44.1	209		High	High	High	High	High	High	High	High	High	High	0	1.552e-05	6.01
FALSE	High	[R].MGKLWGDLNLK.[M]	2xTMT6plex [K3; K11]; 1xTMT6plex [N-Term]		9.10471e-06	0	1	1	2	Q0P941	Q0P941 [168-178]	1	1962.18	0	5.637	1.229	0.873	1.969	1.16	2.325	0.812	0.705	323	70.4	50	112.8	66.4	133.2	46.5	40.4	57.3		High	High	High	High	High	High	High	High	High	High	0	4.744e-06	4.18
FALSE	High	[R].MGGEPALAEPVLLGVTR.[A]			2.27192e-08	0	1	1	3	Q9PI30	Q9PI30 [1437-1453]	0	1709.93	0																		NoQuanLabels	High	High	High	High	High	High	High	High	High	High	0	5.012e-08	4.75
FALSE	High	[R].MGKLWGDLNLK.[M]	TMT6plex [K]; 1xTMT6plex [N-Term]		5.23725e-05	0	1	1	2	Q0P941	Q0P941 [168-178]	1	1733.02	0	0.429	1.102	0.398	0.89	0.491	0.382	0.378	0.46	69.8	179.4	64.8	144.9	79.9	62.1	61.5	74.9	162.8		High	High	High	High	High	High	High	High	High	High	0	2.871e-05	3.8
FALSE	High	[R].MGHLELVTPVAHLWYVNSLPSR.[L]			4.5901e-09	0	1	1	1	Q9PI30	Q9PI30 [103-124]	0	2519.32	0																		NoQuanLabels	High	High	High	High	High	High	High	High	High	High	0	1.926e-09	6.66
FALSE	High	[R].MGHAGALVGSADESAAAKKEALK.[S]	3xTMT6plex [K18; K19; K23]; 1xTMT6plex [N-Term]		5.2345e-15	0	1	1	2	Q0PAY2	Q0PAY2 [245-267]	2	3128.79	0	0.198	0.744	0.147	0.735	1.297	1.148	0.222	0.104	31.8	119.7	23.7	118.2	208.6	184.6	35.7	16.8	160.8		High	High	High	High	High	High	High	High	High	High	0	1.528e-15	8.62
FALSE	High	[R].MGHAGALVGSADESAAAKKEALK.[S]	1xOxidation [M1]; 3xTMT6plex [K18; K19; K23]		5.54248e-11	0	1	1	2	Q0PAY2	Q0PAY2 [245-267]	2	2915.62	0	0.295	0.324	0.174	0.193	0.161	0.053	0.19	0.055	108.4	119.4	64	71.2	59.3	19.5	70.1	20.3	368		High	High	High	High	High	High	High	High	High	High	0	2.064e-11	7.77
FALSE	High	[R].MGHAGALVGSADESAAAKKEALK.[S]	3xTMT6plex [K18; K19; K23]		1.13647e-07	0	1	1	2	Q0PAY2	Q0PAY2 [245-267]	2	2899.63	0	0.207	0.217	0.176	0.148	0.15	0.045	0.181	0.056	85.4	89.8	72.5	61.1	61.9	18.4	74.7	23.3	413		High	High	High	High	High	High	High	High	High	High	0	5.248e-08	5.03
FALSE	High	[R].MGHAGALVGSADESAAAKK.[E]	2xTMT6plex [K18; K19]; 1xTMT6plex [N-Term]		6.07117e-15	0	1	1	12	Q0PAY2	Q0PAY2 [245-263]	1	2458.37	0	0.439	1.129	0.752	1.272	1.722	1.253	0.862	0.776	42.9	110.4	73.5	124.3	168.4	122.5	84.2	75.9	97.8		High	High	High	High	High	High	High	High	High	High	0	4.348e-15	10.06
FALSE	High	[R].MGHAGALVGSADESAAAKK.[E]	1xOxidation [M1]; 2xTMT6plex [K18; K19]		5.23435e-10	0	1	1	4	Q0PAY2	Q0PAY2 [245-263]	1	2245.2	0	0.509	0.537	1.125	0.337	0.287	0.112	0.341	0.182	103.3	109	228.7	68.5	58.4	22.7	69.2	37	203.2		High	High	High	High	High	High	High	High	High	High	0	2.073e-10	6.56
FALSE	High	[R].MGHAGALVGSADESAAAKK.[E]	TMT6plex [K]; 1xTMT6plex [N-Term]		2.21962e-10	0	1	1	7	Q0PAY2	Q0PAY2 [245-263]	1	2229.21	0	0.444	0.395	1.169	0.271	0.274	0.089	0.205	0.141	100.3	89.2	263.7	61.2	61.8	20	46.2	31.8	225.7		High	High	High	High	High	High	High	High	High	High	0	1.014e-10	6.62
FALSE	High	[R].MGHAGALVGSADESAAAKK.[E]	1xTMT6plex [K19]		7.87794e-09	0	1	1	1	Q0PAY2	Q0PAY2 [245-263]	1	2000.04	0	1.081	0.672	10.283	0.799	0.917	0.773	1.053	1.142	54.9	34.1	522.3	40.6	46.6	39.2	53.5	58	50.8		High	High	High	High	High	High	High	High	High	High	0	3.364e-09	5.73
FALSE	High	[R].MGHAGALVGSADESAAAK.[K]	1xTMT6plex [K18]; 1xTMT6plex [N-Term]		5.47254e-13	0	1	1	6	Q0PAY2	Q0PAY2 [245-262]	0	2101.11	0	0.374	0.945	0.559	1.047	1.543	1.118	4.691	2.234	24.9	63	37.2	69.7	102.8	74.5	312.5	148.8	66.6		High	High	High	High	High	High	High	High	High	High	0	1.802e-13	7.1
FALSE	High	[R].MGHAGALVGSADESAAAK.[K]	1xOxidation [M1]; 1xTMT6plex [K18]		2.76078e-09	0	1	1	3	Q0PAY2	Q0PAY2 [245-262]	0	1887.94	0	0.64	0.665	1.196	0.726	0.404	0.195	0.578	0.295	101.1	105	188.8	114.7	63.8	30.8	91.3	46.5	157.9		High	High	High	High	High	High	High	High	High	High	0	1.421e-06	4.43
FALSE	High	[R].MGHAGALVGSADESAAAK.[K]	1xTMT6plex [K18]		8.87029e-12	0	1	1	5	Q0PAY2	Q0PAY2 [245-262]	0	1871.95	0	0.553	0.494	1.438	0.383	0.302	0.157	0.683	0.471	90.9	81.2	236	62.9	49.6	25.7	112.2	77.4	164.2		High	High	High	High	High	High	High	High	High	High	0	3.173e-12	5.45
FALSE	High	[R].MGHLELVTPVAHLWYVNSLPSR.[L]	1xTMT6plex [N-Term]		1.71778e-12	0	1	1	5	Q9PI30	Q9PI30 [103-124]	0	2748.49	0	0.956	0.979	0.503	1.074	0.796	0.821	4.237	3.009	64.3	65.8	33.8	72.3	53.5	55.2	285.1	202.5	67.3		High	High	High	High	High	High	High	High	High	High	0	5.834e-13	9.16
FALSE	High	[K].MGNEGLLPGLKK.[A]	1xOxidation [M1]; 2xTMT6plex [K11; K12]		5.0752e-05	0	1	1	3	Q9PLY4	Q9PLY4 [47-58]	1	1731.02	0	0.41	1.465	0.781	0.925	0.59	0.413	1.303	0.588	49.3	176.4	94.1	111.4	71	49.7	157	70.8	120.4		High	High	High	High	High	High	High	High	High	High	0	2.765e-05	3.63
FALSE	High	[K].MFHGLEVAR.[V]			3.5145e-05	0	1	1	9	Q9PHY1	Q9PHY1 [157-165]	0	1059.54	0																		NoQuanLabels	High	High	High	High	High	High	High	High	High	High	0	1.902e-05	3.24
FALSE	High	[R].MFFQTQTEFDTLSAACER.[L]	1xCarbamidomethyl [C16]		3.83377e-09	0	1	1	9	Q0PB96	Q0PB96 [56-73]	0	2181.96	0																		NoQuanLabels	High	High	High	High	High	High	High	High	High	High	0	5.356e-08	4.85
FALSE	High	[-].METLSQTLAER.[K]			5.4613e-05	0	1	1	1	Q0P964	Q0P964 [1-11]	0	1278.64	0																		NoQuanLabels	High	High	High	High	High	High	High	High	High	High	0	3.008e-05	3.05
FALSE	High	[R].MESHCYQDYSVPAYYDSMLGK.[L]	1xCarbamidomethyl [C5]; 1xTMT6plex [K21]; 1xTMT6plex [N-Term]		1.80734e-09	0	1	1	2	Q0P8W7	Q0P8W7 [367-387]	0	3002.38	0	1.164	0.722	0.86	0.998	1.597	1.438	6.23	3.229	60.8	37.7	44.9	52.1	83.4	75.1	325.3	168.6	52.2		High	High	High	High	High	High	High	High	High	High	0	7.411e-10	5.5
FALSE	High	[R].MESHCYQDYSVPAYYDSMLGK.[L]	1xCarbamidomethyl [C5]; 1xOxidation [M]; 1xTMT6plex [K21]		1.57816e-07	0	1	1	3	Q0P8W7	Q0P8W7 [367-387]	0	2789.21	0	0.375	0.807	1.449	0.574	0.496	0.317	0.817	0.53	53.1	114.1	204.8	81.1	70.1	44.8	115.6	75	141.4		High	High	High	High	High	High	High	High	High	High	0	7.285e-08	5.08
FALSE	High	[R].MESHCYQDYSVPAYYDSMLGK.[L]	1xCarbamidomethyl [C5]; 1xTMT6plex [K21]		4.36233e-07	0	1	1	2	Q0P8W7	Q0P8W7 [367-387]	0	2773.21	0	0.291	0.769	1.778	0.468	0.544	0.291	0.545	0.36	43.3	114.5	264.7	69.6	80.9	43.4	81.1	53.6	148.9		High	High	High	High	High	High	High	High	High	High	0	1.052e-06	5.52
FALSE	High	[-].MEQHYDEPVYLLSVVAK.[V]	1xTMT6plex [K17]; 1xTMT6plex [N-Term]		2.86806e-08	0	1	1	3	Q0P926	Q0P926 [1-17]	0	2479.33	0	2.725	1.311	0.904	2.004	1.241	1.22	1.58	1.766	178.4	85.8	59.1	131.2	81.2	79.9	103.4	115.6	65.5		High	High	High	High	High	High	High	High	High	High	0	2.337e-07	6.74
FALSE	High	[-].MEQHYDEPVYLLSVVAK.[V]	1xTMT6plex [K17]		1.40434e-05	0	1	1	1	Q0P926	Q0P926 [1-17]	0	2250.17	0	0.355	1.17	0.839	0.775	0.442	0.336	1.441	0.773	44.8	147.7	105.9	97.8	55.7	42.4	181.9	97.6	126.2		High	High	High	High	High	High	High	High	High	High	0	7.369e-06	4.22
FALSE	High	[-].MENQKNEFDDLLLEK.[S]	2xTMT6plex [K5; K15]; 1xTMT6plex [N-Term]		2.49914e-08	0	1	1	3	Q0PBA6	Q0PBA6 [1-15]	1	2553.38	0	3.201	0.73	1.096	1.621	1.46	2.461	1.571	3.062	177.8	40.6	60.9	90.1	81.1	136.7	87.2	170.1	55.5		High	High	High	High	High	High	High	High	High	High	0	1.109e-08	5.75
FALSE	High	[-].MENQKNEFDDLLLEK.[S]	1xOxidation [M1]; 2xTMT6plex [K5; K15]		3.92395e-07	0	1	1	2	Q0PBA6	Q0PBA6 [1-15]	1	2340.22	0	0.617	1.121	0.835	0.928	0.566	0.465	1.267	0.611	74.9	136.2	101.5	112.7	68.7	56.4	153.9	74.2	121.5		High	High	High	High	High	High	High	High	High	High	0	1.862e-07	4.54
FALSE	High	[-].MENQKNEFDDLLLEK.[S]	TMT6plex [K]; 1xTMT6plex [N-Term]		2.2243e-08	0	1	1	3	Q0PBA6	Q0PBA6 [1-15]	1	2324.22	0	0.277	0.881	0.892	0.701	0.418	0.276	0.339	0.267	49.3	157	159	124.9	74.5	49.1	60.4	47.6	178.2		High	High	High	High	High	High	High	High	High	High	0	9.766e-09	5.86
FALSE	High	[-].MENLNSYLK.[G]	1xTMT6plex [K9]; 1xTMT6plex [N-Term]		2.09746e-05	0	1	1	2	Q9PMN3	Q9PMN3 [1-9]	0	1569.87	0	0.696	0.37	0.639	0.785	2.316	3.7	1.61	2.36	46.5	24.7	42.7	52.4	154.7	247.1	107.5	157.6	66.8		High	High	High	High	High	High	High	High	High	High	0	1.12e-05	3.59
FALSE	High	[-].MENLLSGALK.[F]	1xTMT6plex [K10]; 1xTMT6plex [N-Term]		2.75387e-06	0	1	1	1	Q0PBR7	Q0PBR7 [1-10]	0	1533.91	0	0.723	0.425	0.554	0.825	2.331	3.359	1.975	3.163	45.4	26.6	34.7	51.8	146.1	210.6	123.9	198.3	62.7		High	High	High	High	High	High	High	High	High	High	0	1.386e-06	3.7
FALSE	High	[-].METLSQTLAER.[K]	1xOxidation [M1]		2.35545e-05	0	1	1	1	Q0P964	Q0P964 [1-11]	0	1294.63	0																		NoQuanLabels	High	High	High	High	High	High	High	High	High	High	0	1.262e-05	3.09
FALSE	High	[-].MENLLARR.[Y]	1xTMT6plex [N-Term]		6.98923e-06	0	1	1	3	Q0PC33	Q0PC33 [1-8]	1	1231.71	0	4.365	0.835	0.672	1.466	1.142	2.284	1.892	1.444	260.2	49.8	40	87.4	68	136.2	112.8	86.1	59.6		High	High	High	High	High	High	High	High	High	High	0	3.584e-06	3.72
FALSE	High	[K].MELTLAFLKNEKPAR.[M]	2xTMT6plex [K9; K12]; 1xTMT6plex [N-Term]		1.02226e-07	0	1	1	1	Q0P9T4	Q0P9T4 [97-111]	1	2448.46	0	2.604	0.573	0.796	1.06	1.611	3.632	1.61	3.728	141	31	43.1	57.4	87.3	196.7	87.2	201.9	54.2		High	High	High	High	High	High	High	High	High	High	0	4.673e-08	4.38
FALSE	High	[K].MELEVNAPK.[D]	1xTMT6plex [K9]; 1xTMT6plex [N-Term]		2.56269e-05	0	1	1	1	Q0P9W6	Q0P9W6 [565-573]	0	1488.85	0	2.754	1.009	0.629	1.715	1.074	1.628	1.449	3.455	168.5	61.7	38.4	104.9	65.7	99.6	88.7	211.3	61.2		High	High	High	High	High	High	High	High	High	High	0	1.372e-05	3.57
FALSE	High	[R].MELAEADVSK.[L]	1xTMT6plex [K10]; 1xTMT6plex [N-Term]		3.1602e-06	0	1	1	3	Q0PAR1	Q0PAR1 [223-232]	0	1550.85	0	3.229	1.286	0.774	2.061	1.606	1.865	3.444	2.527	163.3	65.1	39.1	104.3	81.2	94.3	174.2	127.8	50.6		High	High	High	High	High	High	High	High	High	High	0	1.592e-06	3.83
FALSE	High	[-].MEKYNREEFEEVLVDLGR.[V]	1xTMT6plex [K3]; 1xTMT6plex [N-Term]		9.33274e-09	0	1	1	5	Q9PLY8	Q9PLY8 [1-18]	2	2714.42	0	4.055	1.577	0.953	3.164	1.557	1.848	1.208	0.895	224.5	87.3	52.8	175.2	86.2	102.3	66.9	49.6	55.4		High	High	High	High	High	High	High	High	High	High	0	8.12e-06	6.52
FALSE	High	[-].MEKYNREEFEEVLVDLGR.[V]	1xOxidation [M1]; 1xTMT6plex [K3]		6.15592e-06	0	1	1	2	Q9PLY8	Q9PLY8 [1-18]	2	2501.25	0	0.717	2.021	0.556	1.51	0.537	0.529	1.005	0.566	76.5	215.5	59.3	161	57.2	56.4	107.1	60.4	106.6		High	High	High	High	High	High	High	High	High	High	0	1.187e-05	4.4
FALSE	High	[-].MEKYNREEFEEVLVDLGR.[V]	1xTMT6plex [K3]; 1xTMT6plex [N-Term]		3.87459e-09	0	1	1	10	Q9PLY8	Q9PLY8 [1-18]	2	2485.26	0	0.403	1.871	0.607	1.278	0.426	0.29	0.542	0.301	54.1	250.6	81.3	171.2	57	38.8	72.6	40.4	134		High	High	High	High	High	High	High	High	High	High	0	3.201e-09	6.48
FALSE	High	[-].MEKEVLAYLDNETLLDSQSVK.[N]	TMT6plex [K]; 1xTMT6plex [N-Term]		7.55115e-09	0	1	1	4	Q9PIS3	Q9PIS3 [1-21]	1	2883.54	0	0.2	0.776	0.905	0.466	0.419	0.238	0.39	0.267	38.7	149.9	174.7	90	80.8	46	75.3	51.5	193.1		High	High	High	High	High	High	High	High	High	High	0	3.227e-09	7.64
FALSE	High	[R].MEKDVPLVVPECNPEDLKDWK.[K]	1xCarbamidomethyl [C12]; 3xTMT6plex [K3; K18; K21]; 1xTMT6plex [N-Term]		6.89378e-10	0	1	1	1	Q59291	Q59291 [104-124]	2	3457.89	0	1.491	0.785	0.603	1.312	2.288	2.32	0.704	1.022	116.4	61.3	47.1	102.4	178.7	181.2	55	79.8	78.1		High	High	High	High	High	High	High	High	High	High	0	2.756e-10	6.73
FALSE	High	[R].MEKDVPLVVPECNPEDLKDWK.[K]	1xCarbamidomethyl [C12]; TMT6plex [K]; 1xTMT6plex [N-Term]		1.02661e-08	0	1	1	2	Q59291	Q59291 [104-124]	2	3228.73	0	0.197	0.656	1.064	0.412	0.5	0.207	0.395	0.314	37.4	124.5	201.7	78.2	94.9	39.2	74.9	59.6	189.6		High	High	High	High	High	High	High	High	High	High	0	4.85e-09	6.81
FALSE	High	[K].MEGSYKVPVNPVKPGDFNYKGEMK.[L]	3xTMT6plex [K13; K20; K24]; 1xTMT6plex [N-Term]		7.06356e-06	0	1	1	1	Q0PCC0	Q0PCC0 [269-292]	2	3630.98	0	0.165	0.552	1.498	0.379	0.782	0.342	0.371	0.223	28	93.4	253.7	64.3	132.5	58	62.9	37.8	169.4		High	High	High	High	High	High	High	High	High	High	0	3.654e-06	7.15
FALSE	High	[R].MEFLELSSYTPSEK.[F]	1xTMT6plex [K14]; 1xTMT6plex [N-Term]		1.0158e-08	0	1	1	2	O69300	O69300 [494-507]	0	2119.1	0	4.101	1.297	1.188	2.153	2.203	3.091	1.834	2.936	186.4	58.9	54	97.9	100.1	140.5	83.3	133.4	45.5		High	High	High	High	High	High	High	High	High	High	0	4.386e-09	5.07
FALSE	High	[-].MENEKNYRPNVAALVLSSSYPFECK.[L]	1xCarbamidomethyl [C24]; TMT6plex [K]; 1xTMT6plex [N-Term]		1.32374e-08	0	1	1	2	Q9PHT5	Q9PHT5 [1-25]	1	3404.74	0	0.621	1.021	0.481	0.797	0.587	0.421	0.977	0.472	87.6	144.1	67.9	112.5	82.9	59.4	137.9	66.6	141.1		High	High	High	High	High	High	High	High	High	High	0	5.714e-09	7.7
FALSE	High	[R].MFFQTQTEFDTLSAACER.[L]	1xCarbamidomethyl [C16]; 1xTMT6plex [N-Term]		1.15593e-11	0	1	1	6	Q0PB96	Q0PB96 [56-73]	0	2411.12	0	2.518	0.786	0.681	1.81	1.958	2.322	2.265	2.238	145.5	45.4	39.3	104.6	113.1	134.2	130.9	129.3	57.8		High	High	High	High	High	High	High	High	High	High	0	1.492e-10	6.84
FALSE	High	[-].METLSQTLAER.[K]	1xTMT6plex [N-Term]		5.93069e-07	0	1	1	3	Q0P964	Q0P964 [1-11]	0	1507.8	0	8.83	1.405	1.758	3.163	1.912	3.02	2.78	5.107	274.3	43.6	54.6	98.2	59.4	93.8	86.4	158.6	31.1		High	High	High	High	High	High	High	High	High	High	0	2.893e-07	4.24
FALSE	High	[R].METSLDENGR.[K]	1xOxidation [M1]		1.00137e-05	0	1	1	2	Q0P857	Q0P857 [100-109]	0	1167.49	0																		NoQuanLabels	High	High	High	High	High	High	High	High	High	High	1.157e-05	0.0001002	2.79
FALSE	High	[-].MFELVSESFK.[S]	1xOxidation [M1]; 1xTMT6plex [K10]		7.62852e-05	0	1	1	1	Q0PAH0	Q0PAH0 [1-10]	0	1461.75	0	0.577	1.243	0.86	0.954	0.596	0.429	0.814	0.676	72.6	156.5	108.3	120.2	75	53.9	102.4	85.1	125.9		High	High	High	High	High	High	High	High	High	High	0	4.251e-05	2.64
FALSE	High	[-].MFELVSESFK.[S]	1xTMT6plex [K10]		6.80197e-05	0	1	1	2	Q0PAH0	Q0PAH0 [1-10]	0	1445.75	0	0.39	1.299	0.889	0.863	0.448	0.294	0.717	0.4	55.7	185.5	127	123.3	64	42	102.4	57.2	142.8		High	High	High	High	High	High	High	High	High	High	0.0001018	0.001198	2.65
FALSE	High	[K].MFEGTLQVVSTDEHLFK.[L]	1xTMT6plex [K17]; 1xTMT6plex [N-Term]		1.30979e-08	0	1	1	1	Q0P9S5	Q0P9S5 [138-154]	0	2439.3	0	1.527	0.714	0.778	0.884	1.02	0.876	1.732	2.449	125.2	58.5	63.8	72.4	83.6	71.8	142	200.8	82		High	High	High	High	High	High	High	High	High	High	0	5.659e-09	6.07
FALSE	High	[K].MFEFDQNKALMNLK.[T]	2xTMT6plex [K8; K14]; 1xTMT6plex [N-Term]		6.00057e-05	0	1	1	1	Q0P9E6	Q0P9E6 [409-422]	1	2416.33	0	2.514	0.601	0.603	1.014	0.757	1.427	1.531	1.018	216.2	51.7	51.9	87.2	65.1	122.7	131.6	87.5	86		High	High	High	High	High	High	High	High	High	High	0	3.299e-05	4.99
FALSE	High	[-].MFDNLLEQQRLEK.[A]	1xTMT6plex [K13]; 1xTMT6plex [N-Term]		7.05618e-08	0	1	1	2	P41258	P41258 [1-13]	1	2122.17	0	1.009	0.466	0.361	0.997	2.014	2.394	1.219	0.643	89.9	41.5	32.2	88.8	179.4	213.3	108.6	57.3	89.1		High	High	High	High	High	High	High	High	High	High	0	3.196e-08	4.7
FALSE	High	[-].MFDNLLEQQRLEK.[A]	1xTMT6plex [K13]		2.645e-05	0	1	1	1	P41258	P41258 [1-13]	1	1893.01	0	0.162	0.412	0.273	0.34	0.512	0.285	0.346	0.191	41.4	105.4	69.7	86.9	130.9	72.9	88.3	48.9	255.6		High	High	High	High	High	High	High	High	High	High	0	1.421e-05	4.04
FALSE	High	[-].MFDNLLEQQR.[L]	1xTMT6plex [N-Term]		1.36053e-05	0	1	1	2	P41258	P41258 [1-10]	0	1522.79	0	2.173	0.638	0.621	1.339	2.646	3.488	1.703	2.601	120.6	35.4	34.5	74.4	146.9	193.7	94.6	144.4	55.5		High	High	High	High	High	High	High	High	High	High	0	7.169e-06	3.38
FALSE	High	[-].MFDNLLEQQR.[L]			3.09764e-05	0	1	1	2	P41258	P41258 [1-10]	0	1293.63	0																		NoQuanLabels	High	High	High	High	High	High	High	High	High	High	0	2.966e-05	3.27
FALSE	High	[K].MFDLNDGTNNAYGDKK.[T]	2xTMT6plex [K15; K16]; 1xTMT6plex [N-Term]		3.71387e-09	0	1	1	1	Q0P8F0	Q0P8F0 [118-133]	1	2490.29	0	0.434	0.576	0.58	0.724	1.421	1.747	2.228	3.792	31.3	41.4	41.8	52.1	102.3	125.7	160.4	273	72		High	High	High	High	High	High	High	High	High	High	0	1.549e-09	6.37
FALSE	High	[K].MFDLNDGTNNAYGDKK.[T]	2xTMT6plex [K15; K16]		9.59319e-08	0	1	1	1	Q0P8F0	Q0P8F0 [118-133]	1	2261.13	0	0.321	0.409	1.341	0.383	0.501	0.333	0.888	0.502	51	64.8	212.6	60.7	79.5	52.7	140.7	79.6	158.5		High	High	High	High	High	High	High	High	High	High	0	4.41e-08	5.01
FALSE	High	[-].MFDENLVKTGSNEMELVDFR.[L]	1xTMT6plex [K8]; 1xTMT6plex [N-Term]		2.99858e-11	0	1	1	2	Q0PBM1	Q0PBM1 [1-20]	1	2832.43	0	1.128	0.307	0.219	0.56	0.805	1.697	0.384	0.325	158	43.1	30.7	78.4	112.8	237.6	53.8	45.6	140.1		High	High	High	High	High	High	High	High	High	High	0	1.104e-11	6.25
FALSE	High	[R].METSLDENGR.[K]			5.7547e-05	0	1	1	2	Q0P857	Q0P857 [100-109]	0	1151.5	0																		NoQuanLabels	High	High	High	High	High	High	High	High	High	High	0	3.184e-05	2.72
FALSE	High	[-].MFDENLVKTGSNEMELVDFR.[L]	1xTMT6plex [K8]		2.02206e-08	0	1	1	1	Q0PBM1	Q0PBM1 [1-20]	1	2603.27	0	0.356	0.5	0.272	0.455	0.502	0.451	0.547	0.389	71.7	100.6	54.7	91.5	101	90.8	110.1	78.3	201.3		High	High	High	High	High	High	High	High	High	High	0	8.873e-09	5.47
FALSE	High	[-].MFDELRFNTLER.[L]	1xTMT6plex [N-Term]		0.000107436	0	1	1	2	Q0PBY7	Q0PBY7 [1-12]	1	1799.93	0	2.104	0.711	0.719	1.134	1.449	2.093	3.173	2.591	126.5	42.7	43.2	68.2	87.1	125.8	190.7	155.7	60.1		High	High	High	High	High	High	High	High	High	High	0	6.048e-05	4.15
FALSE	High	[-].MEYRVEHDTMGEVK.[V]	1xOxidation [M10]; 1xTMT6plex [K14]; 1xTMT6plex [N-Term]		8.37743e-05	0	1	1	1	O69294	O69294 [1-14]	1	2198.1	0	0.557	0.653	0.729	0.81	1.342	0.76	1.054	1.063	62.9	73.7	82.3	91.5	151.6	85.8	119.1	120.1	112.9		High	High	High	High	High	High	High	High	High	High	0	4.708e-05	4.57
FALSE	High	[-].MEYRVEHDTMGEVK.[V]	1xTMT6plex [K14]; 1xTMT6plex [N-Term]		1.67108e-08	0	1	1	3	O69294	O69294 [1-14]	1	2182.1	0	0.743	0.587	0.75	0.842	1.612	0.943	0.763	1.046	80.8	63.7	81.5	91.4	175.1	102.4	82.8	113.7	108.6		High	High	High	High	High	High	High	High	High	High	0	7.287e-09	6.34
FALSE	High	[-].MEYRVEHDTMGEVK.[V]	1xOxidation [M1]; 1xTMT6plex [K14]		2.50924e-05	0	1	1	1	O69294	O69294 [1-14]	1	1968.94	0	0.337	0.693	1.133	0.499	0.503	0.289	1.117	0.536	49.7	102.2	167	73.5	74.2	42.6	164.6	78.9	147.4		High	High	High	High	High	High	High	High	High	High	0	1.335e-05	4.09
FALSE	High	[-].MEYRVEHDTMGEVK.[V]	1xTMT6plex [K14]		2.20487e-06	0	1	1	3	O69294	O69294 [1-14]	1	1952.94	0	0.236	0.56	1.879	0.29	0.486	0.198	0.379	0.388	39.3	93	312.2	48.2	80.7	32.9	63	64.5	166.1		High	High	High	High	High	High	High	High	High	High	0	7.685e-06	4.5
FALSE	High	[-].MEYRVEHDTMGEVK.[V]			5.25243e-06	0	1	1	2	O69294	O69294 [1-14]	1	1723.78	0																		NoQuanLabels	High	High	High	High	High	High	High	High	High	High	0	2.677e-06	5.48
FALSE	High	[-].MEYLVEKLGMSR.[T]	1xTMT6plex [K7]; 1xTMT6plex [N-Term]		1.61195e-07	0	1	1	1	Q9PLX1	Q9PLX1 [1-12]	1	1914.06	0	14.852	0.01	1.848	0.218	0.184	0.471	0.719	0.515	674.9		84	9.9	8.4	21.4	32.7	23.4	45.4		High	Not Found	High	High	High	High	High	High	High	High	0	7.518e-08	4.83
FALSE	High	[K].MEWDYPEVGVK.[D]	1xTMT6plex [K11]; 1xTMT6plex [N-Term]		4.95351e-07	0	1	1	2	Q0PBW7	Q0PBW7 [214-224]	0	1810.94	0	1.789	0.671	1.188	1.063	2.099	3.377	3.661	9.319	66.6	25	44.2	39.6	78.2	125.8	136.4	347.1	37.2		High	High	High	High	High	High	High	High	High	High	0	2.379e-07	4.1
FALSE	High	[R].METSLDENGRK.[K]	1xTMT6plex [K11]; 1xTMT6plex [N-Term]		1.05068e-06	0	1	1	2	Q0P857	Q0P857 [100-110]	1	1737.92	0	3.507	1.261	0.769	2.001	1.086	1.373	1.913	1.686	216.3	77.7	47.4	123.4	67	84.6	118	103.9	61.7		High	High	High	High	High	High	High	High	High	High	0	9.687e-06	4.61
FALSE	High	[R].METSLDENGRK.[K]	1xOxidation [M1]; 1xTMT6plex [K11]		0.000117892	0	1	1	1	Q0P857	Q0P857 [100-110]	1	1524.75	0	0.369	1.804	0.482	1.188	0.329	0.185	0.488	0.211	54.8	268	71.6	176.6	48.9	27.5	72.6	31.3	148.6		High	High	High	High	High	High	High	High	High	High	0	6.721e-05	3.06
FALSE	High	[R].METSLDENGR.[K]	1xTMT6plex [N-Term]		5.14243e-06	0	1	1	2	Q0P857	Q0P857 [100-109]	0	1380.66	0	6.344	1.762	0.472	3.594	1.675	2.033	1.481	2.482	273.9	76.1	20.4	155.2	72.3	87.8	63.9	107.2	43.2		High	High	High	High	High	High	High	High	High	High	0	3.156e-06	3.42
FALSE	High	[-].MFDENLVK.[T]	1xOxidation [M1]; 1xTMT6plex [K8]		0.000102023	0	1	1	8	Q0PBM1	Q0PBM1 [1-8]	0	1240.64	0	0.499	0.965	1.12	0.768	0.775	0.57	0.997	0.848	59.6	115.1	133.6	91.7	92.5	68.1	119	101.2	119.3		High	High	High	High	High	High	High	High	High	High	1.157e-05	0.0001706	2.63
FALSE	High	[K].LVKELDLELNLSFK.[N]	TMT6plex [K]; 1xTMT6plex [N-Term]		2.1197e-05	0	1	1	2	Q9PIC8	Q9PIC8 [147-160]	1	2119.28	0	0.315	0.669	0.906	0.404	0.301	0.261	1.059	0.591	51.5	109.4	148.1	66	49.2	42.7	173.1	96.6	163.5		High	High	High	High	High	High	High	High	High	High	0	1.129e-05	4.65
FALSE	High	[K].MGNEGLLPGLKK.[A]	2xTMT6plex [K11; K12]; 1xTMT6plex [N-Term]		2.14557e-07	0	1	1	6	Q9PLY4	Q9PLY4 [47-58]	1	1944.19	0	2.886	1.214	0.682	1.883	1.801	2.611	1.564	1.834	167.8	70.6	39.7	109.5	104.7	151.9	91	106.7	58.2		High	High	High	High	High	High	High	High	High	High	0	1.036e-06	5.05
FALSE	High	[K].MGQASTMSDAEAASYGLLLVPDSR.[N]	1xTMT6plex [N-Term]		2.36027e-12	0	1	1	1	Q0P9G1	Q0P9G1 [205-228]	0	2699.32	0	0.823	0.728	0.628	0.767	0.69	0.625	2.125	1.595	82.5	72.9	62.9	76.9	69.2	62.6	213	159.8	100.2		High	High	High	High	High	High	High	High	High	High	0	8.1e-13	8.31
FALSE	High	[-].MKLGLLGLGK.[M]	2xTMT6plex [K2; K10]; 1xTMT6plex [N-Term]		8.96356e-07	0	1	1	1	Q0PB11	Q0PB11 [1-10]	1	1717.14	0	1.493	0.642	0.455	1.033	1.306	1.703	2.295	1.382	118.8	51.1	36.2	82.2	103.9	135.5	182.6	110	79.6		High	High	High	High	High	High	High	High	High	High	0	4.375e-07	4.63
FALSE	High	[R].MKLGAMGYGTPETTTGGNALK.[F]	2xTMT6plex [K2; K21]; 1xTMT6plex [N-Term]		5.1683e-12	0	1	1	2	Q0P7V6	Q0P7V6 [196-216]	1	2785.52	0	2.204	0.916	0.649	1.359	1.047	1.413	1.344	1.026	181	75.2	53.3	111.6	86	116.1	110.4	84.3	82.1		High	High	High	High	High	High	High	High	High	High	0	1.822e-12	9.74
FALSE	High	[-].MKLFGTDGVR.[G]	1xTMT6plex [K2]; 1xTMT6plex [N-Term]		1.90745e-05	0	1	1	2	Q9PIE2	Q9PIE2 [1-10]	1	1581.92	0	4.243	1.438	0.645	2.267	2.036	2.579	1.132	0.814	236.4	80.1	35.9	126.3	113.4	143.7	63.1	45.4	55.7		High	High	High	High	High	High	High	High	High	High	0	1.009e-05	3.03
FALSE	High	[-].MKLFGTDGVR.[G]	1xTMT6plex [K2]; 1xTMT6plex [N-Term]		3.09764e-05	0	1	1	5	Q9PIE2	Q9PIE2 [1-10]	1	1352.76	0	0.227	1.647	1.104	0.905	0.436	0.176	0.295	0.183	34.2	248.1	166.3	136.4	65.7	26.6	44.4	27.6	150.7		High	High	High	High	High	High	High	High	High	High	0	1.668e-05	3.15
FALSE	High	[R].MKLEDFSGVVDTNLSSAFLGCR.[E]	1xCarbamidomethyl [C21]; 1xOxidation [M1]; 1xTMT6plex [K2]		2.61287e-11	0	1	1	1	Q0PB75	Q0PB75 [102-123]	1	2691.33	0	0.46	0.831	0.623	0.65	0.641	0.498	5.138	3.46	31.1	56.2	42.1	44	43.4	33.7	347.7	234.1	67.7		High	High	High	High	High	High	High	High	High	High	0	9.551e-12	7.25
FALSE	High	[R].MKLEDFSGVVDTNLSSAFLGCR.[E]	1xCarbamidomethyl [C21]; 1xTMT6plex [K2]; 1xTMT6plex [N-Term]		1.85388e-10	0	1	1	3	Q0PB75	Q0PB75 [102-123]	1	2675.34	0	0.536	0.539	0.635	0.578	0.607	0.674	2.073	0.913	63.8	64.2	75.7	68.9	72.3	80.2	247	108.8	119.1		High	High	High	High	High	High	High	High	High	High	0	7.135e-11	7.54
FALSE	High	[-].MKLEALDLQSALTEASR.[S]	1xTMT6plex [K2]; 1xTMT6plex [N-Term]		6.36065e-11	0	1	1	1	Q0P9U2	Q0P9U2 [1-17]	1	2334.31	0	4.202	1.75	0.781	2.7	1.193	1.553	0.866	1.051	250.5	104.3	46.6	161	71.1	92.6	51.6	62.7	59.6		High	High	High	High	High	High	High	High	High	High	0	2.38e-11	6.96
FALSE	High	[-].MKLDTHAHLFLK.[K]	TMT6plex [K]; 1xTMT6plex [N-Term]		4.24628e-05	0	1	1	4	Q0PAW0	Q0PAW0 [1-12]	1	1912.12	0	0.057	0.472	1.199	0.193	0.221	0.067	0.11	0.046	15.1	126.2	320.7	51.7	59	17.9	29.5	12.4	267.5		High	High	High	High	High	High	High	High	High	High	0	2.318e-05	5.02
FALSE	High	[-].MKLCVALDLSTKEECLQLAK.[E]	2xCarbamidomethyl [C4; C15]; 3xTMT6plex [K2; K12; K20]; 1xTMT6plex [N-Term]		4.5901e-09	0	1	1	1	Q9PIC1	Q9PIC1 [1-20]	2	3266.87	0	1.637	0.597	0.613	1.138	1.464	2.183	1.004	1.291	134.8	49.2	50.5	93.7	120.6	179.8	82.7	106.3	82.4		High	High	High	High	High	High	High	High	High	High	0	1.946e-09	6.79
FALSE	High	[-].MKLALLCASGK.[V]	1xCarbamidomethyl [C7]; 2xTMT6plex [K2; K11]; 1xTMT6plex [N-Term]		5.53063e-08	0	1	1	1	Q0P871	Q0P871 [1-11]	1	1879.15	0	2.663	0.883	0.651	1.386	1.757	3.207	1.027	0.709	180.4	59.8	44.1	93.9	119.1	217.3	69.6	48	67.7		High	High	High	High	High	High	High	High	High	High	0	2.489e-08	5.35
FALSE	High	[-].MKKNELQNFK.[N]	3xTMT6plex [K2; K3; K10]; 1xTMT6plex [N-Term]		7.31713e-05	0	1	1	1	Q0PC12	Q0PC12 [1-10]	2	2196.33	0	0.512	0.351	0.52	0.721	2.734	2.809	1.36	0.905	42.2	28.9	42.9	59.5	225.5	231.7	112.1	74.6	82.5		High	High	High	High	High	High	High	High	High	High	0	4.064e-05	3.49
FALSE	High	[-].MKLKNPLDMHLHLR.[D]	TMT6plex [K]; 1xTMT6plex [N-Term]		9.39095e-05	0	1	1	2	Q0PBP6	Q0PBP6 [1-14]	2	2204.29	0	0.095	0.284	0.71	0.219	0.325	0.132	0.205	0.087	28.1	83.6	209.1	64.4	95.7	38.7	60.4	25.6	294.4		High	High	High	High	High	High	High	High	High	High	0	6.066e-05	3.66
FALSE	High	[-].MKKLDLLVVGAGPTGLGCAVEAK.[L]	1xCarbamidomethyl [C18]; 3xTMT6plex [K2; K3; K23]; 1xTMT6plex [N-Term]		1.44387e-11	0	1	1	4	Q0PAV7	Q0PAV7 [1-23]	2	3243.93	0	0.551	0.377	0.244	0.652	1.546	2.055	0.393	0.316	69.5	47.6	30.7	82.2	195.1	259.3	49.6	39.9	126.2		High	High	High	High	High	High	High	High	High	High	0	5.235e-12	8.41
FALSE	High	[-].MKKELHPEYVECK.[V]	1xCarbamidomethyl [C12]; TMT6plex [K]; 1xTMT6plex [N-Term]		4.76581e-05	0	1	1	4	Q9PIX2	Q9PIX2 [1-13]	2	2378.32	0	0.109	0.499	0.169	0.289	0.301	0.142	0.197	0.096	34.9	160.3	54.4	92.8	96.7	45.5	63.4	30.7	321.3		High	High	High	High	High	High	High	High	High	High	1.157e-05	8.112e-05	4.85
FALSE	High	[-].MKKEFEQYFK.[R]	3xTMT6plex [K2; K3; K10]; 1xTMT6plex [N-Term]		0.000113128	0	1	1	1	Q0P943	Q0P943 [1-10]	2	2294.34	0	1.761	1.024	0.542	1.669	1.575	1.532	0.559	0.365	158.1	91.9	48.7	149.8	141.4	137.5	50.2	32.8	89.8		High	High	High	High	High	High	High	High	High	High	0	6.405e-05	3.5
FALSE	High	[-].MKKADLLVLDFGSQYTQLLAR.[R]	1xOxidation [M1]; 2xTMT6plex [K2; K3]		4.17277e-09	0	1	1	1	Q9PN49	Q9PN49 [1-21]	2	2884.64	0	0.735	0.58	0.471	0.673	0.85	0.881	1.409	0.765	89.9	70.9	57.6	82.2	103.9	107.6	172.2	93.4	122.2		High	High	High	High	High	High	High	High	High	High	0	1.758e-09	4.63
FALSE	High	[-].MKHYEVLFLLKPTLTEEEVNTK.[L]	TMT6plex [K]; 1xTMT6plex [N-Term]		9.10323e-05	0	1	1	2	Q9ZAH3	Q9ZAH3 [1-22]	1	3349.9	0	1.237	0.927	2.034	0.666	0.443	0.335	1.267	0.923	126	94.4	207.3	67.9	45.2	34.1	129.1	94.1	101.9		High	High	High	High	High	High	High	High	High	High	0	5.085e-05	5.49
FALSE	High	[K].MKGQAYNMGLSSANLTKR.[Q]	1xOxidation [M8]; TMT6plex [K]; 1xTMT6plex [N-Term]		2.04736e-06	0	1	1	2	Q0P8I7	Q0P8I7 [226-243]	2	2444.32	0	0.504	0.564	0.653	0.725	0.679	0.558	1.154	0.437	72.3	80.9	93.7	103.9	97.5	80	165.5	62.7	143.5		High	High	High	High	High	High	High	High	High	High	0	1.021e-06	4.37
FALSE	High	[K].MKGQAYNMGLSSANLTKR.[Q]	TMT6plex [K]; 1xTMT6plex [N-Term]		3.07561e-07	0	1	1	4	Q0P8I7	Q0P8I7 [226-243]	2	2428.32	0	0.142	0.344	0.968	0.315	0.595	0.396	0.297	0.23	29.8	72.2	203.2	66.1	124.9	83.2	62.3	48.3	209.9		High	High	High	High	High	High	High	High	High	High	0	5.351e-07	5.55
FALSE	High	[K].MKGQAYNMGLSSANLTK.[R]	2xTMT6plex [K2; K17]; 1xTMT6plex [N-Term]		1.41962e-12	0	1	1	1	Q0P8I7	Q0P8I7 [226-242]	1	2501.38	0	0.933	0.393	0.962	0.801	2.208	3.435	1.796	3.329	56.5	23.8	58.3	48.5	133.8	208.1	108.8	201.7	60.6		High	High	High	High	High	High	High	High	High	High	0	4.821e-13	8.23
FALSE	High	[K].MKGQAYNMGLSSANLTK.[R]	TMT6plex [K]; 1xTMT6plex [N-Term]		1.30424e-07	0	1	1	4	Q0P8I7	Q0P8I7 [226-242]	1	2272.22	0	0.247	0.519	1.793	0.435	0.727	0.428	1.263	0.535	32	67.2	232.2	56.4	94.2	55.5	163.6	69.3	129.6		High	High	High	High	High	High	High	High	High	High	0	1.072e-05	5.2
FALSE	High	[-].MKFVNFLQGQKPNLGVLNSSGK.[L]	3xTMT6plex [K2; K11; K22]; 1xTMT6plex [N-Term]		1.35497e-11	0	1	1	2	Q0PCA4	Q0PCA4 [1-22]	1	3322.95	0	2.623	0.855	0.425	1.291	0.834	1.297	0.464	0.314	259.3	84.6	42	127.7	82.5	128.2	45.8	31	98.9		High	High	High	High	High	High	High	High	High	High	0	4.873e-12	10.32
FALSE	High	[-].MKFVNFLQGQKPNLGVLNSSGK.[L]	1xOxidation [M1]; 3xTMT6plex [K2; K11; K22]		6.64991e-09	0	1	1	1	Q0PCA4	Q0PCA4 [1-22]	1	3109.78	0	0.651	1.633	0.319	1.093	0.349	0.285	0.763	0.314	91.4	229.4	44.9	153.6	49	40	107.2	44.1	140.4		High	High	High	High	High	High	High	High	High	High	0	2.833e-09	7.65
FALSE	High	[-].MKFVNFLQGQKPNLGVLNSSGK.[L]	TMT6plex [K]; 1xTMT6plex [N-Term]		9.33274e-09	0	1	1	6	Q0PCA4	Q0PCA4 [1-22]	1	3093.79	0	0.166	0.807	0.361	0.555	0.255	0.15	0.152	0.072	42.5	206.5	92.3	142	65.3	38.4	38.8	18.4	255.8		High	High	High	High	High	High	High	High	High	High	0	4.016e-09	7.82
FALSE	High	[-].MKKELHPEYVECK.[V]	1xCarbamidomethyl [C12]; 3xTMT6plex [K2; K3; K13]; 1xTMT6plex [N-Term]		1.9688e-05	0	1	1	2	Q9PIX2	Q9PIX2 [1-13]	2	2607.48	0	0.771	0.566	0.212	0.885	1.449	1.235	0.368	0.24	103.2	75.7	28.3	118.5	193.9	165.2	49.2	32.1	133.8		High	High	High	High	High	High	High	High	High	High	0	1.047e-05	4.77
FALSE	High	[-].MKFLAVLGDPLSHSK.[S]	TMT6plex [K]; 1xTMT6plex [N-Term]		4.66851e-08	0	1	1	2	Q0PBA5	Q0PBA5 [1-15]	1	2101.22	0	0.402	0.836	0.536	0.62	0.566	0.573	0.78	0.372	63.6	132.2	84.9	98.2	89.6	90.7	123.5	58.9	158.3		High	High	High	High	High	High	High	High	High	High	0	2.094e-08	5.36
FALSE	High	[-].MKLKNPLDMHLHLR.[D]	2xTMT6plex [K2; K4]; 1xTMT6plex [N-Term]		6.8355e-08	0	1	1	2	Q0PBP6	Q0PBP6 [1-14]	2	2433.46	0	0.412	0.347	0.399	0.605	1.527	2.134	0.718	0.429	48.9	41.3	47.5	71.9	181.5	253.6	85.4	51	118.9		High	High	High	High	High	High	High	High	High	High	0	3.091e-08	5.02
FALSE	High	[-].MKLLLLGSSTGGPNQLK.[F]	TMT6plex [K]; 1xTMT6plex [N-Term]		8.27116e-08	0	1	1	2	Q0P9X5	Q0P9X5 [1-17]	1	2215.32	0	0.381	0.655	0.522	0.57	0.504	0.387	1.392	0.775	55.4	95.3	76	83	73.3	56.3	202.5	112.8	145.5		High	High	High	High	High	High	High	High	High	High	0	3.79e-08	6.78
FALSE	High	[-].MKNLMLLSGAGLSAPSGLK.[T]	TMT6plex [K]; 1xTMT6plex [N-Term]		1.21364e-10	0	1	1	2	Q9JN05	Q9JN05 [1-19]	1	2346.37	0	0.422	0.818	1.108	0.695	0.836	0.552	1.172	0.599	52.7	102.2	138.5	86.8	104.5	68.9	146.5	74.8	125		High	High	High	High	High	High	High	High	High	High	0	4.631e-11	8.15
FALSE	High	[-].MKNLLTKLENEER.[L]	TMT6plex [K]; 1xTMT6plex [N-Term]		5.99383e-07	0	1	1	4	Q0P8P1	Q0P8P1 [1-13]	2	2076.19	0	0.317	0.777	0.51	0.594	0.399	0.296	0.558	0.281	60.3	147.7	97	113	75.9	56.4	106.1	53.4	190.2		High	High	High	High	High	High	High	High	High	High	0	2.882e-07	5.4
FALSE	High	[-].MKNLLLLNGAK.[E]	2xTMT6plex [K2; K11]; 1xTMT6plex [N-Term]		1.46539e-07	0	1	1	2	Q0P880	Q0P880 [1-11]	1	1902.22	0	0.969	0.456	0.869	1.025	2.991	5.185	1.816	1.707	54.4	25.6	48.8	57.6	168	291.3	102.1	95.9	56.2		High	High	High	High	High	High	High	High	High	High	0	6.804e-08	4.94
FALSE	High	[-].MKNLLLLNGAK.[E]	1xOxidation [M1]; 2xTMT6plex [K2; K11]		9.89033e-05	0	1	1	1	Q0P880	Q0P880 [1-11]	1	1689.05	0	0.659	0.558	1.633	0.604	1.083	0.869	0.798	0.769	74.4	63	184.4	68.2	122.3	98.1	90	86.8	112.9		High	High	High	High	High	High	High	High	High	High	0	5.559e-05	4.15
FALSE	High	[-].MKNLLLLNGAK.[E]	TMT6plex [K]; 1xTMT6plex [N-Term]		2.63969e-06	0	1	1	6	Q0P880	Q0P880 [1-11]	1	1673.05	0	0.3	0.452	1.51	0.444	0.868	0.592	1.243	0.697	38	57.2	191.2	56.2	109.9	74.9	157.5	88.3	126.7		High	High	High	High	High	High	High	High	High	High	0	2.653e-06	4.83
FALSE	High	[-].MKNLLLLGAGGVSR.[V]	1xTMT6plex [K2]; 1xTMT6plex [N-Term]		2.47281e-08	0	1	1	2	Q0PBW7	Q0PBW7 [1-14]	1	1887.16	0	1.823	0.503	0.718	0.915	2.167	3.989	1.631	1.521	115	31.7	45.3	57.8	136.7	251.6	102.9	95.9	63.1		High	High	High	High	High	High	High	High	High	High	0	1.089e-08	5.21
FALSE	High	[-].MKNLHCLNHPLLEHK.[L]	1xCarbamidomethyl [C6]; 2xTMT6plex [K2; K15]; 1xTMT6plex [N-Term]		7.81069e-07	0	1	1	1	Q9PN13	Q9PN13 [1-15]	1	2571.46	0	1.686	0.759	0.695	1.322	2.557	2.971	0.876	0.657	121.2	54.6	49.9	95	183.8	213.5	62.9	47.2	71.9		High	High	High	High	High	High	High	High	High	High	0	3.796e-07	6.56
FALSE	High	[-].MKNLHCLNHPLLEHK.[L]	1xCarbamidomethyl [C6]; 1xOxidation [M1]; 2xTMT6plex [K2; K15]		1.38371e-06	0	1	1	1	Q9PN13	Q9PN13 [1-15]	1	2358.29	0	0.256	1.005	1.263	0.602	0.729	0.348	0.716	0.282	37.2	145.8	183.3	87.3	105.8	50.5	103.9	40.9	145.2		High	High	High	High	High	High	High	High	High	High	0	6.811e-07	5.06
FALSE	High	[-].MKNLHCLNHPLLEHK.[L]	1xCarbamidomethyl [C6]; TMT6plex [K]; 1xTMT6plex [N-Term]		1.56153e-07	0	1	1	6	Q9PN13	Q9PN13 [1-15]	1	2342.3	0	0.202	0.656	1.122	0.504	0.62	0.298	0.322	0.182	37.1	120.4	205.8	92.4	113.7	54.7	59.1	33.3	183.4		High	High	High	High	High	High	High	High	High	High	0	7.228e-08	6.67
FALSE	High	[-].MKNLCLLPAR.[G]	1xCarbamidomethyl [C5]; 1xTMT6plex [K2]; 1xTMT6plex [N-Term]		3.9453e-05	0	1	1	4	Q0P8U6	Q0P8U6 [1-10]	1	1444.83	0	0.462	0.633	0.944	0.632	0.904	0.704	0.792	0.65	61.9	84.8	126.4	84.6	121.1	94.3	106.1	87.1	133.9		High	High	High	High	High	High	High	High	High	High	0	2.151e-05	4
FALSE	High	[-].MKNKYLEQFEAK.[Q]	3xTMT6plex [K2; K4; K12]; 1xTMT6plex [N-Term]		2.53583e-05	0	1	1	1	Q9PPJ3	Q9PPJ3 [1-12]	2	2445.43	0	5.714	1.48	0.688	2.465	1.613	2.129	0.309	0.267	328.3	85	39.5	141.6	92.7	122.3	17.8	15.3	57.5		High	High	High	High	High	High	High	High	High	High	0	1.359e-05	5.03
FALSE	High	[-].MKLLLATSNK.[H]	2xTMT6plex [K2; K10]; 1xTMT6plex [N-Term]		2.09118e-06	0	1	1	1	Q9PMS6	Q9PMS6 [1-10]	1	1806.15	0	1.166	0.335	0.257	0.472	0.432	0.751	0.322	0.241	210.9	60.7	46.4	85.3	78.1	135.8	58.2	43.7	180.9		High	High	High	High	High	High	High	High	High	High	0	1.045e-06	4.94
FALSE	High	[-].MKNKYLEQFEAK.[Q]	TMT6plex [K]; 1xTMT6plex [N-Term]		2.18785e-05	0	1	1	3	Q9PPJ3	Q9PPJ3 [1-12]	2	2216.27	0	0.436	1.618	0.269	1.074	0.434	0.22	0.152	0.076	74.4	275.9	45.9	183.1	73.9	37.5	25.9	12.9	170.5		High	High	High	High	High	High	High	High	High	High	0	1.163e-05	4.2
FALSE	High	[-].MKLSLFGYGK.[T]	2xTMT6plex [K2; K10]; 1xTMT6plex [N-Term]		1.54439e-05	0	1	1	1	Q9PI73	Q9PI73 [1-10]	1	1831.11	0	2.59	0.788	0.635	1.441	1.308	1.639	1.278	1.979	184.1	56	45.2	102.5	93	116.5	90.9	140.7	71.1		High	High	High	High	High	High	High	High	High	High	0	8.111e-06	3.82
FALSE	High	[-].MKLSHLDEKNHPK.[M]	TMT6plex [K]; 1xTMT6plex [N-Term]		4.33638e-05	0	1	1	2	Q9PIP3	Q9PIP3 [1-13]	2	2264.32	0	0.109	0.846	0.561	0.471	0.302	0.173	0.516	0.224	23.4	181.3	120.1	100.8	64.7	37.1	110.6	47.9	214.2		High	High	High	High	High	High	High	High	High	High	0	2.358e-05	5.43
FALSE	High	[-].MKLMLLQGPNVNMLGVR.[E]	1xTMT6plex [K2]; 1xTMT6plex [N-Term]		1.02445e-10	0	1	1	1	Q9PJ53	Q9PJ53 [1-17]	1	2372.37	0	2.113	0.391	0.26	0.791	0.661	2.005	0.561	0.463	230.7	42.7	28.4	86.3	72.1	218.9	61.2	50.5	109.2		High	High	High	High	High	High	High	High	High	High	0	3.889e-11	6.69
FALSE	High	[-].MKLMLLQGPNVNMLGVR.[E]	1xTMT6plex [K2]; 1xTMT6plex [N-Term]		1.38103e-08	0	1	1	4	Q9PJ53	Q9PJ53 [1-17]	1	2143.21	0	0.598	0.543	0.49	0.671	0.479	0.504	0.894	0.804	90	81.7	73.7	101	72	75.8	134.4	120.9	150.4		High	High	High	High	High	High	High	High	High	High	0	6.016e-09	5.61
FALSE	High	[-].MKLLVVDDSSTMRR.[L]	1xTMT6plex [K2]; 1xTMT6plex [N-Term]		5.62481e-07	0	1	1	1	P0C635	P0C635 [1-14]	2	2109.19	0	0.274	0.178	0.149	0.436	1.002	1.929	0.457	0.212	43.7	28.4	23.9	69.6	160	308	73	33.9	159.6		High	High	High	High	High	High	High	High	High	High	0	2.707e-07	4.2
FALSE	High	[-].MKLLVVDDSSTMRR.[L]	1xTMT6plex [K2]; 1xTMT6plex [N-Term]		5.19714e-06	0	1	1	4	P0C635	P0C635 [1-14]	2	1880.03	0	0.136	0.217	0.364	0.151	0.306	0.166	1.308	0.586	28.9	46.2	77.4	32	65.1	35.3	278	124.5	212.6		High	High	High	High	High	High	High	High	High	High	0	5.459e-06	3.92
FALSE	High	[-].MKLLVVDDSSTMR.[R]	1xTMT6plex [K2]; 1xTMT6plex [N-Term]		6.41463e-08	0	1	1	2	P0C635	P0C635 [1-13]	1	1953.09	0	0.351	0.292	0.276	0.603	1.608	2.28	0.609	0.433	42.4	35.3	33.4	72.8	194.2	275.4	73.5	52.3	120.8		High	High	High	High	High	High	High	High	High	High	0	3.265e-08	5.02
FALSE	High	[-].MKLLVVDDSSTMR.[R]	1xTMT6plex [K2]; 1xTMT6plex [N-Term]		2.62384e-07	0	1	1	4	P0C635	P0C635 [1-13]	1	1723.93	0	0.179	0.335	0.631	0.284	0.376	0.218	0.51	0.257	42.5	79.5	149.8	67.4	89.3	51.8	121.2	61	237.4		High	High	High	High	High	High	High	High	High	High	0	1.239e-07	3.59
FALSE	High	[-].MKLLVLNSGSSSLKFK.[F]	3xTMT6plex [K2; K14; K16]; 1xTMT6plex [N-Term]		1.73973e-10	0	1	1	1	Q9PPL8	Q9PPL8 [1-16]	2	2668.66	0	0.936	0.107	0.138	0.23	0.215	1.45	0.21	0.185	188.4	21.5	27.8	46.2	43.2	291.9	42.3	37.3	201.3		High	High	High	High	High	High	High	High	High	High	0	6.707e-11	5.65
FALSE	High	[-].MKLLSWNVNGLR.[A]	1xTMT6plex [K2]; 1xTMT6plex [N-Term]		6.76349e-08	0	1	1	1	Q0PBQ0	Q0PBQ0 [1-12]	1	1889.12	0	2.892	0.424	0.306	0.77	0.772	1.514	0.469	0.397	304.6	44.6	32.3	81.1	81.3	159.5	49.4	41.8	105.3		High	High	High	High	High	High	High	High	High	High	0	3.078e-08	4.49
FALSE	High	[-].MKLLLLGSSTGGPNQLK.[F]	2xTMT6plex [K2; K17]; 1xTMT6plex [N-Term]		4.2709e-07	0	1	1	1	Q0P9X5	Q0P9X5 [1-17]	1	2444.49	0	2.189	0.734	0.677	1.084	0.96	1.596	1.721	1.538	171.3	57.5	53	84.8	75.2	124.9	134.7	120.4	78.3		High	High	High	High	High	High	High	High	High	High	0	2.045e-07	5.95
FALSE	High	[-].MKNKLDLSLYLVATK.[G]	3xTMT6plex [K2; K4; K15]; 1xTMT6plex [N-Term]		2.09118e-06	0	1	1	1	Q9PNL3	Q9PNL3 [1-15]	2	2653.65	0	3.605	0.899	0.865	1.766	1.597	2.284	1.211	1.212	224.7	56	53.9	110.1	99.6	142.4	75.5	75.6	62.3		High	High	High	High	High	High	High	High	High	High	0	1.042e-06	5.19
FALSE	High	[R].MGNQLVQLSLK.[F]	1xTMT6plex [K11]; 1xTMT6plex [N-Term]		3.52961e-07	0	1	1	1	O85213	O85213 [320-330]	0	1689.01	0	4.444	1.151	0.8	2.258	1.507	1.842	4.202	10.038	146.8	38	26.4	74.6	49.8	60.9	138.8	331.6	33		High	High	High	High	High	High	High	High	High	High	0	1.673e-07	3.94
FALSE	High	[-].MKFKADELSSLLK.[E]	3xTMT6plex [K2; K4; K13]; 1xTMT6plex [N-Term]		1.36913e-06	0	1	1	2	Q9PJ21	Q9PJ21 [1-13]	2	2426.49	0	3.022	1.312	0.644	1.83	1.246	1.855	0.403	0.256	235.1	102.1	50.1	142.4	97	144.3	31.4	19.9	77.8		High	High	High	High	High	High	High	High	High	High	0	6.75e-07	5.66
FALSE	High	[K].MKFGQHGANHPVLNLDTK.[T]	2xTMT6plex [K2; K18]; 1xTMT6plex [N-Term]		4.7986e-07	0	1	1	1	Q9PMG8	Q9PMG8 [285-302]	1	2694.51	0	1.357	0.813	0.653	1.031	1.663	2.06	1.336	0.745	114.6	68.7	55.1	87.1	140.4	174	112.8	62.9	84.4		High	High	High	High	High	High	High	High	High	High	0	2.303e-07	5.11
FALSE	High	[-].MKALLDNLK.[L]	2xTMT6plex [K2; K9]; 1xTMT6plex [N-Term]		2.50924e-05	0	1	1	1	Q0PBV1	Q0PBV1 [1-9]	1	1733.1	0	3.239	0.858	0.58	1.919	1.122	1.763	0.694	1.521	229.6	60.8	41.1	136	79.5	125	49.2	107.8	70.9		High	High	High	High	High	High	High	High	High	High	0	1.348e-05	4.06
FALSE	High	[-].MHPGNVLNYDYTVAR.[Y]	1xTMT6plex [N-Term]		5.8935e-08	0	1	1	1	Q0P8C7	Q0P8C7 [1-15]	0	1979	0	3.254	1.165	0.883	2.046	1.819	1.814	3.881	3.854	148.5	53.2	40.3	93.4	83	82.8	177.2	175.9	45.6		High	High	High	High	High	High	High	High	High	High	0	2.658e-08	5.21
FALSE	High	[K].MHLPDDPCFYEK.[F]	1xCarbamidomethyl [C8]; 1xTMT6plex [K12]; 1xTMT6plex [N-Term]		6.45506e-07	0	1	1	1	Q0P9V2	Q0P9V2 [113-124]	0	2009.99	0	1.027	0.701	0.734	1.115	1.752	2.031	1.138	1.359	85.1	58.1	60.9	92.4	145.3	168.4	94.3	112.6	82.9		High	High	High	High	High	High	High	High	High	High	0	3.125e-07	4.76
FALSE	High	[K].MHLHEQSLLAFSTNLPLDLLR.[V]	1xTMT6plex [N-Term]		1.7283e-06	0	1	1	1	Q9PM78	Q9PM78 [32-52]	0	2677.47	0	1.017	0.898	0.491	1.137	0.855	1.158	1.459	1.014	101.4	89.5	48.9	113.3	85.2	115.4	145.4	101.1	99.7		High	High	High	High	High	High	High	High	High	High	0	8.591e-07	4.95
FALSE	High	[K].MHKDNLYQVDFK.[N]	2xTMT6plex [K3; K12]; 1xTMT6plex [N-Term]		2.78806e-05	0	1	1	1	Q0PAA6	Q0PAA6 [193-204]	1	2225.24	0	0.918	0.78	1.155	1.005	1.813	1.96	2.4	3.866	55.5	47.1	69.8	60.7	109.5	118.4	145	233.6	60.4		High	High	High	High	High	High	High	High	High	High	0	1.498e-05	4.73
FALSE	High	[R].MHGGELFLPK.[L]	1xTMT6plex [K10]		0.000120346	0	1	1	1	Q0P8W4	Q0P8W4 [218-227]	0	1357.75	0	0.585	0.831	1.585	0.601	0.509	0.53	0.901	0.886	70.9	100.7	192.1	72.8	61.7	64.2	109.1	107.4	121.2		High	High	High	High	High	High	High	High	High	High	0	6.879e-05	2.94
FALSE	High	[R].MHEGDEFMKEHYPNDLVTLGGQLYVK.[E]	TMT6plex [K]; 1xTMT6plex [N-Term]		6.62914e-06	0	1	1	2	Q0PA34	Q0PA34 [127-152]	1	3508.76	0	0.87	0.618	0.961	0.671	0.495	0.423	0.672	0.483	126.4	89.8	139.7	97.5	72	61.5	97.6	70.2	145.3		High	High	High	High	High	High	High	High	High	High	0	3.419e-06	6.09
FALSE	High	[K].MHCSVMAYDVLK.[Q]	1xCarbamidomethyl [C3]; 1xTMT6plex [K12]; 1xTMT6plex [N-Term]		1.82227e-06	0	1	1	3	Q0PBR5	Q0PBR5 [129-140]	0	1911.99	0	0.225	0.418	0.548	0.503	0.95	0.65	0.594	0.462	37.8	70.3	92.2	84.6	159.9	109.3	99.9	77.8	168.3		High	High	High	High	High	High	High	High	High	High	0	9.027e-07	5.88
FALSE	High	[K].MHCSVMAYDVLK.[Q]	1xCarbamidomethyl [C3]; 1xTMT6plex [K12]		1.47447e-06	0	1	1	5	Q0PBR5	Q0PBR5 [129-140]	0	1682.83	0	0.241	0.402	1.151	0.295	0.373	0.257	0.513	0.277	48.2	80.2	229.7	58.8	74.4	51.3	102.3	55.3	199.6		High	High	High	High	High	High	High	High	High	High	0	7.259e-07	4.64
FALSE	High	[R].MGVDDNFEEGKK.[Y]	2xTMT6plex [K11; K12]; 1xTMT6plex [N-Term]		3.64356e-07	0	1	1	1	Q0P7V1	Q0P7V1 [287-298]	1	2056.1	0	2.908	0.926	0.637	1.632	2.082	2.809	1.352	1.414	177.3	56.4	38.8	99.5	127	171.3	82.5	86.2	61		High	High	High	High	High	High	High	High	High	High	0	1.73e-07	4.33
FALSE	High	[R].MGVDDNFEEGKK.[Y]	2xTMT6plex [K11; K12]		1.57735e-05	0	1	1	2	Q0P7V1	Q0P7V1 [287-298]	1	1826.94	0	0.298	0.907	0.903	0.624	0.503	0.327	1.592	1.89	33.3	101.5	101	69.8	56.3	36.6	178.1	211.5	111.9		High	High	High	High	High	High	High	High	High	High	0	8.302e-06	3.49
FALSE	High	[-].MKDYLELLSSVGK.[L]	TMT6plex [K]; 1xTMT6plex [N-Term]		2.645e-05	0	1	1	4	Q0PB47	Q0PB47 [1-13]	1	1941.11	0	0.47	1.177	1.273	0.818	0.602	0.393	0.837	0.506	59.7	149.7	161.9	104	76.6	50	106.5	64.3	127.2		High	High	High	High	High	High	High	High	High	High	0	1.452e-05	5.08
FALSE	High	[K].MGSTWSYDDSNLLATK.[C]	1xTMT6plex [K16]; 1xTMT6plex [N-Term]		6.60782e-10	0	1	1	2	Q0P8A7	Q0P8A7 [709-724]	0	2247.14	0	1.758	0.69	0.911	1.18	2.886	3.819	1.186	2.11	101.8	40	52.8	68.3	167.1	221.2	68.7	122.2	57.9		High	High	High	High	High	High	High	High	High	High	0	2.656e-10	6.35
FALSE	High	[R].MGQPEDLAGACLFLCSSK.[A]	2xCarbamidomethyl [C11; C15]; 1xTMT6plex [K18]; 1xTMT6plex [N-Term]		1.77698e-10	0	1	1	2	Q0PA83	Q0PA83 [224-241]	0	2442.22	0	0.806	0.4	0.486	0.878	2.344	2.669	0.892	1.262	67.6	33.5	40.7	73.6	196.5	223.7	74.8	105.8	83.8		High	High	High	High	High	High	High	High	High	High	0	8.934e-10	6.91
FALSE	High	[R].MGQPEDLAGACLFLCSSK.[A]	2xCarbamidomethyl [C11; C15]; 1xTMT6plex [K18]		3.10836e-07	0	1	1	4	Q0PA83	Q0PA83 [224-241]	0	2213.06	0	0.147	0.366	0.817	0.31	0.487	0.222	0.405	0.274	32.8	81.8	182.5	69.3	108.9	49.5	90.4	61.3	223.5		High	High	High	High	High	High	High	High	High	High	0	4.842e-07	5.01
FALSE	High	[K].MGQNHLNELSK.[N]	1xTMT6plex [K11]; 1xTMT6plex [N-Term]		5.63552e-05	0	1	1	1	Q0PB11	Q0PB11 [11-21]	0	1728.95	0	1.954	0.845	0.712	1.407	1.745	1.872	1.337	1.608	140.9	60.9	51.3	101.4	125.9	135	96.4	116	72.1		High	High	High	High	High	High	High	High	High	High	0	3.109e-05	3.72
FALSE	High	[K].MGQNHLNELSK.[N]	1xTMT6plex [K11]		4.20193e-05	0	1	1	2	Q0PB11	Q0PB11 [11-21]	0	1499.78	0	0.224	0.84	1.202	0.506	0.482	0.222	0.473	0.381	37.7	141.8	203	85.4	81.5	37.5	79.9	64.3	168.8		High	High	High	High	High	High	High	High	High	High	0	2.972e-05	4.38
FALSE	High	[K].MGQLLGLKR.[L]	1xTMT6plex [K8]; 1xTMT6plex [N-Term]		1.94814e-05	0	1	1	1	Q0P9P6	Q0P9P6 [207-215]	1	1473.93	0	5.229	1.021	0.441	1.999	0.781	1.317	1.846	2.332	294.8	57.6	24.9	112.7	44	74.2	104	131.5	56.4		High	High	High	High	High	High	High	High	High	High	0	1.034e-05	4.09
FALSE	High	[R].MGQDTQLWDFHR.[L]	1xTMT6plex [N-Term]		4.66851e-08	0	1	1	4	Q0P8A9	Q0P8A9 [23-34]	0	1762.85	0	2.158	1.027	0.813	1.279	1.258	1.56	3.558	2.324	129.7	61.7	48.8	76.9	75.6	93.8	213.8	139.6	60.1		High	High	High	High	High	High	High	High	High	High	0	2.271e-06	5.03
FALSE	High	[R].MGQDTQLWDFHR.[L]	1xOxidation [M1]		4.82605e-06	0	1	1	2	Q0P8A9	Q0P8A9 [23-34]	0	1549.69	0																		NoQuanLabels	High	High	High	High	High	High	High	High	High	High	0	2.458e-06	3.69
FALSE	High	[R].MGQDTQLWDFHR.[L]			2.78318e-06	0	1	1	4	Q0P8A9	Q0P8A9 [23-34]	0	1533.69	0																		NoQuanLabels	High	High	High	High	High	High	High	High	High	High	0	1.396e-06	4.42
FALSE	High	[K].MGQASTMSDAEAASYGLLLVPDSRNPNLK.[Y]	1xTMT6plex [K29]; 1xTMT6plex [N-Term]		1.26087e-19	0	1	1	3	Q0P9G1	Q0P9G1 [205-233]	1	3494.8	0	3.866	1.41	0.9	2.375	1.592	2.006	1.504	1.338	217.6	79.4	50.6	133.7	89.6	112.9	84.7	75.3	56.3		High	High	High	High	High	High	High	High	High	High	0	2.746e-20	12.84
FALSE	High	[K].MGQASTMSDAEAASYGLLLVPDSRNPNLK.[Y]	1xOxidation [M]; 1xTMT6plex [K29]		1.71051e-11	0	1	1	4	Q0P9G1	Q0P9G1 [205-233]	1	3281.63	0	0.624	1.454	0.819	1.164	0.716	0.541	1.575	0.667	65.6	152.9	86.2	122.4	75.3	56.9	165.6	70.1	105.1		High	High	High	High	High	High	High	High	High	High	0	7.668e-12	8.15
FALSE	High	[K].MGQASTMSDAEAASYGLLLVPDSRNPNLK.[Y]	1xTMT6plex [K29]		2.61287e-11	0	1	1	3	Q0P9G1	Q0P9G1 [205-233]	1	3265.64	0	0.917	1.477	0.939	1.101	0.581	0.386	0.807	0.431	108.1	174.1	110.6	129.7	68.4	45.4	95.1	50.7	117.8		High	High	High	High	High	High	High	High	High	High	0	9.528e-12	7.39
FALSE	High	[K].MGSTWSYDDSNLLATK.[C]	1xTMT6plex [K16]		3.40327e-06	0	1	1	2	Q0P8A7	Q0P8A7 [709-724]	0	2017.97	0	0.31	0.797	1.572	0.587	0.906	0.534	0.713	0.393	41	105.3	207.7	77.6	119.8	70.5	94.2	51.9	132.1		High	High	High	High	High	High	High	High	High	High	0	1.708e-06	4.37
FALSE	High	[-].MKFKADELSSLLK.[E]	1xOxidation [M1]; 3xTMT6plex [K2; K4; K13]		9.58768e-05	0	1	1	1	Q9PJ21	Q9PJ21 [1-13]	2	2213.32	0	0.613	1.823	0.751	1.189	0.449	0.319	0.639	0.556	75.1	223.6	92.1	145.8	55.1	39.2	78.3	68.2	122.6		High	High	High	High	High	High	High	High	High	High	0	5.395e-05	3.07
FALSE	High	[R].MKEEETPCLVVGATSK.[A]	1xCarbamidomethyl [C8]; TMT6plex [K]; 1xTMT6plex [N-Term]		2.72993e-05	0	1	1	2	Q0P9D4	Q0P9D4 [139-154]	1	2237.19	0	0.56	1.211	1.156	0.988	0.934	0.623	1.267	0.721	59.6	128.9	123	105.1	99.3	66.3	134.7	76.7	106.4		High	High	High	High	High	High	High	High	High	High	0	1.468e-05	4.4
FALSE	High	[-].MKEFLDACLNANLQLR.[K]	1xCarbamidomethyl [C8]; 1xTMT6plex [K2]; 1xTMT6plex [N-Term]		1.9547e-10	0	1	1	1	Q0PC09	Q0PC09 [1-16]	1	2394.3	0	2.349	0.866	0.867	1.613	2.42	2.609	1.916	1.953	135.6	50	50.1	93.1	139.7	150.6	110.6	112.7	57.7		High	High	High	High	High	High	High	High	High	High	0	7.557e-11	6.01
FALSE	High	[K].MKFGQHGANHPVLNLDTK.[T]	TMT6plex [K]; 1xTMT6plex [N-Term]		1.86762e-05	0	1	1	2	Q9PMG8	Q9PMG8 [285-302]	1	2465.35	0	0.175	0.715	0.673	0.484	0.538	0.262	0.247	0.107	37.4	153.2	144.2	103.7	115.2	56.2	52.9	23	214.2		High	High	High	High	High	High	High	High	High	High	0	1.199e-05	5.91
FALSE	High	[-].MKFETLNQESLAK.[L]	2xTMT6plex [K2; K13]; 1xTMT6plex [N-Term]		2.5908e-09	0	1	1	1	Q0PB48	Q0PB48 [1-13]	1	2226.28	0	0.533	0.441	0.58	0.863	2.421	3.339	1.728	2.006	37.2	30.7	40.4	60.1	168.7	232.8	120.5	139.8	69.7		High	High	High	High	High	High	High	High	High	High	0	1.072e-09	6.73
FALSE	High	[-].MKFETLNQESLAK.[L]	TMT6plex [K]; 1xTMT6plex [N-Term]		1.51211e-05	0	1	1	4	Q0PB48	Q0PB48 [1-13]	1	1997.11	0	0.258	0.388	1.036	0.348	0.55	0.349	0.82	0.448	44.6	67.3	179.4	60.3	95.3	60.4	142	77.5	173.2		High	High	High	High	High	High	High	High	High	High	1.157e-05	0.0001329	4.22
FALSE	High	[K].MKFEQFASMK.[K]	2xTMT6plex [K2; K10]; 1xTMT6plex [N-Term]		1.39844e-06	0	1	1	2	Q0P9Z2	Q0P9Z2 [248-257]	1	1934.08	0	4.415	1.325	0.997	2.046	1.741	2.876	1.317	2.897	213.5	64.1	48.2	98.9	84.2	139.1	63.7	140.1	48.4		High	High	High	High	High	High	High	High	High	High	0	6.864e-07	5.3
FALSE	High	[-].MKELVLSENALLTSK.[T]	2xTMT6plex [K2; K15]; 1xTMT6plex [N-Term]		9.71614e-11	0	1	1	5	Q0P965	Q0P965 [1-15]	1	2363.42	0	3.895	1.254	0.725	1.999	1.414	2.006	1.148	1.754	230.7	74.3	42.9	118.4	83.8	118.8	68	103.9	59.2		High	High	High	High	High	High	High	High	High	High	0	2.411e-10	9.13
FALSE	High	[-].MKELVLSENALLTSK.[T]	1xOxidation [M1]; 2xTMT6plex [K2; K15]		1.6817e-07	0	1	1	1	Q0P965	Q0P965 [1-15]	1	2150.25	0	0.47	1.076	0.78	0.807	0.575	0.437	1.388	0.702	58.5	133.8	97	100.4	71.5	54.4	172.7	87.3	124.4		High	High	High	High	High	High	High	High	High	High	0	7.824e-08	5.75
FALSE	High	[-].MKELVLSENALLTSK.[T]	TMT6plex [K]; 1xTMT6plex [N-Term]		1.02661e-08	0	1	1	8	Q0P965	Q0P965 [1-15]	1	2134.26	0	0.322	1.183	0.854	0.768	0.407	0.274	0.383	0.314	52.6	193.5	139.6	125.6	66.6	44.8	62.7	51.3	163.5		High	High	High	High	High	High	High	High	High	High	0	1.525e-07	5.95
FALSE	High	[-].MKELSGSAMLCEALKEENVK.[L]	1xCarbamidomethyl [C11]; 3xTMT6plex [K2; K15; K20]; 1xTMT6plex [N-Term]		2.73177e-14	0	1	1	2	Q0PAU3	Q0PAU3 [1-20]	2	3183.76	0	3.078	0.987	0.67	1.597	1.844	2.663	1.276	1.756	186.3	59.7	40.6	96.6	111.6	161.1	77.2	106.3	60.5		High	High	High	High	High	High	High	High	High	High	0	8.318e-15	8.96
FALSE	High	[-].MKELSGSAMLCEALKEENVK.[L]	1xCarbamidomethyl [C11]; TMT6plex [K]; 1xTMT6plex [N-Term]		2.91698e-07	0	1	1	2	Q0PAU3	Q0PAU3 [1-20]	2	2954.6	0	0.335	0.871	0.693	0.613	0.459	0.316	0.669	0.515	55.2	143.3	113.9	100.8	75.5	52	110.1	84.8	164.5		High	High	High	High	High	High	High	High	High	High	0	1.382e-07	6.46
FALSE	High	[-].MKELNEEEKK.[V]	3xTMT6plex [K2; K9; K10]; 1xTMT6plex [N-Term]		1.88108e-06	0	1	1	2	Q0P9E2	Q0P9E2 [1-10]	2	2194.29	0	0.674	0.583	0.644	1.004	3.256	4.054	1.968	2.327	39.1	33.8	37.4	58.2	188.9	235.2	114.2	135	58		High	High	High	High	High	High	High	High	High	High	0	4.573e-05	3.97
FALSE	High	[-].MKELNEEEKK.[V]	TMT6plex [K]; 1xTMT6plex [N-Term]		1.26353e-05	0	1	1	4	Q0P9E2	Q0P9E2 [1-10]	2	1965.13	0	0.209	0.48	1.28	0.329	0.75	0.294	0.406	0.315	37.2	85.4	227.6	58.5	133.3	52.2	72.1	55.9	177.8		High	High	High	High	High	High	High	High	High	High	0	6.822e-06	4.94
FALSE	High	[R].MKEEETPCLVVGATSK.[A]	1xCarbamidomethyl [C8]; 1xOxidation [M1]; 2xTMT6plex [K2; K16]		6.80609e-07	0	1	1	1	Q0P9D4	Q0P9D4 [139-154]	1	2253.19	0	0.961	1.551	1.091	1.152	0.677	0.77	1.882	0.907	86.6	139.7	98.2	103.7	61	69.4	169.5	81.7	90.1		High	High	High	High	High	High	High	High	High	High	0	3.268e-07	4.42
FALSE	High	[-].MKELNEEEK.[K]	2xTMT6plex [K2; K9]; 1xTMT6plex [N-Term]		2.9388e-05	0	1	1	1	Q0P9E2	Q0P9E2 [1-9]	1	1837.03	0	0.585	0.497	0.732	0.913	3.298	3.616	2.275	2.675	33.8	28.7	42.3	52.7	190.4	208.7	131.3	154.4	57.7		High	High	High	High	High	High	High	High	High	High	0	1.571e-05	4.49
FALSE	High	[R].MKELMWDKVALFR.[T]	1xOxidation [M1]; 2xTMT6plex [K2; K8]		2.72993e-05	0	1	1	1	Q0PBA1	Q0PBA1 [475-487]	2	2141.2	0	0.136	0.394	0.13	0.259	0.119	0.113	0.203	0.121	49.6	143.3	47.2	94.1	43.3	41.2	73.7	44.1	363.5		High	High	High	High	High	High	High	High	High	High	0	1.462e-05	4.08
FALSE	High	[R].MKELMWDKVALFR.[T]	TMT6plex [K]; 1xTMT6plex [N-Term]		5.19714e-06	0	1	1	4	Q0PBA1	Q0PBA1 [475-487]	2	2125.21	0	0.118	0.411	0.133	0.231	0.114	0.105	0.199	0.114	43.7	152.7	49.3	85.7	42.5	38.9	73.8	42.2	371.3		High	High	High	High	High	High	High	High	High	High	0	2.123e-05	3.99
FALSE	High	[-].MKELLLTNDDGYESEGLKK.[L]	3xTMT6plex [K2; K18; K19]; 1xTMT6plex [N-Term]		2.10957e-08	0	1	1	1	Q9PIK6	Q9PIK6 [1-19]	2	3099.74	0	3.3	1.151	0.668	2.04	1.661	2.084	1.066	1.635	203.4	71	41.2	125.7	102.3	128.4	65.7	100.7	61.6		High	High	High	High	High	High	High	High	High	High	0	9.309e-09	7.21
FALSE	High	[-].MKELLLTNDDGYESEGLKK.[L]	TMT6plex [K]; 1xTMT6plex [N-Term]		1.71412e-09	0	1	1	2	Q9PIK6	Q9PIK6 [1-19]	2	2870.58	0	0.244	1.428	0.813	0.81	0.427	0.223	0.471	0.286	38.5	225.3	128.4	127.9	67.5	35.3	74.3	45.1	157.8		High	High	High	High	High	High	High	High	High	High	0	7.051e-10	7.15
FALSE	High	[-].MKELFLLLGAPGSGK.[T]	2xTMT6plex [K2; K15]; 1xTMT6plex [N-Term]		6.04529e-09	0	1	1	1	Q9PHM8	Q9PHM8 [1-15]	1	2248.37	0	1.774	0.545	0.857	1.287	2.273	2.962	0.94	2.018	116.9	35.9	56.5	84.8	149.8	195.2	62	133	65.9		High	High	High	High	High	High	High	High	High	High	0	2.573e-09	5.88
FALSE	High	[-].MKELFLLLGAPGSGK.[T]	1xOxidation [M1]; 2xTMT6plex [K2; K15]		1.71009e-06	0	1	1	1	Q9PHM8	Q9PHM8 [1-15]	1	2035.2	0	0.314	0.707	1.402	0.625	0.711	0.409	0.528	0.282	47.2	106.4	211.1	94.1	107	61.5	79.5	42.5	150.6		High	High	High	High	High	High	High	High	High	High	0	8.498e-07	4.78
FALSE	High	[-].MKELFLLLGAPGSGK.[T]	TMT6plex [K]; 1xTMT6plex [N-Term]		3.8417e-07	0	1	1	8	Q9PHM8	Q9PHM8 [1-15]	1	2019.21	0	0.261	0.737	1.41	0.549	0.664	0.395	1.377	0.453	34.4	96.8	185.4	72.2	87.3	51.9	181	59.6	131.5		High	High	High	High	High	High	High	High	High	High	0	4.235e-07	6.08
FALSE	High	[-].MKEFLQLLKENDLLR.[V]	1xTMT6plex [K9]; 1xTMT6plex [N-Term]		7.01823e-05	0	1	1	3	Q0PAX0	Q0PAX0 [1-15]	2	2348.38	0	0.722	1.219	0.735	1.165	0.86	0.68	0.364	0.338	91.7	154.9	93.4	148	109.3	86.4	46.2	42.9	127.1		High	High	High	High	High	High	High	High	High	High	1.157e-05	0.0001149	5.19
FALSE	High	[-].MKEFLQLLK.[E]	2xTMT6plex [K2; K9]; 1xTMT6plex [N-Term]		7.01823e-05	0	1	1	5	Q0PAX0	Q0PAX0 [1-9]	1	1837.16	0	3.711	1.41	1.091	2.285	1.891	2.295	1.674	3.984	172.7	65.6	50.8	106.3	88	106.8	77.9	185.4	46.5		High	High	High	High	High	High	High	High	High	High	1.157e-05	8.16e-05	3.74
FALSE	High	[K].MKEFLGESDFLPEHGLNLK.[L]	2xTMT6plex [K2; K19]; 1xTMT6plex [N-Term]		2.93573e-11	0	1	1	6	Q0PAB6	Q0PAB6 [249-267]	1	2891.59	0	3.411	1.169	0.716	1.942	1.52	1.907	1.208	1.78	209.5	71.8	44	119.3	93.4	117.1	74.2	109.3	61.4		High	High	High	High	High	High	High	High	High	High	0	1.082e-11	7.25
FALSE	High	[K].MKEFLGESDFLPEHGLNLK.[L]	TMT6plex [K]; 1xTMT6plex [N-Term]		6.38706e-07	0	1	1	4	Q0PAB6	Q0PAB6 [249-267]	1	2662.43	0	0.301	1.245	1.09	0.801	0.505	0.316	0.713	0.581	41.3	171	149.7	110.1	69.4	43.3	98	79.8	137.4		High	High	High	High	High	High	High	High	High	High	0	3.093e-07	6.76
FALSE	High	[R].MKELMWDKVALFR.[T]	2xTMT6plex [K2; K8]; 1xTMT6plex [N-Term]		1.2769e-07	0	1	1	2	Q0PBA1	Q0PBA1 [475-487]	2	2354.37	0	1.889	0.01	0.289	0.648	0.532	1.356	0.429	0.314	263.3		40.3	90.4	74.1	189	59.8	43.7	139.4		High	Not Found	High	High	High	High	High	High	High	High	0	1.458e-07	5.06
FALSE	High	[K].MLTNGDLLAPKDEK.[E]	2xTMT6plex [K11; K14]; 1xTMT6plex [N-Term]		1.22915e-08	0	1	1	1	Q9PPD9	Q9PPD9 [769-782]	1	2232.29	0	0.833	0.536	0.485	1.025	1.687	2.079	2.323	6.219	46.3	29.8	27	57	93.8	115.6	129.2	345.8	55.6		High	High	High	High	High	High	High	High	High	High	0	5.325e-09	4.97
FALSE	High	[K].LVKDCDEALEHLNK.[H]	1xCarbamidomethyl [C5]; 2xTMT6plex [K3; K14]; 1xTMT6plex [N-Term]		1.61102e-05	0	1	1	1	P53000	P53000 [315-328]	1	2371.33	0	0.97	0.661	0.538	0.956	1.34	1.44	0.845	0.607	104.4	71.2	57.9	103	144.3	155	91	65.4	107.7		High	High	High	High	High	High	High	High	High	High	0	8.475e-06	5.14
FALSE	High	[K].LVHPNDHVNMSQSSNDTFPTAMSLVAVEQVEKK.[L]	2xTMT6plex [K32; K33]; 1xTMT6plex [N-Term]		1.82664e-14	0	1	1	10	O69294	O69294 [126-158]	1	4340.26	0	0.201	0.436	0.608	0.443	0.918	0.731	0.546	0.484	33.7	73.1	102	74.2	153.9	122.6	91.6	81.2	167.7		High	High	High	High	High	High	High	High	High	High	0	5.524e-15	11.3
FALSE	High	[K].LSAMAYANESFAK.[D]	1xTMT6plex [K13]; 1xTMT6plex [N-Term]		3.67474e-09	0	1	1	1	O69297	O69297 [65-77]	0	1860.99	0	1.203	1.118	0.849	1.198	1.341	2.012	2.019	6.8	61.7	57.4	43.6	61.5	68.8	103.2	103.6	348.9	51.3		High	High	High	High	High	High	High	High	High	High	0	1.537e-09	5.03
FALSE	High	[K].LSAMAYANESFAK.[D]	1xTMT6plex [K13]		2.16489e-05	0	1	1	2	O69297	O69297 [65-77]	0	1631.83	0	0.241	0.318	1.556	0.306	0.467	0.262	0.679	0.479	40.9	54	263.8	51.8	79.1	44.4	115.1	81.2	169.6		High	High	High	High	High	High	High	High	High	High	0	4.21e-05	3.59
FALSE	High	[R].LSALYALNSNDLNNAQK.[L]	1xTMT6plex [K17]; 1xTMT6plex [N-Term]		5.8935e-08	0	1	1	2	Q0PB16	Q0PB16 [108-124]	0	2307.27	0	1.815	0.757	0.667	1.258	1.641	2.324	1.548	2.262	123.1	51.3	45.2	85.3	111.3	157.6	105	153.4	67.8		High	High	High	High	High	High	High	High	High	High	0	2.652e-08	5.52
FALSE	High	[R].LSALYALNSNDLNNAQK.[L]	1xTMT6plex [K17]; 1xTMT6plex [N-Term]		1.1608e-07	0	1	1	4	Q0PB16	Q0PB16 [108-124]	0	2078.11	0	0.503	0.875	0.637	0.748	0.656	0.543	0.951	0.422	71.4	124.3	90.5	106.3	93.2	77.2	135.1	59.9	142.1		High	High	High	High	High	High	High	High	High	High	0	5.345e-08	5.29
FALSE	High	[K].LSALQNLNSNDLK.[V]	1xTMT6plex [K13]; 1xTMT6plex [N-Term]		5.26769e-09	0	1	1	4	Q0P8D4	Q0P8D4 [100-112]	0	1888.09	0	4.468	1.603	0.713	2.479	1.454	1.682	2.389	2.516	219.7	78.8	35.1	121.9	71.5	82.7	117.5	123.7	49.2		High	High	High	High	High	High	High	High	High	High	0	2.238e-09	5.06
FALSE	High	[K].LSALQNLNSNDLK.[V]	1xTMT6plex [K13]		2.55716e-06	0	1	1	3	Q0P8D4	Q0P8D4 [100-112]	0	1658.93	0	0.64	1.358	0.847	1.119	0.704	0.636	0.904	0.68	73	154.9	96.6	127.7	80.3	72.6	103.1	77.6	114.1		High	High	High	High	High	High	High	High	High	High	0	1.276e-06	4.03
FALSE	High	[R].LSALNLDKLYNAK.[H]	2xTMT6plex [K8; K13]; 1xTMT6plex [N-Term]		5.80639e-07	0	1	1	1	Q0PBS3	Q0PBS3 [291-303]	1	2150.32	0	0.554	0.379	0.651	0.586	1.126	2.19	1.993	2.235	46.5	31.8	54.7	49.3	94.6	184	167.4	187.7	84		High	High	High	High	High	High	High	High	High	High	0	2.799e-07	4.17
FALSE	High	[R].LSALKDGER.[Y]	1xTMT6plex [K5]		7.24126e-05	0	1	1	5	Q0P9N9	Q0P9N9 [124-132]	1	1217.71	0	0.464	1.898	0.946	1.226	0.536	0.225	0.645	0.433	56.7	231.7	115.4	149.6	65.5	27.4	78.7	52.9	122.1		High	High	High	High	High	High	High	High	High	High	0	4.042e-05	2.7
FALSE	High	[R].LSALGEGGLVKER.[A]	1xTMT6plex [K11]; 1xTMT6plex [N-Term]		3.24991e-10	0	1	1	4	Q46124	Q46124 [545-557]	1	1787.08	0	3.422	1.035	0.817	2.047	1.472	1.68	1.112	0.837	229.5	69.4	54.8	137.2	98.7	112.6	74.6	56.1	67		High	High	High	High	High	High	High	High	High	High	0	2.195e-10	5.36
FALSE	High	[R].LSALGEGGLVKER.[A]	1xTMT6plex [N-Term]; 1xTMT6plex [K11]		2.13594e-06	0	1	1	2	Q46124	Q46124 [545-557]	1	1557.92	0	0.297	1.521	0.542	0.929	0.442	0.222	0.276	0.218	49.1	251.4	89.5	153.5	73	36.7	45.6	36	165.3		High	High	High	High	High	High	High	High	High	High	0	1.059e-06	4.85
FALSE	High	[R].LSALGEGGLVK.[E]	1xTMT6plex [K11]; 1xTMT6plex [N-Term]		4.31638e-07	0	1	1	2	Q46124	Q46124 [545-555]	0	1501.94	0	5.766	2.083	0.808	3.546	1.992	2.264	1.641	3.291	231.8	83.7	32.5	142.5	80.1	91	65.9	132.3	40.2		High	High	High	High	High	High	High	High	High	High	0	2.069e-07	3.87
FALSE	High	[R].LSALGEGGLVK.[E]	1xTMT6plex [K11]		4.81605e-05	0	1	1	2	Q46124	Q46124 [545-555]	0	1272.77	0	0.489	1.697	1.331	1.068	0.613	0.396	2.383	0.842	44.8	155.6	122	97.9	56.1	36.3	218.5	77.1	91.7		High	High	High	High	High	High	High	High	High	High	4.122e-05	0.0004536	3.14
FALSE	High	[R].LSALEKLPSLKDNDSLTK.[A]	3xTMT6plex [K6; K11; K18]; 1xTMT6plex [N-Term]		1.52207e-06	0	1	1	1	Q0P8Y9	Q0P8Y9 [11-28]	2	2888.75	0	2.515	1.224	0.864	1.762	2.691	2.953	1.854	0.612	146.3	71.2	50.2	102.5	156.5	171.7	107.8	35.6	58.2		High	High	High	High	High	High	High	High	High	High	0	7.528e-07	4.33
FALSE	High	[R].LSALEKLPSLKDNDSLTK.[A]	3xTMT6plex [K6; K11; K18]		3.47609e-06	0	1	1	1	Q0P8Y9	Q0P8Y9 [11-28]	2	2659.58	0	0.276	1.213	1.463	0.717	0.658	0.352	0.618	0.377	37.2	163.5	197.3	96.7	88.8	47.4	83.3	50.9	134.8		High	High	High	High	High	High	High	High	High	High	0	1.752e-06	5.1
FALSE	High	[R].LSAFYLKDR.[K]	1xTMT6plex [K7]; 1xTMT6plex [N-Term]		4.25045e-06	0	1	1	2	Q9PNX7	Q9PNX7 [96-104]	1	1570.94	0	5.621	1.744	0.669	2.736	1.676	2.099	1.751	1.4	270.6	83.9	32.2	131.7	80.7	101	84.3	67.4	48.1		High	High	High	High	High	High	High	High	High	High	0	2.169e-06	4.14
FALSE	High	[K].LRYDGFDFVAFASVSK.[D]	1xTMT6plex [K16]		7.68734e-06	0	1	1	2	Q0PAC8	Q0PAC8 [207-222]	1	2051.08	0	0.229	0.618	1.247	0.366	0.309	0.244	1.012	0.523	37.2	100.2	202.2	59.4	50.1	39.6	164.1	84.9	162.2		High	High	High	High	High	High	High	High	High	High	0	3.962e-06	4.2
FALSE	High	[K].LRVVLNEGK.[N]	1xTMT6plex [K9]; 1xTMT6plex [N-Term]		4.98173e-06	0	1	1	1	Q0P7S2	Q0P7S2 [187-195]	1	1485.95	0	2.233	0.747	0.747	1.3	1.327	2.193	1.457	0.949	168.1	56.2	56.2	97.9	99.9	165.1	109.7	71.5	75.3		High	High	High	High	High	High	High	High	High	High	0	2.551e-06	4.21
FALSE	High	[K].LRVTVVAARPGLLLGK.[K]	1xTMT6plex [K16]; 1xTMT6plex [N-Term]		3.06141e-06	0	1	1	1	Q9PLX7	Q9PLX7 [64-79]	1	2121.4	0	3.887	0.435	0.618	1.38	0.583	1.364	0.559	0.501	338.8	37.9	53.8	120.3	50.8	118.9	48.7	43.6	87.2		High	High	High	High	High	High	High	High	High	High	0	1.545e-06	5.75
FALSE	High	[K].LRVTVVAARPGLLLGK.[K]	1xTMT6plex [K16]		5.81522e-05	0	1	1	1	Q9PLX7	Q9PLX7 [64-79]	1	1892.24	0	0.215	0.498	0.482	0.567	0.188	0.144	0.344	0.154	54	124.7	120.7	142.2	47.2	36.1	86.1	38.5	250.6		High	High	High	High	High	High	High	High	High	High	0	3.208e-05	3.47
FALSE	High	[R].LRVEVEQYYYR.[N]	1xTMT6plex [N-Term]		2.72487e-06	0	1	1	1	Q0P8I2	Q0P8I2 [414-424]	1	1746.94	0	2.077	0.833	0.842	1.453	1.048	1.306	1.605	2.195	151.3	60.6	61.3	105.8	76.3	95.1	116.9	159.8	72.8		High	High	High	High	High	High	High	High	High	High	0	1.366e-06	5.19
FALSE	High	[R].LRVEVEQYYYR.[N]			3.19383e-06	0	1	1	1	Q0P8I2	Q0P8I2 [414-424]	1	1517.77	0																		NoQuanLabels	High	High	High	High	High	High	High	High	High	High	0	1.617e-06	4.07
FALSE	High	[K].LRVESSGFATANAK.[S]	1xTMT6plex [K14]; 1xTMT6plex [N-Term]		5.1792e-10	0	1	1	4	Q0PCC3	Q0PCC3 [60-73]	1	1909.09	0	0.681	0.535	0.614	0.789	1.443	2.037	1.163	1.62	62	48.7	55.9	71.8	131.5	185.5	105.9	147.5	91.1		High	High	High	High	High	High	High	High	High	High	0	2.054e-10	6.93
FALSE	High	[K].LRVESSGFATANAK.[S]	1xTMT6plex [K14]		3.03311e-05	0	1	1	2	Q0PCC3	Q0PCC3 [60-73]	1	1679.93	0	0.084	0.369	0.996	0.251	0.336	0.137	0.178	0.12	21.8	95.6	258.3	65.2	87.1	35.4	46.2	31.2	259.3		High	High	High	High	High	High	High	High	High	High	0	2.695e-05	3.64
FALSE	High	[K].LSANNSSQK.[L]	1xTMT6plex [K9]; 1xTMT6plex [N-Term]		4.47509e-05	0	1	1	2	Q0P8G9	Q0P8G9 [274-282]	0	1406.8	0	4.877	2.386	1.227	4.876	4.095	3.705	4.042	4.319	143.8	70.4	36.2	143.8	120.7	109.2	119.2	127.3	29.5		High	High	High	High	High	High	High	High	High	High	0	2.427e-05	3.63
FALSE	High	[K].LSANNSSQKLNDLAAK.[F]	2xTMT6plex [K9; K16]; 1xTMT6plex [N-Term]		7.32982e-07	0	1	1	1	Q0P8G9	Q0P8G9 [274-289]	1	2361.37	0																		NoQuanValues	High	High	High	High	High	High	High	High	High	High	0	3.561e-07	4.85
FALSE	High	[K].LSAPNLDKKR.[A]	2xTMT6plex [K8; K9]; 1xTMT6plex [N-Term]		6.19174e-05	0	1	1	5	Q0PA55	Q0PA55 [75-84]	2	1829.16	0	0.485	0.322	0.215	0.688	1.082	1.648	0.821	0.908	60.9	40.4	27	86.4	135.8	206.9	103.1	114	125.5		High	High	High	High	High	High	High	High	High	High	0	3.399e-05	3.8
FALSE	High	[K].LSAQNLKPDGNLLLK.[L]	2xTMT6plex [K7; K15]		0.000117892	0	1	1	2	Q0P937	Q0P937 [181-195]	0	2082.27	0	0.242	1.082	1.907	0.746	0.545	0.288	0.422	0.306	33.3	148.9	262.4	102.7	75	39.7	58.1	42.1	137.6		High	High	High	High	High	High	High	High	High	High	0	6.688e-05	4.71
FALSE	High	[K].LSDQSGVPLDEQEAYEDDLVR.[A]			9.43212e-09	0	1	1	2	Q0PBJ1	Q0PBJ1 [213-233]	0	2378.1	0																		NoQuanLabels	High	High	High	High	High	High	High	High	High	High	0	1.143e-08	5.96
FALSE	High	[R].LSDQDVLKYEQEPNTAYYTLNTAGYDAEFSNDLSQR.[K]	1xTMT6plex [K8]; 1xTMT6plex [N-Term]		2.7726e-15	0	1	1	3	Q0P8P4	Q0P8P4 [444-479]	1	4617.23	0	1.892	1.412	0.644	1.903	1.145	1.079	1.867	1.465	137.2	102.4	46.7	138.1	83.1	78.2	135.4	106.3	72.5		High	High	High	High	High	High	High	High	High	High	0	7.927e-16	10.27
FALSE	High	[R].LSDPYSNDTQAAYR.[Y]	1xTMT6plex [N-Term]		3.95754e-09	0	1	1	3	Q0PC92	Q0PC92 [104-117]	0	1829.89	0	3.708	1.603	1.321	2.357	1.744	2.196	2.08	2.733	178.1	77	63.4	113.2	83.7	105.4	99.9	131.2	48		High	High	High	High	High	High	High	High	High	High	0	1.901e-07	5.01
FALSE	High	[R].LSDPYSNDTQAAYR.[Y]			3.3123e-07	0	1	1	2	Q0PC92	Q0PC92 [104-117]	0	1600.72	0																		NoQuanLabels	High	High	High	High	High	High	High	High	High	High	0	1.565e-07	3.78
FALSE	High	[K].LSDLFENLLQNK.[A]	1xTMT6plex [K12]		9.58768e-05	0	1	1	1	Q0PA47	Q0PA47 [523-534]	0	1662.93	0	0.371	1.596	1.463	1.031	0.514	0.319	0.558	0.374	46.3	198.8	182.2	128.3	64	39.8	69.5	46.6	124.5		High	High	High	High	High	High	High	High	High	High	0	5.38e-05	3.83
FALSE	High	[K].LSDKVASLTSK.[-]	2xTMT6plex [K4; K11]; 1xTMT6plex [N-Term]		2.39977e-06	0	1	1	14	Q9PPJ7	Q9PPJ7 [65-75]	1	1836.14	0	4.248	1.71	0.897	2.43	1.919	2.559	1.366	1.431	217.7	87.6	46	124.5	98.4	131.1	70	73.3	51.3		High	High	High	High	High	High	High	High	High	High	0	4.306e-06	5.19
FALSE	High	[K].LSDKFSLAASFGNVHGVYKPGNVSLQPELLK.[N]	3xTMT6plex [K4; K19; K31]; 1xTMT6plex [N-Term]		4.20193e-05	0	1	1	1	Q0PAS0	Q0PAS0 [207-237]	1	4232.43	0	0.188	0.501	0.642	0.542	1.073	0.494	0.602	0.391	31.2	82.9	106.4	89.8	177.7	81.8	99.7	64.8	165.6		High	High	High	High	High	High	High	High	High	High	0	2.283e-05	8.03
FALSE	High	[K].LSDKFSLAASFGNVHGVYKPGNVSLQPELLK.[N]	TMT6plex [K]; 1xTMT6plex [N-Term]		4.86681e-05	0	1	1	4	Q0PAS0	Q0PAS0 [207-237]	1	4003.26	0	0.256	0.485	1.401	0.392	0.526	0.247	0.24	0.183	48.6	92.4	266.6	74.6	100	47	45.6	34.9	190.3		High	High	High	High	High	High	High	High	High	High	0	2.935e-05	6.5
FALSE	High	[K].LSDKEAKSLETFLK.[S]	3xTMT6plex [K4; K7; K14]; 1xTMT6plex [N-Term]		3.19701e-05	0	1	1	1	Q0PBF1	Q0PBF1 [302-315]	2	2525.54	0	1.94	0.01	0.207	0.387	0.118	0.556	0.145	0.112	391.1		41.7	78	23.8	112.1	29.3	22.6	201.6		High	Not Found	High	High	High	High	High	High	High	High	0	1.716e-05	4
FALSE	High	[K].LSDELLQGAK.[L]	1xTMT6plex [K10]; 1xTMT6plex [N-Term]		6.09113e-06	0	1	1	3	Q0P8Z2	Q0P8Z2 [133-142]	0	1531.91	0	2.459	1.043	0.497	1.417	1.173	1.55	1.213	1.735	183.1	77.7	37	105.5	87.3	115.4	90.3	129.2	74.5		High	High	High	High	High	High	High	High	High	High	0	3.126e-06	3.83
FALSE	High	[K].LSDELEEGVR.[K]	1xTMT6plex [N-Term]		2.81281e-06	0	1	1	1	Q0P9V1	Q0P9V1 [259-268]	0	1375.73	0	1.486	0.717	0.668	1.048	0.648	0.657	1.622	1.438	144.1	69.5	64.7	101.6	62.8	63.7	157.2	139.4	96.9		High	High	High	High	High	High	High	High	High	High	0	1.41e-06	3.4
FALSE	High	[K].LRVDNALEEVR.[Y]	1xTMT6plex [N-Term]		1.28485e-06	0	1	1	1	Q0P9R1	Q0P9R1 [75-85]	1	1542.88	0	3.426	1.036	1.031	1.866	1.44	2.172	3.498	3.431	163.1	49.3	49.1	88.9	68.6	103.4	166.6	163.4	47.6		High	High	High	High	High	High	High	High	High	High	0	6.344e-07	5.37
FALSE	High	[R].LSDAMFFYQNDLQNGLKPEK.[L]	2xTMT6plex [K17; K20]		2.42098e-08	0	1	1	3	Q0P922	Q0P922 [321-340]	0	2816.47	0	0.486	1.364	1.08	0.99	0.733	0.682	0.89	0.48	56.8	159.3	126.2	115.6	85.6	79.7	103.9	56.1	116.8		High	High	High	High	High	High	High	High	High	High	0	1.069e-08	6.22
FALSE	High	[K].LSCTSFFPSKPLGAYGDGGALFCHDDELAKK.[L]	2xCarbamidomethyl [C3; C23]; 3xTMT6plex [K10; K30; K31]		2.89868e-13	0	1	1	1	Q0PB10	Q0PB10 [175-205]	1	4076.09	0	0.186	0.682	0.85	0.486	0.461	0.199	0.395	0.191	37.6	137.8	172	98.3	93.2	40.3	80	38.7	202.2		High	High	High	High	High	High	High	High	High	High	0	9.434e-14	9.47
FALSE	High	[K].LSCTSFFPSKPLGAYGDGGALFCHDDELAK.[K]	2xCarbamidomethyl [C3; C23]; 2xTMT6plex [K10; K30]; 1xTMT6plex [N-Term]		1.39279e-10	0	1	1	1	Q0PB10	Q0PB10 [175-204]	0	3947.99	0	1.625	0.671	0.597	1.129	1.667	1.752	0.807	1.365	137.8	56.9	50.6	95.8	141.3	148.6	68.4	115.8	84.8		High	High	High	High	High	High	High	High	High	High	0	5.369e-11	10.09
FALSE	High	[R].LSCGLQSFDDETLKK.[V]	1xCarbamidomethyl [C3]; 2xTMT6plex [K14; K15]; 1xTMT6plex [N-Term]		2.62951e-10	0	1	1	1	Q0PBE7	Q0PBE7 [149-163]	1	2428.34	0	3.889	1.274	0.842	2.184	1.726	2.479	1.058	1.558	218.6	71.6	47.3	122.8	97	139.3	59.5	87.6	56.2		High	High	High	High	High	High	High	High	High	High	0	1.028e-10	6.2
FALSE	High	[R].LSCGLQSFDDETLKK.[V]	1xCarbamidomethyl [C3]; TMT6plex [K]; 1xTMT6plex [N-Term]		9.75606e-07	0	1	1	1	Q0PBE7	Q0PBE7 [149-163]	1	2199.17	0	0.283	1.183	0.871	0.75	0.411	0.252	0.313	0.235	48	201	147.9	127.5	69.8	42.8	53.2	39.9	169.9		High	High	High	High	High	High	High	High	High	High	0	4.745e-07	5.13
FALSE	High	[K].LSCCGEEMK.[C]	2xCarbamidomethyl [C3; C4]; 1xTMT6plex [K9]; 1xTMT6plex [N-Term]		2.96991e-05	0	1	1	6	Q0PCB3	Q0PCB3 [26-34]	0	1571.76	0	0.476	0.545	0.288	0.937	1.415	1.136	0.473	0.399	64.3	73.5	38.9	126.4	190.9	153.3	63.9	53.8	135		High	High	High	High	High	High	High	High	High	High	1.157e-05	7.141e-05	3.56
FALSE	High	[K].LSAYELLNTYTK.[E]	1xTMT6plex [K12]; 1xTMT6plex [N-Term]		7.51914e-08	0	1	1	2	Q9PPL4	Q9PPL4 [132-143]	0	1874.07	0	3.003	1.249	1.084	1.904	1.541	1.924	0.914	1.496	191.5	79.6	69.1	121.4	98.3	122.7	58.3	95.4	63.8		High	High	High	High	High	High	High	High	High	High	0	3.434e-08	5.29
FALSE	High	[K].LSAWPFELGYGLTLAHPLRR.[L]	1xTMT6plex [N-Term]		3.59772e-09	0	1	1	5	Q9PM80	Q9PM80 [26-45]	1	2526.42	0	0.906	0.752	0.55	0.937	0.784	0.658	1.489	1.22	98.3	81.6	59.7	101.6	85.1	71.4	161.5	132.3	108.5		High	High	High	High	High	High	High	High	High	High	0	1.5e-09	6.59
FALSE	High	[K].LSAWPFELGYGLTLAHPLRR.[L]			7.51914e-08	0	1	1	5	Q9PM80	Q9PM80 [26-45]	1	2297.26	0																		NoQuanLabels	High	High	High	High	High	High	High	High	High	High	0	4.75e-08	5.56
FALSE	High	[K].LSATSLELR.[G]	1xTMT6plex [N-Term]		2.01079e-05	0	1	1	1	Q0PBU4	Q0PBU4 [25-33]	0	1218.73	0	2.629	0.711	0.772	1.331	1.497	1.676	2.894	3.333	149.3	40.4	43.9	75.6	85	95.2	164.4	189.3	56.8		High	High	High	High	High	High	High	High	High	High	0	1.073e-05	2.81
FALSE	High	[K].LSAQNYTEFNQQK.[L]	1xTMT6plex [K13]; 1xTMT6plex [N-Term]		8.72761e-06	0	1	1	3	Q9PN94	Q9PN94 [451-463]	0	2029.08	0	0.856	0.668	0.7	0.819	1.449	1.615	3.958	1.985	59	46.1	48.3	56.5	99.9	111.4	273	136.9	69		High	High	High	High	High	High	High	High	High	High	0	4.538e-06	5.13
FALSE	High	[K].LSAQNLKPDGNLLLK.[L]	2xTMT6plex [K7; K15]; 1xTMT6plex [N-Term]		1.1245e-07	0	1	1	4	Q0P937	Q0P937 [181-195]	0	2311.43	0	3.953	1.334	1.211	2.18	2.404	3.708	2.885	4.595	152.9	51.6	46.9	84.3	93	143.4	111.6	177.7	38.7		High	High	High	High	High	High	High	High	High	High	0	5.175e-08	5.59
FALSE	High	[K].LSCTSFFPSKPLGAYGDGGALFCHDDELAKK.[L]	2xCarbamidomethyl [C3; C23]; 3xTMT6plex [K10; K30; K31]; 1xTMT6plex [N-Term]		4.28937e-13	0	1	1	1	Q0PB10	Q0PB10 [175-205]	1	4305.25	0	1.488	0.608	0.535	1.031	1.457	1.708	0.698	0.947	141.4	57.8	50.9	97.9	138.4	162.2	66.3	90	95		High	High	High	High	High	High	High	High	High	High	0	1.41e-13	10.84
FALSE	High	[R].LRVDFSNLSK.[Q]	1xTMT6plex [K10]; 1xTMT6plex [N-Term]		1.05573e-05	0	1	1	10	Q46124	Q46124 [13-22]	1	1636.98	0	2.452	1.485	0.704	1.925	1.278	1.356	1.085	1.095	178.3	107.9	51.2	139.9	92.9	98.6	78.9	79.6	72.7		High	High	High	High	High	High	High	High	High	High	0	5.521e-06	4.34
FALSE	High	[R].LRVDFSNLSK.[Q]	1xTMT6plex [K10]		0.000116683	0	1	1	4	Q46124	Q46124 [13-22]	1	1407.82	0	0.155	1.651	1.071	0.696	0.262	0.124	0.243	0.139	26	278.2	180.5	117.4	44.1	20.9	41	23.4	168.6		High	High	High	High	High	High	High	High	High	High	0	6.654e-05	3
FALSE	High	[R].LRTENVGVVTKEQALNWGCTGVMLR.[G]	1xCarbamidomethyl [C19]; 1xTMT6plex [K11]; 1xTMT6plex [N-Term]		3.05624e-08	0	1	1	1	Q9PM99	Q9PM99 [213-237]	2	3289.79	0	1.297	0.772	0.468	1.161	1.163	1.208	1.253	1.086	124.1	73.8	44.8	111	111.3	115.6	119.9	103.9	95.7		High	High	High	High	High	High	High	High	High	High	0	1.353e-08	8.7
FALSE	High	[R].LRGYEPVRGPELLK.[A]	1xTMT6plex [K14]; 1xTMT6plex [N-Term]		5.4613e-05	0	1	1	1	Q9PIS3	Q9PIS3 [253-266]	2	2085.26	0	1.926	0.676	0.847	1.17	1.341	2.167	1.945	2.292	129.7	45.5	57.1	78.8	90.3	145.9	131	154.3	67.3		High	High	High	High	High	High	High	High	High	High	0	2.992e-05	4.44
FALSE	High	[K].LRGVLNLSAVKAPGFGDR.[R]	1xTMT6plex [K11]; 1xTMT6plex [N-Term]		4.33491e-08	0	1	1	1	O69289	O69289 [266-283]	2	2328.39	0	2.397	0.753	0.71	0.917	0.938	2.239	0.775	0.664	207.5	65.2	61.5	79.4	81.2	193.9	67.1	57.5	86.6		High	High	High	High	High	High	High	High	High	High	0	1.942e-08	5.86
FALSE	High	[K].LRGVLNLSAVK.[A]	1xTMT6plex [K11]; 1xTMT6plex [N-Term]		4.25045e-06	0	1	1	2	O69289	O69289 [266-276]	1	1628.06	0	3.722	0.449	0.864	1.372	1.554	3.272	1.988	1.343	215.2	26	49.9	79.3	89.9	189.2	115	77.7	57.8		High	High	High	High	High	High	High	High	High	High	0	6.661e-06	4.89
FALSE	High	[K].LRGVLNLSAVK.[A]	1xTMT6plex [K11]		1.66287e-05	0	1	1	2	O69289	O69289 [266-276]	1	1398.9	0	0.478	1.018	1.469	0.88	0.774	0.598	0.774	0.523	57.2	122	176	105.4	92.7	71.6	92.7	62.7	119.8		High	High	High	High	High	High	High	High	High	High	0	8.795e-06	2.95
FALSE	High	[R].LRGVEVGMTEYLTKPYSPEYLENVVRK.[N]	2xTMT6plex [K14; K27]; 1xTMT6plex [N-Term]		1.43167e-09	0	1	1	2	Q0PBM2	Q0PBM2 [738-764]	2	3858.14	0	2.319	1.036	0.606	1.453	1.534	1.986	1.326	0.594	176	78.7	46	110.3	116.5	150.8	100.7	45.1	75.9		High	High	High	High	High	High	High	High	High	High	0	5.818e-10	9.42
FALSE	High	[R].LRGVEVGMTEYLTKPYSPEYLENVVRK.[N]	1xOxidation [M8]; TMT6plex [K]; 1xTMT6plex [N-Term]		2.03066e-09	0	1	1	1	Q0PBM2	Q0PBM2 [738-764]	2	3644.98	0	0.533	1.327	0.617	1.042	0.744	0.563	1.146	0.497	64.2	159.9	74.4	125.6	89.7	67.9	138.1	59.9	120.5		High	High	High	High	High	High	High	High	High	High	0	8.389e-10	7.35
FALSE	High	[R].LRGVEVGMTEYLTKPYSPEYLENVVR.[K]	1xTMT6plex [K14]; 1xTMT6plex [N-Term]		3.29154e-13	0	1	1	1	Q0PBM2	Q0PBM2 [738-763]	1	3500.89	0	2.166	0.929	0.77	1.409	1.68	1.96	1.587	1.649	148.2	63.6	52.7	96.4	115	134.2	108.6	112.8	68.4		High	High	High	High	High	High	High	High	High	High	0	1.075e-13	10.63
FALSE	High	[R].LRGVEVGMTEYLTKPYSPEYLENVVR.[K]	1xTMT6plex [K14]		1.27423e-09	0	1	1	2	Q0PBM2	Q0PBM2 [738-763]	1	3271.72	0	0.243	1.096	1.17	0.701	0.526	0.236	0.486	0.245	38.3	172.9	184.7	110.7	83.1	37.3	76.6	38.7	157.8		High	High	High	High	High	High	High	High	High	High	0	3.278e-09	6.98
FALSE	High	[K].LRGVDSCGMLCSSLELGFEK.[L]	2xCarbamidomethyl [C7; C11]; 1xTMT6plex [K20]; 1xTMT6plex [N-Term]		1.17568e-10	0	1	1	1	Q9PP35	Q9PP35 [109-128]	1	2716.39	0	2.629	0.802	0.657	1.16	1.205	2.009	1.835	1.911	179.2	54.6	44.7	79.1	82.1	136.9	125	130.2	68.1		High	High	High	High	High	High	High	High	High	High	0	4.475e-11	8.55
FALSE	High	[K].LRFESAVELGDLEEAKWK.[D]	2xTMT6plex [K16; K18]; 1xTMT6plex [N-Term]		5.63717e-10	0	1	1	1	Q0P7Y3	Q0P7Y3 [288-305]	2	2807.59	0	0.386	0.42	0.507	0.752	2.059	1.997	1.353	1.988	33.2	36.2	43.6	64.7	177.1	171.8	116.4	171	86		High	High	High	High	High	High	High	High	High	High	0	2.254e-10	8.75
FALSE	High	[K].LRFESAVELGDLEEAK.[W]	1xTMT6plex [K16]; 1xTMT6plex [N-Term]		3.12692e-06	0	1	1	1	Q0P7Y3	Q0P7Y3 [288-303]	1	2264.25	0	1.075	0.684	0.659	0.954	1.272	1.5	1.815	2.072	87.7	55.8	53.7	77.9	103.8	122.4	148.1	169.1	81.6		High	High	High	High	High	High	High	High	High	High	0	1.574e-06	4.56
FALSE	High	[K].LRHQLHENPELGFDELCTAK.[L]	1xCarbamidomethyl [C17]; 1xTMT6plex [K20]		1.01782e-06	0	1	1	1	P45493	P45493 [17-36]	1	2636.35	0	0.282	0.238	1.308	0.245	0.414	0.334	0.435	0.223	56.7	47.8	262.7	49.2	83.2	67.1	87.4	44.9	200.9		High	High	High	High	High	High	High	High	High	High	0	4.952e-07	5.94
FALSE	High	[K].LRFESAVELGDLEEAK.[W]	1xTMT6plex [K16]		1.42837e-06	0	1	1	1	Q0P7Y3	Q0P7Y3 [288-303]	1	2035.09	0																		NoQuanValues	High	High	High	High	High	High	High	High	High	High	0	7.034e-07	4.44
FALSE	High	[R].LRFEQWSDQNGQNR.[S]			1.33784e-08	0	1	1	2	O69302	O69302 [78-91]	1	1777.84	0																		NoQuanLabels	High	High	High	High	High	High	High	High	High	High	0	5.789e-09	4.63
FALSE	High	[K].LREVTGFEYTVAEDLLEATQDTGAYVQLSGVLKR.[V]	1xTMT6plex [K33]; 1xTMT6plex [N-Term]		4.88097e-11	0	1	1	2	Q0PC50	Q0PC50 [250-283]	2	4230.27	0	0.608	0.862	1.053	0.763	0.745	0.651	1.51	0.882	67.8	96	117.3	85	83	72.6	168.3	98.4	111.5		High	High	High	High	High	High	High	High	High	High	0	1.828e-11	10.12
FALSE	High	[K].LRESSAEVAK.[A]	1xTMT6plex [K10]; 1xTMT6plex [N-Term]		6.15592e-06	0	1	1	7	Q0P9E4	Q0P9E4 [417-426]	1	1547.92	0	2.912	1.522	0.775	2.343	2.392	3.155	1.392	1.535	153.9	80.5	40.9	123.9	126.5	166.8	73.6	81.1	52.9		High	High	High	High	High	High	High	High	High	High	0	3.172e-06	4.1
FALSE	High	[K].LREEVGNDK.[V]	1xTMT6plex [K9]; 1xTMT6plex [N-Term]		2.23449e-05	0	1	1	3	Q9PN49	Q9PN49 [209-217]	1	1517.87	0	1.838	1.098	1.025	1.602	1.358	1.969	0.862	1.501	135	80.6	75.3	117.7	99.7	144.6	63.3	110.3	73.5		High	High	High	High	High	High	High	High	High	High	0	1.271e-05	4.22
FALSE	High	[K].LREAFPNLHFK.[L]	1xTMT6plex [K11]; 1xTMT6plex [N-Term]		4.15804e-05	0	1	1	1	Q0PA24	Q0PA24 [62-72]	1	1830.08	0	0.641	0.561	0.604	0.79	1.528	2.233	2.227	2.668	47.1	41.2	44.4	58.1	112.2	164	163.6	196	73.5		High	High	High	High	High	High	High	High	High	High	0	2.265e-05	4.06
FALSE	High	[K].LRDSASASEFSAK.[A]	1xTMT6plex [K13]; 1xTMT6plex [N-Term]		5.14243e-06	0	1	1	1	Q0PAQ9	Q0PAQ9 [127-139]	1	1827	0																		NoQuanValues	High	High	High	High	High	High	High	High	High	High	0	2.63e-06	3.75
FALSE	High	[K].LRDQLLDELGLDTNLLK.[V]	1xTMT6plex [K17]; 1xTMT6plex [N-Term]		7.4716e-09	0	1	1	1	Q0P7U8	Q0P7U8 [323-339]	1	2427.42	0	2.428	0.828	0.705	1.377	0.835	1.236	1.126	2.24	185.6	63.3	53.9	105.3	63.8	94.4	86.1	171.2	76.4		High	High	High	High	High	High	High	High	High	High	0	3.2e-09	5.43
FALSE	High	[K].LRDQLLDELGLDTNLLK.[V]	1xTMT6plex [K17]		5.96902e-11	0	1	1	8	Q0P7U8	Q0P7U8 [323-339]	1	2198.26	0	0.282	0.88	0.648	0.553	0.273	0.237	0.635	0.575	49.9	155.9	114.7	97.9	48.3	42	112.4	101.8	177.1		High	High	High	High	High	High	High	High	High	High	0	1.215e-07	5.17
FALSE	High	[R].LRDKLEDQLLALPDTTVVGK.[R]	2xTMT6plex [K4; K20]; 1xTMT6plex [N-Term]		3.50002e-10	0	1	1	4	Q0PBR4	Q0PBR4 [269-288]	2	2911.74	0	0.661	0.489	0.711	0.766	1.797	2.004	1.53	2.398	52.4	38.7	56.4	60.7	142.4	158.8	121.3	190	79.3		High	High	High	High	High	High	High	High	High	High	0	3.367e-07	7.07
FALSE	High	[R].LRDKLEDQLLALPDTTVVGK.[R]	TMT6plex [K]; 1xTMT6plex [N-Term]		1.23156e-06	0	1	1	4	Q0PBR4	Q0PBR4 [269-288]	2	2682.58	0	0.253	0.409	1.351	0.355	0.528	0.321	0.61	0.459	43.1	69.6	230.1	60.4	89.8	54.6	103.8	78.2	170.3		High	High	High	High	High	High	High	High	High	High	0	3.891e-06	6.54
FALSE	High	[R].LRDEVLSLVR.[L]	1xTMT6plex [N-Term]		1.0071e-06	0	1	1	7	Q0PBM2	Q0PBM2 [532-541]	1	1428.87	0	1.719	0.816	0.758	1.061	1.017	1.329	2.271	1.822	131.2	62.3	57.8	81	77.6	101.4	173.3	139	76.3		High	High	High	High	High	High	High	High	High	High	0	4.89e-07	5.19
FALSE	High	[R].LRFEQWSDQNGQNR.[S]	1xTMT6plex [N-Term]		8.75811e-09	0	1	1	1	O69302	O69302 [78-91]	1	2007	0	1.454	0.77	0.798	1.145	2.081	2.062	1.772	1.942	100.5	53.2	55.2	79.1	143.8	142.5	122.5	134.2	69.1		High	High	High	High	High	High	High	High	High	High	0	3.762e-09	6.99
FALSE	High	[K].LSDQSGVPLDEQEAYEDDLVR.[A]	1xTMT6plex [N-Term]		2.00933e-14	0	1	1	2	Q0PBJ1	Q0PBJ1 [213-233]	0	2607.26	0	2.737	1.298	0.923	1.882	1.62	1.64	1.67	2.056	166.2	78.8	56.1	114.3	98.4	99.5	101.4	124.8	60.7		High	High	High	High	High	High	High	High	High	High	0	6.097e-15	7.1
FALSE	High	[R].LRKDALVGTGR.[S]	1xTMT6plex [N-Term]; 1xTMT6plex [K3]		3.98696e-05	0	1	1	3	Q0P8X0	Q0P8X0 [291-301]	2	1414.87	0	0.055	0.269	0.487	0.185	0.333	0.095	0.318	0.094	17.4	85.3	154.5	58.7	105.7	30	101	29.9	317.5		High	High	High	High	High	High	High	High	High	High	0	2.168e-05	3.43
FALSE	High	[R].LRKPTSHLLVEVAK.[A]	2xTMT6plex [K3; K14]; 1xTMT6plex [N-Term]		7.84454e-08	0	1	1	14	Q9PLX6	Q9PLX6 [91-104]	1	2278.46	0	2.005	1.413	0.57	1.555	0.977	0.952	1.345	1.043	166.2	117.1	47.2	128.9	80.9	78.9	111.5	86.4	82.9		High	High	High	High	High	High	High	High	High	High	0	3.574e-08	5.63
FALSE	High	[R].LRTENVGVVTKEQALNWGCTGVMLR.[G]	1xCarbamidomethyl [C19]; 1xTMT6plex [K11]		4.63898e-09	0	1	1	1	Q9PM99	Q9PM99 [213-237]	2	3060.63	0	0.752	1.077	0.364	1.019	0.646	0.65	0.772	0.615	98.2	140.5	47.5	133	84.3	84.9	100.8	80.2	130.5		High	High	High	High	High	High	High	High	High	High	0	1.949e-09	8.01
FALSE	High	[R].LRTENVGVVTK.[E]	1xTMT6plex [K11]; 1xTMT6plex [N-Term]		3.76118e-07	0	1	1	4	Q9PM99	Q9PM99 [213-223]	1	1674.03	0	3.049	1.672	1.031	2.113	1.186	1.456	1.645	2.252	178.1	97.7	60.2	123.5	69.3	85.1	96.1	131.6	58.4		High	High	High	High	High	High	High	High	High	High	0	1.793e-07	4.55
FALSE	High	[R].LRTENVGVVTK.[E]	1xTMT6plex [K11]; 1xTMT6plex [N-Term]		2.14218e-05	0	1	1	4	Q9PM99	Q9PM99 [213-223]	1	1444.87	0	0.215	1.802	1.097	0.954	0.311	0.164	0.546	0.271	30.5	255	155.3	134.9	44	23.2	77.3	38.3	141.5		High	High	High	High	High	High	High	High	High	High	6.767e-05	0.0008064	3.06
FALSE	High	[K].LRTELVTFATAK.[N]	1xTMT6plex [K12]; 1xTMT6plex [N-Term]		1.22393e-07	0	1	1	1	Q9PPI1	Q9PPI1 [98-109]	1	1808.1	0	4.102	1.237	0.903	1.767	1.329	2.374	2.014	1.575	226.5	68.3	49.9	97.6	73.4	131.1	111.2	86.9	55.2		High	High	High	High	High	High	High	High	High	High	0	5.649e-08	6.3
FALSE	High	[K].LRSQLPQEDEDVVLDFSNTR.[L]			8.81384e-08	0	1	1	1	O52908	O52908 [88-107]	1	2361.17	0																		NoQuanLabels	High	High	High	High	High	High	High	High	High	High	0	4.03e-08	5.11
FALSE	High	[K].LRQELDQAGLQK.[C]	1xTMT6plex [K12]; 1xTMT6plex [N-Term]		1.75448e-07	0	1	1	1	Q0PBS4	Q0PBS4 [272-283]	1	1857.1	0	1.807	0.67	0.66	1.11	1.436	2.101	2.49	3.208	112.3	41.6	41	69	89.2	130.5	154.8	199.4	62.1		High	High	High	High	High	High	High	High	High	High	0	8.132e-08	5.64
FALSE	High	[K].LRQELDQAGLQK.[C]	1xTMT6plex [K12]		6.00057e-05	0	1	1	2	Q0PBS4	Q0PBS4 [272-283]	1	1627.93	0	0.315	0.769	1.195	0.572	0.499	0.312	0.567	0.313	51.2	124.9	194	92.9	81	50.7	92	50.9	162.4		High	High	High	High	High	High	High	High	High	High	0	3.303e-05	3.94
FALSE	High	[R].LRQDNSSYNTYKFTGLPK.[E]	2xTMT6plex [K12; K18]; 1xTMT6plex [N-Term]		1.36648e-08	0	1	1	1	Q0PAY7	Q0PAY7 [263-280]	2	2819.57	0	2.302	1.058	0.556	1.627	1.354	1.427	1.528	0.788	178	81.8	43	125.8	104.7	110.3	118.1	60.9	77.3		High	High	High	High	High	High	High	High	High	High	0	5.939e-09	5.93
FALSE	High	[R].LRQDNSSYNTYKFTGLPK.[E]	TMT6plex [K]; 1xTMT6plex [N-Term]		3.47609e-06	0	1	1	1	Q0PAY7	Q0PAY7 [263-280]	2	2590.4	0	0.338	1.071	0.441	0.837	0.523	0.375	0.923	0.535	50.4	159.5	65.7	124.6	77.9	55.9	137.4	79.6	148.9		High	High	High	High	High	High	High	High	High	High	0	1.758e-06	5.61
FALSE	High	[R].LRQDNSSYNTYK.[F]	1xTMT6plex [K12]; 1xTMT6plex [N-Term]		6.87855e-07	0	1	1	2	Q0PAY7	Q0PAY7 [263-274]	1	1947.03	0	4.348	1.775	0.963	2.714	2.101	2.464	1.643	2.059	205.2	83.8	45.4	128.1	99.2	116.3	77.5	97.2	47.2		High	High	High	High	High	High	High	High	High	High	0	3.308e-07	5.96
FALSE	High	[R].LRPLCDYPFHLGVTEAGTK.[F]	1xCarbamidomethyl [C5]; 1xTMT6plex [K19]; 1xTMT6plex [N-Term]		4.59956e-07	0	1	1	4	Q9PPM1	Q9PPM1 [189-207]	0	2632.43	0	2.241	1.191	0.644	1.738	1.005	1.087	0.656	0.873	193.3	102.7	55.6	149.9	86.6	93.7	56.6	75.3	86.2		High	High	High	High	High	High	High	High	High	High	0	2.19e-07	4.99
FALSE	High	[R].LRKPTSHLLVEVAK.[A]	TMT6plex [K]; 1xTMT6plex [N-Term]		3.38321e-07	0	1	1	26	Q9PLX6	Q9PLX6 [91-104]	1	2049.29	0	0.177	1.451	0.919	0.732	0.336	0.16	0.347	0.179	30	246.3	156	124.3	57.1	27.2	59	30.3	169.8		High	High	High	High	High	High	High	High	High	High	0	1.595e-07	6.17
FALSE	High	[R].LRPGTDLAFMYGMLK.[L]	1xTMT6plex [K15]; 1xTMT6plex [N-Term]		1.08459e-06	0	1	1	3	Q0P8A7	Q0P8A7 [259-273]	0	2171.21	0	1.347	0.609	0.987	0.964	1.993	2.995	1.107	2.022	93.1	42.1	68.2	66.6	137.7	207	76.5	139.7	69.1		High	High	High	High	High	High	High	High	High	High	0	2.118e-06	5.39
FALSE	High	[K].LRNQASATELEK.[M]	1xTMT6plex [K12]; 1xTMT6plex [N-Term]		5.49565e-09	0	1	1	2	Q0P9K1	Q0P9K1 [905-916]	1	1818.05	0	3.437	1.046	0.744	1.657	1.485	1.881	3.651	4.545	159.1	48.4	34.4	76.7	68.7	87	169	210.4	46.3		High	High	High	High	High	High	High	High	High	High	0	2.322e-09	5.81
FALSE	High	[K].LRNQASATELEK.[M]	1xTMT6plex [K12]		1.31235e-06	0	1	1	2	Q0P9K1	Q0P9K1 [905-916]	1	1588.89	0	0.483	1.637	0.813	1.264	0.648	0.362	0.467	0.23	63	213.4	106	164.8	84.5	47.1	60.9	30	130.4		High	High	High	High	High	High	High	High	High	High	0	2.248e-05	4.14
FALSE	High	[K].LRLTLHEKDEK.[T]	TMT6plex [K]; 1xTMT6plex [N-Term]		5.0752e-05	0	1	1	3	Q46124	Q46124 [101-111]	2	1840.11	0	0.136	1.218	0.365	0.644	0.227	0.118	0.391	0.126	28.9	259.5	77.8	137.1	48.3	25.2	83.2	26.9	213		High	High	High	High	High	High	High	High	High	High	0	2.789e-05	4.19
FALSE	High	[R].LRLPVVAPLDTNCDPDLVTYPLPGNDDALR.[S]	1xCarbamidomethyl [C13]; 1xTMT6plex [N-Term]		2.23382e-14	0	1	1	3	Q9PNB3	Q9PNB3 [177-206]	1	3548.86	0	1.736	0.995	0.549	1.375	0.915	0.956	1.664	0.917	154.6	88.6	48.9	122.4	81.5	85.1	148.1	81.7	89		High	High	High	High	High	High	High	High	High	High	0	6.787e-15	9.5
FALSE	High	[K].LRLPNPNEVMNTAFTDYVELGNLLLLSR.[C]	1xTMT6plex [N-Term]		1.9547e-10	0	1	1	1	Q0PB73	Q0PB73 [522-549]	1	3431.86	0	0.843	0.844	2.292	0.827	0.852	0.673	2.113	1.671	68.2	68.3	185.6	67	69	54.5	171.1	135.3	81		High	High	High	High	High	High	High	High	High	High	0	7.529e-11	7.66
FALSE	High	[K].LRLPNPNEVMNTAFTDYVELGNLLLLSR.[C]			3.76937e-10	0	1	1	1	Q0PB73	Q0PB73 [522-549]	1	3202.69	0																		NoQuanLabels	High	High	High	High	High	High	High	High	High	High	0	1.483e-10	6.17
FALSE	High	[K].LRLEGKDYLVLDGDVMHFK.[F]	2xTMT6plex [K6; K19]; 1xTMT6plex [N-Term]		1.43468e-07	0	1	1	2	Q0P9W9	Q0P9W9 [346-364]	2	2935.67	0	0.522	0.535	0.725	0.852	1.908	1.552	1.019	0.849	52.4	53.8	72.8	85.6	191.6	155.9	102.3	85.3	100.4		High	High	High	High	High	High	High	High	High	High	0	6.611e-08	6.4
FALSE	High	[K].LRLEGKDYLVLDGDVMHFK.[F]	TMT6plex [K]; 1xTMT6plex [N-Term]		7.647e-07	0	1	1	2	Q0P9W9	Q0P9W9 [346-364]	2	2706.51	0	0.158	0.563	1.833	0.277	0.352	0.145	0.276	0.291	29.1	103.5	337	50.9	64.6	26.7	50.7	53.5	183.9		High	High	High	High	High	High	High	High	High	High	0	3.712e-07	5.18
FALSE	High	[R].LRLEAAQDLSGELYGASLPLMGK.[S]	1xTMT6plex [K23]		2.52575e-08	0	1	1	1	Q0PBF9	Q0PBF9 [19-41]	1	2661.45	0	0.519	0.551	1.126	0.567	0.548	0.44	0.489	0.572	80.3	85.3	174.4	87.8	84.9	68.2	75.7	88.5	154.9		High	High	High	High	High	High	High	High	High	High	0	1.112e-08	5.94
FALSE	High	[R].LRKPTSHLLVEVAKAEVK.[S]	3xTMT6plex [K3; K14; K18]; 1xTMT6plex [N-Term]		6.76349e-08	0	1	1	2	Q9PLX6	Q9PLX6 [91-108]	2	2934.86	0	2.696	1.346	0.41	1.733	1.02	1.243	0.319	0.176	244	121.8	37.1	156.9	92.4	112.5	28.9	16	90.5		High	High	High	High	High	High	High	High	High	High	0	3.391e-07	5.54
FALSE	High	[R].LRKPTSHLLVEVAKAEVK.[S]	TMT6plex [K]; 1xTMT6plex [N-Term]		4.44655e-09	0	1	1	8	Q9PLX6	Q9PLX6 [91-108]	2	2705.7	0	0.147	1.385	0.398	0.761	0.289	0.135	0.386	0.179	28.3	266.3	76.6	146.2	55.6	26	74.2	34.4	192.3		High	High	High	High	High	High	High	High	High	High	0	1.879e-09	6.79
FALSE	High	[R].LRPGTDLAFMYGMLK.[L]	1xTMT6plex [K15]		1.07829e-05	0	1	1	4	Q0P8A7	Q0P8A7 [259-273]	0	1942.05	0	0.149	0.554	2.086	0.34	0.502	0.196	0.381	0.263	24.5	91.2	343.1	55.9	82.6	32.3	62.6	43.3	164.5		High	High	High	High	High	High	High	High	High	High	0	8.414e-06	4.46
FALSE	High	[K].LSDSFSTSMSTSALGALGK.[M]	1xTMT6plex [K19]; 1xTMT6plex [N-Term]		9.9029e-08	0	1	1	1	Q0PC84	Q0PC84 [103-121]	0	2318.23	0	1.046	0.681	1.03	0.98	1.619	1.6	2.029	2.904	73	47.6	71.9	68.4	113.1	111.7	141.7	202.7	69.8		High	High	High	High	High	High	High	High	High	High	0	4.551e-08	5.69
FALSE	High	[R].LSDSLALRLETR.[D]			7.9529e-05	0	1	1	1	Q0P8D9	Q0P8D9 [136-147]	1	1373.77	0																		NoQuanLabels	High	High	High	High	High	High	High	High	High	High	0	4.457e-05	3.42
FALSE	High	[R].LSDSLALRLETR.[D]	1xTMT6plex [N-Term]		7.44723e-06	0	1	1	2	Q0P8D9	Q0P8D9 [136-147]	1	1602.94	0	3.234	0.889	0.513	1.838	1.147	2.222	2.216	2.142	191.5	52.6	30.4	108.8	67.9	131.6	131.2	126.8	59.2		High	High	High	High	High	High	High	High	High	High	0	3.843e-06	4.79
FALSE	High	[R].LSGMPLEQVK.[H]	1xTMT6plex [K10]; 1xTMT6plex [N-Term]		0.000109679	0	1	1	2	Q0P865	Q0P865 [57-66]	0	1559.92	0	2.599	0.97	0.855	1.563	1.245	1.688	2.502	2.635	155.3	58	51.1	93.4	74.4	100.9	149.6	157.5	59.8		High	High	High	High	High	High	High	High	High	High	0.0001018	0.001205	3.07
FALSE	High	[K].LSGLCVSVPEHK.[L]	1xCarbamidomethyl [C5]; 1xTMT6plex [K12]; 1xTMT6plex [N-Term]		3.38321e-07	0	1	1	3	Q9PMZ6	Q9PMZ6 [10-21]	0	1784.01	0	0.601	0.708	0.652	0.836	1.127	0.778	1.868	0.858	64.1	75.6	69.7	89.2	120.3	83.1	199.5	91.7	106.8		High	High	High	High	High	High	High	High	High	High	0	1.599e-07	4.41
FALSE	High	[K].LSGLCVSVPEHK.[L]	1xCarbamidomethyl [C5]; 1xTMT6plex [K12]		1.92769e-05	0	1	1	1	Q9PMZ6	Q9PMZ6 [10-21]	0	1554.85	0	0.548	0.661	1.597	0.474	0.477	0.33	1.215	0.493	72.6	87.5	211.5	62.7	63.2	43.7	160.9	65.3	132.4		High	High	High	High	High	High	High	High	High	High	0	1.022e-05	3.76
FALSE	High	[K].LSGHYANYKENMYFTQLDEQEYGLKPMNCVGHLK.[L]	1xCarbamidomethyl [C29]; 3xTMT6plex [K9; K25; K34]		1.11504e-10	0	1	1	1	Q9PIS3	Q9PIS3 [272-305]	1	4765.38	0	0.263	0.691	1.261	0.453	0.523	0.36	0.523	0.348	43.6	114.6	209.3	75.2	86.8	59.8	86.8	57.8	166		High	High	High	High	High	High	High	High	High	High	0	4.233e-11	10.07
FALSE	High	[K].LSGGVAVLKVGAATETEMKEK.[K]	3xTMT6plex [K9; K19; K21]		9.17598e-10	0	1	1	1	O69289	O69289 [371-391]	2	2805.64	0	0.319	0.399	0.138	0.313	0.258	0.342	0.285	0.253	86.9	108.5	37.6	85.2	70.1	93.1	77.5	69	272.1		High	High	High	High	High	High	High	High	High	High	0	3.691e-10	7.51
FALSE	High	[K].LSGGVAVLK.[V]	1xTMT6plex [K9]; 1xTMT6plex [N-Term]		3.06521e-05	0	1	1	11	O69289	O69289 [371-379]	0	1301.86	0	3.412	1.354	0.883	2.035	2.192	2.901	2.495	2.594	162.8	64.6	42.1	97.1	104.6	138.4	119	123.7	47.7		High	High	High	High	High	High	High	High	High	High	0	2.036e-05	2.92
FALSE	High	[K].LSGGVAVLK.[V]	1xTMT6plex [K9]		8.55339e-05	0	1	1	12	O69289	O69289 [371-379]	0	1072.69	0	0.432	1.488	1.672	1.101	0.819	0.487	0.756	0.791	45.5	156.7	176.1	116	86.3	51.3	79.6	83.3	105.3		High	High	High	High	High	High	High	High	High	High	0.0001673	0.00201	3.14
FALSE	High	[K].LSGGSYSNLYDGFK.[S]	1xTMT6plex [K14]; 1xTMT6plex [N-Term]		1.94814e-05	0	1	1	1	Q0PBE2	Q0PBE2 [42-55]	0	1966.03	0	1.892	0.655	0.685	1.211	1.283	1.922	1.395	2.258	138.4	47.9	50.1	88.6	93.8	140.6	102.1	165.2	73.2		High	High	High	High	High	High	High	High	High	High	0	1.034e-05	4.66
FALSE	High	[K].LSGGQLGAQLDLR.[G]	1xTMT6plex [N-Term]		2.79018e-09	0	1	1	1	Q0P8E9	Q0P8E9 [288-300]	0	1556.9	0	2.631	0.855	1.033	1.332	1.419	1.414	1.075	0.874	203.6	66.2	79.9	103.1	109.8	109.4	83.2	67.6	77.4		High	High	High	High	High	High	High	High	High	High	0	1.166e-09	4.13
FALSE	High	[K].LSGGQLGAQLDLR.[G]			1.47447e-06	0	1	1	1	Q0P8E9	Q0P8E9 [288-300]	0	1327.73	0																		NoQuanLabels	High	High	High	High	High	High	High	High	High	High	0	7.256e-07	3.77
FALSE	High	[K].LSGDMSGDR.[V]	1xTMT6plex [N-Term]		1.40434e-05	0	1	1	1	Q0PBA2	Q0PBA2 [153-161]	0	1166.57	0	9.068	0.982	0.639	2.512	1.265	2.432	3.486	11.024	251.8	27.3	17.7	69.7	35.1	67.5	96.8	306.2	27.8		High	High	High	High	High	High	High	High	High	High	0	7.39e-06	3.24
FALSE	High	[K].LSGSDLELGPEMR.[S]			1.03961e-06	0	1	1	2	Q9PIL7	Q9PIL7 [915-927]	0	1403.68	0																		NoQuanLabels	High	High	High	High	High	High	High	High	High	High	0	5.074e-07	3.85
FALSE	High	[K].LSGDENQNKENETK.[Q]	2xTMT6plex [K9; K14]; 1xTMT6plex [N-Term]		1.51211e-05	0	1	1	2	Q0PAR9	Q0PAR9 [429-442]	1	2293.22	0	3.397	2.826	0.856	4.484	3.393	4.157	1.486	2.08	129.1	107.4	32.5	170.4	129	158	56.5	79	38		High	High	High	High	High	High	High	High	High	High	1.157e-05	0.00013	4.3
FALSE	High	[K].LSGCENFPR.[L]	1xCarbamidomethyl [C4]; 1xTMT6plex [N-Term]		3.5892e-05	0	1	1	6	Q9PLY7	Q9PLY7 [24-32]	0	1308.66	0	3.746	1.318	0.799	1.881	1.375	1.729	1.699	1.326	226.7	79.8	48.3	113.8	83.2	104.6	102.8	80.2	60.5		High	High	High	High	High	High	High	High	High	High	0.0001349	0.001574	3.45
FALSE	High	[K].LSGAMGNFAHAPLEFEEEVCK.[N]	1xCarbamidomethyl [C20]; 1xTMT6plex [K21]; 1xTMT6plex [N-Term]		3.08228e-10	0	1	1	3	Q0PCA2	Q0PCA2 [180-200]	0	2794.39	0	0.515	0.422	0.58	0.612	1.168	1.269	0.855	1.279	60.2	49.4	67.8	71.6	136.6	148.4	99.9	149.4	116.9		High	High	High	High	High	High	High	High	High	High	0	1.213e-10	6.87
FALSE	High	[K].LSGAMGNFAHAPLEFEEEVCK.[N]	1xCarbamidomethyl [C20]; 1xOxidation [M5]; 1xTMT6plex [K21]		8.50128e-07	0	1	1	1	Q0PCA2	Q0PCA2 [180-200]	0	2581.23	0	0.478	0.63	1.004	0.61	0.582	0.423	1.052	0.628	67.2	88.5	141.1	85.6	81.7	59.5	147.7	88.2	140.5		High	High	High	High	High	High	High	High	High	High	0	4.137e-07	4.77
FALSE	High	[K].LSGAMGNFAHAPLEFEEEVCK.[N]	1xCarbamidomethyl [C20]; 1xTMT6plex [K21]		5.35766e-08	0	1	1	2	Q0PCA2	Q0PCA2 [180-200]	0	2565.23	0	0.278	0.394	1.174	0.32	0.508	0.291	0.571	0.402	50.7	71.8	214	58.4	92.5	53	104.1	73.2	182.2		High	High	High	High	High	High	High	High	High	High	0	2.415e-08	6.44
FALSE	High	[R].LSFYEDYYTK.[N]	1xTMT6plex [K10]; 1xTMT6plex [N-Term]		5.90081e-06	0	1	1	3	Q0P9Z2	Q0P9Z2 [290-299]	0	1786.93	0	3.866	1.472	0.792	2.088	1.68	2.416	1.14	2.421	206.2	78.5	42.2	111.4	89.6	128.8	60.8	129.1	53.3		High	High	High	High	High	High	High	High	High	High	0	3.011e-06	3.87
FALSE	High	[K].LSFQNPSQLQTTLDRDLALK.[L]	1xTMT6plex [K20]		3.24287e-07	0	1	1	1	Q0P8M8	Q0P8M8 [48-67]	1	2517.39	0																		NoQuanValues	High	High	High	High	High	High	High	High	High	High	0	1.532e-07	5.66
FALSE	High	[K].LSFPCLLKPAR.[L]	1xCarbamidomethyl [C5]; 1xTMT6plex [K8]		7.31713e-05	0	1	1	2	Q9PPC2	Q9PPC2 [159-169]	0	1530.9	0	0.42	1.15	1.204	0.719	0.517	0.338	1.118	0.583	53.6	146.8	153.7	91.8	66.1	43.2	142.7	74.4	127.7		High	High	High	High	High	High	High	High	High	High	0	4.734e-05	4.37
FALSE	High	[K].LSFNYEKDLLFSKDFLPLHENGMK.[L]	3xTMT6plex [K7; K13; K24]; 1xTMT6plex [N-Term]		2.20487e-06	0	1	1	1	Q0P804	Q0P804 [101-124]	2	3802.11	0	0.765	0.556	0.271	0.884	0.846	0.855	0.442	0.342	115.5	84	41	133.4	127.8	129	66.7	51.7	151		High	High	High	High	High	High	High	High	High	High	0	1.101e-06	7.72
FALSE	High	[K].LSFNYEKDLLFSK.[D]	2xTMT6plex [K7; K13]; 1xTMT6plex [N-Term]		2.15867e-06	0	1	1	4	Q0P804	Q0P804 [101-113]	1	2291.33	0	1.056	0.704	0.501	1.099	1.085	1.122	3.977	2.567	72.5	48.3	34.4	75.4	74.5	77	273	176.2	68.6		High	High	High	High	High	High	High	High	High	High	0	1.075e-06	5.23
FALSE	High	[K].LSFLTSLHSAK.[S]	1xTMT6plex [K11]; 1xTMT6plex [N-Term]		2.32474e-06	0	1	1	2	Q0P961	Q0P961 [275-285]	0	1662	0	0.526	0.826	0.673	0.799	0.674	0.414	1.295	0.559	70	109.8	89.6	106.3	89.6	55	172.3	74.4	133		High	High	High	High	High	High	High	High	High	High	0	1.156e-06	4.25
FALSE	High	[K].LSFLTSLHSAK.[S]	1xTMT6plex [K11]		2.61727e-05	0	1	1	1	Q0P961	Q0P961 [275-285]	0	1432.84	0	0.202	0.786	1.421	0.413	0.256	0.19	0.575	0.333	35.2	136.6	247	71.7	44.6	33	100	58	173.9		High	High	High	High	High	High	High	High	High	High	0	1.403e-05	3.41
FALSE	High	[K].LSGDENQNKENETK.[Q]	1xTMT6plex [K14]; 1xTMT6plex [N-Term]		3.00134e-05	0	1	1	1	Q0PAR9	Q0PAR9 [429-442]	1	1834.9	0	0.716	1.543	6.613	0.282	0.403	0.451	0.629	1.01	51	109.8	470.6	20.1	28.7	32.1	44.7	71.9	71.2		High	High	High	High	High	High	High	High	High	High	0	1.61e-05	4.73
FALSE	High	[K].LSFLNCNFKK.[E]	1xCarbamidomethyl [C6]; 2xTMT6plex [K9; K10]; 1xTMT6plex [N-Term]		6.84291e-06	0	1	1	1	Q0PC93	Q0PC93 [158-167]	1	1958.15	0	5.709	1.957	0.84	2.885	1.369	2.009	1.326	1.15	281.6	96.6	41.4	142.3	67.5	99.1	65.4	56.7	49.3		High	High	High	High	High	High	High	High	High	High	0	3.529e-06	4.31
FALSE	High	[K].LSGSDLELGPEMR.[S]	1xTMT6plex [N-Term]		8.30637e-09	0	1	1	3	Q9PIL7	Q9PIL7 [915-927]	0	1632.85	0	1.818	0.767	0.687	1.382	2	2.511	2.132	2.417	111.2	46.9	42	84.6	122.4	153.6	130.4	147.8	61.2		High	High	High	High	High	High	High	High	High	High	0	2.258e-07	4.35
FALSE	High	[R].LSGVPVVDEDKK.[L]	TMT6plex [K]; 1xTMT6plex [N-Term]		6.28757e-06	0	1	1	2	Q0P9J4	Q0P9J4 [117-128]	1	1744.03	0	0.497	1.209	0.84	0.875	0.777	0.43	0.499	0.4	68.5	166.7	115.9	120.6	107.2	59.3	68.8	55.2	137.9		High	High	High	High	High	High	High	High	High	High	0	3.217e-06	4.08
FALSE	High	[R].LSLALPQENK.[F]	1xTMT6plex [K10]; 1xTMT6plex [N-Term]		3.12692e-06	0	1	1	2	Q9PM78	Q9PM78 [106-115]	0	1570.96	0	2.212	1.098	1.072	1.736	2.893	3.078	2.471	5.276	95.5	47.4	46.3	75	125	132.9	106.7	227.9	43.2		High	High	High	High	High	High	High	High	High	High	0	1.579e-06	3.72
FALSE	High	[R].LSKPLTQLGAR.[L]	1xTMT6plex [K3]; 1xTMT6plex [N-Term]		5.0883e-06	0	1	1	2	P0C630	P0C630 [124-134]	0	1642.04	0	1.969	0.722	0.759	1.269	2.188	2.712	1.463	1.874	127	46.5	48.9	81.8	141.1	174.9	94.3	120.9	64.5		High	High	High	High	High	High	High	High	High	High	0	2.603e-06	2.77
FALSE	High	[K].LSKNADFVFLAR.[L]	1xTMT6plex [K3]; 1xTMT6plex [N-Term]		7.52642e-06	0	1	1	1	Q9PM71	Q9PM71 [109-120]	1	1839.09	0	0.843	0.218	0.176	0.496	1.053	2.513	0.304	0.317	109.7	28.3	22.9	64.5	137	326.8	39.6	41.2	130.1		High	High	High	High	High	High	High	High	High	High	0	3.872e-06	3.16
FALSE	High	[K].LSKLETPLVCFK.[A]	1xCarbamidomethyl [C10]; 2xTMT6plex [K3; K12]; 1xTMT6plex [N-Term]		1.88108e-06	0	1	1	1	Q0P9V4	Q0P9V4 [239-250]	1	2122.29	0	3.684	1.523	1.16	2.581	2.626	2.886	1.863	2.337	168.6	69.7	53.1	118.1	120.2	132.1	85.3	107	45.8		High	High	High	High	High	High	High	High	High	High	0	9.34e-07	5.36
FALSE	High	[K].LSKKDNFNENFATFK.[R]	3xTMT6plex [K3; K4; K15]; 1xTMT6plex [N-Term]		2.20487e-06	0	1	1	1	Q0P922	Q0P922 [555-569]	2	2719.56	0	2.663	0.903	0.603	1.32	1.263	1.793	0.862	0.513	219.4	74.4	49.7	108.8	104.1	147.7	71.1	42.3	82.4		High	High	High	High	High	High	High	High	High	High	0	1.098e-06	5.98
FALSE	High	[R].LSKESLELLSECGVK.[M]	1xCarbamidomethyl [C12]; 2xTMT6plex [K3; K15]; 1xTMT6plex [N-Term]		1.77698e-10	0	1	1	2	Q9PM78	Q9PM78 [17-31]	1	2379.38	0	1.519	0.801	0.559	1.179	2.04	2.379	1.162	0.658	121	63.8	44.6	93.9	162.5	189.5	92.6	52.4	79.7		High	High	High	High	High	High	High	High	High	High	0	1.266e-10	7.5
FALSE	High	[R].LSKESLELLSECGVK.[M]	1xCarbamidomethyl [C12]; TMT6plex [K]; 1xTMT6plex [N-Term]		2.61189e-06	0	1	1	2	Q9PM78	Q9PM78 [17-31]	1	2150.21	0	0.187	0.763	0.956	0.381	0.415	0.205	0.849	0.338	33	134.9	168.9	67.3	73.3	36.2	150	59.7	176.7		High	High	High	High	High	High	High	High	High	High	0	1.414e-06	5.46
FALSE	High	[K].LSKEQAMYYFLSGYTAK.[V]	2xTMT6plex [K3; K17]; 1xTMT6plex [N-Term]		4.8091e-10	0	1	1	2	Q9PP01	Q9PP01 [354-370]	1	2687.47	0	0.257	0.302	0.491	0.552	1.34	1.187	0.567	0.443	37.7	44.2	72	80.9	196.4	174.1	83.2	64.9	146.6		High	High	High	High	High	High	High	High	High	High	0	1.911e-10	7.09
FALSE	High	[K].LSKEQAMYYFLSGYTAK.[V]	TMT6plex [K]; 1xTMT6plex [N-Term]		3.76118e-07	0	1	1	8	Q9PP01	Q9PP01 [354-370]	1	2458.31	0	0.062	0.308	1.183	0.155	0.218	0.067	0.186	0.11	17	84.3	323.7	42.5	59.6	18.4	50.9	30	273.6		High	High	High	High	High	High	High	High	High	High	0	2.396e-07	5.83
FALSE	High	[K].LSKEFLSVYEK.[A]	2xTMT6plex [K3; K11]; 1xTMT6plex [N-Term]		6.59325e-07	0	1	1	4	Q0P9N4	Q0P9N4 [275-285]	1	2030.21	0	0.195	0.414	0.495	0.543	1.402	1.529	0.494	0.312	27.4	58.3	69.8	76.5	197.7	215.6	69.6	44	141		High	High	High	High	High	High	High	High	High	High	0	2.684e-06	5.43
FALSE	High	[K].LSKEFLSVYEK.[A]	TMT6plex [K]; 1xTMT6plex [N-Term]		6.52378e-05	0	1	1	4	Q0P9N4	Q0P9N4 [275-285]	1	1801.05	0	0.053	0.253	0.824	0.17	0.287	0.103	0.594	0.259	13.5	64.2	209.3	43.2	73	26.2	150.9	65.8	254.1		High	High	High	High	High	High	High	High	High	High	0	3.616e-05	4
FALSE	High	[R].LSGVPVVDEDK.[K]	1xTMT6plex [K11]; 1xTMT6plex [N-Term]		3.3123e-07	0	1	1	1	Q0P9J4	Q0P9J4 [117-127]	0	1615.93	0	3.953	1.204	0.808	2.28	3.088	3.895	2.772	2.89	162.5	49.5	33.2	93.7	127	160.2	114	118.8	41.1		High	High	High	High	High	High	High	High	High	High	0	1.563e-07	3.6
FALSE	High	[K].LSKDNLYPNLKLDAK.[K]	TMT6plex [K]; 1xTMT6plex [N-Term]		2.78806e-05	0	1	1	2	Q0P875	Q0P875 [442-456]	2	2419.45	0	0.129	1.307	0.502	0.741	0.321	0.158	0.296	0.133	25.3	256.5	98.4	145.4	62.9	31	58.1	26	196.3		High	High	High	High	High	High	High	High	High	High	0	1.503e-05	3.91
FALSE	High	[K].LSKADYDNLVKDVLK.[N]	3xTMT6plex [K3; K11; K15]; 1xTMT6plex [N-Term]		1.57119e-06	0	1	1	2	Q0P9F8	Q0P9F8 [61-75]	2	2637.6	0	2.41	1.199	0.558	1.834	1.751	2.081	0.589	0.36	184.1	91.6	42.6	140.1	133.7	159	45	27.5	76.4		High	High	High	High	High	High	High	High	High	High	0	7.719e-07	5.53
FALSE	High	[K].LSKADYDNLVKDVLK.[N]	TMT6plex [K]; 1xTMT6plex [N-Term]		1.65662e-06	0	1	1	2	Q0P9F8	Q0P9F8 [61-75]	2	2408.44	0	0.192	0.985	0.697	0.544	0.361	0.205	0.293	0.241	38.3	196.3	138.9	108.3	71.8	40.8	58.3	48	199.2		High	High	High	High	High	High	High	High	High	High	0	8.185e-07	4.87
FALSE	High	[K].LSHMQSLELPYKLR.[A]	1xOxidation [M4]; 1xTMT6plex [N-Term]; 1xTMT6plex [K12]		2.42531e-06	0	1	1	1	Q0P8J4	Q0P8J4 [237-250]	1	1960.09	0	0.448	0.539	0.635	0.316	0.148	0.089	0.317	0.14	111.1	133.6	157.3	78.4	36.6	22	78.5	34.7	247.9		High	High	High	High	High	High	High	High	High	High	0	1.215e-06	4.73
FALSE	High	[K].LSHMQSLELPYKLR.[A]	1xTMT6plex [K12]		8.72098e-08	0	1	1	3	Q0P8J4	Q0P8J4 [237-250]	1	1944.09	0	0.317	0.388	0.798	0.228	0.192	0.106	0.24	0.104	84.7	103.5	213	60.7	51.2	28.4	64	27.8	266.8		High	High	High	High	High	High	High	High	High	High	0	3.982e-08	5.57
FALSE	High	[K].LSHMQSLELPYK.[L]	1xOxidation [M4]; 1xTMT6plex [K12]; 1xTMT6plex [N-Term]		5.25243e-06	0	1	1	2	Q0P8J4	Q0P8J4 [237-248]	0	1920.07	0	0.502	0.726	0.412	0.726	0.561	0.6	0.879	1.463	65.8	95.2	54	95.1	73.5	78.6	115.1	191.7	131		High	High	High	High	High	High	High	High	High	High	0	2.681e-06	5.07
FALSE	High	[K].LSHMQSLELPYK.[L]	1xTMT6plex [K12]; 1xTMT6plex [N-Term]		2.46229e-07	0	1	1	9	Q0P8J4	Q0P8J4 [237-248]	0	1904.07	0	0.591	0.927	0.977	0.946	0.986	1.055	2.374	3.46	43.2	67.7	71.4	69.2	72	77.1	173.5	252.9	73.1		High	High	High	High	High	High	High	High	High	High	0	6.775e-07	5.75
FALSE	High	[K].LSHMQSLELPYK.[L]	1xTMT6plex [K12]		1.21123e-05	0	1	1	5	Q0P8J4	Q0P8J4 [237-248]	0	1674.91	0	0.631	0.574	2.207	0.34	0.485	0.402	0.665	0.463	84	76.3	293.6	45.3	64.5	53.5	88.4	61.5	133		High	High	High	High	High	High	High	High	High	High	0.0002228	0.002648	3.44
FALSE	High	[K].LSHKYTLQGNMEPCR.[L]	1xCarbamidomethyl [C14]; 1xTMT6plex [K4]		3.94691e-06	0	1	1	1	Q9PN54	Q9PN54 [273-287]	1	2063.04	0	0.617	0.749	1.026	0.789	0.659	0.387	1.08	0.43	82.5	100.1	137.1	105.4	88.1	51.7	144.2	57.4	133.6		High	High	High	High	High	High	High	High	High	High	0	1.995e-06	4.76
FALSE	High	[K].LSHELLKDLDKDTVDFVPNYDGSESEPDVLPSR.[V]	2xTMT6plex [K7; K11]; 1xTMT6plex [N-Term]		1.05979e-13	0	1	1	2	Q03470	Q03470 [133-165]	2	4417.3	0	1.287	1.316	0.401	1.61	1.151	1.401	1.276	1.765	103.4	105.7	32.2	129.3	92.4	112.5	102.5	141.7	80.3		High	High	High	High	High	High	High	High	High	High	0	3.155e-11	7.83
FALSE	High	[K].LSHELLKDLDKDTVDFVPNYDGSESEPDVLPSR.[V]	2xTMT6plex [K7; K11]		8.14966e-12	0	1	1	2	Q03470	Q03470 [133-165]	2	4188.14	0	1.148	0.865	0.962	0.596	0.424	0.358	1.047	0.656	146.5	110.3	122.7	76	54.1	45.6	133.5	83.7	127.5		High	High	High	High	High	High	High	High	High	High	0	2.897e-12	7.28
FALSE	High	[R].LSGVPVVDEDKK.[L]	2xTMT6plex [K11; K12]; 1xTMT6plex [N-Term]		5.58952e-08	0	1	1	6	Q0P9J4	Q0P9J4 [117-128]	1	1973.19	0	3.335	1.176	0.692	2.068	2.4	3.272	1.497	2.292	169.3	59.7	35.1	105	121.8	166.1	76	116.4	50.8		High	High	High	High	High	High	High	High	High	High	0	2.512e-08	5
FALSE	High	[K].LSKDNLYPNLK.[L]	2xTMT6plex [K3; K11]; 1xTMT6plex [N-Term]		2.50358e-06	0	1	1	3	Q0P875	Q0P875 [442-452]	1	1992.21	0	3.251	1.396	0.909	2.195	1.831	2.128	2.484	1.824	171.9	73.8	48.1	116.1	96.8	112.6	131.4	96.5	52.9		High	High	High	High	High	High	High	High	High	High	0	1.251e-06	4.81
FALSE	High	[R].LRDEVLSLVR.[L]			4.56999e-05	0	1	1	6	Q0PBM2	Q0PBM2 [532-541]	1	1199.71	0																		NoQuanLabels	High	High	High	High	High	High	High	High	High	High	1.157e-05	0.0001007	3.79
FALSE	High	[K].LSFKEAVFGCK.[K]	1xCarbamidomethyl [C10]; 2xTMT6plex [K4; K11]; 1xTMT6plex [N-Term]		1.00137e-05	0	1	1	1	O85213	O85213 [127-137]	1	1973.15	0	3.645	1.64	0.371	2.407	1.3	1.323	0.464	0.279	263.9	118.7	26.9	174.3	94.1	95.8	33.6	20.2	72.4		High	High	High	High	High	High	High	High	High	High	0	5.232e-06	4.43
FALSE	High	[R].LSFGVQDFDEKVQK.[E]	2xTMT6plex [K11; K14]		1.04463e-05	0	1	1	1	Q0P9R0	Q0P9R0 [162-175]	1	2098.16	0	0.162	0.582	0.771	0.366	0.442	0.21	0.407	0.263	34.6	124.6	165.1	78.5	94.8	44.9	87.1	56.3	214.2		High	High	High	High	High	High	High	High	High	High	0	5.415e-06	5.51
FALSE	High	[K].LSEKDPVNAYEK.[L]	TMT6plex [K]; 1xTMT6plex [N-Term]		2.96991e-05	0	1	1	1	Q0P9W4	Q0P9W4 [64-75]	1	1851.03	0	0.661	2.304	0.895	1.527	0.658	0.6	2.262	1.083	54.1	188.7	73.3	125	53.9	49.1	185.2	88.7	81.9		High	High	High	High	High	High	High	High	High	High	0	1.593e-05	4.43
FALSE	High	[K].LSEKDLELALK.[L]	2xTMT6plex [K4; K11]; 1xTMT6plex [N-Term]		1.7467e-06	0	1	1	1	Q0P7Z5	Q0P7Z5 [277-287]	1	1946.21	0	3.407	1.284	0.683	1.82	1.398	2.06	2.665	4.841	160	60.3	32.1	85.5	65.7	96.8	125.2	227.4	47		High	High	High	High	High	High	High	High	High	High	0	8.645e-07	3.87
FALSE	High	[K].LSEHFNQANQLQQLK.[A]	1xTMT6plex [K15]; 1xTMT6plex [N-Term]		1.9505e-07	0	1	1	1	Q0PBM8	Q0PBM8 [51-65]	0	2256.25	0	1.923	1.073	0.844	1.293	0.747	0.702	1.145	1.139	175.5	97.9	77	117.9	68.2	64	104.5	103.9	91.2		High	High	High	High	High	High	High	High	High	High	0	9.056e-08	6.18
FALSE	High	[K].LSEHFNQANQLQQLK.[A]	1xTMT6plex [K15]		7.01823e-05	0	1	1	2	Q0PBM8	Q0PBM8 [51-65]	0	2027.09	0	0.298	1.164	1.12	0.684	0.346	0.27	0.526	0.325	46.8	182.7	175.9	107.4	54.3	42.4	82.6	51	157		High	High	High	High	High	High	High	High	High	High	0	3.897e-05	5.09
FALSE	High	[K].LSEGMGVDNPAEFNASLTK.[L]	1xOxidation [M5]; 1xTMT6plex [K19]; 1xTMT6plex [N-Term]		3.63603e-09	0	1	1	2	Q9PHZ3	Q9PHZ3 [583-601]	0	2454.26	0	2.801	1.334	0.782	1.855	1.636	1.765	1.727	1.194	178.9	85.2	49.9	118.5	104.5	112.7	110.3	76.3	63.9		High	High	High	High	High	High	High	High	High	High	0	3.946e-09	6.4
FALSE	High	[K].LSEGMGVDNPAEFNASLTK.[L]	1xTMT6plex [K19]; 1xTMT6plex [N-Term]		3.71397e-14	0	1	1	3	Q9PHZ3	Q9PHZ3 [583-601]	0	2438.26	0	3.706	1.623	0.786	2.41	2.397	2.948	1.209	1.737	187.2	82	39.7	121.7	121.1	148.9	61.1	87.8	50.5		High	High	High	High	High	High	High	High	High	High	0	1.146e-14	7.12
FALSE	High	[K].LSEGMGVDNPAEFNASLTK.[L]	1xOxidation [M5]; 1xTMT6plex [K19]		3.86423e-06	0	1	1	2	Q9PHZ3	Q9PHZ3 [583-601]	0	2225.1	0	0.404	1.263	0.905	0.844	0.697	0.486	0.949	0.412	52.3	163.2	117	109.1	90.2	62.9	122.7	53.3	129.3		High	High	High	High	High	High	High	High	High	High	0	1.954e-06	4.06
FALSE	High	[K].LSEGMGVDNPAEFNASLTK.[L]	1xTMT6plex [K19]; 1xTMT6plex [N-Term]		3.85818e-08	0	1	1	6	Q9PHZ3	Q9PHZ3 [583-601]	0	2209.1	0	0.351	1.321	1.324	0.848	0.739	0.468	0.764	0.538	42.9	161.7	162.1	103.8	90.5	57.3	93.5	65.9	122.4		High	High	High	High	High	High	High	High	High	High	0	7.37e-07	5.17
FALSE	High	[K].LSEEYQFNK.[T]	1xTMT6plex [K9]; 1xTMT6plex [N-Term]		6.32251e-05	0	1	1	4	Q0P8C6	Q0P8C6 [135-143]	0	1615.87	2	3.676	1.269	0.56	1.802	1.467	2.189	0.745	0.938	242.4	83.7	36.9	118.9	96.8	144.3	49.1	61.9	66		High	High	High	High	High	High	High	High	High	High	0	6.242e-05	3.76
FALSE	High	[R].LSEETLVVYAPLAHR.[L]	1xTMT6plex [N-Term]		7.13131e-08	0	1	1	1	Q0P8Y4	Q0P8Y4 [183-197]	0	1927.09	0	2.555	0.891	0.766	1.256	1.411	1.061	3.204	2.611	155.9	54.3	46.7	76.6	86.1	64.7	195.4	159.3	61		High	High	High	High	High	High	High	High	High	High	0	3.256e-08	5.37
FALSE	High	[K].LSEELKEVLELHRK.[A]	2xTMT6plex [K6; K14]; 1xTMT6plex [N-Term]		9.49807e-06	0	1	1	2	Q0P8Q2	Q0P8Q2 [479-492]	2	2410.46	0	2.031	0.942	0.593	1.386	1.601	1.727	2.474	2.238	130.6	60.6	38.2	89.1	103	111.1	159.1	144	64.3		High	High	High	High	High	High	High	High	High	High	0	4.94e-06	5.88
FALSE	High	[K].LSEKDPVNAYEK.[L]	2xTMT6plex [K4; K12]; 1xTMT6plex [N-Term]		1.11303e-05	0	1	1	1	Q0P9W4	Q0P9W4 [64-75]	1	2080.19	0	9.395	2.723	1.319	3.962	0.978	1.563	2.179	2.752	326.8	94.7	45.9	137.8	34	54.4	75.8	95.7	34.8		High	High	High	High	High	High	High	High	High	High	0	5.79e-06	3.39
FALSE	High	[K].LSEELKEVLELHR.[K]	1xTMT6plex [K6]; 1xTMT6plex [N-Term]		4.38757e-06	0	1	1	2	Q0P8Q2	Q0P8Q2 [479-491]	1	2053.21	0	2.224	0.866	0.907	1.379	1.436	1.636	2.617	3.846	125.8	49	51.3	78	81.2	92.6	148	217.5	56.6		High	High	High	High	High	High	High	High	High	High	0	2.835e-06	4.47
FALSE	High	[R].LSEDRVLALFPEGTR.[S]	1xTMT6plex [N-Term]		1.97127e-07	0	1	1	1	Q0PAZ9	Q0PAZ9 [133-147]	1	1932.08	0	2.104	0.94	0.541	1.307	1.016	1.21	3.68	2.195	135.3	60.5	34.8	84.1	65.3	77.8	236.7	141.2	64.3		High	High	High	High	High	High	High	High	High	High	0	9.154e-08	6.24
FALSE	High	[R].LSEDRVLALFPEGTR.[S]			6.62914e-06	0	1	1	1	Q0PAZ9	Q0PAZ9 [133-147]	1	1702.91	0																		NoQuanLabels	High	High	High	High	High	High	High	High	High	High	0	3.405e-06	4.7
FALSE	High	[K].LSEDAYFQHFENMEGSLGR.[N]	1xTMT6plex [N-Term]		1.02012e-09	0	1	1	1	Q0P7X1	Q0P7X1 [55-73]	0	2459.15	0																		NoQuanValues	High	High	High	High	High	High	High	High	High	High	0	4.126e-10	5.88
FALSE	High	[K].LSEAVDKLSFMGNGK.[F]	2xTMT6plex [K7; K15]; 1xTMT6plex [N-Term]		1.48731e-08	0	1	1	3	Q0PBB4	Q0PBB4 [307-321]	1	2283.3	0	2.666	0.985	0.788	1.539	1.206	1.795	2.606	2.364	160.5	59.3	47.4	92.7	72.6	108.1	156.9	142.3	60.2		High	High	High	High	High	High	High	High	High	High	0	1.169e-06	5.23
FALSE	High	[K].LSEAVDKLSFMGNGK.[F]	TMT6plex [K]; 1xTMT6plex [N-Term]		3.55166e-05	0	1	1	1	Q0PBB4	Q0PBB4 [307-321]	1	2054.14	0	0.331	1.157	1.132	0.696	0.383	0.295	0.51	0.302	51.3	179.3	175.4	108	59.3	45.8	79	46.9	155		High	High	High	High	High	High	High	High	High	High	0	1.92e-05	4.65
FALSE	High	[K].LSDYWNNNTPTNFYLGK.[L]	1xTMT6plex [K17]; 1xTMT6plex [N-Term]		2.65177e-07	0	1	1	1	Q0P9E8	Q0P9E8 [167-183]	0	2505.28	0	1.88	0.696	0.795	1.071	1.297	2.125	1.95	2.964	122.8	45.5	52	70	84.7	138.8	127.4	193.6	65.3		High	High	High	High	High	High	High	High	High	High	0	1.247e-07	5.07
FALSE	High	[K].LSDYWNNNTPTNFYLGK.[L]	1xTMT6plex [K17]		1.88108e-06	0	1	1	3	Q0P9E8	Q0P9E8 [167-183]	0	2276.12	0	0.227	0.675	1.415	0.524	0.603	0.427	0.639	0.404	34.5	102.7	215.4	79.8	91.8	65	97.2	61.5	152.2		High	High	High	High	High	High	High	High	High	High	0	9.361e-07	4.36
FALSE	High	[K].LSDYAYVLENGR.[L]	1xTMT6plex [N-Term]		1.02226e-07	0	1	1	2	Q0P9N8	Q0P9N8 [197-208]	0	1628.85	0	2.946	0.975	0.819	1.463	1.309	1.946	2.543	3.512	160.6	53.1	44.6	79.8	71.4	106	138.6	191.4	54.5		High	High	High	High	High	High	High	High	High	High	0	4.672e-08	3.75
FALSE	High	[K].LSDYAYVLENGR.[L]			3.40327e-06	0	1	1	1	Q0P9N8	Q0P9N8 [197-208]	0	1399.69	0																		NoQuanLabels	High	High	High	High	High	High	High	High	High	High	0	1.717e-06	3.47
FALSE	High	[R].LSDVACALGLNQLKK.[L]	1xCarbamidomethyl [C6]; 2xTMT6plex [K14; K15]; 1xTMT6plex [N-Term]		1.57155e-11	0	1	1	2	Q0P8W3	Q0P8W3 [229-243]	1	2317.39	0	3.04	1.083	0.817	1.821	1.727	2.09	0.99	1.003	201.6	71.8	54.2	120.8	114.6	138.6	65.6	66.5	66.3		High	High	High	High	High	High	High	High	High	High	0	5.655e-12	6.71
FALSE	High	[R].LSDVACALGLNQLKK.[L]	1xCarbamidomethyl [C6]; TMT6plex [K]; 1xTMT6plex [N-Term]		6.09113e-06	0	1	1	2	Q0P8W3	Q0P8W3 [229-243]	1	2088.23	0	0.644	1.052	0.901	0.896	0.812	0.739	0.626	0.689	78.8	128.6	110.2	109.6	99.3	90.3	76.6	84.3	122.3		High	High	High	High	High	High	High	High	High	High	0	1.562e-05	3.88
FALSE	High	[K].LSEEELLSK.[M]	1xTMT6plex [K9]; 1xTMT6plex [N-Term]		8.37743e-05	0	1	1	2	Q0P9F5	Q0P9F5 [174-182]	0	1505.88	0	2.556	1.22	0.749	1.691	1.81	2.358	1.696	2.416	148.4	70.9	43.5	98.2	105.1	136.9	98.5	140.3	58.1		High	High	High	High	High	High	High	High	High	High	0	4.69e-05	3.21
FALSE	High	[R].LSFGVQDFDEKVQK.[E]	2xTMT6plex [K11; K14]; 1xTMT6plex [N-Term]		5.53063e-08	0	1	1	2	Q0P9R0	Q0P9R0 [162-175]	1	2327.32	0	0.817	0.514	0.759	0.847	1.486	1.672	0.733	0.543	87.9	55.3	81.6	91	159.8	179.7	78.8	58.4	107.5		High	High	High	High	High	High	High	High	High	High	0	2.482e-08	5.29
FALSE	High	[K].LSEKTYLNELWHGPTR.[A]	1xTMT6plex [K4]; 1xTMT6plex [N-Term]		5.94375e-10	0	1	1	1	Q0PA78	Q0PA78 [89-104]	1	2402.32	0	1.27	0.443	0.383	0.707	1.16	1.603	0.979	0.601	140.3	48.9	42.3	78.1	128.1	177.1	108.2	66.4	110.5		High	High	High	High	High	High	High	High	High	High	0	2.373e-10	6.74
FALSE	High	[K].LSELFHTVTR.[L]			6.25679e-05	0	1	1	1	Q0PB70	Q0PB70 [197-206]	0	1202.65	0																		NoQuanLabels	High	High	High	High	High	High	High	High	High	High	0	3.462e-05	2.89
FALSE	High	[R].LSFGVQDFDEK.[V]	1xTMT6plex [K11]; 1xTMT6plex [N-Term]		3.60517e-07	0	1	1	3	Q0P9R0	Q0P9R0 [162-172]	0	1742.94	0	1.613	0.8	0.668	1.337	2.119	2.969	2.469	4.275	84.1	41.8	34.9	69.7	110.6	154.9	128.8	223	52.2		High	High	High	High	High	High	High	High	High	High	0	1.704e-07	4
FALSE	High	[R].LSFGVQDFDEK.[V]	1xTMT6plex [K11]; 1xTMT6plex [N-Term]		9.00925e-05	0	1	1	1	Q0P9R0	Q0P9R0 [162-172]	0	1513.77	0	0.425	0.583	0.851	0.592	1.065	0.983	0.787	0.607	55.5	76.1	111.1	77.2	139	128.4	102.8	79.3	130.6		High	High	High	High	High	High	High	High	High	High	0	5.03e-05	2.81
FALSE	High	[K].LSFGTSGSNDGLVSSNSASTLTGQATDGYTSGNLKPDALR.[V]	1xTMT6plex [K35]; 1xTMT6plex [N-Term]		6.70557e-22	0	1	1	3	Q0P7Q2	Q0P7Q2 [715-754]	0	4405.22	0	3.74	1.282	0.785	2.323	1.124	1.266	1.116	0.746	251.5	86.2	52.8	156.2	75.6	85.2	75.1	50.1	67.3		High	High	High	High	High	High	High	High	High	High	0	1.27044e-22	15.03
FALSE	High	[K].LSFGTSGSNDGLVSSNSASTLTGQATDGYTSGNLKPDALR.[V]	1xTMT6plex [K35]		5.55433e-14	0	1	1	1	Q0P7Q2	Q0P7Q2 [715-754]	0	4176.05	0	0.311	1.867	0.571	1.276	0.36	0.183	0.179	0.119	47.7	286.5	87.6	195.7	55.3	28.1	27.4	18.3	153.4		High	High	High	High	High	High	High	High	High	High	0	1.729e-14	10.09
FALSE	High	[K].LSFEGYKTK.[D]	2xTMT6plex [K7; K9]; 1xTMT6plex [N-Term]		2.78806e-05	0	1	1	2	Q0P9Q4	Q0P9Q4 [30-38]	1	1760.06	0	2.445	0.828	0.365	1.26	1.15	1.935	0.835	0.558	212	71.8	31.7	109.3	99.7	167.9	72.4	48.4	86.7		High	High	High	High	High	High	High	High	High	High	0	1.49e-05	3.1
FALSE	High	[K].LSFEEGENVR.[L]	1xTMT6plex [N-Term]		5.77725e-06	0	1	1	5	Q9PI36	Q9PI36 [121-130]	0	1408.73	0	1.936	0.881	0.96	1.428	1.718	1.885	1.325	1.629	136.5	62.1	67.7	100.7	121.2	132.9	93.4	114.9	70.5		High	High	High	High	High	High	High	High	High	High	0	2.965e-06	3.71
FALSE	High	[K].LSFEEFDDLKR.[D]	1xTMT6plex [K10]; 1xTMT6plex [N-Term]		9.49212e-08	0	1	1	2	Q9PHT7	Q9PHT7 [78-88]	1	1857.02	0	0.382	0.346	0.562	0.625	1.868	1.852	1.06	1.685	36.6	33.2	54	60	179.2	177.7	101.7	161.7	95.9		High	High	High	High	High	High	High	High	High	High	0	4.366e-08	4.81
FALSE	High	[K].LSFAESCTGGLCASTLTK.[L]	2xCarbamidomethyl [C7; C12]; 1xTMT6plex [K18]; 1xTMT6plex [N-Term]		4.71822e-08	0	1	1	1	Q0P9J0	Q0P9J0 [220-237]	0	2361.22	0	1.385	0.706	0.651	1.113	1.233	1.485	1.056	0.866	131.3	66.9	61.7	105.5	116.9	140.8	100.1	82	94.8		High	High	High	High	High	High	High	High	High	High	0	2.126e-08	5.39
FALSE	High	[K].LSFADAVEK.[V]	1xTMT6plex [K9]; 1xTMT6plex [N-Term]		2.96991e-05	0	1	1	1	Q9PM37	Q9PM37 [77-85]	0	1437.84	0	2.258	1.231	0.906	1.443	1.588	1.896	2.03	2.416	137.6	75	55.2	87.9	96.8	115.6	123.7	147.2	60.9		High	High	High	High	High	High	High	High	High	High	0	1.591e-05	3.34
FALSE	High	[K].LSEYGLQLR.[E]	1xTMT6plex [N-Term]		3.90406e-05	0	1	1	7	Q9PM81	Q9PM81 [50-58]	0	1307.75	0	3.423	1.187	0.601	1.811	1.226	1.495	1.081	1.244	235.7	81.8	41.4	124.7	84.4	103	74.5	85.7	68.9		High	High	High	High	High	High	High	High	High	High	1.157e-05	9.892e-05	3.15
FALSE	High	[K].LSEVSNELSKVTNTPLENYTPNPNYNKK.[L]	3xTMT6plex [K10; K27; K28]; 1xTMT6plex [N-Term]		1.16085e-12	0	1	1	2	O52908	O52908 [150-177]	2	4110.25	0	2.733	1.423	0.572	2.058	1.305	1.547	1.351	0.689	194	101	40.6	146.1	92.7	109.8	95.9	48.9	71		High	High	High	High	High	High	High	High	High	High	0	3.923e-13	8.8
FALSE	High	[K].LSELANLPSK.[W]	1xTMT6plex [K10]; 1xTMT6plex [N-Term]		6.09113e-06	0	1	1	2	Q0P9Q6	Q0P9Q6 [5-14]	0	1529.93	0	1.972	0.828	0.656	1.457	2.09	2.684	1.649	2.668	118.3	49.7	39.3	87.4	125.4	161	98.9	160	60		High	High	High	High	High	High	High	High	High	High	0	1.308e-05	3.23
FALSE	High	[K].LSEVSNELSKVTNTPLENYTPNPNYNKK.[L]	3xTMT6plex [K10; K27; K28]		2.65751e-10	0	1	1	1	O52908	O52908 [150-177]	2	3881.09	0	0.287	1.183	0.431	0.766	0.405	0.286	0.68	0.282	48.5	200.1	72.9	129.7	68.5	48.4	115	47.8	169.2		High	High	High	High	High	High	High	High	High	High	0	1.043e-10	8.7
FALSE	High	[K].LSEVSNELSK.[V]	1xTMT6plex [K10]; 1xTMT6plex [N-Term]		6.62914e-06	0	1	1	4	O52908	O52908 [150-159]	0	1563.9	0	5.205	2.03	0.65	2.92	1.943	2.503	1.551	2.101	235.4	91.8	29.4	132	87.8	113.2	70.1	95	45.2		High	High	High	High	High	High	High	High	High	High	0	3.414e-06	3.55
FALSE	High	[K].LSEVSNELSK.[V]	1xTMT6plex [K10]		2.96991e-05	0	1	1	3	O52908	O52908 [150-159]	0	1334.74	0	0.488	1.93	1.197	1.116	0.524	0.347	1.011	0.592	53.5	211.7	131.3	122.4	57.5	38.1	110.9	64.9	109.7		High	High	High	High	High	High	High	High	High	High	0.0002903	0.003422	3.2
FALSE	High	[K].LSESFGLKDGMHQEQK.[G]	2xTMT6plex [K8; K16]; 1xTMT6plex [N-Term]		5.30831e-06	0	1	1	1	O85213	O85213 [346-361]	1	2521.37	0	2.919	1.567	0.589	1.961	1.17	1.035	1.705	2.074	187.4	100.6	37.8	125.8	75.1	66.4	109.5	133.1	64.2		High	High	High	High	High	High	High	High	High	High	0	2.696e-06	5.96
FALSE	High	[K].LSESFGLKDGMHQEQK.[G]	2xTMT6plex [K8; K16]		8.86913e-07	0	1	1	2	O85213	O85213 [346-361]	1	2292.21	0	0.422	1.505	1.075	0.892	0.431	0.309	0.716	0.3	57.1	203.8	145.5	120.7	58.3	41.8	96.9	40.6	135.4		High	High	High	High	High	High	High	High	High	High	0	4.314e-07	6.09
FALSE	High	[R].LSENELSFKELK.[G]	2xTMT6plex [K9; K12]; 1xTMT6plex [N-Term]		2.3745e-06	0	1	1	2	Q0P922	Q0P922 [96-107]	1	2124.25	0	4.255	1.79	0.657	2.512	1.842	2.426	0.667	0.521	244.4	102.8	37.8	144.3	105.8	139.3	38.3	29.9	57.4		High	High	High	High	High	High	High	High	High	High	0	1.186e-06	4.61
FALSE	High	[R].LSENELSFK.[E]	1xTMT6plex [K9]; 1xTMT6plex [N-Term]		6.00057e-05	0	1	1	3	Q0P922	Q0P922 [96-104]	0	1524.87	0	5.536	2.231	0.958	3.416	2.456	3.039	1.912	3.429	207.8	83.7	36	128.2	92.2	114.1	71.8	128.7	37.5		High	High	High	High	High	High	High	High	High	High	0	3.322e-05	3.45
FALSE	High	[R].LSELLGSELGGR.[L]	1xTMT6plex [N-Term]		8.0978e-08	0	1	1	3	Q46104	Q46104 [93-104]	0	1459.83	0	1.166	0.519	0.599	0.952	1.73	2.618	1.837	2.856	79	35.2	40.6	64.5	117.3	177.5	124.5	193.6	67.8		High	High	High	High	High	High	High	High	High	High	0	1.27e-07	4.28
FALSE	High	[R].LSELLGSELGGR.[L]			7.85169e-06	0	1	1	1	Q46104	Q46104 [93-104]	0	1230.67	0																		NoQuanLabels	High	High	High	High	High	High	High	High	High	High	0	4.069e-06	3
FALSE	High	[K].LSELLDTKK.[G]	2xTMT6plex [K8; K9]; 1xTMT6plex [N-Term]		0.000100973	0	1	1	1	Q0PB47	Q0PB47 [174-182]	1	1734.1	0	4.108	1.253	0.84	1.935	2.132	3.883	1.188	1.798	203.9	62.2	41.7	96	105.8	192.7	58.9	89.2	49.6		High	High	High	High	High	High	High	High	High	High	0	5.72e-05	2.81
FALSE	High	[K].LSELKENFSLEYEGHK.[G]	2xTMT6plex [K5; K16]; 1xTMT6plex [N-Term]		3.56719e-07	0	1	1	1	Q0PA16	Q0PA16 [232-247]	1	2610.44	0	1.697	0.862	0.638	1.235	1.093	1.31	1.733	1.594	136.8	69.5	51.5	99.6	88.2	105.6	139.7	128.5	80.6		High	High	High	High	High	High	High	High	High	High	0	1.685e-07	5.64
FALSE	High	[K].LSELFHTVTR.[L]	1xTMT6plex [N-Term]		2.05367e-05	0	1	1	2	Q0PB70	Q0PB70 [197-206]	0	1431.82	0	0.663	0.386	0.847	0.689	0.899	0.944	1.782	1.535	68.2	39.7	87.2	70.9	92.5	97.2	183.4	158	102.9		High	High	High	High	High	High	High	High	High	High	0	1.096e-05	3.93
FALSE	High	[K].LSEVSNELSKVTNTPLENYTPNPNYNK.[K]	2xTMT6plex [K10; K27]; 1xTMT6plex [N-Term]		2.75497e-11	0	1	1	1	O52908	O52908 [150-176]	1	3752.99	0	2.481	1.279	0.608	1.838	1.269	1.523	1.091	0.503	192.6	99.3	47.2	142.7	98.5	118.2	84.7	39.1	77.6		High	High	High	High	High	High	High	High	High	High	0	1.016e-11	9.17
FALSE	High	[R].LSLALPQENKFQNLK.[D]	2xTMT6plex [K10; K15]		9.19817e-05	0	1	1	1	Q9PM78	Q9PM78 [106-120]	1	2201.31	0	0.275	0.834	2.14	0.581	0.673	0.312	0.647	0.626	34.9	105.9	271.8	73.7	85.5	39.7	82.1	79.4	127		High	High	High	High	High	High	High	High	High	High	0	5.141e-05	4.24
FALSE	High	[K].LRDELGNMEK.[F]	1xTMT6plex [K10]; 1xTMT6plex [N-Term]		8.68326e-07	0	1	1	3	Q0P8Q2	Q0P8Q2 [458-467]	1	1662.92	0	2.072	0.961	0.731	1.361	1.567	1.956	2.852	3.024	120.1	55.7	42.4	78.9	90.9	113.4	165.3	175.3	58		High	High	High	High	High	High	High	High	High	High	0	1.061e-06	4.26
FALSE	High	[R].LRANSLSNHDKK.[V]	TMT6plex [K]; 1xTMT6plex [N-Term]		1.92769e-05	0	1	1	1	Q0P9B8	Q0P9B8 [262-273]	2	1841.08	0	0.13	1.475	1.105	0.534	0.213	0.088	0.234	0.141	23.7	269.8	202.1	97.8	38.9	16.1	42.9	25.8	182.9		High	High	High	High	High	High	High	High	High	High	0	1.024e-05	3.29
FALSE	High	[K].LQDAYFDVVYGR.[N]	1xTMT6plex [N-Term]		2.70854e-07	0	1	1	2	Q0PBN6	Q0PBN6 [282-293]	0	1674.87	0	1.079	0.48	0.501	1	2.612	3.071	2.038	2.786	66.7	29.7	31	61.8	161.4	189.7	125.9	172.1	61.8		High	High	High	High	High	High	High	High	High	High	0	7.215e-06	4.29
FALSE	High	[K].LQATYQAAK.[A]	1xTMT6plex [K9]; 1xTMT6plex [N-Term]		2.43114e-05	0	1	1	1	Q0P9P7	Q0P9P7 [404-412]	0	1451.86	0	6.587	1.374	0.572	2.619	1.439	2.382	1.459	1.667	310.4	64.8	26.9	123.4	67.8	112.3	68.7	78.6	47.1		High	High	High	High	High	High	High	High	High	High	0	1.292e-05	4.06
FALSE	High	[K].LQANFDELKSDEEMEKYLK.[E]	3xTMT6plex [K9; K16; K19]; 1xTMT6plex [N-Term]		2.55716e-06	0	1	1	1	Q0P826	Q0P826 [293-311]	2	3246.77	0	3.339	1.497	0.539	2.635	2.115	2.207	0.66	0.458	207.9	93.2	33.6	164.1	131.7	137.5	41.1	28.5	62.3		High	High	High	High	High	High	High	High	High	High	0	1.284e-06	5
FALSE	High	[K].LQANFDELKSDEEMEK.[Y]	2xTMT6plex [K9; K16]; 1xTMT6plex [N-Term]		8.41172e-07	0	1	1	1	Q0P826	Q0P826 [293-308]	1	2613.37	0	4.815	1.762	1.16	3.188	2.337	2.496	2.053	2.745	201	73.6	48.4	133.1	97.6	104.2	85.7	114.6	41.8		High	High	High	High	High	High	High	High	High	High	0	4.078e-07	6.54
FALSE	High	[K].LQANFDELKSDEEMEK.[Y]	TMT6plex [K]; 1xTMT6plex [N-Term]		8.14867e-07	0	1	1	1	Q0P826	Q0P826 [293-308]	1	2384.21	0	0.363	2.139	0.754	1.371	0.61	0.268	0.387	0.37	44.9	265.1	93.5	169.9	75.6	33.3	48	45.8	123.9		High	High	High	High	High	High	High	High	High	High	0	3.948e-07	5.18
FALSE	High	[K].LQANFDELKSDEEMEK.[Y]	1xTMT6plex [K16]		1.7283e-06	0	1	1	1	Q0P826	Q0P826 [293-308]	1	2155.04	0	0.73	1.331	1.61	0.653	0.534	0.565	0.821	0.681	82.9	151.1	182.9	74.1	60.6	64.1	93.3	77.4	113.6		High	High	High	High	High	High	High	High	High	High	0	8.538e-07	5.31
FALSE	High	[K].LQALLPGVERPTLLPLAHDEK.[N]	1xTMT6plex [K21]; 1xTMT6plex [N-Term]		1.55827e-09	0	1	1	1	Q9PM78	Q9PM78 [241-261]	0	2768.64	0	1.339	0.759	0.916	1.003	1.446	1.82	1.942	4.706	80.7	45.8	55.2	60.5	87.1	109.7	117.1	283.7	60.3		High	High	High	High	High	High	High	High	High	High	0	6.359e-10	7.89
FALSE	High	[K].LQALLPGVERPTLLPLAHDEK.[N]	1xTMT6plex [K21]		8.06283e-07	0	1	1	1	Q9PM78	Q9PM78 [241-261]	0	2539.48	0	0.517	0.777	1.51	0.702	0.67	0.471	0.963	0.725	63.4	95.3	185.3	86.1	82.2	57.8	118.2	88.9	122.7		High	High	High	High	High	High	High	High	High	High	0	3.915e-07	5.86
FALSE	High	[R].LQAALDQSDNQVALNLPSKVEFER.[G]	1xTMT6plex [K19]; 1xTMT6plex [N-Term]		7.16188e-14	0	1	1	4	Q0PBH3	Q0PBH3 [102-125]	1	3143.71	0	3.121	1.445	0.873	2.033	1.572	1.871	1.877	1.941	178.5	82.6	49.9	116.3	89.9	107	107.4	111	57.2		High	High	High	High	High	High	High	High	High	High	0	2.249e-14	10.51
FALSE	High	[R].LQAALDQSDNQVALNLPSKVEFER.[G]	1xTMT6plex [K19]; 1xTMT6plex [N-Term]		5.66114e-11	0	1	1	2	Q0PBH3	Q0PBH3 [102-125]	1	2914.55	0	0.357	1.654	1.179	0.997	0.533	0.35	0.633	0.326	45.8	211.8	150.9	127.6	68.3	44.8	81	41.7	128		High	High	High	High	High	High	High	High	High	High	0	2.128e-11	8.1
FALSE	High	[R].LPYHLTER.[N]	1xTMT6plex [N-Term]		4.42837e-05	0	1	1	1	O69298	O69298 [89-96]	0	1257.72	0	1.243	0.969	0.698	1.837	1.553	1.559	2.006	1.916	87.5	68.3	49.2	129.3	109.3	109.8	141.2	134.9	70.4		High	High	High	High	High	High	High	High	High	High	0	2.416e-05	3.2
FALSE	High	[K].LPYDTNAFGDFLSAETFSYHHGK.[H]	1xTMT6plex [K23]		7.40786e-07	0	1	1	1	Q0PBW9	Q0PBW9 [7-29]	0	2846.36	0	0.545	0.409	2.206	0.433	0.464	0.493	0.665	0.545	72.6	54.5	293.8	57.6	61.8	65.6	88.5	72.5	133.1		High	High	High	High	High	High	High	High	High	High	0	3.57e-07	4.87
FALSE	High	[R].LPVVAPLDTNCDPDLVTYPLPGNDDALR.[S]	1xCarbamidomethyl [C11]; 1xTMT6plex [N-Term]		2.64069e-11	0	1	1	2	Q9PNB3	Q9PNB3 [179-206]	0	3279.68	0	1.415	1.033	0.627	1.149	0.668	0.72	0.858	0.875	152.6	111.4	67.6	123.9	72.1	77.7	92.5	94.3	107.8		High	High	High	High	High	High	High	High	High	High	0	8.463e-08	6.68
FALSE	High	[R].LPVVAPLDTNCDPDLVTYPLPGNDDALR.[S]	1xCarbamidomethyl [C11]		4.6984e-12	0	1	1	2	Q9PNB3	Q9PNB3 [179-206]	0	3050.51	0																		NoQuanLabels	High	High	High	High	High	High	High	High	High	High	0	3.409e-11	6.43
FALSE	High	[K].LPVSDAVKK.[A]	2xTMT6plex [K8; K9]; 1xTMT6plex [N-Term]		6.02702e-06	0	1	1	3	Q0P8X0	Q0P8X0 [347-355]	1	1644.07	0	0.296	0.462	1.274	0.678	2.271	2.17	1.26	1.23	25.1	39.1	107.8	57.3	192.1	183.5	106.5	104	84.6		High	High	High	High	High	High	High	High	High	High	0	3.26e-05	3.39
FALSE	High	[K].LPTLVATAYR.[Y]			6.73134e-05	0	1	1	2	Q0P7U8	Q0P7U8 [170-179]	0	1104.64	0																		NoQuanLabels	High	High	High	High	High	High	High	High	High	High	2.114e-05	0.0003711	2.96
FALSE	High	[K].LPTELMQEDLNKLYK.[G]	2xTMT6plex [K12; K15]; 1xTMT6plex [N-Term]		5.32378e-09	0	1	1	2	Q0P9E8	Q0P9E8 [184-198]	1	2522.45	0	0.938	0.763	0.487	0.904	1.057	1.357	0.921	0.576	105.4	85.9	54.7	101.6	118.9	152.6	103.5	64.8	112.5		High	High	High	High	High	High	High	High	High	High	0	2.257e-09	5.56
FALSE	High	[K].LPTELMQEDLNK.[L]	1xTMT6plex [K12]; 1xTMT6plex [N-Term]		1.79204e-07	0	1	1	2	Q0P9E8	Q0P9E8 [184-195]	0	1889.05	0	1.181	0.829	0.61	1.053	1.3	1.541	1.428	1.678	100.1	70.2	51.7	89.2	110.2	130.6	121	142.2	84.7		High	High	High	High	High	High	High	High	High	High	0	8.32e-08	4
FALSE	High	[K].LPSYEVDQNSYVANFK.[L]	1xTMT6plex [K16]; 1xTMT6plex [N-Term]		4.25045e-06	0	1	1	1	Q0P8D4	Q0P8D4 [84-99]	0	2332.22	0																		NoQuanValues	High	High	High	High	High	High	High	High	High	High	0	2.155e-06	4.92
FALSE	High	[K].LPSLTELPGVPDYLEGLFDLR.[G]	1xTMT6plex [N-Term]		3.66701e-11	0	1	1	3	Q0PBM1	Q0PBM1 [47-67]	0	2573.41	0	1.132	0.638	0.931	1.088	1.766	1.798	2.862	5.783	59.9	33.8	49.3	57.6	93.5	95.2	151.6	306.2	53		High	High	High	High	High	High	High	High	High	High	0	1.36e-11	6.06
FALSE	High	[K].LPSLLGDCVVR.[S]	1xCarbamidomethyl [C8]; 1xTMT6plex [N-Term]		1.86127e-06	0	1	1	2	Q9PP04	Q9PP04 [89-99]	0	1457.83	0	1.878	0.886	0.709	1.319	1.208	1.36	4.827	2.737	106.2	50.1	40.1	74.5	68.3	76.9	272.8	154.7	56.5		High	High	High	High	High	High	High	High	High	High	0	9.217e-07	2.96
FALSE	High	[K].LPSKEEYLQLVSEKLSNEHK.[A]	3xTMT6plex [K4; K14; K20]; 1xTMT6plex [N-Term]		2.97324e-09	0	1	1	1	Q0PA55	Q0PA55 [810-829]	2	3287.9	0	0.214	0.39	0.203	0.439	0.544	0.394	0.353	0.179	51.8	94.5	49.3	106.2	131.8	95.4	85.4	43.4	242.2		High	High	High	High	High	High	High	High	High	High	0	1.234e-09	5.73
FALSE	High	[K].LPSKEEYLQLVSEK.[L]	2xTMT6plex [K4; K14]; 1xTMT6plex [N-Term]		6.69223e-08	0	1	1	6	Q0PA55	Q0PA55 [810-823]	1	2350.38	0	0.394	0.558	0.61	0.7	0.969	0.992	1.155	1.935	42.6	60.4	66.1	75.8	104.9	107.4	125	209.4	108.2		High	High	High	High	High	High	High	High	High	High	0	2.368e-07	5.75
FALSE	High	[K].LQDAYFDVVYGRNEK.[Y]	1xTMT6plex [K15]; 1xTMT6plex [N-Term]		2.91698e-07	0	1	1	1	Q0PBN6	Q0PBN6 [282-296]	1	2275.21	0	1.163	0.408	0.435	0.627	1.166	1.872	1.013	0.574	126.8	44.5	47.4	68.3	127.1	204	110.4	62.6	109		High	High	High	High	High	High	High	High	High	High	0	1.374e-07	6.14
FALSE	High	[K].LQDEFSEFLK.[N]	1xTMT6plex [K10]; 1xTMT6plex [N-Term]		3.94691e-06	0	1	1	3	Q0P9L6	Q0P9L6 [67-76]	0	1713.95	0	0.52	0.503	0.62	0.914	2.109	1.923	1.173	1.332	46.3	44.8	55.3	81.5	188.1	171.5	104.6	118.8	89.2		High	High	High	High	High	High	High	High	High	High	0	2.006e-06	3.86
FALSE	High	[K].LQDETGGFR.[A]	1xTMT6plex [N-Term]		4.1146e-05	0	1	1	1	Q0PB51	Q0PB51 [223-231]	0	1251.65	0	2.028	0.683	0.577	1.268	1.315	2.149	1.34	3.185	134.8	45.4	38.3	84.2	87.4	142.8	89	211.6	66.4		High	High	High	High	High	High	High	High	High	High	0	2.225e-05	3.27
FALSE	High	[R].LQEDTYNFSK.[L]	1xTMT6plex [K10]; 1xTMT6plex [N-Term]		8.37743e-05	0	1	1	1	Q0PBV7	Q0PBV7 [183-192]	0	1702.91	0	1.962	0.94	1.196	1.317	1.185	1.385	1.83	1.621	142	68	86.6	95.3	85.8	100.2	132.4	117.3	72.4		High	High	High	High	High	High	High	High	High	High	0	4.701e-05	4.03
FALSE	High	[R].LQGHETR.[F]	1xTMT6plex [N-Term]		0.000113128	0	1	1	2	Q9PP85	Q9PP85 [35-41]	0	1069.6	0	1.509	1.738	1.134	2.945	2.781	1.324	1.21	2.681	83.2	95.9	62.5	162.4	153.3	73	66.7	147.8	55.1		High	High	High	High	High	High	High	High	High	High	0	6.395e-05	3.09
FALSE	High	[K].LQGAVAASER.[T]	1xTMT6plex [N-Term]		3.66503e-06	0	1	1	3	Q0PA87	Q0PA87 [306-315]	0	1230.7	0	5.303	1.319	0.791	2.236	1.886	2.652	4.025	4.967	197.4	49.1	29.4	83.2	70.2	98.7	149.8	184.9	37.2		High	High	High	High	High	High	High	High	High	High	0	1.845e-06	3.23
FALSE	High	[K].LQGAVAASER.[T]			4.56999e-05	0	1	1	2	Q0PA87	Q0PA87 [306-315]	0	1001.54	0																		NoQuanLabels	High	High	High	High	High	High	High	High	High	High	0	6.847e-05	2.73
FALSE	High	[K].LQFRDGLSTEELQK.[T]	1xTMT6plex [K14]; 1xTMT6plex [N-Term]		9.85992e-07	0	1	1	1	Q0PCA1	Q0PCA1 [43-56]	1	2122.19	0	0.851	0.428	0.366	0.798	1.519	2.209	1.321	1.027	80.4	40.4	34.6	75.4	143.6	208.9	124.9	97.1	94.6		High	High	High	High	High	High	High	High	High	High	0	4.787e-07	5.04
FALSE	High	[K].LQFRDGLSTEELQK.[T]	1xTMT6plex [K14]		8.72761e-06	0	1	1	1	Q0PCA1	Q0PCA1 [43-56]	1	1893.03	0	0.203	0.427	0.393	0.307	0.439	0.246	1.698	0.824	33	69.4	63.9	49.9	71.4	40	276	133.9	162.5		High	High	High	High	High	High	High	High	High	High	0	4.527e-06	4.88
FALSE	High	[R].LQFLLDNLSTK.[F]	1xTMT6plex [K11]; 1xTMT6plex [N-Term]		1.28485e-06	0	1	1	2	Q0P7X1	Q0P7X1 [209-219]	0	1750.05	0	1.825	1.284	2.464	1.571	7.279	8.554	1.647	1.691	60.1	42.3	81.2	51.8	239.9	281.9	54.3	55.7	32.9		High	High	High	High	High	High	High	High	High	High	0	6.297e-07	3.74
FALSE	High	[R].LQESLNDSFNNATYNGK.[N]	1xTMT6plex [K17]; 1xTMT6plex [N-Term]		5.13543e-08	0	1	1	1	P96747	P96747 [114-130]	0	2373.21	0	1.204	0.795	0.745	1.363	1.767	2.097	1.591	1.057	93.2	61.6	57.7	105.6	136.9	162.4	123.3	81.9	77.5		High	High	High	High	High	High	High	High	High	High	0	2.305e-08	6.41
FALSE	High	[R].LQESLNDSFNNATYNGK.[N]	1xTMT6plex [K17]		2.0258e-06	0	1	1	1	P96747	P96747 [114-130]	0	2144.05	0	0.192	0.817	1.467	0.616	0.55	0.225	0.467	0.196	31.3	132.9	238.7	100.3	89.5	36.7	76	31.9	162.7		High	High	High	High	High	High	High	High	High	High	0	1.007e-06	4.36
FALSE	High	[R].LQESEFYQQSLLKPELPWYR.[S]	1xTMT6plex [K13]; 1xTMT6plex [N-Term]		1.4046e-07	0	1	1	2	Q0P9I0	Q0P9I0 [190-209]	0	3012.62	0	1.02	1.23	0.867	1.206	0.891	1.087	1.352	1.143	93.7	113	79.7	110.8	81.8	99.8	124.2	105	91.9		High	High	High	High	High	High	High	High	High	High	0	6.5e-08	6.56
FALSE	High	[R].LQESEFYQQSLLKPELPWYR.[S]	1xTMT6plex [K13]		3.94078e-08	0	1	1	2	Q0P9I0	Q0P9I0 [190-209]	0	2783.46	0	0.225	0.908	1.178	0.582	0.395	0.244	0.929	1.114	30.8	124.3	161.3	79.7	54	33.4	127.1	152.5	136.9		High	High	High	High	High	High	High	High	High	High	0	9.651e-08	7
FALSE	High	[K].LQENLETNFK.[T]	1xTMT6plex [K10]; 1xTMT6plex [N-Term]		8.72761e-06	0	1	1	1	Q0P8S6	Q0P8S6 [44-53]	0	1693.95	1	0.682	0.546	0.864	1.007	2.342	2.555	2.303	3.78	40.7	32.6	51.6	60.1	139.8	152.5	137.4	225.6	59.7		High	High	High	High	High	High	High	High	High	High	0	4.515e-06	4.31
FALSE	High	[K].LPSKEEYLQLVSEK.[L]	TMT6plex [K]; 1xTMT6plex [N-Term]		4.15804e-05	0	1	1	3	Q0PA55	Q0PA55 [810-823]	1	2121.22	0	0.118	0.513	1.196	0.259	0.233	0.105	0.396	0.209	26.4	114.6	267.1	57.8	52.1	23.5	88.5	46.7	223.3		High	High	High	High	High	High	High	High	High	High	1.157e-05	0.0001534	4.59
FALSE	High	[K].LQENELLELVLNSLLSK.[N]	1xTMT6plex [K17]; 1xTMT6plex [N-Term]		4.03376e-11	0	1	1	4	Q0P8B3	Q0P8B3 [24-40]	0	2413.43	0	0.51	0.528	1.12	0.852	2.417	2.058	2.201	3.07	33.3	34.5	73.3	55.8	158.1	134.6	144	200.9	65.4		High	High	High	High	High	High	High	High	High	High	0	1.501e-11	6.58
FALSE	High	[K].LQELQNHENLQNLNNHTSDLTLLAQNGKLDPLLGR.[K]	1xTMT6plex [K28]; 1xTMT6plex [N-Term]		1.65701e-11	0	1	1	1	Q0P9E6	Q0P9E6 [129-163]	1	4422.39	0	0.97	0.941	0.628	0.974	0.712	0.662	1.679	0.837	103.9	100.8	67.3	104.3	76.3	70.9	179.8	89.7	107.1		High	High	High	High	High	High	High	High	High	High	0	6.001e-12	11.48
FALSE	High	[K].LQELQNHENLQNLNNHTSDLTLLAQNGKLDPLLGR.[K]	1xTMT6plex [K28]		1.18565e-07	0	1	1	1	Q0P9E6	Q0P9E6 [129-163]	1	4193.23	0	0.494	1.087	1.09	0.694	0.422	0.337	0.866	0.582	67.7	148.9	149.2	95	57.8	46.2	118.6	79.6	136.9		High	High	High	High	High	High	High	High	High	High	0	5.479e-08	8.62
FALSE	High	[K].LQELQNHENLQNLNNHTSDLTLLAQNGK.[L]	1xTMT6plex [K28]; 1xTMT6plex [N-Term]		3.69036e-10	0	1	1	1	Q0P9E6	Q0P9E6 [129-156]	0	3657.93	0	1.23	1.171	1.08	1.323	0.835	0.796	1.812	1.635	101.7	96.8	89.4	109.4	69	65.8	149.9	135.2	82.7		High	High	High	High	High	High	High	High	High	High	0	1.45e-10	10.01
FALSE	High	[K].LQELQNHENLQNLNNHTSDLTLLAQNGK.[L]	1xTMT6plex [K28]		3.1885e-08	0	1	1	1	Q0P9E6	Q0P9E6 [129-156]	0	3428.77	0	0.359	1.363	2.513	0.592	0.414	0.236	1.014	0.482	40.6	153.8	283.7	66.8	46.7	26.6	114.5	54.4	112.9		High	High	High	High	High	High	High	High	High	High	0	1.414e-08	6.25
FALSE	High	[K].LQELNLKEVAAK.[T]	2xTMT6plex [K7; K12]; 1xTMT6plex [N-Term]		2.1006e-07	0	1	1	1	Q0PBY5	Q0PBY5 [7-18]	1	2043.28	0	2.697	0.873	0.484	1.399	1.536	2.626	0.935	1.23	190	61.5	34.1	98.6	108.1	185	65.8	86.6	70.4		High	High	High	High	High	High	High	High	High	High	0	9.869e-08	4.48
FALSE	High	[R].LQELEEVKTEVKVEE.[-]	2xTMT6plex [K8; K12]; 1xTMT6plex [N-Term]		7.647e-07	0	1	1	5	Q0P9D8	Q0P9D8 [631-645]	2	2489.43	0	4.294	1.874	0.899	2.759	2.368	2.615	1.63	1.833	200.5	87.5	42	128.8	110.6	122.1	76.1	85.6	46.7		High	High	High	High	High	High	High	High	High	High	0	2.385e-06	5.36
FALSE	High	[K].LQELANLYLEK.[N]	1xTMT6plex [K11]; 1xTMT6plex [N-Term]		8.59178e-07	0	1	1	2	Q9PPD9	Q9PPD9 [397-407]	0	1792.06	0	0.549	0.43	0.405	0.873	1.301	1.651	2.397	5.121	36	28.2	26.5	57.2	85.3	108.2	157.2	335.7	65.6		High	High	High	High	High	High	High	High	High	High	0	4.179e-07	4.65
FALSE	High	[K].LQELANLYLEK.[N]	1xTMT6plex [K11]		7.85169e-06	0	1	1	2	Q9PPD9	Q9PPD9 [397-407]	0	1562.9	0	0.155	0.554	1.026	0.378	0.367	0.19	0.432	0.323	31.6	112.7	208.8	76.9	74.6	38.5	87.9	65.6	203.4		High	High	High	High	High	High	High	High	High	High	0	4.064e-06	3.52
FALSE	High	[K].LQEGCDFACSYCLLPSVR.[G]	3xCarbamidomethyl [C5; C9; C12]; 1xTMT6plex [N-Term]		1.67108e-08	0	1	1	1	Q0P9P6	Q0P9P6 [139-156]	0	2404.13	0																		NoQuanValues	High	High	High	High	High	High	High	High	High	High	0	7.334e-09	5.2
FALSE	High	[K].LQEGCDFACSYCLLPSVR.[G]	3xCarbamidomethyl [C5; C9; C12]		1.85779e-08	0	1	1	1	Q0P9P6	Q0P9P6 [139-156]	0	2174.97	0																		NoQuanLabels	High	High	High	High	High	High	High	High	High	High	0	8.147e-09	5.09
FALSE	High	[K].LQEESQTLADLTFQNYFR.[M]			1.28779e-09	0	1	1	3	Q0P9V7	Q0P9V7 [359-376]	0	2203.07	0																		NoQuanLabels	High	High	High	High	High	High	High	High	High	High	0	3.614e-08	5.33
FALSE	High	[K].LQENELLELVLNSLLSK.[N]	1xTMT6plex [K17]		2.9388e-05	0	1	1	3	Q0P8B3	Q0P8B3 [24-40]	0	2184.27	0	0.251	0.51	2.797	0.359	0.694	0.286	0.551	0.42	32.8	66.8	366.5	47.1	90.9	37.5	72.3	55.1	131		High	High	High	High	High	High	High	High	High	High	1.157e-05	0.0001576	5.17
FALSE	High	[K].LPSGTKDPYALRR.[A]	1xTMT6plex [K6]; 1xTMT6plex [N-Term]		0.000106332	0	1	1	1	Q0P922	Q0P922 [463-475]	2	1932.14	0	2.642	0.928	0.799	1.365	1.19	1.744	3.189	2.615	153.7	54	46.5	79.4	69.2	101.4	185.5	152.1	58.2		High	High	High	High	High	High	High	High	High	High	0	6e-05	3.96
FALSE	High	[K].LPSGMLKSEVENLAK.[K]	2xTMT6plex [K7; K15]; 1xTMT6plex [N-Term]		2.30026e-06	0	1	1	2	Q46108	Q46108 [19-33]	1	2303.36	0	0.85	0.836	0.32	1.199	1.989	1.671	0.906	0.394	83.5	82.1	31.4	117.8	195.3	164.1	89	38.7	98.2		High	High	High	High	High	High	High	High	High	High	0	1.71e-06	4.19
FALSE	High	[K].LPSGMLKSEVENLAK.[K]	TMT6plex [K]; 1xTMT6plex [N-Term]		4.61819e-05	0	1	1	1	Q46108	Q46108 [19-33]	1	2074.2	0	0.206	0.743	0.624	0.347	0.29	0.201	0.281	0.24	47.1	170.1	142.9	79.5	66.3	46.1	64.2	54.9	228.9		High	High	High	High	High	High	High	High	High	High	0	2.513e-05	5.08
FALSE	High	[K].LPLLDSLEPK.[D]	1xTMT6plex [K10]		4.66689e-05	0	1	1	1	O52908	O52908 [340-349]	0	1353.82	0	1.144	1.473	1.911	0.863	0.729	1.09	1.087	1.204	98.1	126.3	163.8	74	62.5	93.4	93.2	103.2	85.7		High	High	High	High	High	High	High	High	High	High	0	2.545e-05	2.89
FALSE	High	[K].LPLLAPVASGDKLLDKK.[K]	3xTMT6plex [K12; K16; K17]; 1xTMT6plex [N-Term]		9.47222e-10	0	1	1	1	Q0P9N3	Q0P9N3 [112-128]	2	2694.73	0	0.221	0.33	0.655	0.575	1.438	1.192	0.791	0.669	29	43.3	85.8	75.3	188.3	156.1	103.6	87.6	131		High	High	High	High	High	High	High	High	High	High	0	3.837e-10	5.82
FALSE	High	[K].LPLLAPVASGDK.[L]	1xTMT6plex [K12]; 1xTMT6plex [N-Term]		1.38371e-06	0	1	1	2	Q0P9N3	Q0P9N3 [112-123]	0	1639.02	0	0.497	0.449	0.869	0.729	1.434	1.355	1.558	2.946	41.2	37.3	72.2	60.6	119.1	112.5	129.4	244.6	83		High	High	High	High	High	High	High	High	High	High	0	8.636e-07	4.2
FALSE	High	[K].LPLHREPLHSPR.[N]	1xTMT6plex [N-Term]		2.25206e-06	0	1	1	2	Q0P8A7	Q0P8A7 [749-760]	1	1680.99	0	0.77	1.325	1.259	1.094	1.235	0.793	1.44	1.298	67.8	116.7	111	96.4	108.8	69.8	126.9	114.4	88.1		High	High	High	High	High	High	High	High	High	High	0	1.129e-06	4.36
FALSE	High	[K].LPLHREPLHSPR.[N]			0.000110817	0	1	1	2	Q0P8A7	Q0P8A7 [749-760]	1	1451.82	0																		NoQuanLabels	High	High	High	High	High	High	High	High	High	High	0	6.27e-05	4.01
FALSE	High	[R].LPLHMLETLNQLNK.[L]	1xTMT6plex [K14]; 1xTMT6plex [N-Term]		2.73738e-07	0	1	1	2	Q0P9Q1	Q0P9Q1 [458-471]	0	2122.25	0	1.87	1.616	1.591	2.424	1.907	1.515	2.974	4.727	85.8	74.1	72.9	111.2	87.5	69.5	136.4	216.8	45.9		High	High	High	High	High	High	High	High	High	High	0	1.291e-07	5.29
FALSE	High	[K].LPLEDAMSVGALKK.[D]	2xTMT6plex [K13; K14]		2.38528e-07	0	1	1	1	Q9PM37	Q9PM37 [165-178]	1	1930.14	0	0.449	1.16	1.855	0.582	0.48	0.442	1.084	0.704	52.1	134.6	215.3	67.5	55.7	51.3	125.8	81.7	116.1		High	High	High	High	High	High	High	High	High	High	0	1.123e-07	4.98
FALSE	High	[R].LPLCSPSKENFAK.[L]	1xCarbamidomethyl [C4]; 2xTMT6plex [K8; K13]; 1xTMT6plex [N-Term]		3.43949e-06	0	1	1	1	Q9PPB4	Q9PPB4 [273-285]	1	2178.26	0	0.928	0.622	2.248	0.832	1.428	1.659	0.954	1.981	71.7	48	173.6	64.3	110.3	128.1	73.7	153	77.2		High	High	High	High	High	High	High	High	High	High	0	1.737e-06	3.33
FALSE	High	[K].LPKKPSEVLTLLK.[R]	3xTMT6plex [K3; K4; K13]; 1xTMT6plex [N-Term]		5.25243e-06	0	1	1	1	Q0PC13	Q0PC13 [207-219]	1	2382.59	0	2.203	1.318	0.587	1.705	0.998	1.178	0.698	0.495	194.7	116.5	51.9	150.7	88.2	104.1	61.7	43.7	88.4		High	High	High	High	High	High	High	High	High	High	0	2.672e-06	4.65
FALSE	High	[K].LPHPYEYDHDR.[L]	1xTMT6plex [N-Term]		3.36744e-06	0	1	1	2	Q0P8T7	Q0P8T7 [243-253]	0	1670.81	0	1.208	0.937	0.604	1.156	0.879	0.868	2.359	1.182	106.6	82.8	53.3	102.1	77.6	76.6	208.3	104.4	88.3		High	High	High	High	High	High	High	High	High	High	0	1.706e-06	3.43
FALSE	High	[K].LPHMGWNELELLK.[Q]	1xTMT6plex [K13]; 1xTMT6plex [N-Term]		4.76846e-08	0	1	1	1	Q0P8U2	Q0P8U2 [117-129]	0	2038.16	0	0.899	0.52	0.821	0.691	1.014	1.311	1.892	4.038	66.4	38.4	60.6	51	74.9	96.8	139.8	298.2	73.9		High	High	High	High	High	High	High	High	High	High	0	2.148e-08	5.91
FALSE	High	[K].LPLLDSLEPK.[D]	1xTMT6plex [K10]; 1xTMT6plex [N-Term]		5.0883e-06	0	1	1	1	O52908	O52908 [340-349]	0	1582.98	0	2.236	1.558	0.824	1.808	1.301	1.444	2.134	2.984	131.6	91.7	48.5	106.4	76.6	85	125.6	175.7	58.9		High	High	High	High	High	High	High	High	High	High	0	2.582e-06	3.37
FALSE	High	[K].LPHLLLAGTTGSGK.[S]	1xTMT6plex [K14]; 1xTMT6plex [N-Term]		2.28634e-07	0	1	1	1	Q0PA12	Q0PA12 [630-643]	0	1823.12	0	2.136	1.447	1.109	1.697	1.322	1.346	1.571	2.094	140.1	94.9	72.7	111.3	86.7	88.3	103	137.3	65.6		High	High	High	High	High	High	High	High	High	High	0	1.075e-07	4.25
FALSE	High	[K].LPHGLKEGEK.[L]	2xTMT6plex [K6; K10]; 1xTMT6plex [N-Term]		6.456e-05	0	1	1	2	Q0P927	Q0P927 [163-172]	1	1795.1	0	1.31	1.218	0.821	1.575	1.665	1.513	1.229	0.898	105	97.6	65.8	126.2	133.4	121.3	98.5	72	80.2		High	High	High	High	High	High	High	High	High	High	0	3.579e-05	3.18
FALSE	High	[K].LPHEQLVQLK.[L]	1xTMT6plex [K10]; 1xTMT6plex [N-Term]		3.78328e-06	0	1	1	5	Q0PC61	Q0PC61 [5-14]	0	1663.03	0	0.927	0.826	0.484	1.046	0.728	0.735	0.888	1.591	101.4	90.4	53	114.4	79.6	80.5	97.2	174.1	109.4		High	High	High	High	High	High	High	High	High	High	0	1.917e-06	5.09
FALSE	High	[K].LPHCSYETEQMKEFLSSYAK.[D]	1xCarbamidomethyl [C4]; 2xTMT6plex [K12; K20]; 1xTMT6plex [N-Term]		5.94375e-10	0	1	1	3	Q0P9S2	Q0P9S2 [14-33]	1	3135.61	0	0.215	0.515	0.757	0.409	0.611	0.353	0.534	0.353	40.8	97.7	143.5	77.6	115.8	66.9	101.3	67	189.6		High	High	High	High	High	High	High	High	High	High	0	6.678e-10	8.69
FALSE	High	[K].LPHCSYETEQMKEFLSSYAK.[D]	1xCarbamidomethyl [C4]; 2xTMT6plex [K12; K20]		1.79204e-07	0	1	1	3	Q0P9S2	Q0P9S2 [14-33]	1	2906.45	0	0.333	0.493	2.015	0.179	0.321	0.286	0.569	0.382	53.8	79.6	325	28.9	51.7	46.2	91.9	61.6	161.3		High	High	High	High	High	High	High	High	High	High	0	1.674e-06	5.92
FALSE	High	[K].LPGEVLDSSGK.[V]	1xTMT6plex [K11]; 1xTMT6plex [N-Term]		9.35142e-07	0	1	1	1	Q9PJ66	Q9PJ66 [204-214]	0	1559.9	0	1.737	1.203	1.094	1.395	1.473	1.596	1.906	2.884	109.4	75.8	68.9	87.9	92.8	100.5	120.1	181.7	63		High	High	High	High	High	High	High	High	High	High	0	4.561e-07	3.03
FALSE	High	[K].LPFYGTSLALMEKDQAK.[S]	2xTMT6plex [K13; K17]; 1xTMT6plex [N-Term]		6.36065e-11	0	1	1	1	Q0PC09	Q0PC09 [92-108]	1	2599.48	0	1.322	0.944	0.618	1.299	1.31	1.354	0.754	0.769	126.9	90.7	59.4	124.7	125.9	130	72.5	73.9	96		High	High	High	High	High	High	High	High	High	High	0	2.39e-11	5.96
FALSE	High	[K].LPFETFSCEYDLEYGSDKVELHKDAFK.[N]	1xCarbamidomethyl [C8]; 3xTMT6plex [K18; K23; K27]; 1xTMT6plex [N-Term]		3.93249e-10	0	1	1	1	Q9PP06	Q9PP06 [92-118]	2	4184.17	0	0.791	0.882	0.726	0.805	0.749	0.479	0.569	0.873	103.5	115.5	95	105.4	98	62.7	74.5	114.4	130.9		High	High	High	High	High	High	High	High	High	High	0	1.555e-10	8.06
FALSE	High	[K].LPFAALHGDPDLLADMNTR.[F]	1xOxidation [M16]; 1xTMT6plex [N-Term]		2.80794e-08	0	1	1	2	P56954	P56954 [272-290]	0	2312.19	0	1.253	0.838	0.873	1.096	1.2	1.152	3.133	1.991	90	60.1	62.7	78.7	86.1	82.7	224.9	142.9	71.8		High	High	High	High	High	High	High	High	High	High	0	1.239e-08	4.19
FALSE	High	[K].LPFAALHGDPDLLADMNTR.[F]	1xTMT6plex [N-Term]		3.3977e-08	0	1	1	2	P56954	P56954 [272-290]	0	2296.2	0	0.961	0.668	0.577	0.85	1.132	1.193	4.387	2.683	64.3	44.7	38.6	56.9	75.7	79.8	293.5	179.5	66.9		High	High	High	High	High	High	High	High	High	High	0	1.509e-08	4.55
FALSE	High	[K].LPFAALHGDPDLLADMNTR.[F]			7.04137e-10	0	1	1	2	P56954	P56954 [272-290]	0	2067.03	0																		NoQuanLabels	High	High	High	High	High	High	High	High	High	High	0	2.834e-10	5.32
FALSE	High	[K].LPENLPLFTLGNFEFELYDETNCPLCK.[K]	2xCarbamidomethyl [C23; C26]; 1xTMT6plex [K27]; 1xTMT6plex [N-Term]		1.11032e-09	0	1	1	2	Q9PIR1	Q9PIR1 [163-189]	0	3731.87	0	0.878	0.901	1.288	1.102	1.591	1.082	0.946	1.103	79.9	82	117.2	100.2	144.8	98.4	86.1	100.3	91		High	High	High	High	High	High	High	High	High	High	0	4.512e-10	7.32
FALSE	High	[K].LPHHVLNAK.[N]	1xTMT6plex [K9]; 1xTMT6plex [N-Term]		3.5892e-05	0	1	1	4	Q0P9V7	Q0P9V7 [468-476]	0	1486.93	0	1.814	1.563	0.8	1.751	1.175	1.14	1.385	1.2	138	118.9	60.9	133.3	89.4	86.7	105.4	91.3	76.1		High	High	High	High	High	High	High	High	High	High	2.114e-05	0.0002572	3.11
FALSE	High	[K].LQGLGANFLPALLNK.[E]	1xTMT6plex [N-Term]; 1xTMT6plex [K15]		4.52229e-05	0	1	1	1	P71128	P71128 [216-230]	0	1798.08	0	0.203	0.334	2.907	0.341	1.233	0.713	0.782	0.74	22.2	36.5	317	37.2	134.4	77.7	85.3	80.7	109		High	High	High	High	High	High	High	High	High	High	0	2.468e-05	2.96
FALSE	High	[K].LPLLGSGKVDLK.[K]	2xTMT6plex [K8; K12]; 1xTMT6plex [N-Term]		4.2911e-05	0	1	1	1	Q0P9W1	Q0P9W1 [1148-1159]	1	1927.26	0																		NoQuanValues	High	High	High	High	High	High	High	High	High	High	0	2.34e-05	3.25
FALSE	High	[K].LPLNENLGGLDAVLK.[A]	1xTMT6plex [K15]; 1xTMT6plex [N-Term]		1.14132e-08	0	1	1	2	Q0PAU2	Q0PAU2 [89-103]	0	1795.05	0	0.359	1.475	1.971	0.638	0.317	0.213	0.973	0.616	42.7	175.5	234.6	75.9	37.7	25.4	115.8	73.3	119		High	High	High	High	High	High	High	High	High	High	0	4.916e-09	4.63
FALSE	High	[K].LPSGELTNLPYLK.[K]	1xTMT6plex [K13]; 1xTMT6plex [N-Term]		8.21886e-09	0	1	1	2	Q0P8T1	Q0P8T1 [118-130]	0	1903.13	0	2.099	1.244	1.098	1.544	1.246	1.449	1.61	2.981	132.3	78.4	69.3	97.4	78.6	91.4	101.5	188	63.1		High	High	High	High	High	High	High	High	High	High	0	1.094e-05	4.72
FALSE	High	[R].LPSAVGYQPTLASEMGK.[F]	1xOxidation [M15]; 1xTMT6plex [K17]; 1xTMT6plex [N-Term]		5.99383e-07	0	1	1	3	Q0PC30	Q0PC30 [265-281]	0	2223.21	0	1.644	1	0.674	1.17	1.016	1.119	1.907	1.561	133.4	81.1	54.7	94.9	82.5	90.8	154.8	126.7	81.2		High	High	High	High	High	High	High	High	High	High	0	2.898e-07	4.88
FALSE	High	[R].LPSAVGYQPTLASEMGK.[F]	1xTMT6plex [K17]; 1xTMT6plex [N-Term]		2.0393e-10	0	1	1	7	Q0PC30	Q0PC30 [265-281]	0	2207.21	0	1.547	0.911	0.573	1.134	0.82	0.976	1.425	1.421	142	83.6	52.6	104.1	75.3	89.6	130.8	130.4	91.8		High	High	High	High	High	High	High	High	High	High	0	7.87e-11	6.49
FALSE	High	[R].LPSAVGYQPTLASEMGK.[F]	1xTMT6plex [K17]		5.19011e-08	0	1	1	5	Q0PC30	Q0PC30 [265-281]	0	1978.05	0	0.225	1.017	1.295	0.449	0.256	0.194	0.49	0.318	38.6	174.6	222.3	77.1	43.9	33.2	84.1	54.6	171.6		High	High	High	High	High	High	High	High	High	High	0	2.325e-08	5.31
FALSE	High	[K].LPQNYDLVR.[-]	1xTMT6plex [N-Term]		4.02907e-05	0	1	1	2	Q9PNZ0	Q9PNZ0 [161-169]	0	1346.76	0	0.588	0.458	0.662	0.762	2.422	2.149	2.262	2.795	40.4	31.4	45.5	52.4	166.4	147.7	155.5	192.1	68.7		High	High	High	High	High	High	High	High	High	High	0	2.997e-05	2.75
FALSE	High	[R].LPQNTGSLGR.[M]	1xTMT6plex [N-Term]		1.30422e-05	0	1	1	2	Q0P9Z4	Q0P9Z4 [11-20]	0	1271.73	0	2.013	1.136	0.703	1.7	2.572	2.507	1.773	1.708	119.9	67.7	41.9	101.3	153.2	149.3	105.6	101.7	59.6		High	High	High	High	High	High	High	High	High	High	0	6.853e-06	2.55
FALSE	High	[R].LPQNTGSLGR.[M]			0.000110817	0	1	1	2	Q0P9Z4	Q0P9Z4 [11-20]	0	1042.56	0																		NoQuanLabels	High	High	High	High	High	High	High	High	High	High	0	6.302e-05	2.78
FALSE	High	[R].LPNYVFAEVNALK.[M]	1xTMT6plex [K13]; 1xTMT6plex [N-Term]		1.15574e-06	0	1	1	4	Q0PBY7	Q0PBY7 [13-25]	0	1706.97	0	0.269	0.924	2.147	0.416	0.345	0.235	0.948	0.55	35.4	121.7	282.7	54.8	45.5	31	124.8	72.4	131.7		High	High	High	High	High	High	High	High	High	High	0	1.476e-06	4.34
FALSE	High	[K].LPNQLSGGEQQR.[V]	1xTMT6plex [N-Term]		2.25817e-05	0	1	1	1	Q0P8X9	Q0P8X9 [135-146]	0	1555.84	0	0.903	0.855	0.784	0.93	0.613	0.808	2.664	2.365	74.4	70.5	64.6	76.6	50.5	66.6	219.5	194.9	82.4		High	High	High	High	High	High	High	High	High	High	0	1.2e-05	3.81
FALSE	High	[K].LPNQLSGGEQQR.[V]			5.47953e-06	0	1	1	1	Q0P8X9	Q0P8X9 [135-146]	0	1326.68	0																		NoQuanLabels	High	High	High	High	High	High	High	High	High	High	0	2.799e-06	2.84
FALSE	High	[R].LPNPNEVMNTAFTDYVELGNLLLLSR.[C]	1xTMT6plex [N-Term]		2.09628e-14	0	1	1	1	Q0PB73	Q0PB73 [524-549]	0	3162.67	0	1.324	0.579	0.631	1.043	1.01	1.14	2.48	3.657	92.6	40.5	44.2	72.9	70.7	79.7	173.5	255.9	70		High	High	High	High	High	High	High	High	High	High	0	6.338e-15	9.43
FALSE	High	[K].LPLLKPFLQTK.[L]	2xTMT6plex [K5; K11]; 1xTMT6plex [N-Term]		4.20193e-05	0	1	1	2	Q0P9B8	Q0P9B8 [357-367]	0	1985.31	0	1.633	0.61	0.86	1.188	1.008	1.477	3.22	3.878	98.8	36.9	52	71.9	61	89.3	194.9	234.7	60.5		High	High	High	High	High	High	High	High	High	High	0	2.285e-05	4.29
FALSE	High	[R].LPNLEDVREGLVATK.[L]	1xTMT6plex [K15]; 1xTMT6plex [N-Term]		2.13594e-06	0	1	1	5	Q9PI55	Q9PI55 [334-348]	1	2112.24	0	0.36	0.402	0.416	0.555	0.872	0.929	1.056	0.575	52.6	58.6	60.8	81	127.3	135.6	154.2	84	145.9		High	High	High	High	High	High	High	High	High	High	2.114e-05	0.0003294	4.52
FALSE	High	[K].LPNHLGFKDFAQNLLLKK.[E]	3xTMT6plex [K8; K17; K18]; 1xTMT6plex [N-Term]		8.44823e-08	0	1	1	1	Q0PA47	Q0PA47 [182-199]	2	3012.85	0	1.741	1.176	0.945	1.428	1.025	1.263	0.974	1.047	147.9	99.8	80.2	121.3	87	107.2	82.7	88.9	84.9		High	High	High	High	High	High	High	High	High	High	0	3.838e-08	6
FALSE	High	[K].LPNFLGNAEGR.[D]	1xTMT6plex [N-Term]		2.3745e-06	0	1	1	2	Q9PIH0	Q9PIH0 [198-208]	0	1416.78	0	1.321	0.774	0.552	1.039	1.208	1.275	3.241	1.426	100.4	58.8	42	79	91.8	97	246.5	108.4	76		High	High	High	High	High	High	High	High	High	High	0	1.188e-06	2.88
FALSE	High	[K].LPNFLGNAEGR.[D]			2.50924e-05	0	1	1	1	Q9PIH0	Q9PIH0 [198-208]	0	1187.62	0																		NoQuanLabels	High	High	High	High	High	High	High	High	High	High	0	1.342e-05	2.57
FALSE	High	[K].LPNDSEDEKK.[Q]	2xTMT6plex [K9; K10]; 1xTMT6plex [N-Term]		7.76908e-06	0	1	1	1	Q0PBZ7	Q0PBZ7 [360-369]	1	1862.05	0	1.942	1.865	0.748	3.112	1.911	2.069	1.813	2.24	104.7	100.5	40.3	167.7	103	111.5	97.7	120.7	53.9		High	High	High	High	High	High	High	High	High	High	0	4.017e-06	2.88
FALSE	High	[K].LPNATQFLEK.[A]	1xTMT6plex [K10]; 1xTMT6plex [N-Term]		4.2057e-06	0	1	1	1	Q0P863	Q0P863 [513-522]	0	1618.96	0	1.543	0.908	0.661	1.351	1.49	1.348	2.665	1.782	108.9	64.1	46.7	95.4	105.2	95.1	188.1	125.8	70.6		High	High	High	High	High	High	High	High	High	High	0	2.135e-06	3.21
FALSE	High	[R].LPMVGDRLEDELCYYEVK.[K]	1xCarbamidomethyl [C13]; 1xOxidation [M3]; 1xTMT6plex [K18]; 1xTMT6plex [N-Term]		1.88743e-05	0	1	1	1	Q0PBV6	Q0PBV6 [414-431]	1	2703.38	0	1.784	1.256	0.695	1.442	0.974	1.025	1.3	1.492	146.4	103.1	57	118.4	79.9	84.1	106.6	122.4	82.1		High	High	High	High	High	High	High	High	High	High	0	9.984e-06	3.61
FALSE	High	[R].LPMVGDRLEDELCYYEVK.[K]	1xCarbamidomethyl [C13]; 1xTMT6plex [K18]; 1xTMT6plex [N-Term]		1.90962e-07	0	1	1	1	Q0PBV6	Q0PBV6 [414-431]	1	2687.38	0	2.154	1.309	0.71	1.655	1.24	1.327	0.866	1.12	170.4	103.5	56.1	130.9	98	104.9	68.5	88.5	79.1		High	High	High	High	High	High	High	High	High	High	0	8.946e-08	4.74
FALSE	High	[K].LPMLLVLGDDEVAKR.[S]	1xOxidation [M3]; 1xTMT6plex [K14]; 1xTMT6plex [N-Term]		7.87794e-09	0	1	1	1	Q9PIS3	Q9PIS3 [555-569]	1	2143.26	0	1.073	0.722	1.017	0.963	1.693	1.467	1.38	1.402	90.1	60.6	85.4	80.9	142.2	123.2	115.9	117.8	84		High	High	High	High	High	High	High	High	High	High	0	3.373e-09	5.18
FALSE	High	[K].LPMLLVLGDDEVAKR.[S]	1xTMT6plex [N-Term]; 1xTMT6plex [K14]		9.59319e-08	0	1	1	1	Q9PIS3	Q9PIS3 [555-569]	1	1898.1	0	0.267	0.824	1.515	0.308	0.35	0.244	0.607	0.466	43	132.8	244.3	49.7	56.5	39.4	97.9	75.2	161.3		High	High	High	High	High	High	High	High	High	High	0	4.386e-08	5.72
FALSE	High	[K].LPMFNHEDFPNFPNTEGKNQFDLDSSDLSR.[S]	1xTMT6plex [K18]; 1xTMT6plex [N-Term]		3.55981e-09	0	1	1	1	Q0PCC3	Q0PCC3 [107-136]	1	3969.91	0	0.556	0.533	0.551	0.692	1.26	1.162	1.344	0.768	63.6	61	63	79.2	144.2	132.9	153.8	87.9	114.4		High	High	High	High	High	High	High	High	High	High	0	1.494e-09	7.68
FALSE	High	[K].LPLVDEQGR.[L]	1xTMT6plex [N-Term]		4.52229e-05	0	1	1	1	Q0P9J4	Q0P9J4 [181-189]	0	1255.72	0	2.329	1.239	1.375	1.71	1.505	1.853	6.022	4.675	96.6	51.4	57	70.9	62.4	76.8	249.7	193.8	41.5		High	High	High	High	High	High	High	High	High	High	0	2.466e-05	2.44
FALSE	High	[R].LPNLEDVREGLVATK.[L]	1xTMT6plex [K15]		0.000106332	0	1	1	2	Q9PI55	Q9PI55 [334-348]	1	1883.08	0	0.541	0.326	0.982	0.219	0.259	0.271	0.572	0.685	100.2	60.3	182.1	40.6	48	50.3	106.1	127.1	185.4		High	High	High	High	High	High	High	High	High	High	0	6.009e-05	3.88
FALSE	High	[K].LQGLKRDELLQLLSQK.[Y]	2xTMT6plex [K5; K16]; 1xTMT6plex [N-Term]		5.70919e-08	0	1	1	1	Q9PIW6	Q9PIW6 [198-213]	2	2569.6	0	2.913	0.781	0.626	1.308	1.285	2.369	1.628	1.424	196.6	52.7	42.3	88.3	86.7	159.9	109.9	96.1	67.5		High	High	High	High	High	High	High	High	High	High	0	2.565e-08	4.97
FALSE	High	[R].LQGQSTSNLCSLTQHAALPALNGECDKDLEK.[M]	2xCarbamidomethyl [C10; C25]; 2xTMT6plex [K27; K31]		1.94643e-09	0	1	1	2	Q0PAC8	Q0PAC8 [262-292]	1	3856.96	0	0.249	0.742	0.775	0.525	0.404	0.26	0.459	0.271	47.9	142.6	148.8	100.7	77.7	50	88.2	52	192.1		High	High	High	High	High	High	High	High	High	High	0	8.058e-10	7.93
FALSE	High	[R].LQGQSTSNLCSLTQHAALPALNGECDKDLEK.[M]	2xCarbamidomethyl [C10; C25]; 2xTMT6plex [K27; K31]; 1xTMT6plex [N-Term]		2.21968e-15	0	1	1	6	Q0PAC8	Q0PAC8 [262-292]	1	4086.12	0	0.659	0.742	0.503	0.915	0.926	0.561	0.515	0.422	95	107	72.6	131.9	133.5	80.9	74.2	60.8	144.2		High	High	High	High	High	High	High	High	High	High	0	6.969e-15	12.76
FALSE	High	[K].LQTPAYLLEEDKLR.[K]	1xTMT6plex [K12]; 1xTMT6plex [N-Term]		2.39044e-10	0	1	1	2	Q0P8A4	Q0P8A4 [6-19]	1	2147.25	0	1.513	0.679	0.749	1.115	1.903	2.194	1.369	2.069	108.1	48.5	53.5	79.7	136.1	156.8	97.8	147.9	71.5		High	High	High	High	High	High	High	High	High	High	0	9.334e-11	6.58
FALSE	High	[K].LQTPAYLLEEDKLR.[K]	1xTMT6plex [K12]		2.90357e-06	0	1	1	3	Q0P8A4	Q0P8A4 [6-19]	1	1918.08	0	0.791	0.772	0.907	0.685	0.805	0.617	0.934	0.723	98.4	96.1	112.8	85.2	100.1	76.8	116.2	89.9	124.4		High	High	High	High	High	High	High	High	High	High	0	3.03e-06	5.37
FALSE	High	[K].LQTNGEFGGLGLTVGMK.[D]	1xTMT6plex [K17]; 1xTMT6plex [N-Term]		1.36073e-12	0	1	1	2	Q0PB04	Q0PB04 [102-118]	0	2180.21	0	0.948	0.546	0.804	0.88	1.659	2.216	1.957	2.762	66.8	38.4	56.7	62	116.9	156.1	137.9	194.7	70.5		High	High	High	High	High	High	High	High	High	High	0	4.602e-13	6.7
FALSE	High	[K].LQTNGEFGGLGLTVGMK.[D]	1xTMT6plex [K17]		1.69208e-06	0	1	1	2	Q0PB04	Q0PB04 [102-118]	0	1951.05	0	0.365	0.621	1.678	0.576	0.662	0.395	0.816	0.532	49.4	84.1	227.3	78	89.7	53.6	110.5	72	135.4		High	High	High	High	High	High	High	High	High	High	0	8.363e-07	4.18
FALSE	High	[R].LQTLSMSPNQLKEK.[V]	2xTMT6plex [K12; K14]; 1xTMT6plex [N-Term]		3.41215e-09	0	1	1	2	Q9PMU0	Q9PMU0 [492-505]	1	2304.36	0	3.788	1.053	0.821	1.767	1.672	2.833	1.652	1.033	218.3	60.7	47.3	101.8	96.3	163.2	95.2	59.5	57.6		High	High	High	High	High	High	High	High	High	High	0	8.192e-08	6.54
FALSE	High	[R].LQTLSMSPNQLKEK.[V]	2xTMT6plex [K12; K14]		4.67523e-06	0	1	1	1	Q9PMU0	Q9PMU0 [492-505]	1	2075.19	0	0.359	1.153	0.778	0.832	0.604	0.401	0.457	0.337	54.5	175.3	118.2	126.5	91.8	61	69.5	51.2	152		High	High	High	High	High	High	High	High	High	High	0	2.384e-06	4.81
FALSE	High	[R].LQTLSMSPNQLK.[E]	1xTMT6plex [K12]		1.82861e-05	0	1	1	4	Q9PMU0	Q9PMU0 [492-503]	0	1588.89	0	0.692	1.169	1.421	1.055	0.793	0.628	2.337	1.361	59.6	100.6	122.3	90.9	68.3	54	201.1	117.1	86.1		High	High	High	High	High	High	High	High	High	High	0	9.648e-06	3.3
FALSE	High	[K].LQTAVQSLTTSSNSQAQSLEETAAALEELTSSMQNVSVK.[T]	1xOxidation [M33]; 1xTMT6plex [K39]; 1xTMT6plex [N-Term]		1.2085e-09	0	3	3	1	Q0P864; Q0PBZ3; Q0PBP3	Q0P864 [485-523]; Q0PBZ3 [482-520]; Q0PBP3 [488-526]	0	4556.33	0	0.799	0.853	1.077	0.845	0.763	0.704	2.223	1.316	75.1	80.2	101.1	79.4	71.7	66.1	208.9	123.6	93.9	NotUnique	High	High	High	High	High	High	High	High	High	High	0	4.909e-10	6.93
FALSE	High	[K].LQTAVQSLTTSSNSQAQSLEETAAALEELTSSMQNVSVK.[T]	1xTMT6plex [K39]; 1xTMT6plex [N-Term]		6.36083e-16	0	3	3	7	Q0P864; Q0PBZ3; Q0PBP3	Q0P864 [485-523]; Q0PBZ3 [482-520]; Q0PBP3 [488-526]	0	4540.33	0	4.601	1.253	1.346	2.118	1.776	2.658	2.493	4.949	186.6	50.8	54.6	85.9	72	107.8	101.1	200.7	40.5	NotUnique	High	High	High	High	High	High	High	High	High	High	0	4.275e-16	10.24
FALSE	High	[K].LQTAVQSLTTSSNSQAQSLEETAAALEELTSSMQNVSVK.[T]	1xOxidation [M33]; 1xTMT6plex [K39]		8.98365e-10	0	3	3	4	Q0P864; Q0PBZ3; Q0PBP3	Q0P864 [485-523]; Q0PBZ3 [482-520]; Q0PBP3 [488-526]	0	4327.17	0	0.53	1.286	1.523	0.988	0.695	0.479	0.911	0.492	60.4	146.4	173.5	112.5	79.1	54.5	103.8	56	113.9	NotUnique	High	High	High	High	High	High	High	High	High	High	0	6.279e-09	6.87
FALSE	High	[K].LQTAVQSLTTSSNSQAQSLEETAAALEELTSSMQNVSVK.[T]	1xTMT6plex [K39]		1.82658e-09	0	3	3	6	Q0P864; Q0PBZ3; Q0PBP3	Q0P864 [485-523]; Q0PBZ3 [482-520]; Q0PBP3 [488-526]	0	4311.17	0	0.412	1.158	2.007	0.846	0.603	0.338	0.721	0.484	49	137.6	238.6	100.6	71.7	40.2	85.8	57.5	118.9	NotUnique	High	High	High	High	High	High	High	High	High	High	0	3.942e-09	6.1
FALSE	High	[K].LQTPAYLLEEDKLRK.[N]	2xTMT6plex [K12; K15]; 1xTMT6plex [N-Term]		2.50977e-09	0	1	1	1	Q0P8A4	Q0P8A4 [6-20]	2	2504.51	0	1.368	0.634	0.605	1.053	1.697	1.981	1.671	1.304	108.9	50.4	48.1	83.8	135	157.6	132.9	103.7	79.6		High	High	High	High	High	High	High	High	High	High	0	1.038e-09	7
FALSE	High	[R].LQSVMFDHDTMQVLYDEKR.[G]	1xTMT6plex [K18]		1.19071e-08	0	1	1	1	Q0PBE1	Q0PBE1 [199-217]	1	2584.27	0	0.73	1.257	0.891	0.73	0.62	0.721	1.429	0.874	79.7	137.1	97.2	79.6	67.7	78.6	155.9	95.3	109.1		High	High	High	High	High	High	High	High	High	High	0	5.125e-09	7.05
FALSE	High	[R].LQSVAHVFK.[G]	1xTMT6plex [K9]; 1xTMT6plex [N-Term]		4.67523e-06	0	1	1	4	Q0P851	Q0P851 [126-134]	0	1486.91	0	1.543	1.207	0.605	1.406	0.74	0.795	1.234	1.347	140.6	110	55.1	128.1	67.5	72.5	112.4	122.7	91.1		High	High	High	High	High	High	High	High	High	High	0	2.384e-05	3.38
FALSE	High	[K].LQSTLKDNLLLADLNGVDLSSLAQGLDFMDVYQGK.[A]	2xTMT6plex [K6; K35]; 1xTMT6plex [N-Term]		1.42837e-06	0	1	1	1	Q0P937	Q0P937 [656-690]	1	4482.44	0	0.962	0.781	1.044	0.822	0.958	0.76	3.502	2.124	72.4	58.8	78.6	61.9	72.1	57.2	263.7	159.9	75.3		High	High	High	High	High	High	High	High	High	High	0	7.034e-07	5.31
FALSE	High	[K].LQSKNEETPCLR.[C]	1xCarbamidomethyl [C10]; 1xTMT6plex [K4]; 1xTMT6plex [N-Term]		4.67523e-06	0	1	1	1	P41257	P41257 [896-907]	1	1933.06	0	1.138	0.729	0.666	1.253	3.131	3.724	1.047	0.817	75.8	48.6	44.4	83.5	208.7	248.1	69.8	54.5	66.6		High	High	High	High	High	High	High	High	High	High	0	2.37e-06	4.19
FALSE	High	[K].LQSKNEETPCLR.[C]	1xCarbamidomethyl [C10]; 1xTMT6plex [K4]		1.52816e-05	0	1	1	3	P41257	P41257 [896-907]	1	1703.89	0	0.187	0.555	1.085	0.439	0.762	0.292	0.494	0.26	33.2	98.4	192.4	77.9	135.2	51.8	87.7	46	177.4		High	High	High	High	High	High	High	High	High	High	0	3.554e-05	4.17
FALSE	High	[R].LQSFELTQNALNLVR.[N]			2.97943e-07	0	1	1	2	Q0P9R0	Q0P9R0 [180-194]	0	1745.95	0																		NoQuanLabels	High	High	High	High	High	High	High	High	High	High	0	4.452e-07	4.52
FALSE	High	[R].LQSDLLSALK.[L]	1xTMT6plex [K10]; 1xTMT6plex [N-Term]		3.86423e-06	0	1	1	2	Q9PPM1	Q9PPM1 [270-279]	0	1545.96	0	2.917	1.231	0.517	1.953	1.415	1.876	1.844	2.021	177.7	75	31.5	119	86.2	114.3	112.3	123.1	60.9		High	High	High	High	High	High	High	High	High	High	0	1.954e-06	3.91
FALSE	High	[R].LQSDLLSALK.[L]	1xTMT6plex [K10]		0.000103084	0	1	1	4	Q9PPM1	Q9PPM1 [270-279]	0	1316.8	0	0.372	1.115	0.814	0.751	0.519	0.404	1.095	0.713	49.3	148	108	99.6	68.9	53.6	145.3	94.7	132.7		High	High	High	High	High	High	High	High	High	High	0.00033	0.003957	2.87
FALSE	High	[R].LQPARLEELHEK.[V]	1xTMT6plex [K12]; 1xTMT6plex [N-Term]		2.3063e-05	0	1	1	2	Q9PN86	Q9PN86 [276-287]	1	1921.13	0	2.668	1.114	0.608	1.677	1.13	1.306	0.915	0.634	217.3	90.7	49.5	136.5	92	106.4	74.5	51.6	81.4		High	High	High	High	High	High	High	High	High	High	0	1.227e-05	4.01
FALSE	High	[K].LQNYEADNSTNAK.[E]	1xTMT6plex [K13]; 1xTMT6plex [N-Term]		3.41215e-09	0	1	1	2	Q0PC45	Q0PC45 [122-134]	0	1926	0	6.2	2.129	0.802	3.425	2.194	3.017	2.641	3.391	225	77.3	29.1	124.3	79.6	109.5	95.9	123.1	36.3		High	High	High	High	High	High	High	High	High	High	0	1.42e-09	5.32
FALSE	High	[K].LQNYEADNSTNAK.[E]	1xTMT6plex [K13]		2.72487e-06	0	1	1	2	Q0PC45	Q0PC45 [122-134]	0	1696.83	0	0.401	2.555	1.46	1.492	0.612	0.286	0.487	0.308	41.9	267.3	152.8	156.1	64	30	50.9	32.2	104.6		High	High	High	High	High	High	High	High	High	High	0	1.359e-06	3.82
FALSE	High	[K].LQNVLEDLTK.[E]	1xTMT6plex [K10]; 1xTMT6plex [N-Term]		3.55047e-06	0	1	1	2	Q0PBX5	Q0PBX5 [36-45]	0	1630.98	0	2.821	0.993	0.863	1.777	1.695	2.577	3.403	7.889	110.3	38.8	33.7	69.5	66.3	100.8	133.1	308.5	39.1		High	High	High	High	High	High	High	High	High	High	0	1.786e-06	3.93
FALSE	High	[R].LQSVMFDHDTMQVLYDEK.[R]	1xTMT6plex [K18]; 1xTMT6plex [N-Term]		1.67108e-08	0	1	1	2	Q0PBE1	Q0PBE1 [199-216]	0	2657.34	0	1.19	1.641	0.709	1.729	0.833	0.619	1.132	1.136	107.2	147.9	63.9	155.8	75	55.8	102	102.3	90.1		High	High	High	High	High	High	High	High	High	High	0	7.332e-09	6.12
FALSE	High	[K].LQNSYEDASTYLDNTRLEYELK.[T]	1xTMT6plex [K22]		4.42771e-08	0	1	1	2	Q0PA11	Q0PA11 [36-57]	1	2894.43	0	0.469	1.472	1.035	0.93	0.658	0.428	1.275	0.656	53.2	167.2	117.6	105.6	74.8	48.7	144.8	74.5	113.6		High	High	High	High	High	High	High	High	High	High	0	1.985e-08	6.41
FALSE	High	[K].LQTYTPDSLTLNSDKEDFLLK.[G]	2xTMT6plex [K15; K21]; 1xTMT6plex [N-Term]		1.23178e-11	0	1	1	2	Q0P8U0	Q0P8U0 [46-66]	1	3128.73	0	1.801	0.818	0.859	1.366	2.181	2.843	2.331	3.363	97.9	44.4	46.7	74.2	118.5	154.5	126.7	182.7	54.3		High	High	High	High	High	High	High	High	High	High	0	4.436e-12	8.22
FALSE	High	[R].LQVEHPLTEELTGLDLLVR.[Q]			9.37242e-10	0	1	1	1	Q0P9L5	Q0P9L5 [295-313]	0	2175.2	0																		NoQuanLabels	High	High	High	High	High	High	High	High	High	High	0	3.779e-10	5.62
FALSE	High	[R].LRANAVFEPNLEVKK.[M]	2xTMT6plex [K14; K15]; 1xTMT6plex [N-Term]		1.19071e-08	0	1	1	1	Q0PB74	Q0PB74 [77-91]	2	2415.47	0	2.307	0.791	0.388	1.063	0.969	1.623	0.617	0.415	226.3	77.6	38.1	104.3	95.1	159.2	60.5	40.7	98.1		High	High	High	High	High	High	High	High	High	High	0	5.134e-09	6.53
FALSE	High	[K].LRAEFNDAQGVKVDLGGYYK.[F]	2xTMT6plex [K12; K20]		7.51914e-08	0	1	1	1	Q0PAY5	Q0PAY5 [689-708]	2	2701.47	0	0.163	0.629	0.71	0.404	0.374	0.197	0.497	0.248	34.8	134	151.3	86	79.7	42.1	106	52.9	213.2		High	High	High	High	High	High	High	High	High	High	0	3.413e-08	5.7
FALSE	High	[K].LRAEFNDAQGVK.[V]	1xTMT6plex [K12]; 1xTMT6plex [N-Term]		3.25676e-08	0	1	1	4	Q0PAY5	Q0PAY5 [689-700]	1	1806.03	0	1.231	1.196	1.22	1.119	1.231	1.489	1.157	1.284	101.4	98.5	100.5	92.2	101.4	122.6	95.3	105.8	82.4		High	High	High	High	High	High	High	High	High	High	0	1.441e-08	4.87
FALSE	High	[K].LRAEFNDAQGVK.[V]	1xTMT6plex [K12]		6.02702e-06	0	1	1	3	Q0PAY5	Q0PAY5 [689-700]	1	1576.86	0	0.174	0.993	1.778	0.516	0.465	0.184	0.325	0.235	27.6	157.6	282.3	82	73.8	29.2	51.5	37.3	158.7		High	High	High	High	High	High	High	High	High	High	1.157e-05	9.404e-05	3.84
FALSE	High	[R].LRADVGFAFDGDADRLVVVDEK.[G]	1xTMT6plex [K22]; 1xTMT6plex [N-Term]		3.44848e-09	0	1	1	1	Q9PIE2	Q9PIE2 [233-254]	2	2865.55	0	3.077	1.032	0.797	1.541	1.359	1.797	1.516	1.352	205.6	68.9	53.2	102.9	90.8	120.1	101.3	90.3	66.8		High	High	High	High	High	High	High	High	High	High	0	1.444e-09	8.07
FALSE	High	[R].LRADVGFAFDGDADR.[L]	1xTMT6plex [N-Term]		8.39482e-09	0	1	1	1	Q9PIE2	Q9PIE2 [233-247]	1	1853.93	0	3.233	1.138	0.9	1.903	1.647	2.056	3.362	3.715	153.5	54	42.7	90.4	78.2	97.6	159.6	176.4	47.5		High	High	High	High	High	High	High	High	High	High	0	3.594e-09	6.46
FALSE	High	[R].LRADVGFAFDGDADR.[L]			4.72498e-06	0	1	1	1	Q9PIE2	Q9PIE2 [233-247]	1	1624.77	0																		NoQuanLabels	High	High	High	High	High	High	High	High	High	High	0	2.404e-06	3.51
FALSE	High	[R].LQYSAGFGHYTQNHK.[G]	1xTMT6plex [K15]; 1xTMT6plex [N-Term]		1.27154e-11	0	1	1	7	Q0PB83	Q0PB83 [7-21]	0	2209.16	0	0.144	0.422	0.678	0.364	0.349	0.153	0.316	0.46	33.3	97.8	157	84.3	80.9	35.5	73.1	106.5	231.6		High	High	High	High	High	High	High	High	High	High	0	4.567e-12	8.42
FALSE	High	[R].LQYSAGFGHYTQNHK.[G]	1xTMT6plex [K15]		1.55464e-06	0	1	1	4	Q0PB83	Q0PB83 [7-21]	0	1979.99	0	0.052	0.411	1.211	0.201	0.159	0.068	0.117	0.065	14.3	112.6	331.9	55.2	43.5	18.7	32	17.8	274.1		High	High	High	High	High	High	High	High	High	High	0	7.68e-07	5.43
FALSE	High	[R].LQYMKEYSEGKR.[N]	2xTMT6plex [K5; K11]; 1xTMT6plex [N-Term]		1.49017e-06	0	1	1	3	Q0P9A3	Q0P9A3 [57-68]	2	2219.25	0	0.235	0.2	0.19	0.459	1.251	1.542	1.051	0.433	33.2	28.4	26.9	64.9	177	218.1	148.7	61.3	141.5		High	High	High	High	High	High	High	High	High	High	0	7.333e-07	4.5
FALSE	High	[R].LQYMKEYSEGKR.[N]	2xTMT6plex [K5; K11]		8.46496e-05	0	1	1	5	Q0P9A3	Q0P9A3 [57-68]	2	1990.08	0	0.047	0.206	0.351	0.176	0.272	0.102	0.181	0.059	17.7	77.4	132	66.3	102	38.5	68	22.3	375.7		High	High	High	High	High	High	High	High	High	High	0	4.735e-05	4.46
FALSE	High	[R].LQVEHCVSEMVSGLDLLEQMLK.[V]	1xCarbamidomethyl [C6]; 1xTMT6plex [K22]; 1xTMT6plex [N-Term]		2.97943e-07	0	1	1	2	Q0P8W7	Q0P8W7 [294-315]	0	3016.59	0	0.662	0.674	0.645	0.721	0.902	0.648	0.773	0.684	88.8	90.4	86.5	96.7	121.1	86.9	103.7	91.8	134.2		High	High	High	High	High	High	High	High	High	High	0	1.4e-07	6.05
FALSE	High	[R].LQYMKEYSEGK.[R]	2xTMT6plex [K5; K11]; 1xTMT6plex [N-Term]		4.71609e-05	0	1	1	1	Q0P9A3	Q0P9A3 [57-67]	1	2063.15	0	0.204	0.207	0.194	0.488	1.285	1.322	1.235	0.714	27.6	28	26.3	66.1	173.9	179	167.2	96.7	135.4		High	High	High	High	High	High	High	High	High	High	0	2.578e-05	3.7
FALSE	High	[R].LQYDNAQASEQSYKR.[L]	1xTMT6plex [K14]		2.41068e-07	0	1	1	1	Q0PBE5	Q0PBE5 [400-414]	1	2030.01	0	0.448	3.172	1.459	1.487	0.384	0.245	0.915	0.407	42.3	300	138	140.6	36.3	23.2	86.5	38.5	94.6		High	High	High	High	High	High	High	High	High	High	0	1.128e-07	5.7
FALSE	High	[R].LQYDNAQASEQSYK.[R]	1xTMT6plex [K14]; 1xTMT6plex [N-Term]		3.40327e-06	0	1	1	1	Q0PBE5	Q0PBE5 [400-413]	0	2103.08	0	1.58	1.224	0.727	1.493	0.884	0.748	2.349	1.656	121.9	94.4	56.1	115.2	68.2	57.7	181.3	127.8	77.2		High	High	High	High	High	High	High	High	High	High	0	1.708e-06	4.86
FALSE	High	[K].LQVSPLDCTGCELCVHECPTKEK.[S]	4xCarbamidomethyl [C8; C11; C14; C18]; 2xTMT6plex [K21; K23]; 1xTMT6plex [N-Term]		1.45618e-13	0	1	1	5	Q0P8E1	Q0P8E1 [743-765]	1	3447.73	0	1.817	1.427	0.533	1.888	1.376	1.03	0.398	0.194	169.3	132.9	49.6	175.8	128.1	96	37.1	18.1	93.1		High	High	High	High	High	High	High	High	High	High	0	4.633e-14	10.52
FALSE	High	[K].LQVSPLDCTGCELCVHECPTKEK.[S]	4xCarbamidomethyl [C8; C11; C14; C18]; 2xTMT6plex [K21; K23]		2.74331e-10	0	1	1	4	Q0P8E1	Q0P8E1 [743-765]	1	3218.57	0	0.144	1.498	0.882	0.709	0.316	0.103	0.249	0.11	25.8	269	158.4	127.3	56.8	18.6	44.8	19.8	179.5		High	High	High	High	High	High	High	High	High	High	0	9.2e-10	8.35
FALSE	High	[K].LQVSPLDCTGCELCVHECPTKEK.[S]	4xCarbamidomethyl [C8; C11; C14; C18]; 1xTMT6plex [K23]		1.72503e-08	0	1	1	1	Q0P8E1	Q0P8E1 [743-765]	1	2989.41	0	0.994	0.796	1.691	0.843	0.976	0.951	2.944	1.859	74.2	59.4	126.3	63	72.9	71	219.8	138.8	74.7		High	High	High	High	High	High	High	High	High	High	0	7.538e-09	5.44
FALSE	High	[K].LQVSPLDCTGCELCVHECPTK.[E]	4xCarbamidomethyl [C8; C11; C14; C18]; 1xTMT6plex [K21]; 1xTMT6plex [N-Term]		3.16841e-14	0	1	1	6	Q0P8E1	Q0P8E1 [743-763]	0	2961.43	0	2.052	1.4	0.867	1.823	1.337	1.11	1.35	0.596	160.1	109.2	67.6	142.2	104.3	86.6	105.3	46.5	78		High	High	High	High	High	High	High	High	High	High	0	9.703e-15	9.61
FALSE	High	[K].LQVSPLDCTGCELCVHECPTK.[E]	4xCarbamidomethyl [C8; C11; C14; C18]; 1xTMT6plex [K21]		1.67819e-09	0	1	1	2	Q0P8E1	Q0P8E1 [743-763]	0	2732.27	0	0.212	1.584	1.701	0.829	0.408	0.19	0.396	0.226	29.1	217.8	233.9	113.9	56.1	26.1	54.4	31.1	137.5		High	High	High	High	High	High	High	High	High	High	0	6.856e-10	6.51
FALSE	High	[K].LQVLNTKEQVK.[L]	2xTMT6plex [K7; K11]; 1xTMT6plex [N-Term]		6.15592e-06	0	1	1	1	Q0P8S2	Q0P8S2 [479-489]	1	1987.25	0	2.242	1.08	0.448	1.999	1.973	2.562	1.426	1.814	138.7	66.8	27.7	123.7	122.1	158.6	88.2	112.3	61.9		High	High	High	High	High	High	High	High	High	High	0	3.159e-06	3.59
FALSE	High	[K].LQVGSEVKELGAQ.[-]	1xTMT6plex [K8]; 1xTMT6plex [N-Term]		2.23842e-07	0	1	1	5	Q0PBE3	Q0PBE3 [355-367]	1	1816.06	0	4.035	2.224	0.708	3.058	1.436	1.587	1.732	1.127	214.8	118.4	37.7	162.8	76.4	84.5	92.2	60	53.2		High	High	High	High	High	High	High	High	High	High	0	2.594e-05	4.85
FALSE	High	[K].LQVGSEVKELGAQ.[-]	1xTMT6plex [K8]		1.04463e-05	0	1	1	2	Q0PBE3	Q0PBE3 [355-367]	1	1586.9	0	0.69	3.206	0.952	1.663	0.509	0.399	0.592	0.416	65.9	306.1	90.9	158.8	48.6	38.1	56.5	39.8	95.5		High	High	High	High	High	High	High	High	High	High	0	5.432e-06	3.91
FALSE	High	[R].LQVEHPLTEELTGLDLLVR.[Q]	1xTMT6plex [N-Term]		1.25546e-08	0	1	1	2	Q0P9L5	Q0P9L5 [295-313]	0	2404.36	0	1.315	0.599	0.834	1.061	1.47	1.897	1.764	1.448	103.9	47.3	65.9	83.8	116.2	149.9	139.4	114.4	79		High	High	High	High	High	High	High	High	High	High	0	5.43e-09	5.5
FALSE	High	[R].LQYDNAQASEQSYKR.[L]	1xTMT6plex [K14]; 1xTMT6plex [N-Term]		2.06977e-11	0	1	1	3	Q0PBE5	Q0PBE5 [400-414]	1	2259.18	0	7.775	2.96	1.319	4.154	1.333	1.927	1.381	1.811	295.8	112.6	50.2	158	50.7	73.3	52.5	68.9	38		High	High	High	High	High	High	High	High	High	High	0	7.511e-12	7.32
FALSE	High	[K].LRAPFNVSNLALK.[A]	1xTMT6plex [K13]; 1xTMT6plex [N-Term]		4.068e-08	0	1	1	2	Q9PII2	Q9PII2 [251-263]	1	1901.17	0	1.6	0.574	0.761	0.901	1.369	2.544	2.119	2.844	105.1	37.7	49.9	59.1	89.9	167	139.1	186.7	65.6		High	High	High	High	High	High	High	High	High	High	0	1.824e-08	7.44
FALSE	High	[R].LQNSYDNDKDRYK.[L]	2xTMT6plex [K9; K13]; 1xTMT6plex [N-Term]		2.25817e-05	0	1	1	1	Q0PBC0	Q0PBC0 [367-379]	2	2346.27	0	4.921	1.495	0.98	2.354	1.537	2.317	1.269	1.144	260.2	79.1	51.8	124.5	81.3	122.6	67.1	60.5	52.9		High	High	High	High	High	High	High	High	High	High	0	1.207e-05	3.63
FALSE	High	[R].LQNSYDNDKDR.[Y]	1xTMT6plex [K9]; 1xTMT6plex [N-Term]		7.647e-07	0	1	1	2	Q0PBC0	Q0PBC0 [367-377]	1	1825.94	0	2.516	0.951	0.57	1.538	0.975	1.342	7.152	4.007	112.9	42.7	25.6	69	43.8	60.3	321	179.8	44.9		High	High	High	High	High	High	High	High	High	High	0	3.718e-07	3.95
FALSE	High	[K].LQMDGTLNYGLYSHVK.[V]	1xTMT6plex [K16]		1.1196e-06	0	1	1	1	Q0PAY7	Q0PAY7 [242-257]	0	2068.07	0	0.469	1.32	1.336	0.715	0.535	0.516	1.662	0.733	50.9	143.4	145.1	77.6	58.1	56.1	180.6	79.6	108.6		High	High	High	High	High	High	High	High	High	High	0	5.456e-07	4.15
FALSE	High	[K].LQLVGDDLFVTNEDLLR.[E]	1xTMT6plex [N-Term]		2.34033e-10	0	1	1	2	P42448	P42448 [302-318]	0	2189.2	0	2.163	0.756	0.664	1.415	1.971	2.377	1.936	3.044	127	44.4	39	83.1	115.8	139.6	113.7	178.7	58.7		High	High	High	High	High	High	High	High	High	High	0	9.082e-11	5.96
FALSE	High	[K].LQLSLEQDQNAVDESVQTAR.[E]	1xTMT6plex [N-Term]		4.17289e-14	0	1	1	9	Q0P8B2	Q0P8B2 [404-423]	0	2473.27	0	1.217	1.81	1.268	1.569	0.951	0.686	0.995	0.696	107.5	159.9	111.9	138.6	83.9	60.5	87.9	61.5	88.3		High	High	High	High	High	High	High	High	High	High	0	5.924e-11	8.03
FALSE	High	[K].LQLSLEQDQNAVDESVQTAR.[E]			2.49388e-10	0	1	1	5	Q0P8B2	Q0P8B2 [404-423]	0	2244.11	0																		NoQuanLabels	High	High	High	High	High	High	High	High	High	High	0	5.242e-08	5.49
FALSE	High	[R].LQLSDNVLAYELK.[N]	1xTMT6plex [K13]		1.84801e-05	0	1	1	1	Q9PMU0	Q9PMU0 [630-642]	0	1734.98	0	0.281	1.35	1.347	0.723	0.481	0.281	0.918	0.604	36.2	174	173.6	93.1	61.9	36.1	118.3	77.9	128.8		High	High	High	High	High	High	High	High	High	High	0	9.769e-06	4.06
FALSE	High	[K].LQLQSYVNDELR.[Q]	1xTMT6plex [N-Term]		8.27116e-08	0	1	1	3	Q0PCA4	Q0PCA4 [207-218]	0	1706.93	0	2.719	0.853	0.615	1.488	1.082	1.553	3.109	3.778	151.1	47.4	34.2	82.7	60.1	86.3	172.8	209.9	55.6		High	High	High	High	High	High	High	High	High	High	0	3.78e-08	4.83
FALSE	High	[K].LQLQSYVNDELR.[Q]			2.33075e-05	0	1	1	1	Q0PCA4	Q0PCA4 [207-218]	0	1477.76	0																		NoQuanLabels	High	High	High	High	High	High	High	High	High	High	0	1.25e-05	3.06
FALSE	High	[R].LQLQEQLTEQLAQALMENVDAK.[G]	1xTMT6plex [K22]; 1xTMT6plex [N-Term]		1.17071e-09	0	1	1	1	P51594	P51594 [113-134]	0	2971.62	0	1.174	0.758	0.801	1.075	1.478	1.589	1.199	1.586	99.1	64	67.6	90.8	124.8	134.2	101.2	133.9	84.4		High	High	High	High	High	High	High	High	High	High	0	4.772e-10	6.97
FALSE	High	[R].LQLPKDVNGVLVDSVKEK.[S]	TMT6plex [K]; 1xTMT6plex [N-Term]		6.2532e-07	0	1	1	1	Q0P928	Q0P928 [398-415]	2	2668.62	0	0.126	0.357	0.477	0.218	0.283	0.129	0.237	0.141	38.2	108.2	144.7	66.2	85.8	39.1	71.8	42.8	303.2		High	High	High	High	High	High	High	High	High	High	0	3.018e-07	5.99
FALSE	High	[K].LQLLGLTGTNGK.[T]	1xTMT6plex [K12]; 1xTMT6plex [N-Term]		3.43387e-08	0	1	1	3	O69290	O69290 [59-70]	0	1673.04	0	2.53	1.178	0.864	1.612	1.398	1.715	2.107	2.165	156.3	72.8	53.4	99.6	86.3	106	130.2	133.7	61.8		High	High	High	High	High	High	High	High	High	High	0	1.046e-05	4.54
FALSE	High	[K].LQLDFGNYK.[N]	1xTMT6plex [K9]; 1xTMT6plex [N-Term]		9.10323e-05	0	1	1	3	Q0P8P4	Q0P8P4 [590-598]	0	1555.89	0	3.111	2.031	0.598	2.461	1.401	1.366	0.856	1.287	198.4	129.6	38.1	157	89.3	87.1	54.6	82.1	63.8		High	High	High	High	High	High	High	High	High	High	0	5.086e-05	3.43
FALSE	High	[K].LQMDGTLNYGLYSHVK.[V]	1xTMT6plex [K16]; 1xTMT6plex [N-Term]		1.26616e-10	0	1	1	1	Q0PAY7	Q0PAY7 [242-257]	0	2297.24	0	1.455	0.838	0.538	1.2	0.748	0.768	0.757	0.861	160.4	92.3	59.3	132.3	82.5	84.6	83.4	94.9	110.2		High	High	High	High	High	High	High	High	High	High	0	4.819e-11	6.76
FALSE	High	[K].LQLCPLLREEDGLAK.[S]	1xCarbamidomethyl [C4]; 1xTMT6plex [K15]; 1xTMT6plex [N-Term]		2.26225e-07	0	1	1	5	Q9PIK2	Q9PIK2 [169-183]	1	2213.27	0	1.235	0.654	0.6	1.083	1.962	2.236	1.239	2.117	91.6	48.6	44.5	80.4	145.6	166	91.9	157.1	74.2		High	High	High	High	High	High	High	High	High	High	0	1.056e-07	4.68
FALSE	High	[K].LQKPYVLNVEKLTAVK.[E]	3xTMT6plex [K3; K11; K16]; 1xTMT6plex [N-Term]		3.04981e-10	0	1	1	1	Q0P7U2	Q0P7U2 [67-82]	1	2759.76	0	1.926	0.675	0.364	1.421	0.952	1.33	0.334	0.233	210.5	73.8	39.8	155.4	104.1	145.4	36.5	25.4	109.3		High	High	High	High	High	High	High	High	High	High	0	1.19e-10	6.94
FALSE	High	[K].LQKPYVLNVEKLTAVK.[E]	TMT6plex [K]; 1xTMT6plex [N-Term]		3.88261e-07	0	1	1	4	Q0P7U2	Q0P7U2 [67-82]	1	2530.59	0	0.124	0.707	0.164	0.504	0.203	0.145	0.158	0.085	36.1	206.1	47.7	146.8	59	42.3	46	24.6	291.3		High	High	High	High	High	High	High	High	High	High	0	1.848e-07	6.79
FALSE	High	[K].LQKPYVLNVEK.[L]	2xTMT6plex [K3; K11]; 1xTMT6plex [N-Term]		2.11344e-06	0	1	1	12	Q0P7U2	Q0P7U2 [67-77]	0	2018.26	0	3.687	1.572	0.896	2.396	1.665	1.868	0.777	0.85	225.6	96.2	54.8	146.6	101.9	114.3	47.6	52	61.2		High	High	High	High	High	High	High	High	High	High	0	1.153e-06	5.69
FALSE	High	[K].LQKPYVLNVEK.[L]	TMT6plex [K]; 1xTMT6plex [N-Term]		5.40442e-05	0	1	1	10	Q0P7U2	Q0P7U2 [67-77]	0	1789.1	0	0.107	1.58	1.052	0.774	0.298	0.086	0.177	0.197	18.2	269.8	179.6	132.1	50.9	14.8	30.2	33.6	170.7		High	High	High	High	High	High	High	High	High	High	2.114e-05	0.0001857	3.89
FALSE	High	[K].LQKPLLLEK.[K]	2xTMT6plex [K3; K9]; 1xTMT6plex [N-Term]		5.0752e-05	0	1	1	2	Q0PAI7	Q0PAI7 [165-173]	0	1769.19	0	4.444	1.984	0.97	2.813	1.775	2.097	1.206	1.542	224.3	100.1	49	142	89.6	105.8	60.9	77.8	50.5		High	High	High	High	High	High	High	High	High	High	0	2.778e-05	4.19
FALSE	High	[K].LQKDENGVDFYLSLPK.[E]	2xTMT6plex [K3; K16]; 1xTMT6plex [N-Term]		2.97943e-07	0	1	1	1	Q0P938	Q0P938 [102-117]	1	2553.45	0	1.554	0.959	0.813	1.417	1.613	1.838	1.4	1.863	112.3	69.2	58.8	102.4	116.6	132.8	101.1	134.6	72.2		High	High	High	High	High	High	High	High	High	High	0	1.399e-07	5.56
FALSE	High	[K].LQHNWFLQGLGYLDTQNK.[T]	1xTMT6plex [K18]; 1xTMT6plex [N-Term]		1.32937e-09	0	1	1	1	Q0P8S4	Q0P8S4 [585-602]	0	2633.42	0	0.966	0.755	0.722	0.973	1.228	1.305	2.036	2.499	75.7	59.2	56.6	76.3	96.2	102.3	159.6	195.8	78.4		High	High	High	High	High	High	High	High	High	High	0	5.411e-10	7.83
FALSE	High	[R].LQHEYSLKNPK.[V]	2xTMT6plex [K8; K11]; 1xTMT6plex [N-Term]		1.2769e-07	0	1	1	5	Q0P9P5	Q0P9P5 [431-441]	1	2044.22	0	1.45	2.131	0.572	2.157	0.832	0.75	0.878	0.737	124.2	182.5	49	184.7	71.3	64.3	75.2	63.1	85.7		High	High	High	High	High	High	High	High	High	High	0	1.546e-05	4.66
FALSE	High	[K].LQGSFDLSK.[M]	1xTMT6plex [K9]; 1xTMT6plex [N-Term]		6.73134e-05	0	1	1	3	Q0P937	Q0P937 [593-601]	0	1452.85	0	3.089	1.151	0.813	1.58	1.882	2.822	1.591	2.487	169.4	63.1	44.6	86.6	103.2	154.7	87.2	136.4	54.8		High	High	High	High	High	High	High	High	High	High	0	3.731e-05	3.2
FALSE	High	[K].LQGSDGKEFTGYGFFVQK.[Y]	2xTMT6plex [K7; K18]; 1xTMT6plex [N-Term]		8.13227e-09	0	1	1	2	Q9PPD9	Q9PPD9 [683-700]	1	2695.47	0	0.539	0.386	0.345	0.736	1.073	1.561	1.722	3.248	45.8	32.7	29.2	62.4	91	132.4	146.1	275.5	84.8		High	High	High	High	High	High	High	High	High	High	0	3.465e-09	6
FALSE	High	[K].LQGSDGKEFTGYGFFVQK.[Y]	2xTMT6plex [K7; K18]		2.12297e-07	0	1	1	2	Q9PPD9	Q9PPD9 [683-700]	1	2466.31	0	0.07	0.456	0.802	0.276	0.279	0.136	0.296	0.169	18.1	117.8	207	71.4	72.1	35.2	76.5	43.6	258.2		High	High	High	High	High	High	High	High	High	High	0	9.981e-08	6.17
FALSE	High	[K].LQLAYDNLK.[A]	1xTMT6plex [K9]; 1xTMT6plex [N-Term]		1.51211e-05	0	1	1	1	Q0P9L8	Q0P9L8 [253-261]	0	1535.92	0	3.636	1.834	1.114	2.712	1.482	1.789	1.763	1.587	193.4	97.6	59.3	144.3	78.8	95.2	93.8	84.4	53.2		High	High	High	High	High	High	High	High	High	High	0	7.96e-06	3.93
FALSE	High	[R].LQNSYDNDKDRYK.[L]	2xTMT6plex [K9; K13]		0.000100973	0	1	1	2	Q0PBC0	Q0PBC0 [367-379]	2	2117.1	0	0.323	1.736	0.705	1.032	0.429	0.244	0.524	0.205	46.9	252.1	102.4	149.8	62.3	35.4	76.1	29.7	145.2		High	High	High	High	High	High	High	High	High	High	0	5.705e-05	3.31
FALSE	High	[K].LQMPPQPVTTMSAK.[S]	1xTMT6plex [K14]		2.9388e-05	0	1	1	1	Q0PBE3	Q0PBE3 [29-42]	0	1757.95	0	1.323	1.93	1.308	1.806	1.295	1.221	1.922	2.051	85.9	125.3	85	117.3	84.1	79.3	124.8	133.2	65		High	High	High	High	High	High	High	High	High	High	0	1.578e-05	2.7
FALSE	High	[K].LQMQLESQENEFNNR.[L]	1xTMT6plex [N-Term]		6.82115e-10	0	1	1	2	Q0PBI9	Q0PBI9 [99-113]	0	2109.02	0	0.855	0.746	0.835	1.164	2.544	3.223	3.367	3.842	43.8	38.2	42.8	59.6	130.3	165.1	172.4	196.7	51.2		High	High	High	High	High	High	High	High	High	High	0	2.594e-08	5.85
FALSE	High	[K].LQNPSELPPVNKLDHLKEPYVK.[A]	3xTMT6plex [K12; K17; K22]; 1xTMT6plex [N-Term]		1.66399e-07	0	1	1	1	Q9PNR1	Q9PNR1 [386-407]	2	3475.05	0	2.818	1.162	0.759	1.847	1.348	2.005	1.915	1.623	175.2	72.2	47.2	114.8	83.8	124.6	119	100.9	62.2		High	High	High	High	High	High	High	High	High	High	0	7.726e-08	5.47
FALSE	High	[K].LQNPSELPPVNKLDHLKEPYVK.[A]	3xTMT6plex [K12; K17; K22]		7.1762e-07	0	1	1	1	Q9PNR1	Q9PNR1 [386-407]	2	3245.89	0	0.292	1.306	1.262	0.731	0.474	0.29	0.728	0.398	40.5	181.4	175.2	101.5	65.9	40.3	101.1	55.3	138.9		High	High	High	High	High	High	High	High	High	High	0	3.469e-07	5.98
FALSE	High	[R].LQNPSEFENLLLR.[T]	1xTMT6plex [N-Term]		9.63405e-09	0	1	1	4	Q0PBE4	Q0PBE4 [242-254]	0	1802	0	4.234	1.906	0.956	2.958	1.576	1.622	2.412	2.141	202.6	91.2	45.8	141.6	75.4	77.6	115.4	102.5	47.9		High	High	High	High	High	High	High	High	High	High	0	2.249e-07	5.05
FALSE	High	[R].LQNPSEFENLLLR.[T]			1.06695e-05	0	1	1	3	Q0PBE4	Q0PBE4 [242-254]	0	1572.84	0																		NoQuanLabels	High	High	High	High	High	High	High	High	High	High	0	9.714e-06	4.23
FALSE	High	[K].LQNNAHLSEFSAK.[L]	1xTMT6plex [K13]; 1xTMT6plex [N-Term]		7.7619e-08	0	1	1	8	Q0PAH3	Q0PAH3 [61-73]	0	1917.06	0	0.252	0.563	1.25	0.531	0.868	0.509	0.901	0.59	35.1	78.3	174	73.9	120.9	70.9	125.5	82.1	139.2		High	High	High	High	High	High	High	High	High	High	0	3.516e-08	4.7
FALSE	High	[K].LQNNAHLSEFSAK.[L]	1xTMT6plex [K13]		4.90133e-07	0	1	1	3	Q0PAH3	Q0PAH3 [61-73]	0	1687.9	0	0.204	0.555	2.657	0.208	0.423	0.179	0.396	0.298	31	84.4	404	31.6	64.2	27.3	60.2	45.4	152		High	High	High	High	High	High	High	High	High	High	0	2.337e-07	4.68
FALSE	High	[K].LQNLTEDLLK.[T]	1xTMT6plex [K10]; 1xTMT6plex [N-Term]		2.78318e-06	0	1	1	5	Q0PBS4	Q0PBS4 [445-454]	0	1644.99	0	1.824	0.772	0.538	1.249	1.885	2.408	3.335	2.636	104.9	44.4	30.9	71.9	108.4	138.5	191.8	151.6	57.5		High	High	High	High	High	High	High	High	High	High	0	2.191e-06	4.32
FALSE	High	[K].LQNLEVFLNNKK.[A]	2xTMT6plex [K11; K12]; 1xTMT6plex [N-Term]		7.43993e-08	0	1	1	1	Q0PA48	Q0PA48 [79-90]	1	2147.32	0	3.178	0.874	0.926	1.546	1.358	2.39	2.365	4.206	160.3	44.1	46.7	78	68.5	120.5	119.3	212.2	50.4		High	High	High	High	High	High	High	High	High	High	0	3.396e-08	5.55
FALSE	High	[K].LQNLEVFLNNKK.[A]	2xTMT6plex [K11; K12]		0.000100973	0	1	1	1	Q0PA48	Q0PA48 [79-90]	1	1918.15	0	0.52	0.927	1.274	0.821	0.686	0.735	1.373	0.863	57	101.7	139.8	90.1	75.3	80.7	150.8	94.8	109.8		High	High	High	High	High	High	High	High	High	High	0	5.668e-05	4.78
FALSE	High	[K].LQNLEVFLNNK.[K]	1xTMT6plex [K11]; 1xTMT6plex [N-Term]		6.52379e-07	0	1	1	2	Q0PA48	Q0PA48 [79-89]	0	1790.06	0	2.265	0.836	0.783	1.309	1.384	1.761	2.73	3.332	132.4	48.9	45.7	76.5	80.9	102.9	159.5	194.7	58.4		High	High	High	High	High	High	High	High	High	High	0	3.152e-07	4.23
FALSE	High	[R].LQNKSESFLALSK.[A]	2xTMT6plex [K4; K13]; 1xTMT6plex [N-Term]		1.75448e-07	0	1	1	2	Q0PB53	Q0PB53 [67-79]	1	2152.29	0	3.271	1.309	0.846	1.947	1.579	1.881	1.718	1.364	197.4	79	51.1	117.5	95.3	113.5	103.7	82.3	60.3		High	High	High	High	High	High	High	High	High	High	0	2.649e-07	6.08
FALSE	High	[K].LQMQLESQENEFNNR.[L]			6.95179e-07	0	1	1	2	Q0PBI9	Q0PBI9 [99-113]	0	1879.86	0																		NoQuanLabels	High	High	High	High	High	High	High	High	High	High	0	3.352e-07	4.34
FALSE	High	[R].LQNKSESFLALSK.[A]	2xTMT6plex [K4; K13]		4.07161e-05	0	1	1	1	Q0PB53	Q0PB53 [67-79]	1	1923.13	0	0.448	1.562	1.055	0.994	0.635	0.454	0.663	0.45	55.5	193.7	130.8	123.2	78.7	56.3	82.2	55.8	124		High	High	High	High	High	High	High	High	High	High	0	2.223e-05	5.01
FALSE	High	[R].LQNFEGLCLAR.[R]	1xCarbamidomethyl [C8]		3.55166e-05	0	1	1	3	Q9PPJ3	Q9PPJ3 [42-52]	0	1320.67	0																		NoQuanLabels	High	High	High	High	High	High	High	High	High	High	0	2.174e-05	3.27
FALSE	High	[K].LQNENENTGMK.[A]	1xTMT6plex [K11]; 1xTMT6plex [N-Term]		6.12214e-07	0	1	1	1	Q0P9R1	Q0P9R1 [128-138]	0	1735.9	0	3.413	1.159	0.877	2.052	0.61	0.963	0.932	1.922	237.6	80.7	61.1	142.8	42.5	67.1	64.9	133.8	69.6		High	High	High	High	High	High	High	High	High	High	0	2.949e-07	5.15
FALSE	High	[K].LQNENENTGMK.[A]	1xTMT6plex [N-Term]; 1xTMT6plex [K11]		0.000121591	0	1	1	2	Q0P9R1	Q0P9R1 [128-138]	0	1506.74	0	0.189	1.285	0.524	0.757	0.232	0.149	0.403	0.18	36.1	245.1	100	144.3	44.3	28.4	76.9	34.3	190.7		High	High	High	High	High	High	High	High	High	High	0	6.955e-05	3.11
FALSE	High	[K].LQNEEKELLER.[K]	1xTMT6plex [K6]; 1xTMT6plex [N-Term]		2.16489e-05	0	1	1	1	Q0PA90	Q0PA90 [518-528]	1	1859.06	0	1.524	0.747	0.763	1.157	1.661	2	1.886	3.625	95.5	46.8	47.8	72.5	104.1	125.3	118.2	227.2	62.7		High	High	High	High	High	High	High	High	High	High	0	1.15e-05	2.53
FALSE	High	[R].LQNASDEMK.[E]	1xTMT6plex [K9]; 1xTMT6plex [N-Term]		3.66547e-05	0	1	1	1	Q9PNB8	Q9PNB8 [151-159]	0	1493.8	0	2.113	0.867	1.081	1.228	1.585	2.172	1.017	2.362	141.7	58.1	72.5	82.3	106.2	145.6	68.2	158.4	67		High	High	High	High	High	High	High	High	High	High	0	1.983e-05	3.27
FALSE	High	[K].LQNADNFYKAELSLPCHQEMNLK.[D]	1xCarbamidomethyl [C16]; 2xTMT6plex [K9; K23]		0.000119112	0	1	1	1	Q0P8W3	Q0P8W3 [332-354]	1	3221.65	0	0.418	0.911	1.363	0.649	0.584	0.441	1.121	0.652	52.7	114.8	171.8	81.8	73.7	55.6	141.3	82.3	126.1		High	High	High	High	High	High	High	High	High	High	0	6.779e-05	5.02
FALSE	High	[K].LQNADNFYK.[A]	1xTMT6plex [K9]; 1xTMT6plex [N-Term]		3.98696e-05	0	1	1	1	Q0P8W3	Q0P8W3 [332-340]	0	1570.86	0	3.287	1.007	0.853	1.669	1.595	2.21	3.154	7.411	133.3	40.9	34.6	67.7	64.7	89.7	127.9	300.6	40.6		High	High	High	High	High	High	High	High	High	High	0	2.16e-05	3.89
FALSE	High	[R].LQNADLQSLDDALAYLNTFTAPTDTR.[D]	1xTMT6plex [N-Term]		3.81765e-13	0	1	1	2	Q0P7Q2	Q0P7Q2 [305-330]	0	3096.57	0	1.52	0.66	0.843	0.958	0.923	0.923	3.008	1.869	116.9	50.8	64.8	73.6	71	71	231.3	143.7	76.9		High	High	High	High	High	High	High	High	High	High	0	1.254e-13	8.31
FALSE	High	[R].LQMSDKNELLLHWQLHK.[D]	2xTMT6plex [K6; K17]; 1xTMT6plex [N-Term]		3.45563e-07	0	1	1	1	Q0PAX0	Q0PAX0 [175-191]	1	2820.62	0	3.087	1.537	1.051	2.123	1.544	2.074	2.589	3.797	147.8	73.6	50.3	101.6	73.9	99.3	123.9	181.8	47.9		High	High	High	High	High	High	High	High	High	High	0	1.642e-07	6.87
FALSE	High	[K].LQMQLESQENEFNNRLNSELENAKEK.[F]	2xTMT6plex [K24; K26]; 1xTMT6plex [N-Term]		1.83435e-10	0	1	1	2	Q0PBI9	Q0PBI9 [99-124]	2	3822.99	0	0.49	0.49	0.344	0.676	1.357	1.59	0.856	0.454	60.8	60.8	42.7	83.8	168.3	197.2	106.2	56.3	124		High	High	High	High	High	High	High	High	High	High	0	5.27e-09	6.85
FALSE	High	[K].LQMQLESQENEFNNRLNSELENAKEK.[F]	2xTMT6plex [K24; K26]		1.36913e-06	0	1	1	1	Q0PBI9	Q0PBI9 [99-124]	2	3593.83	0	0.127	0.427	0.657	0.289	0.384	0.171	0.366	0.225	31.3	105.4	162.1	71.3	94.8	42.3	90.3	55.6	246.9		High	High	High	High	High	High	High	High	High	High	0	6.721e-07	6.47
FALSE	High	[R].LQNFEGLCLAR.[R]	1xCarbamidomethyl [C8]; 1xTMT6plex [N-Term]		4.64854e-07	0	1	1	5	Q9PPJ3	Q9PPJ3 [42-52]	0	1549.84	0	4.037	1.197	0.568	1.973	1.525	1.787	2.051	1.829	227.6	67.5	32	111.2	85.9	100.7	115.6	103.1	56.4		High	High	High	High	High	High	High	High	High	High	0	1.741e-06	4.45
FALSE	High	[R].LSLALPQENKFQNLK.[D]	2xTMT6plex [K10; K15]; 1xTMT6plex [N-Term]		3.86423e-06	0	1	1	2	Q9PM78	Q9PM78 [106-120]	1	2430.47	0	1.539	0.798	0.964	1.37	2.084	2.468	2.054	1.698	99.1	51.4	62.1	88.2	134.2	158.9	132.3	109.3	64.4		High	High	High	High	High	High	High	High	High	High	0	1.948e-06	5.01
FALSE	High	[R].LSLALPQENKFQNLKDFEGLR.[L]	2xTMT6plex [K10; K15]		1.6817e-07	0	1	1	1	Q9PM78	Q9PM78 [106-126]	2	2918.65	0	0.172	0.779	1.086	0.494	0.452	0.219	0.293	0.19	33.1	149.6	208.6	95	86.8	42.2	56.3	36.5	192.1		High	High	High	High	High	High	High	High	High	High	0	7.831e-08	4.75
FALSE	High	[R].LSLDLSAMQLMNPLNSEYNQK.[F]	1xTMT6plex [K21]		3.02404e-08	0	1	1	1	Q0PAJ1	Q0PAJ1 [237-257]	0	2638.34	0	0.303	0.958	0.916	0.6	0.434	0.324	0.809	0.439	47.1	149.1	142.6	93.3	67.5	50.4	125.9	68.4	155.6		High	High	High	High	High	High	High	High	High	High	0	1.34e-08	5.62
FALSE	High	[R].LTPSPLLPHLEK.[K]	1xTMT6plex [K12]; 1xTMT6plex [N-Term]		0.000100973	0	1	1	3	Q0P999	Q0P999 [359-370]	0	1803.11	0	1.518	1.712	0.912	1.62	1.123	0.959	1.012	1.197	123.6	139.4	74.2	131.9	91.5	78.1	82.4	97.5	81.4		High	High	High	High	High	High	High	High	High	High	2.114e-05	0.0002122	4.43
FALSE	High	[R].LTPSPLLPHLEK.[K]	1xTMT6plex [K12]		9.00925e-05	0	1	1	2	Q0P999	Q0P999 [359-370]	0	1573.95	0	0.772	1.383	1.479	0.945	0.653	0.712	1.466	0.89	74.7	133.9	143.2	91.5	63.2	68.9	141.9	86.1	96.8		High	High	High	High	High	High	High	High	High	High	1.157e-05	0.0001594	3.32
FALSE	High	[K].LTPSELELNEFLK.[L]	1xTMT6plex [K13]		1.06695e-05	0	1	1	2	Q0P9X6	Q0P9X6 [5-17]	0	1761.98	0	0.349	1.012	1.515	0.563	0.445	0.283	0.705	0.558	48.8	141.7	212.1	78.8	62.3	39.6	98.7	78.1	140		High	High	High	High	High	High	High	High	High	High	0	5.534e-06	4.22
FALSE	High	[K].LTPQENKQELPKPSNQAQEK.[Q]	3xTMT6plex [K7; K12; K20]		8.68326e-07	0	1	1	1	Q0PAI7	Q0PAI7 [194-213]	1	2994.68	0	0.224	1.936	0.875	0.97	0.38	0.172	0.262	0.196	33.6	289.6	130.9	145.2	56.9	25.7	39.2	29.3	149.6		High	High	High	High	High	High	High	High	High	High	0	4.222e-07	5.13
FALSE	High	[K].LTPNDKALEDYFTLFR.[D]	1xTMT6plex [N-Term]; 1xTMT6plex [K6]		5.12866e-05	0	1	1	1	Q0PA86	Q0PA86 [152-167]	1	2172.15	0	0.504	0.816	0.828	0.571	0.698	0.564	0.787	0.687	70.3	113.8	115.5	79.6	97.3	78.6	109.7	95.8	139.4		High	High	High	High	High	High	High	High	High	High	0	2.816e-05	4.1
FALSE	High	[K].LTPLLHGGEHMGGRR.[S]	1xTMT6plex [N-Term]		5.30831e-06	0	1	1	2	Q0PBR4	Q0PBR4 [222-236]	1	1860.02	0	0.435	0.387	0.676	0.494	1.066	1.128	0.803	0.817	57.5	51.2	89.4	65.4	140.9	149.2	106.1	108	132.2		High	High	High	High	High	High	High	High	High	High	0	8.252e-06	4.66
FALSE	High	[K].LTPLLHGGEHMGGRR.[S]			9.58768e-05	0	1	1	1	Q0PBR4	Q0PBR4 [222-236]	1	1630.86	0																		NoQuanLabels	High	High	High	High	High	High	High	High	High	High	0	5.411e-05	4.13
FALSE	High	[K].LTPLLHGGEHMGGR.[R]	1xOxidation [M11]; 1xTMT6plex [N-Term]		9.10471e-06	0	1	1	2	Q0PBR4	Q0PBR4 [222-235]	0	1719.92	0	0.859	0.762	0.52	1.049	0.878	0.785	1.96	1.243	85.3	75.7	51.7	104.3	87.3	78	194.8	123.5	99.4		High	High	High	High	High	High	High	High	High	High	0	2.463e-05	3.74
FALSE	High	[K].LTPLLHGGEHMGGR.[R]	1xTMT6plex [N-Term]		1.92592e-09	0	1	1	3	Q0PBR4	Q0PBR4 [222-235]	0	1703.92	0	0.644	0.491	0.568	0.655	1.422	1.25	1.451	1.755	62.8	47.8	55.4	63.8	138.5	121.8	141.4	171	97.4		High	High	High	High	High	High	High	High	High	High	0	7.922e-10	4.74
FALSE	High	[K].LTPLLHGGEHMGGR.[R]			1.01782e-06	0	1	1	4	Q0PBR4	Q0PBR4 [222-235]	0	1474.76	0																		NoQuanLabels	High	High	High	High	High	High	High	High	High	High	0	4.962e-07	4.09
FALSE	High	[R].LTPEMFCELNPELAKEQDLK.[A]	1xCarbamidomethyl [C7]; 2xTMT6plex [K15; K20]		1.14357e-06	0	1	1	2	Q0P8A7	Q0P8A7 [824-843]	1	2863.5	0	0.209	0.747	1.159	0.353	0.477	0.205	0.432	0.442	37.4	133.8	207.6	63.2	85.5	36.7	77.5	79.2	179.1		High	High	High	High	High	High	High	High	High	High	0	5.607e-07	5.13
FALSE	High	[R].LTPEMFCELNPELAK.[E]	1xCarbamidomethyl [C7]; 1xTMT6plex [K15]		2.87756e-05	0	1	1	2	Q0P8A7	Q0P8A7 [824-838]	0	2021.03	0	0.368	0.679	1.838	0.409	0.536	0.294	2.046	0.825	41.4	76.4	206.9	46	60.3	33.1	230.4	92.8	112.6		High	High	High	High	High	High	High	High	High	High	0	1.547e-05	3.98
FALSE	High	[K].LTPDLMDVVLESLDRMK.[T]	1xTMT6plex [K17]; 1xTMT6plex [N-Term]		2.96699e-11	0	1	1	1	Q0PBM2	Q0PBM2 [82-98]	1	2433.35	0	2.809	0.01	0.38	0.474	0.301	1.104	0.172	0.174	394.1		53.3	66.5	42.3	154.9	24.1	24.5	140.3		High	Not Found	High	High	High	High	High	High	High	High	0	1.096e-11	7.59
FALSE	High	[K].LTPDLMDVVLESLDR.[M]	1xTMT6plex [N-Term]		3.3619e-08	0	1	1	6	Q0PBM2	Q0PBM2 [82-96]	0	1945.05	0	2.476	1.002	0.879	1.742	2.126	2.179	1.616	2.358	144.9	58.7	51.5	102	124.4	127.5	94.6	138	58.5		High	High	High	High	High	High	High	High	High	High	0	1.489e-08	5.42
FALSE	High	[K].LTPDLMDVVLESLDR.[M]			1.23156e-06	0	1	1	2	Q0PBM2	Q0PBM2 [82-96]	0	1715.89	0																		NoQuanLabels	High	High	High	High	High	High	High	High	High	High	0	6.026e-07	4.36
FALSE	High	[K].LTNYNTLEMLK.[N]	1xTMT6plex [K11]; 1xTMT6plex [N-Term]		7.97789e-07	0	1	1	1	Q0P9L9	Q0P9L9 [273-283]	0	1798.02	0	5.066	1.483	1.408	2.439	1.442	2.268	1.774	2.701	232.8	68.2	64.7	112.1	66.3	104.3	81.5	124.2	46		High	High	High	High	High	High	High	High	High	High	0	3.858e-07	4.65
FALSE	High	[K].LTNPLALLGAFSHLKK.[L]	2xTMT6plex [K15; K16]; 1xTMT6plex [N-Term]		5.21219e-09	0	1	1	1	Q0P9P5	Q0P9P5 [116-131]	1	2410.52	0	4.957	1.429	0.94	2.104	0.852	1.396	0.821	1.487	297.7	85.8	56.5	126.4	51.1	83.8	49.3	89.3	60.1		High	High	High	High	High	High	High	High	High	High	0	2.199e-09	5.67
FALSE	High	[K].LTNPEELEKLTLKER.[Y]	2xTMT6plex [K9; K13]; 1xTMT6plex [N-Term]		6.59325e-07	0	1	1	1	Q0PBR6	Q0PBR6 [180-194]	2	2500.5	0	3.433	1.25	0.567	2.022	1.234	1.801	1.044	0.863	233.8	85.1	38.6	137.7	84	122.6	71.1	58.8	68.1		High	High	High	High	High	High	High	High	High	High	0	3.194e-07	4.49
FALSE	High	[K].LTNPEELEKLTLK.[E]	2xTMT6plex [K9; K13]; 1xTMT6plex [N-Term]		1.61195e-07	0	1	1	2	Q0PBR6	Q0PBR6 [180-192]	1	2215.35	0	4.983	2.033	0.865	3.149	1.66	2.131	1.875	1.254	236.7	96.6	41.1	149.6	78.8	101.2	89	59.6	47.5		High	High	High	High	High	High	High	High	High	High	0	6.826e-07	4.94
FALSE	High	[K].LTNPEELEK.[L]	1xTMT6plex [K9]; 1xTMT6plex [N-Term]		2.33075e-05	0	1	1	3	Q0PBR6	Q0PBR6 [180-188]	0	1530.88	0	4.913	1.922	1.04	2.951	1.623	2.041	3.131	3.384	201	78.6	42.5	120.7	66.4	83.5	128.1	138.4	40.9		High	High	High	High	High	High	High	High	High	High	0	2.228e-05	3.85
FALSE	High	[K].LTNLKDLLPVLEQLQK.[T]	2xTMT6plex [K5; K16]; 1xTMT6plex [N-Term]		1.06186e-06	0	1	1	1	O69289	O69289 [226-241]	1	2552.6	0	4.899	1.04	1.229	1.822	2.287	4.396	3.029	4.978	178.7	37.9	44.8	66.5	83.4	160.3	110.5	181.5	36.5		High	High	High	High	High	High	High	High	High	High	0	5.177e-07	5.3
FALSE	High	[K].LTNLDVEFAMRDNPETPAVPPQK.[M]	1xTMT6plex [K23]; 1xTMT6plex [N-Term]		2.70854e-07	0	1	1	1	Q0PBR5	Q0PBR5 [106-128]	1	3040.62	0	0.575	0.418	0.4	0.627	1.147	1.275	3.536	2.152	46.5	33.8	32.4	50.7	92.7	103.1	285.9	174	80.8		High	High	High	High	High	High	High	High	High	High	0	1.275e-07	6.63
FALSE	High	[K].LTNLDVEFAMRDNPETPAVPPQK.[M]	1xTMT6plex [K23]		1.68052e-05	0	1	1	1	Q0PBR5	Q0PBR5 [106-128]	1	2811.45	0	0.504	0.573	0.669	0.568	0.618	0.408	0.936	0.471	78.9	89.8	104.7	89	96.8	63.9	146.5	73.8	156.6		High	High	High	High	High	High	High	High	High	High	0	8.877e-06	5.76
FALSE	High	[R].LTPSPLLPHLEKK.[T]	2xTMT6plex [K12; K13]		5.03474e-06	0	1	1	1	Q0P999	Q0P999 [359-371]	1	1931.21	0	0.256	1.467	1.142	0.682	0.383	0.266	1.008	0.392	35	200.2	155.8	93	52.3	36.2	137.6	53.4	136.5		High	High	High	High	High	High	High	High	High	High	0	2.579e-06	4.17
FALSE	High	[R].LTPSPLLPHLEKK.[T]	2xTMT6plex [K12; K13]; 1xTMT6plex [N-Term]		7.647e-07	0	1	1	2	Q0P999	Q0P999 [359-371]	1	2160.37	0	2.743	1.608	0.768	2.073	1.163	1.126	0.816	0.518	208.9	122.5	58.5	157.9	88.6	85.8	62.2	39.4	76.2		High	High	High	High	High	High	High	High	High	High	0	3.723e-07	5.19
FALSE	High	[K].LTPWLKGEWQLDR.[Y]	1xTMT6plex [K6]		0.000119112	0	1	1	1	Q0PAD4	Q0PAD4 [604-616]	1	1871.04	0	1.599	1.043	7.798	1.14	2.876	1.742	4.183	2.671	59.8	39	291.8	42.6	107.6	65.2	156.5	99.9	37.4		High	High	High	High	High	High	High	High	High	High	0	6.762e-05	3.4
FALSE	High	[K].LTPWLKGEWQLDR.[Y]	1xTMT6plex [K6]; 1xTMT6plex [N-Term]		2.05657e-07	0	1	1	1	Q0PAD4	Q0PAD4 [604-616]	1	2100.2	0	3.42	1.209	4.507	2.611	14.34	24.689	3.02	2.653	53.6	18.9	70.6	40.9	224.7	386.8	47.3	41.6	15.7		High	High	High	High	High	High	High	High	High	High	0	9.663e-08	3.5
FALSE	High	[K].LTSLEQAALESK.[L]	1xTMT6plex [K12]; 1xTMT6plex [N-Term]		8.0978e-08	0	1	1	6	Q0PB65	Q0PB65 [39-50]	0	1748.02	0	0.477	0.386	0.627	0.752	2.094	2.933	3.794	3.477	27.6	22.3	36.3	43.6	121.3	169.9	219.7	201.4	57.9		High	High	High	High	High	High	High	High	High	High	0	5.312e-08	4.66
FALSE	High	[K].LTSLEQAALESK.[L]	1xTMT6plex [K12]		2.27603e-06	0	1	1	5	Q0PB65	Q0PB65 [39-50]	0	1518.86	0	0.293	0.511	1.477	0.415	0.669	0.411	1.052	0.773	40	69.6	201.4	56.6	91.2	56	143.4	105.4	136.3		High	High	High	High	High	High	High	High	High	High	1.157e-05	9.402e-05	3.52
FALSE	High	[K].LTSKETYALTNMNDLDEFLK.[V]	TMT6plex [K]; 1xTMT6plex [N-Term]		5.68469e-07	0	1	1	2	Q0PC21	Q0PC21 [285-304]	1	2804.48	0	0.289	0.389	0.881	0.423	0.827	0.423	0.764	0.529	47.1	63.4	143.6	68.8	134.6	68.9	124.5	86.2	162.9		High	High	High	High	High	High	High	High	High	High	0	2.731e-07	7.13
FALSE	High	[R].LTSGFEVLSYLGGEGHNLQEHSLVLVR.[G]	1xTMT6plex [N-Term]		1.04418e-12	0	1	1	7	Q9PI18	Q9PI18 [57-83]	0	3183.7	0	1.049	1.392	0.502	1.623	1.133	0.912	1.324	0.896	96	127.4	46	148.6	103.7	83.5	121.2	82	91.5		High	High	High	High	High	High	High	High	High	High	0	1.155e-12	8.86
FALSE	High	[R].LTSGFEVLSYLGGEGHNLQEHSLVLVR.[G]			8.23643e-12	0	1	1	5	Q9PI18	Q9PI18 [57-83]	0	2954.54	0																		NoQuanLabels	High	High	High	High	High	High	High	High	High	High	0	2.924e-12	9.35
FALSE	High	[R].LTSDHSALVK.[E]	1xTMT6plex [K10]		5.4613e-05	0	1	1	4	Q9PLZ2	Q9PLZ2 [57-66]	0	1299.75	0	0.193	1.86	1.544	0.735	0.275	0.175	0.497	0.382	26	251.3	208.6	99.3	37.2	23.6	67.2	51.6	135.1		High	High	High	High	High	High	High	High	High	High	0	3.01e-05	3.11
FALSE	High	[K].LTSAAGSLTQVR.[E]			6.28757e-06	0	1	1	1	Q9PN90	Q9PN90 [182-193]	0	1203.67	0																		NoQuanLabels	High	High	High	High	High	High	High	High	High	High	0	3.244e-06	3.43
FALSE	High	[R].LTRPAALNALVSR.[G]	1xTMT6plex [N-Term]		3.38321e-07	0	1	1	2	Q0P8Q2	Q0P8Q2 [224-236]	0	1610.99	0	4.625	0.892	1.057	1.756	2.499	3.771	4.129	5.179	167.1	32.2	38.2	63.4	90.3	136.2	149.2	187.1	36.1		High	High	High	High	High	High	High	High	High	High	0	1.594e-07	5.12
FALSE	High	[R].LTRPAALNALVSR.[G]			2.3745e-06	0	1	1	3	Q0P8Q2	Q0P8Q2 [224-236]	0	1381.83	0																		NoQuanLabels	High	High	High	High	High	High	High	High	High	High	0	6.05e-06	4.4
FALSE	High	[K].LTRNDWVGLWDPNKPYLGHLK.[Y]	2xTMT6plex [K14; K21]		3.50739e-08	0	1	1	1	Q0P7Y5	Q0P7Y5 [94-114]	1	2980.66	0	0.223	0.628	0.466	0.495	0.41	0.303	0.532	0.295	46.2	129.8	96.3	102.4	84.7	62.7	110	61	206.8		High	High	High	High	High	High	High	High	High	High	0	1.565e-08	5.29
FALSE	High	[K].LTQQNYLVGVAR.[T]	1xTMT6plex [N-Term]		8.18402e-08	0	1	1	3	Q0PBE5	Q0PBE5 [301-312]	0	1590.92	0	11.615	1.485	2.14	4.433	1.875	3.075	2.651	3.643	327.5	41.9	60.4	125	52.9	86.7	74.8	102.7	28.2		High	High	High	High	High	High	High	High	High	High	0	8.64e-08	4.49
FALSE	High	[K].LTNLDVEFAMR.[D]	1xTMT6plex [N-Term]		8.50128e-07	0	1	1	1	Q0PBR5	Q0PBR5 [106-116]	0	1537.82	0	1.028	0.397	0.557	0.89	1.783	2.232	2.606	4.801	60.5	23.3	32.8	52.4	104.9	131.3	153.4	282.5	58.8		High	High	High	High	High	High	High	High	High	High	0	4.15e-07	4.15
FALSE	High	[K].LTQQNYLVGVAR.[T]			6.02702e-06	0	1	1	1	Q0PBE5	Q0PBE5 [301-312]	0	1361.75	0																		NoQuanLabels	High	High	High	High	High	High	High	High	High	High	0	3.097e-06	3.22
FALSE	High	[K].LTQNLSGLKLEKDLTFYPK.[G]	3xTMT6plex [K9; K12; K19]; 1xTMT6plex [N-Term]		2.85584e-07	0	1	1	2	Q9PNX7	Q9PNX7 [163-181]	2	3124.88	0	5.23	1.675	0.739	2.704	1.562	2.49	0.746	0.543	282	90.3	39.9	145.8	84.2	134.3	40.2	29.3	53.9		High	High	High	High	High	High	High	High	High	High	0	1.343e-07	5.15
FALSE	High	[K].LTQNLSGLKLEK.[D]	2xTMT6plex [K9; K12]; 1xTMT6plex [N-Term]		4.22591e-07	0	1	1	3	Q9PNX7	Q9PNX7 [163-174]	1	2031.28	0	6.886	1.938	1.238	3.161	1.937	2.972	2.457	2.928	252.8	71.1	45.5	116	71.1	109.1	90.2	107.5	36.7		High	High	High	High	High	High	High	High	High	High	0	4.751e-06	4.9
FALSE	High	[K].LTQNLSGLK.[L]	1xTMT6plex [K9]; 1xTMT6plex [N-Term]		3.40534e-05	0	1	1	3	Q9PNX7	Q9PNX7 [163-171]	0	1431.89	0	4.639	1.377	1.429	2.171	1.601	1.833	2.107	4.679	200.4	59.5	61.7	93.8	69.1	79.2	91	202.1	43.2		High	High	High	High	High	High	High	High	High	High	1.157e-05	0.0001455	3.73
FALSE	High	[K].LTQLAGAQLDK.[A]	1xTMT6plex [K11]; 1xTMT6plex [N-Term]		3.41923e-07	0	1	1	4	Q0PC45	Q0PC45 [152-162]	0	1615.98	0	6.697	1.92	0.982	3.06	2.349	3.727	3.206	5.194	214.2	61.4	31.4	97.9	75.1	119.2	102.6	166.1	32		High	High	High	High	High	High	High	High	High	High	0	1.734e-06	4.24
FALSE	High	[K].LTQLAGAQLDK.[A]	1xTMT6plex [K11]		3.55166e-05	0	1	1	2	Q0PC45	Q0PC45 [152-162]	0	1386.82	0	0.515	2.144	1.279	1.368	0.737	0.523	0.672	0.658	52.1	216.9	129.4	138.4	74.6	52.9	68	66.5	101.2		High	High	High	High	High	High	High	High	High	High	0	1.923e-05	3.07
FALSE	High	[R].LTQGLLEAK.[Q]	1xTMT6plex [K9]; 1xTMT6plex [N-Term]		3.62714e-05	0	1	1	1	O69300	O69300 [414-422]	0	1430.9	0	5.67	1.388	0.35	2.69	2.226	2.422	1.377	2.593	258.8	63.4	16	122.8	101.6	110.6	62.9	118.4	45.6		High	High	High	High	High	High	High	High	High	High	0	1.973e-05	3.18
FALSE	High	[K].LTQENLAELLHK.[S]	1xTMT6plex [K12]; 1xTMT6plex [N-Term]		1.0071e-06	0	1	1	4	Q9PJ25	Q9PJ25 [144-155]	0	1867.11	0	2.731	0.951	0.684	1.699	1.637	2.165	1.499	2.352	167	58.2	41.8	103.9	100.1	132.4	91.6	143.8	61.1		High	High	High	High	High	High	High	High	High	High	0	4.937e-07	5.07
FALSE	High	[K].LTQEELTQASNR.[L]	1xTMT6plex [N-Term]		3.47044e-08	0	1	1	1	Q9PM77	Q9PM77 [65-76]	0	1618.86	0	0.717	0.604	1.198	1.008	2.438	2.755	3.761	9.925	27.6	23.2	46.1	38.8	93.7	105.9	144.6	381.6	38.5		High	High	High	High	High	High	High	High	High	High	0	1.545e-08	4.1
FALSE	High	[K].LTQEEAMDPNLVK.[V]	1xTMT6plex [K13]; 1xTMT6plex [N-Term]		2.27603e-06	0	1	1	2	Q0PA77	Q0PA77 [128-140]	0	1946.07	0	0.989	0.548	0.644	1.01	1.843	2.486	1.467	1.55	77.2	42.7	50.2	78.8	143.8	194	114.5	120.9	78		High	High	High	High	High	High	High	High	High	High	0	1.14e-06	4.86
FALSE	High	[K].LTQEEAMDPNLVK.[V]	1xTMT6plex [K13]		3.26217e-06	0	1	1	3	Q0PA77	Q0PA77 [128-140]	0	1716.9	0	0.263	0.603	1.141	0.387	0.49	0.256	0.771	0.634	42.7	97.9	185.1	62.8	79.5	41.5	125.2	102.9	162.3		High	High	High	High	High	High	High	High	High	High	0	1.639e-06	3.26
FALSE	High	[K].LTQDYLEEYDKENEHTSLYTVQYFYNNEGQK.[K]	2xTMT6plex [K11; K31]		9.59319e-08	0	1	1	1	Q0P904	Q0P904 [478-508]	1	4320.07	0	0.185	1.274	0.713	0.557	0.408	0.207	0.564	0.274	32.1	221.3	123.9	96.7	70.9	35.9	97.9	47.5	173.7		High	High	High	High	High	High	High	High	High	High	0	4.408e-08	6.8
FALSE	High	[R].LTQNYTVGGGGK.[L]	1xTMT6plex [K12]		1.17343e-05	0	1	1	1	Q0PBW1	Q0PBW1 [219-230]	0	1423.77	0	0.94	1.314	13.59	0.01	6.573	3.283	2.234	1.252	28	39.2	405.2		196	97.9	66.6	37.3	29.8		High	High	High	Not Found	High	High	High	High	High	High	0	6.163e-06	2.92
FALSE	High	[K].LTNLDVEFAMR.[D]			3.36971e-05	0	1	1	4	Q0PBR5	Q0PBR5 [106-116]	0	1308.66	0																		NoQuanLabels	High	High	High	High	High	High	High	High	High	High	0	3.022e-05	3.99
FALSE	High	[K].LTNLDSNLQGEELLDAK.[G]	1xTMT6plex [K17]; 1xTMT6plex [N-Term]		6.48293e-08	0	1	1	1	Q0P961	Q0P961 [23-39]	0	2331.28	0	2.034	0.778	0.66	1.354	2.161	2.859	2.72	2.335	115.1	44	37.3	76.7	122.3	161.8	153.9	132.1	56.6		High	High	High	High	High	High	High	High	High	High	0	2.944e-08	6.07
FALSE	High	[K].LTNLDSNLQGEELLDAK.[G]	1xTMT6plex [K17]		7.05618e-08	0	1	1	1	Q0P961	Q0P961 [23-39]	0	2102.12	0	0.325	0.997	0.977	0.707	0.598	0.337	0.495	0.324	50.8	155.7	152.6	110.5	93.5	52.7	77.3	50.6	156.3		High	High	High	High	High	High	High	High	High	High	0	3.19e-08	4.99
FALSE	High	[K].LTLLNCPFSQK.[E]	1xCarbamidomethyl [C6]; 1xTMT6plex [K11]; 1xTMT6plex [N-Term]		4.31638e-07	0	1	1	3	Q0PBN6	Q0PBN6 [65-75]	0	1779.02	0	1.17	0.525	1.119	0.945	2.06	3.253	2.562	5.529	58	26	55.4	46.8	102.1	161.2	127	274	49.6		High	High	High	High	High	High	High	High	High	High	0	4.533e-06	4.43
FALSE	High	[K].LTLLNCPFSQK.[E]	1xCarbamidomethyl [C6]; 1xTMT6plex [K11]		4.2911e-05	0	1	1	4	Q0PBN6	Q0PBN6 [65-75]	0	1549.86	0	0.383	0.628	1.646	0.52	0.584	0.449	0.904	0.628	51.1	83.8	219.8	69.4	77.9	59.9	120.7	83.9	133.5		High	High	High	High	High	High	High	High	High	High	0	2.327e-05	3.65
FALSE	High	[K].LTLLEDRFKEYEHNLR.[S]	1xTMT6plex [K9]; 1xTMT6plex [N-Term]		2.26225e-07	0	1	1	1	Q0P9P7	Q0P9P7 [426-441]	2	2534.41	0	4.017	1.029	0.645	1.624	0.743	1.528	0.351	0.367	319.8	81.9	51.4	129.3	59.1	121.7	28	29.2	79.6		High	High	High	High	High	High	High	High	High	High	0	1.059e-07	6.16
FALSE	High	[K].LTLLDTPNGTLWEK.[L]	1xTMT6plex [K14]		9.00894e-06	0	1	1	1	Q9PPB8	Q9PPB8 [446-459]	0	1830.02	0	0.248	0.516	1.503	0.374	0.539	0.209	0.537	0.33	42.4	88.3	257.4	64.1	92.3	35.7	92	56.6	171.2		High	High	High	High	High	High	High	High	High	High	0	4.649e-06	3.9
FALSE	High	[K].LTLGYDELVLK.[E]	1xTMT6plex [K11]		3.5145e-05	0	1	1	1	Q0P8X9	Q0P8X9 [10-20]	0	1492.88	0	0.369	1.41	1.706	0.668	0.334	0.286	0.539	0.455	49.1	187.5	226.9	88.8	44.4	38.1	71.6	60.5	133		High	High	High	High	High	High	High	High	High	High	0	1.91e-05	2.61
FALSE	High	[R].LTLGTSYENEKFFTEFDK.[L]	2xTMT6plex [K11; K18]; 1xTMT6plex [N-Term]		4.08531e-09	0	1	1	2	Q9PII2	Q9PII2 [344-361]	1	2856.53	0	1.494	0.537	0.626	1.053	1.754	2.694	1.59	3.179	96.6	34.7	40.5	68.1	113.3	174.1	102.8	205.4	64.6		High	High	High	High	High	High	High	High	High	High	0	1.999e-07	6.55
FALSE	High	[R].LTLGTSYENEKFFTEFDK.[L]	2xTMT6plex [K11; K18]		7.24126e-05	0	1	1	1	Q9PII2	Q9PII2 [344-361]	1	2627.36	0	0.227	0.496	0.858	0.397	0.397	0.21	0.308	0.28	48.9	107	185.1	85.6	85.6	45.3	66.4	60.4	215.6		High	High	High	High	High	High	High	High	High	High	0	4.017e-05	5.33
FALSE	High	[K].LTLGSALQLPK.[E]	1xTMT6plex [K11]; 1xTMT6plex [N-Term]		2.62384e-07	0	1	1	2	Q0PBM9	Q0PBM9 [220-230]	0	1599.02	0	4.48	1.38	1.171	2.07	1.87	2.805	2.472	8.114	159	49	41.6	73.5	66.4	99.5	87.7	287.9	35.5		High	High	High	High	High	High	High	High	High	High	0	1.24e-07	3.75
[truncated: 40,467 more rows]
