# Supplementary material for: Proteomics of Campylobacter jejuni Growth in Deoxycholate Reveals Cj0025c as a Cystine Transport Protein Required for Wild-type Human Infection Phenotypes
Source: Mol Cell Proteomics. 2020 Nov 23;19(8):1263–80. doi: 10.1074/mcp.RA120.002029 (PMC8015009; doi:10.1074/mcp.RA120.002029)
Supplement: Supplementary file 1 [file mmc1.zip › 159411_1_supp_522812_q9nf8k.xlsx]

## Sheet: Suppl. Data S1
Supplementary Data S1. Identification and quantification of C. jejuni NCTC11168 proteins grown in MH medium with and without 0.1% DOC and analysed by 4 biological replicates (TMT label-based discovery) and 2 biological replicates (DIA-SWATH-MS-based validation). Minimum 2 unique peptides required for inclusion, proteins with 1 unique peptide are highlighted in RED and were not included in the fin…
Accession	Cj number	Gene name	Protein name	No. peptides	No. unique	CJ No.	log2(0.1%DOC/C)	n-fold 1	log2(0.1%DOC i/C)	n-fold 2	log2(0.1%DOC ii/C)	n-fold 3	log2(0.1%DOC iii/C)	n-fold 4	Mean Label n-fold	DIA-SWATH n-fold mean	p-value	Cj No.	No. Unique peptides	SWATH n-fold 1	SWATH n-fold 2	Cj No.	% Seq. Cov.	NQ TMT	NQ DIA-SWATH
Q9PJB0	Cj0001	dnaA Cj0001	Chromosomal replication initiator protein DnaA	21	21	Cj0001	0.613227	1.52968	0.490848	1.40527	0.436343	1.35317	0.395946	1.31581	1.40098	1.90338	1.2514e-06	Cj0001	10	2.03705	1.76971	Cj0001	46
Q0PCC3	Cj0002	dnaN Cj0002	DNA polymerase III subunit beta (EC 2.7.7.7)	37	37	Cj0002	-0.977874	0.507727	-0.973279	0.509347	-1.04704	0.48396	-0.879688	0.543485	0.51113	0.297882	0.00010017	Cj0002	14	0.294148	0.301616	Cj0002	77
O87667	Cj0003	gyrB Cj0003	DNA gyrase subunit B (EC 5.99.1.3)	49	48	Cj0003	0.864531	1.82075	0.651367	1.57066	0.330371	1.25734	0.332908	1.25955	1.47707	2.01433	0.0036423	Cj0003	15	2.0066	2.02206	Cj0003	46
Q0PCC1	Cj0004c	Cj0004c	Monohaem cytochrome C	1	1	Cj0004c	-1.41571	0.374824	-1.02001	0.493113	-0.892755	0.538585	-0.579179	0.669344	0.518967	0.415254	NS	Cj0004c	1	0.412791	0.417716	Cj0004c	10	X	X
Q0PCC0	Cj0005c	Cj0005c	Molydopterin containing oxidoreductase	26	26	Cj0005c	-1.35259	0.39159	-0.740251	0.598635	-0.874896	0.545293	-0.629365	0.646461	0.545495	0.390304	0.00077459	Cj0005c	5	0.360353	0.420255	Cj0005c	54
Q0PCB8	Cj0007	gltB Cj0007	Glutamate synthase (NADPH) large subunit (EC 1.4.1.13)	73	73	Cj0007	0.46468	1.38001	0.0410197	1.02884	0.0199429	1.01392	-0.0745045	0.949668	1.09311	0.764446	0.27651	Cj0007	11	0.799892	0.728999	Cj0007	48
Q0PCB7	Cj0008	Cj0008	Putative uncharacterized protein	21	21	Cj0008	0.967383	1.95529	0.580699	1.49557	0.789003	1.72788	0.309789	1.23953	1.60457	1.76819	0.012239	Cj0008	10	1.75856	1.77782	Cj0008	32
Q0PCB6	Cj0009	gltD Cj0009	Glutamate synthase (NADPH) small subunit (EC 1.4.1.13)	32	31	Cj0009	0.293165	1.22533	0.500193	1.4144	0.234914	1.17684	0.328533	1.25574	1.26808	1.27582	0.0017973	Cj0009	9	1.25771	1.29394	Cj0009	50
Q9PJA1	Cj0010c	rnhB Cj0010c	Ribonuclease HII (RNase HII) (EC 3.1.26.4)	3	3	Cj0010c	0.466372	1.38163	0.457124	1.3728	1.39541	2.63063	0.886591	1.8488	1.80847	2.7679	0.032077	Cj0010c	1	2.90841	2.62738	Cj0010c	15		X
Q0PCB4	Cj0011c	Cj0011c	Putative non-specific DNA binding protein	5	5	Cj0011c	1.34718	2.54415	-0.025959	0.982167	-0.099403	0.933419	0.766393	1.70101	1.54019	1.3234	0.43964	Cj0011c	3	1.00844	1.63836	Cj0011c	37
Q0PCB3	Cj0012c	rrc Cj0012c	Non-haem iron protein	30	30	Cj0012c	-1.47478	0.359787	-1.15366	0.449484	-2.33369	0.198376	-1.08614	0.47102	0.369667	0.427404	0.019529	Cj0012c	11	0.386268	0.46854	Cj0012c	85
Q9PJ98	Cj0013	ilvD Cj0013	Dihydroxy-acid dehydratase (DAD) (EC 4.2.1.9)	34	34	Cj0013	-1.31772	0.401169	-1.20336	0.434264	-1.68733	0.310501	-0.976515	0.508206	0.413535	0.197525	0.0037755	Cj0013	11	0.168885	0.226164	Cj0013	41
Q0PCB1	Cj0014c	Cj0014c	Putative integral membrane protein	1	1	Cj0014c	0.817315	1.76212	-0.186599	0.878675	2.18714	4.55401	0.717038	1.6438	2.20965	2.27942	NS	Cj0014c	4	2.20273	2.35612	Cj0014c	7	X
Q0PCB0	Cj0015c	Cj0015c	Putative uncharacterized protein	21	21	Cj0015c	1.06128	2.08679	0.286399	1.21959	0.245449	1.18546	0.0516298	1.03644	1.38207	1.20957	0.014968	Cj0015c	7	1.23697	1.18217	Cj0015c	43
P0C634	Cj0016	queC Cj0016	7-cyano-7-deazaguanine synthase (EC 6.3.4.20) (7-cyano-7-carbaguanine synthase) (PreQ(0) synthase) (Queuosine biosynthesis protein QueC)	6	6	Cj0016	-0.784293	0.580637	-0.95898	0.51442	-1.35476	0.391001	-0.995587	0.501532	0.496897	0.219347	0.00073026	Cj0016	3	0.207988	0.230706	Cj0016	31
Q0PCA8	Cj0017c	dsbI Cj0017c	Disulphide bond formation protein	40	40	Cj0017c	0.189312	1.14022	0.456057	1.37179	0.432251	1.34934	0.340533	1.26622	1.28189	1.62748	5.7461e-05	Cj0017c	13	1.72339	1.53158	Cj0017c	52
Q0PCA6	Cj0019c	Cj0019c	Putative MCP-domain signal transduction protein	38	36	Cj0019c	0.540274	1.45425	0.137327	1.09987	-0.0542012	0.963128	-0.0803101	0.945854	1.11577	0.852251	0.39344	Cj0019c	11	0.923704	0.780798	Cj0019c	62
Q0PCA5	Cj0020c	Cj0020c	Cytochrome C551 peroxidase (EC 1.11.1.5)	18	18	Cj0020c	-1.39687	0.379752	-1.30097	0.405854	-1.73256	0.300917	-1.03451	0.488183	0.393677	0.164546	0.0029513	Cj0020c	11	0.142621	0.186471	Cj0020c	38
Q0PCA4	Cj0021c	Cj0021c	Putative fumarylacetoacetate (FAA) hydrolase family protein	13	13	Cj0021c	-0.631652	0.645437	0.0324577	1.02275	-0.316375	0.803085	-0.196878	0.872436	0.835928	1.11821	0.1829	Cj0021c	6	1.13613	1.10029	Cj0021c	33
Q0PCA3	Cj0022c	Cj0022c	Pseudouridine synthase (EC 5.4.99.-)	7	7	Cj0022c	0.469258	1.3844	0.41163	1.33019	0.788202	1.72692	0.491993	1.40639	1.46197	1.53049	0.010988	Cj0022c	1	1.32942	1.73156	Cj0022c	19		X
Q0PCA2	Cj0023	purB Cj0023	Adenylosuccinate lyase (EC 4.3.2.2)	34	34	Cj0023	-0.815082	0.568376	-1.11827	0.460645	-1.10237	0.465751	-0.907802	0.532997	0.506942	0.276036	0.00033975	Cj0023	12	0.235913	0.31616	Cj0023	56
Q0PCA1	Cj0024	nrdA Cj0024	Ribonucleoside-diphosphate reductase (EC 1.17.4.1)	48	48	Cj0024	-1.13686	0.454748	-0.828478	0.563123	-1.01875	0.493543	-0.730726	0.602601	0.528504	0.393501	0.00066605	Cj0024	12	0.388697	0.398305	Cj0024	52
Q0PCA0	Cj0025c	Cj0025c	Putative sodium:dicarboxylate family transmembrane symporter	3	3	Cj0025c	2.34613	5.08459	0.868959	1.82634	0.501273	1.41546	0.908008	1.87645	2.55071	1.96664	0.0029221	Cj0025c	4	1.90926	2.02403	Cj0025c	9
Q9PJ85	Cj0026c	thyX Cj0026c	Thymidylate synthase ThyX (TS) (TSase) (EC 2.1.1.148)	27	27	Cj0026c	0.561241	1.47554	0.283996	1.21756	0.682764	1.60521	0.276106	1.21092	1.37731	1.44591	0.038853	Cj0026c	7	1.51567	1.37614	Cj0026c	96
Q9PJ84	Cj0027	pyrG Cj0027	CTP synthase (EC 6.3.4.2) (CTP synthetase) (UTP--ammonia ligase)	51	51	Cj0027	0.369745	1.29212	0.526853	1.44078	0.564341	1.47871	0.412577	1.33106	1.38567	1.47189	0.00027129	Cj0027	13	1.55135	1.39243	Cj0027	78
Q0PC97	Cj0028	recJ Cj0028	Putative single-stranded-DNA-specific exonuclease (EC 3.1.-.-)	19	19	Cj0028	0.47317	1.38816	0.567918	1.48238	0.151484	1.11071	0.396991	1.31676	1.3245	1.35485	0.015447	Cj0028	10	1.47825	1.23144	Cj0028	34
Q0PC96	Cj0029	ansA Cj0029	Cytoplasmic L-asparaginase (EC 3.5.1.1)	11	11	Cj0029	0.290011	1.22265	-0.0111316	0.992314	0.04294	1.03021	0.0369559	1.02595	1.06778	1.38709	0.26462	Cj0029	8	1.41363	1.36056	Cj0029	35
Q0PC95	Cj0030	Cj0030	Putative uncharacterized protein	11	11	Cj0030	0.873102	1.8316	0.518702	1.43267	1.19983	2.29713	0.839707	1.78969	1.83777	1.89965	0.015623	Cj0030	4	1.88173	1.91758	Cj0030	19
Q0PC94	Cj0031	Cj0031	Putative type IIS restriction/modification enzyme	7	7	Cj0031	ND	ND	0.252394	1.19118	-0.44598	0.734085	0.0369559	1.02595	0.983738	0.788758	0.93718	Cj0031	1	0.807739	0.769777	Cj0031	6		X
Q0PC93	Cj0033	Cj0033	Putative integral membrane protein	25	25	Cj0033	0.665853	1.58651	0.775422	1.71169	1.17004	2.25017	0.805485	1.74773	1.82403	2.10299	0.0026408	Cj0033	8	2.34817	1.85782	Cj0033	31
Q0PC92	Cj0034c	Cj0034c	Putative periplasmic protein	22	22	Cj0034c	1.07848	2.11181	0.688173	1.61124	0.726871	1.65505	0.657237	1.57706	1.73879	1.67052	3.1918e-05	Cj0034c	14	1.68672	1.65433	Cj0034c	75
Q0PC90	Cj0036	Cj0036	Putative uncharacterized protein	44	44	Cj0036	0.593663	1.50907	0.530911	1.44484	0.361913	1.28513	0.468325	1.3835	1.40564	1.67845	0.00014133	Cj0036	8	1.5695	1.7874	Cj0036	68
Q0PC89	Cj0037c	Cj0037c	Putative cytochrome C	34	33	Cj0037c	-1.35588	0.390698	-1.36362	0.388606	-1.58424	0.333501	-1.18276	0.440509	0.388328	0.161528	0.00036044	Cj0037c	10	0.151384	0.171673	Cj0037c	64
Q0PC88	Cj0038c	Cj0038c	Putative poly(A) polymerase family protein	2	2	Cj0038c	0.615879	1.53249	ND	ND	ND	ND	ND	ND	ND	1.71011	NS	Cj0038c	2	1.78517	1.63505	Cj0038c	0
Q0PC87	Cj0039c	typA Cj0039c	GTP-binding protein TypA homolog	59	59	Cj0039c	-1.24544	0.421778	-0.759947	0.590518	-1.01875	0.493543	-0.779478	0.582578	0.522104	0.457762	0.00037397	Cj0039c	12	0.423849	0.491675	Cj0039c	70
Q0PC86	Cj0040	Cj0040	Putative uncharacterized protein	6	6	Cj0040	-1.00292	0.498989	-0.571957	0.672704	-0.567749	0.674668	-0.334067	0.793297	0.659915	ND	0.0096091	Cj0040	0	ND	ND	Cj0040	28		X
Q0PC85	Cj0041	fliK Cj0041	Putative flagellar hook-length control protein	7	7	Cj0041	-0.374272	0.771495	0.506389	1.42049	-0.219826	0.858669	0.29641	1.22809	1.06968	ND	0.30521	Cj0041	0	ND	ND	Cj0041	13		X
Q0PC84	Cj0042	flgD Cj0042	Putative flagellar hook assembly protein	11	11	Cj0042	-1.19764	0.435989	-0.580688	0.668645	-1.259	0.417834	-0.550691	0.682693	0.55129	4.10611	0.026468	Cj0042	1	4.80207	3.41014	Cj0042	48		X
Q0PC83	Cj0043	flgE Cj0043	Flagellar hook protein	3	3	Cj0043	-0.0667332	0.954798	0.133329	1.09682	0.10981	1.07909	0.23462	1.1766	1.07683	ND	0.025458	Cj0043	0	ND	ND	Cj0043	6		X
Q0PC82	Cj0044c	Cj0044c	Putative uncharacterized protein	45	44	Cj0044c	0.674003	1.59549	0.401691	1.32106	0.595786	1.5113	0.402205	1.32153	1.43734	1.72455	0.0034936	Cj0044c	12	1.74576	1.70333	Cj0044c	67
Q0PC81	Cj0045c	Cj0045c	Putative iron-binding protein	10	10	Cj0045c	0.076467	1.05443	0.22385	1.16785	0.538873	1.45284	0.329628	1.25669	1.23295	0.947181	0.025139	Cj0045c	4	1.06304	0.831323	Cj0045c	39
Q9PJ66	Cj0053c	mnmA trmU Cj0053c	tRNA-specific 2-thiouridylase MnmA (EC 2.8.1.-)	30	30	Cj0053c	0.264264	1.20102	0.137327	1.09987	0.261685	1.19888	0.149129	1.1089	1.15217	1.21026	0.021605	Cj0053c	10	1.2709	1.14962	Cj0053c	66
Q0PC79	Cj0054c	Cj0054c	Putative lysine decarboxylase family protein	11	10	Cj0054c	-1.10453	0.465055	-1.07446	0.47485	-0.808012	0.571168	-0.83975	0.558741	0.517453	0.245579	0.0014858	Cj0054c	7	0.217996	0.273161	Cj0054c	51
Q0PC76	Cj0057	Cj0057	Putative periplasmic protein	4	4	Cj0057	1.3322	2.51787	0.896742	1.86186	2.54836	5.84968	1.40896	2.65545	3.22121	3.32785	0.031186	Cj0057	5	3.30539	3.35031	Cj0057	11
Q0PC74	Cj0059c	fliY Cj0059c	Putative flagellar motor switch protein	9	9	Cj0059c	-1.82382	0.282471	-0.750065	0.594577	-0.921272	0.528043	-1.06009	0.479602	0.471173	0.517205	0.00016067	Cj0059c	8	0.609231	0.425179	Cj0059c	31
Q0PC73	Cj0060c	fliM Cj0060c	Flagellar motor switch protein	20	19	Cj0060c	0.733719	1.66292	0.515634	1.42962	0.61216	1.52855	0.331816	1.2586	1.46992	1.97601	0.0028093	Cj0060c	7	1.9485	2.00352	Cj0060c	38
Q0PC72	Cj0061c	fliA Cj0061c	RNA polymerase sigma factor	7	7	Cj0061c	-0.713183	0.609973	-0.471117	0.721406	-0.399647	0.758044	-0.40515	0.755158	0.711145	1.13302	0.0016624	Cj0061c	1	1.99179	0.274256	Cj0061c	34		X
Q0PC71	Cj0062c	Cj0062c	Putative integral membrane protein	5	5	Cj0062c	0.711116	1.63707	0.764262	1.6985	0.294747	1.22667	0.317537	1.2462	1.45211	1.97806	0.016481	Cj0062c	1	2.22878	1.72735	Cj0062c	38		X
Q0PC70	Cj0063c	Cj0063c	Site-determining protein	21	21	Cj0063c	0.345793	1.27085	0.325473	1.25308	0.100813	1.07238	0.0582507	1.0412	1.15938	1.68338	0.021837	Cj0063c	11	1.89855	1.4682	Cj0063c	50
O52908	Cj0064c	flhF Cj0064c	Flagellar biosynthesis protein FlhF (Flagella-associated GTP-binding protein)	48	48	Cj0064c	0.597694	1.5133	0.708023	1.63356	0.754179	1.68667	0.596671	1.51222	1.58644	1.90105	0.00010478	Cj0064c	13	2.0846	1.71749	Cj0064c	65
Q9PJ54	Cj0065c	folK Cj0065c	2-amino-4-hydroxy-6-hydroxymethyldihydropteridine pyrophosphokinase	1	1	Cj0065c	0.353841	1.27796	ND	ND	ND	ND	ND	ND	ND	5.83158	NS	Cj0065c	1	4.55343	7.10974	Cj0065c	ND	X	X
Q9PJ53	Cj0066c	aroQ Cj0066c	3-dehydroquinate dehydratase (3-dehydroquinase) (EC 4.2.1.10) (Type II DHQase)	8	8	Cj0066c	0.333546	1.26011	-0.335644	0.792431	0.0281015	1.01967	-0.240091	0.846692	0.979725	0.280862	0.32365	Cj0066c	9	0.329558	0.232166	Cj0066c	45
Q0PC66	Cj0067	Cj0067	Putative amidohydrolase family protein	11	10	Cj0067	-0.30436	0.809802	0.16892	1.12422	0.622075	1.53909	0.328533	1.25574	1.18221	1.27747	0.057016	Cj0067	5	1.14933	1.40561	Cj0067	26
Q0PC65	Cj0068	pspA Cj0068	Protease	17	17	Cj0068	0.736589	1.66623	0.946961	1.92781	1.03284	2.04605	0.873135	1.83164	1.86793	2.07049	5.1893e-05	Cj0068	8	2.06353	2.07746	Cj0068	56
Q0PC64	Cj0069	Cj0069	Putative uncharacterized protein	32	32	Cj0069	-0.934187	0.523337	-0.571957	0.672704	-0.839829	0.55871	-0.499231	0.707484	0.615559	0.494053	0.0039011	Cj0069	10	0.468792	0.519313	Cj0069	66
Q0PC62	Cj0073c	Cj0073c	Putative uncharacterized protein	31	31	Cj0073c	-0.560348	0.678138	-0.444976	0.734596	-1.24255	0.422626	-0.815338	0.568275	0.600909	0.453495	0.018491	Cj0073c	13	0.439774	0.467217	Cj0073c	81
Q0PC61	Cj0074c	Cj0074c	Putative iron-sulfur protein	50	50	Cj0074c	-0.327036	0.797173	-0.493611	0.710245	-0.812862	0.569252	-0.573027	0.672205	0.687219	0.559001	0.0018194	Cj0074c	14	0.509011	0.608992	Cj0074c	76
Q0PC60	Cj0075c	Cj0075c	Putative oxidoreductase iron-sulfur subunit	21	21	Cj0075c	-0.388825	0.763751	-0.367393	0.775182	-0.969189	0.510793	-0.429027	0.742763	0.698122	0.554195	0.035766	Cj0075c	13	0.560288	0.548102	Cj0075c	63
Q0PC59	Cj0076c	lctP Cj0076c	L-lactate permease	5	5	Cj0076c	1.13944	2.20296	1.08032	2.1145	1.4821	2.79355	0.89697	1.86215	2.24329	2.52039	0.0026781	Cj0076c	10	1.93831	3.10248	Cj0076c	14
Q0PC58	Cj0077c	cdtC Cj0077c	Cytolethal distending toxin C	4	4	Cj0077c	-1.23644	0.424419	-0.682727	0.622986	-1.03	0.48971	-0.542653	0.686507	0.555905	0.194605	0.0073504	Cj0077c	2	0.22466	0.16455	Cj0077c	23
Q0PC57	Cj0078c	cdtB Cj0078c	Cytolethal distending toxin B	9	9	Cj0078c	-0.974016	0.509087	-0.567612	0.674733	-0.669629	0.628668	-0.3237	0.799018	0.652877	0.206754	0.01347	Cj0078c	5	0.209745	0.203763	Cj0078c	50
Q0PC56	Cj0079c	cdtA Cj0079c	Cytolethal distending toxin subunit A (CDT A)	8	8	Cj0079c	-0.520493	0.697133	-0.6072	0.656469	-0.79596	0.57596	-0.581236	0.668391	0.649488	0.411718	0.0006074	Cj0079c	2	0.55794	0.265495	Cj0079c	40
Q0PC54	Cj0081	cydA Cj0081	Cytochrome bd oxidase subunit I (EC 1.10.3.-)	12	12	Cj0081	0.581646	1.49656	0.821707	1.7675	0.920456	1.89271	0.712847	1.63904	1.69895	1.7157	0.00017716	Cj0081	2	1.77229	1.65911	Cj0081	20
Q0PC53	Cj0082	cydB Cj0082	Cytochrome bd oxidase subunit II (EC 1.10.3.-)	3	3	Cj0082	-0.155373	0.8979	0.206194	1.15364	0.896889	1.86205	0.446284	1.36253	1.31903	3.29457	0.068909	Cj0082	1	2.64659	3.94256	Cj0082	6		X
Q0PC52	Cj0085c	Cj0085c	Putative amino acid racemase	11	11	Cj0085c	-0.644599	0.639671	-0.367393	0.775182	-0.10534	0.929586	-0.238467	0.847646	0.798021	0.747007	0.11779	Cj0085c	5	0.7793	0.714713	Cj0085c	27
Q9PJ40	Cj0086c	ung Cj0086c	Uracil-DNA glycosylase (UDG) (EC 3.2.2.27)	11	11	Cj0086c	-0.06033	0.959045	0.206194	1.15364	0.969999	1.95884	0.403246	1.32248	1.3485	2.03706	0.086178	Cj0086c	8	2.20009	1.87402	Cj0086c	37
Q0PC50	Cj0087	aspA Cj0087	Aspartate ammonia-lyase (EC 4.3.1.1)	43	43	Cj0087	-1.04479	0.484714	-1.03493	0.48804	-1.30267	0.405376	-0.952357	0.516787	0.473729	0.248017	0.00048984	Cj0087	14	0.242406	0.253627	Cj0087	82
Q0PC49	Cj0088	dcuA Cj0088	Anaerobic C4-dicarboxylate transporter	3	3	Cj0088	0.392294	1.31248	0.221341	1.16582	-0.900476	0.53571	-0.501177	0.70653	0.930134	ND	0.30398	Cj0088	0	ND	ND	Cj0088	7		X
Q0PC48	Cj0089	Cj0089	Putative lipoprotein	29	29	Cj0089	-0.486651	0.71368	0.464569	1.3799	0.381149	1.30238	0.288548	1.22141	1.15434	1.06797	0.00012951	Cj0089	10	1.13928	0.996663	Cj0089	54
Q0PC47	Cj0090	Cj0090	Putative lipoprotein	3	3	Cj0090	0.24778	1.18738	1.06361	2.09015	1.07807	2.11121	0.885102	1.84689	1.80891	2.15905	4.065e-05	Cj0090	2	2.2773	2.04079	Cj0090	21
Q0PC46	Cj0091	Cj0091	Putative lipoprotein	19	19	Cj0091	-0.431436	0.741523	0.0940967	1.0674	-0.639164	0.642085	-0.334067	0.793297	0.811076	0.752627	0.24509	Cj0091	7	0.684644	0.820611	Cj0091	80
Q0PC45	Cj0092	Cj0092	Putative periplasmic protein	32	32	Cj0092	0.562057	1.47637	0.962068	1.9481	1.16881	2.24826	0.978118	1.96989	1.91066	3.69151	0.00022337	Cj0092	11	3.93571	3.4473	Cj0092	65
Q0PC44	Cj0093	Cj0093	Putative periplasmic protein	38	38	Cj0093	-0.0655953	0.955551	0.586559	1.50166	0.708375	1.63396	0.466335	1.3816	1.36819	1.37305	0.0010781	Cj0093	11	1.46001	1.2861	Cj0093	71
Q0PC43	Cj0094	rplU Cj0094	50S ribosomal protein L21	21	21	Cj0094	0.19368	1.14368	0.554027	1.46818	0.395935	1.3158	0.364237	1.2872	1.30371	1.85435	9.7351e-05	Cj0094	10	1.84631	1.86239	Cj0094	83
Q9PJ31	Cj0095	rpmA Cj0095	50S ribosomal protein L27	15	15	Cj0095	-0.282748	0.822024	0.380483	1.30178	-0.50166	0.706294	-0.0444024	0.969691	0.949947	3.18631	0.9404	Cj0095	10	4.9548	1.41782	Cj0095	75
Q0PC41	Cj0096	obg Cj0096	GTPase obg (GTP-binding protein obg)	20	20	Cj0096	0.451604	1.36756	0.423684	1.34135	0.133951	1.09729	0.245104	1.18518	1.24785	2.16449	0.0073156	Cj0096	6	2.38096	1.94803	Cj0096	50
Q9PJ29	Cj0097	proB Cj0097	Glutamate 5-kinase (EC 2.7.2.11) (Gamma-glutamyl kinase) (GK)	4	4	Cj0097	-0.985407	0.505083	-1.06524	0.477893	-1.1476	0.451376	-0.918162	0.529183	0.490884	0.580626	0.00021552	Cj0097	1	0.5978	0.563452	Cj0097	19		X
Q9PJ28	Cj0098	fmt Cj0098	Methionyl-tRNA formyltransferase (EC 2.1.2.9)	13	13	Cj0098	0.272011	1.20749	0.697229	1.62139	0.872176	1.83042	0.671126	1.59232	1.5629	2.34918	0.00053112	Cj0098	9	2.12423	2.57413	Cj0098	31
Q0PC38	Cj0099	birA Cj0099	Putative biotin--[acetyl-CoA-carboxylase] synthetase (EC 6.3.4.15)	5	5	Cj0099	0.374743	1.29661	0.199836	1.14857	-0.0441874	0.969836	0.27951	1.21378	1.1572	ND	0.13153	Cj0099	0	ND	ND	Cj0099	20		X
Q0PC37	Cj0100	Cj0100	ParA family protein	11	11	Cj0100	0.251481	1.19043	0.572847	1.48746	-0.385129	0.76571	0.0409727	1.02881	1.1181	2.27565	0.67888	Cj0100	12	2.24818	2.30312	Cj0100	46
Q9PJ25	Cj0101	parB Cj0101	Probable chromosome-partitioning protein ParB	26	26	Cj0101	0.6551	1.57473	0.335949	1.26221	0.586608	1.50171	0.163939	1.12034	1.36475	1.99157	0.034668	Cj0101	11	2.11186	1.87128	Cj0101	79
Q0PC35	Cj0102	atpF Cj0102	ATP synthase F0 sector B' subunit (EC 3.6.3.14)	17	17	Cj0102	0.224855	1.16866	0.477243	1.39208	0.592122	1.50746	0.607545	1.52366	1.39797	0.929077	0.00106	Cj0102	9	1.09946	0.758691	Cj0102	74
Q0PC34	Cj0103	atpF Cj0103	ATP synthase subunit b (ATP synthase F(0) sector subunit b) (ATPase subunit I) (F-type ATPase subunit b)	20	20	Cj0103	-0.0264371	0.981842	0.434556	1.35149	0.0213059	1.01488	-0.0218819	0.984947	1.08329	1.03348	0.19481	Cj0103	11	0.986411	1.08055	Cj0103	62
Q0PC33	Cj0104	atpH Cj0104	ATP synthase subunit delta (ATP synthase F(1) sector subunit delta) (F-type ATPase subunit delta) (F-ATPase subunit delta)	28	28	Cj0104	-0.0658991	0.95535	0.249935	1.18915	0.461663	1.37713	0.0674693	1.04788	1.14238	1.16705	0.063854	Cj0104	12	1.19601	1.13809	Cj0104	74
Q9PJ21	Cj0105	atpA Cj0105	ATP synthase subunit alpha (EC 3.6.3.14) (ATP synthase F1 sector subunit alpha) (F-ATPase subunit alpha)	59	59	Cj0105	0.739524	1.66963	0.395028	1.31497	0.338048	1.26405	0.166392	1.12225	1.34272	1.46059	0.0026676	Cj0105	15	1.52259	1.39859	Cj0105	70
Q9PJ20	Cj0106	atpG Cj0106	ATP synthase gamma chain (ATP synthase F1 sector gamma subunit) (F-ATPase gamma subunit)	26	25	Cj0106	1.19746	2.29335	0.414927	1.33323	0.606722	1.5228	0.332908	1.25955	1.60223	1.49503	0.005693	Cj0106	12	1.41869	1.57137	Cj0106	67
Q0PC30	Cj0107	atpD Cj0107	ATP synthase subunit beta (EC 3.6.3.14) (ATP synthase F1 sector subunit beta) (F-ATPase subunit beta)	39	39	Cj0107	0.708282	1.63386	0.310206	1.23988	0.21361	1.15959	0.157786	1.11557	1.28723	1.47287	0.00014856	Cj0107	15	1.52996	1.41578	Cj0107	72
Q9PJ18	Cj0108	atpC Cj0108	ATP synthase epsilon chain (ATP synthase F1 sector epsilon subunit) (F-ATPase epsilon subunit)	12	12	Cj0108	-0.497768	0.708202	-0.0961993	0.935494	-0.457325	0.728335	-0.200035	0.870529	0.81064	0.674015	0.076957	Cj0108	8	0.69677	0.65126	Cj0108	74
Q0PC28	Cj0109	exbB3 Cj0109	Putative MotA/TolQ/ExbB proton channel family protein	8	8	Cj0109	0.992146	1.98914	0.933995	1.91056	0.80808	1.75088	0.703586	1.62855	1.81978	1.94037	3.3523e-05	Cj0109	9	2.0112	1.86954	Cj0109	23
Q0PC27	Cj0110	exbD3 Cj0110	Putative exbD/tolR family transport protein	9	9	Cj0110	0.978984	1.97108	0.499157	1.41339	0.849336	1.80167	0.5344	1.44834	1.65862	1.89553	0.006621	Cj0110	6	2.0368	1.75426	Cj0110	45
Q0PC26	Cj0111	Cj0111	Putative periplasmic protein	22	22	Cj0111	0.555412	1.46959	0.745176	1.67618	1.04294	2.06042	0.869375	1.82687	1.75827	1.63969	0.0011072	Cj0111	9	1.57956	1.69981	Cj0111	66
Q9PJ14	Cj0112	tolB Cj0112	Protein TolB	32	32	Cj0112	-0.987627	0.504307	-0.795075	0.576313	-0.721119	0.606627	-0.714834	0.609275	0.57413	0.331598	0.0002091	Cj0112	15	0.320008	0.343189	Cj0112	75
Q0PC24	Cj0113	pal cjaD Cj0113	Peptidoglycan associated lipoprotein (Omp18)	18	18	Cj0113	0.901198	1.86762	0.510505	1.42455	0.800162	1.7413	0.558885	1.47313	1.62665	1.35026	0.0036823	Cj0113	9	1.37728	1.32325	Cj0113	56
Q0PC23	Cj0114	Cj0114	Putative periplasmic protein	38	38	Cj0114	0.411116	1.32971	-0.116686	0.922304	-0.108318	0.927669	-0.0817652	0.944901	1.03115	0.623139	0.15494	Cj0114	11	0.655983	0.590295	Cj0114	64
Q0PC22	Cj0115	slyD Cj0115	Peptidyl-prolyl cis-trans isomerase (EC 5.2.1.8)	11	11	Cj0115	-1.19859	0.4357	-1.15692	0.448469	-1.52336	0.347876	-1.13364	0.455764	0.421952	0.293879	0.00047265	Cj0115	10	0.296154	0.291605	Cj0115	59
Q0PC21	Cj0116	fabD Cj0116	Malonyl CoA-acyl carrier protein transacylase (EC 2.3.1.39)	16	16	Cj0116	-1.68661	0.310656	-1.15692	0.448469	-1.65649	0.317209	-0.882222	0.542531	0.404716	0.252568	0.0061244	Cj0116	11	0.247572	0.257564	Cj0116	61
Q0PC20	Cj0117	pfs Cj0117	5'-methylthioadenosine/S-adenosylhomocysteine nucleosidase (EC 3.2.2.16)	14	14	Cj0117	-1.78134	0.290913	-1.19999	0.435279	-1.60933	0.327751	-1.05151	0.482462	0.384101	0.264057	0.0015909	Cj0117	10	0.250991	0.277123	Cj0117	55
Q0PC19	Cj0118	Cj0118	Putative uncharacterized protein	19	19	Cj0118	0.290694	1.22323	0.44104	1.35758	0.459654	1.37521	0.338359	1.26432	1.30509	1.85574	0.00024111	Cj0118	10	1.99086	1.72061	Cj0118	64
Q0PC18	Cj0119	Cj0119	Putative hydrolase	7	7	Cj0119	-1.43267	0.370445	-0.973279	0.509347	-1.07881	0.473418	-0.646489	0.638833	0.498011	0.300328	0.0038516	Cj0119	2	0.23443	0.366227	Cj0119	46
Q0PC17	Cj0120	Cj0120	Uncharacterized protein	1	1	Cj0120	-0.13263	0.912167	ND	ND	ND	ND	ND	ND	ND	2.64758	NS	Cj0120	1	2.82922	2.46595	Cj0120	ND	X	X
Q0PC14	Cj0123c	Cj0123c	tRNA-dihydrouridine synthase (EC 1.-.-.-)	15	15	Cj0123c	0.0643384	1.04561	0.468806	1.38396	0.395935	1.3158	0.451323	1.36729	1.27816	1.80852	3.0663e-05	Cj0123c	2	1.84616	1.77089	Cj0123c	44
Q0PC13	Cj0124c	Cj0124c	Putative membrane protein	17	17	Cj0124c	0.616189	1.53282	0.357817	1.28149	0.552135	1.46625	0.30423	1.23476	1.37883	1.73162	0.007068	Cj0124c	11	1.68283	1.78042	Cj0124c	38
Q0PC12	Cj0125c	Cj0125c	Putative uncharacterized protein	7	7	Cj0125c	-1.2597	0.417632	-1.19663	0.436293	-1.5801	0.334459	-0.844682	0.556834	0.436305	ND	0.0055	Cj0125c	0	ND	ND	Cj0125c	43		X
Q9PJ01	Cj0126c	rlmH Cj0126c	Ribosomal RNA large subunit methyltransferase H (EC 2.1.1.177) (23S rRNA (pseudouridine1915-N3)-methyltransferase) (23S rRNA m3Psi1915 methyltransferase) (rRNA (pseudouridine-N3-)-methyltransferase RlmH)	9	9	Cj0126c	0.531094	1.44502	0.0481161	1.03391	0.364063	1.28705	0.145403	1.10604	1.21801	0.486515	0.12492	Cj0126c	1	0.517183	0.455847	Cj0126c	44		X
Q0PC10	Cj0127c	accD Cj0127c	Acetyl-coenzyme A carboxylase carboxyl transferase subunit beta (ACCase subunit beta) (Acetyl-CoA carboxylase carboxyltransferase subunit beta) (EC 6.4.1.2)	20	20	Cj0127c	0.63323	1.55103	0.686355	1.60921	0.662817	1.58317	0.651994	1.57134	1.57869	1.62956	3.1259e-06	Cj0127c	8	1.5626	1.69653	Cj0127c	56
Q0PC09	Cj0128c	Cj0128c	Putative inositol monophosphatase family protein	4	4	Cj0128c	-0.960514	0.513874	-0.0930732	0.937524	0.655814	1.5755	0.278377	1.21283	1.05993	0.19382	0.25858	Cj0128c	1	0.151213	0.236427	Cj0128c	23		X
Q0PC08	Cj0129c	bamA Cj0129c	Outer membrane protein assembly factor BamA	61	61	Cj0129c	0.616365	1.53301	0.518702	1.43267	0.695627	1.61959	0.473288	1.38827	1.49338	1.72715	0.0016946	Cj0129c	15	1.68547	1.76883	Cj0129c	62
Q0PC07	Cj0130	tyrA Cj0130	Putative prephenate dehydrogenase (EC 1.3.1.12)	8	8	Cj0130	-0.0698404	0.952743	0.0803173	1.05725	0.210029	1.15671	0.0909071	1.06504	1.05794	1.39052	0.055029	Cj0130	3	1.49018	1.29086	Cj0130	33
Q0PC06	Cj0131	Cj0131	Putative peptidase M23 family protein	47	47	Cj0131	0.754679	1.68726	0.504326	1.41846	0.620277	1.53717	0.408437	1.32725	1.49253	1.64565	0.0012396	Cj0131	14	1.61228	1.67903	Cj0131	69
Q9PIZ5	Cj0132	lpxC Cj0132	UDP-3-O-[3-hydroxymyristoyl] N-acetylglucosamine deacetylase (EC 3.5.1.-) (UDP-3-O-acyl-GlcNAc deacetylase)	14	14	Cj0132	-1.18624	0.439448	-0.711203	0.610811	-0.753385	0.59321	-0.458967	0.727507	0.592744	1.1197	0.0049301	Cj0132	5	1.00768	1.23172	Cj0132	35
Q0PC04	Cj0133	Cj0133	Putative glycoprotease family protein	1	1	Cj0133	0.0243604	1.01703	ND	ND	ND	ND	ND	ND	ND	ND	NS	Cj0133	0	ND	ND	Cj0133	ND	X	X
Q9PIZ3	Cj0134	thrB Cj0134	Homoserine kinase (HK) (HSK) (EC 2.7.1.39)	9	9	Cj0134	-0.944451	0.519627	-0.604972	0.657484	-1.1354	0.45521	-0.842214	0.557787	0.547527	0.55232	0.0033137	Cj0134	2	0.623225	0.481416	Cj0134	21
Q0PC02	Cj0135	Cj0135	Putative uncharacterized protein	7	7	Cj0135	ND	ND	0.500193	1.4144	0.355443	1.27938	0.331816	1.2586	1.31746	ND	5.9019e-05	Cj0135	0	ND	ND	Cj0135	71		X
Q9PIZ1	Cj0136	infB Cj0136	Translation initiation factor IF-2	89	89	Cj0136	0.806721	1.74923	0.912381	1.88215	0.622075	1.53909	0.711168	1.63713	1.7019	2.03121	0.0001965	Cj0136	11	1.93472	2.12769	Cj0136	75
Q9PIZ0	Cj0137	rbfA Cj0137	Ribosome-binding factor A	12	12	Cj0137	-1.00914	0.496843	-0.198308	0.871572	-0.945032	0.519418	-0.392455	0.761832	0.662416	ND	0.082739	Cj0137	0	ND	ND	Cj0137	78		X
Q9PIY9	Cj0138	rimP Cj0138	Ribosome maturation factor RimP	7	7	Cj0138	-1.22431	0.428002	-1.5785	0.33483	-2.41247	0.187834	-1.60405	0.328951	0.319904	0.413854	0.0022242	Cj0138	3	0.248643	0.579066	Cj0138	52
Q0PBZ8	Cj0139	Cj0139	Putative endonuclease	58	58	Cj0139	0.999805	1.99973	0.293582	1.22568	0.835456	1.78442	0.352434	1.27671	1.57164	1.79959	0.048048	Cj0139	13	1.86254	1.73665	Cj0139	54
Q0PBZ7	Cj0140	Cj0140	Putative uncharacterized protein	21	21	Cj0140	0.791931	1.73139	0.669888	1.59095	0.680178	1.60234	0.585713	1.50078	1.60636	1.84591	2.2928e-05	Cj0140	7	1.66346	2.02836	Cj0140	40
Q0PBZ5	Cj0142c	Cj0142c	Putative ABC transporter ATP-binding protein	16	16	Cj0142c	0.885865	1.84787	0.758216	1.6914	-0.180124	0.882627	0.326341	1.25383	1.41893	1.09409	0.24635	Cj0142c	1	0.818462	1.36971	Cj0142c	35		X
Q0PBZ4	Cj0143c	Cj0143c	Putative periplasmic solute binding protein for ABC transport system	17	17	Cj0143c	-1.37213	0.38632	-1.25134	0.420059	-2.207	0.216584	-1.25972	0.417625	0.360147	0.213449	0.0073486	Cj0143c	9	0.174531	0.252367	Cj0143c	50
Q0PBZ3	Cj0144	Cj0144	Putative methyl-accepting chemotaxis signal transduction protein	67	30	Cj0144	0.701694	1.62641	0.377106	1.29873	0.560597	1.47488	0.276106	1.21092	1.40274	1.34386	0.0082116	Cj0144	13	1.36616	1.32157	Cj0144	80
Q0PBZ2	Cj0145	Cj0145	Putative TAT (Twin-Arginine Translocation) pathway signal sequence domain protein	4	4	Cj0145	-0.933466	0.523599	-0.0637083	0.956802	-0.784007	0.580752	-0.0472424	0.967784	0.757234	ND	0.32104	Cj0145	0	ND	ND	Cj0145	6		X
Q0PBZ1	Cj0146c	trxB Cj0146c	Thioredoxin reductase (EC 1.8.1.9)	39	39	Cj0146c	-1.27592	0.41296	-1.12464	0.458615	-0.916045	0.52996	-0.852112	0.553973	0.488877	0.192896	0.0010751	Cj0146c	11	0.165631	0.220161	Cj0146c	97
Q0PBZ0	Cj0147c	trxA Cj0147c	Thioredoxin	9	9	Cj0147c	-1.25123	0.420091	-1.03493	0.48804	-1.43472	0.369918	-0.872115	0.546345	0.456098	0.225039	0.0028573	Cj0147c	12	0.188756	0.261321	Cj0147c	88
Q9PIX9	Cj0148c	Cj0148c	UPF0102 protein Cj0148c	1	1	Cj0148c	ND	ND	0.51768	1.43165	0.673259	1.59467	0.605739	1.52176	1.51603	ND	0.00089113	Cj0148c	0	ND	ND	Cj0148c	10	X	X
Q0PBY8	Cj0149c	hom Cj0149c	Homoserine dehydrogenase (EC 1.1.1.3)	22	22	Cj0149c	0.451883	1.36782	-0.0379317	0.97405	0.105961	1.07621	-0.0993414	0.933459	1.08789	1.04008	0.73107	Cj0149c	11	1.08355	0.996602	Cj0149c	45
Q0PBY7	Cj0150c	Cj0150c	Aminotransferase (EC 2.6.1.1)	34	34	Cj0150c	-0.0819244	0.944797	-0.079089	0.946655	-0.133879	0.911377	-0.176525	0.884831	0.921915	0.74251	0.001052	Cj0150c	14	0.680449	0.804572	Cj0150c	76
Q0PBY6	Cj0151c	Cj0151c	Putative periplasmic protein	11	11	Cj0151c	-1.03662	0.48747	-1.19999	0.435279	-1.39419	0.380459	-1.10969	0.463392	0.44165	0.241628	0.00015372	Cj0151c	6	0.267461	0.215794	Cj0151c	45
Q0PBY5	Cj0152c	Cj0152c	Putative membrane protein	20	20	Cj0152c	0.517655	1.43163	0.609767	1.52601	0.904295	1.87163	0.599397	1.51508	1.58609	1.37614	0.0029473	Cj0152c	10	1.35713	1.39515	Cj0152c	36
Q0PBY4	Cj0153c	Cj0153c	Putative rRNA methylase	5	5	Cj0153c	0.950074	1.93197	0.398363	1.31801	0.811235	1.75471	0.404285	1.32343	1.58203	1.77731	0.019352	Cj0153c	4	1.54483	2.00979	Cj0153c	27
Q0PBY3	Cj0154c	rsmI Cj0154c	Ribosomal RNA small subunit methyltransferase I (EC 2.1.1.198) (16S rRNA 2'-O-ribose C1402 methyltransferase) (rRNA (cytidine-2'-O-)-methyltransferase RsmI)	3	3	Cj0154c	0.586531	1.50163	0.506389	1.42049	0.910193	1.8793	0.370635	1.29292	1.52359	2.67639	0.020535	Cj0154c	3	2.46521	2.88757	Cj0154c	10
Q9PIX2	Cj0155c	rpmE Cj0155c	50S ribosomal protein L31	9	9	Cj0155c	-0.709118	0.611694	-0.454974	0.729523	-0.493851	0.710127	-0.445792	0.734181	0.696381	0.469952	0.00011194	Cj0155c	4	0.469263	0.47064	Cj0155c	88
Q0PBY1	Cj0156c	Cj0156c	Ribosomal RNA small subunit methyltransferase E (EC 2.1.1.193)	7	7	Cj0156c	0.236502	1.17813	-0.237463	0.848236	-0.2874	0.819377	-0.236845	0.848599	0.923586	0.740268	0.0011255	Cj0156c	3	0.854216	0.626321	Cj0156c	32
Q0PBX9	Cj0158c	Cj0158c	Putative haem-binding lipoprotein	4	4	Cj0158c	-0.391882	0.762135	-0.072917	0.950714	-0.414312	0.750377	-0.0444024	0.969691	0.858229	1.98869	0.27684	Cj0158c	1	2.94871	1.02866	Cj0158c	23		X
Q0PBX8	Cj0159c	Cj0159c	Putative 6-pyruvoyl tetrahydropterin synthase (EC 4.2.3.12)	6	6	Cj0159c	-0.944202	0.519717	-1.08064	0.47282	-1.03283	0.488751	-0.562831	0.676972	0.539565	1.2015	0.0098168	Cj0159c	5	1.52348	0.87952	Cj0159c	37
Q0PBX7	Cj0160c	queE Cj0160c	7-carboxy-7-deazaguanine synthase (CDG synthase) (EC 4.3.99.3) (Queuosine biosynthesis protein QueE)	4	4	Cj0160c	-0.0159909	0.988977	-0.0821849	0.944626	0.189565	1.14042	-0.157989	0.896273	0.992574	2.01637	0.8769	Cj0160c	1	2.0038	2.02894	Cj0160c	17		X
Q9PIW6	Cj0161c	moaA Cj0161c	Cyclic pyranopterin monophosphate synthase (EC 4.1.99.18) (Molybdenum cofactor biosynthesis protein A)	21	21	Cj0161c	-0.732407	0.601899	-0.297364	0.813738	0.0362141	1.02542	-0.176525	0.884831	0.831472	1.11894	0.41309	Cj0161c	9	1.11894		Cj0161c	52
Q0PBX5	Cj0162c	Cj0162c	Putative periplasmic protein	10	10	Cj0162c	-0.737588	0.599741	-0.0349292	0.97608	0.303736	1.23434	0.235789	1.17755	0.996927	1.1501	0.19437	Cj0162c	4	1.11775	1.18244	Cj0162c	49
Q0PBX4	Cj0163c	Cj0163c	Putative uncharacterized protein	8	8	Cj0163c	1.04783	2.06742	-0.0698409	0.952743	0.534107	1.44805	0.0674693	1.04788	1.37902	ND	0.35152	Cj0163c	0	ND	ND	Cj0163c	40		X
Q0PBX3	Cj0164c	ubiA Cj0164c	Putative 4-hydroxybenzoate octaprenyltransferase (EC 2.5.1.-)	4	4	Cj0164c	1.03379	2.0474	1.21063	2.31438	0.971409	1.96076	0.937037	1.91459	2.05928	2.14717	4.6312e-05	Cj0164c	2	2.25267	2.04168	Cj0164c	13
Q9PIW2	Cj0166	miaA Cj0166	tRNA dimethylallyltransferase (EC 2.5.1.75) (Dimethylallyl diphosphate:tRNA dimethylallyltransferase) (DMAPP:tRNA dimethylallyltransferase) (DMATase) (Isopentenyl-diphosphate:tRNA isopentenyltransferase) (IPP transferase) (IPPT) (IPTase)	4	4	Cj0166	0.941113	1.92001	0.467748	1.38295	2.08981	4.25693	1.00098	2.00136	2.39031	4.83558	0.069852	Cj0166	2	4.35744	5.31373	Cj0166	12
Q0PBX0	Cj0168c	Cj0168c	Putative periplasmic protein	4	4	Cj0168c	-1.08413	0.471678	-0.930802	0.524567	-0.769793	0.586502	-1.03169	0.489136	0.517971	ND	0.00047799	Cj0168c	0	ND	ND	Cj0168c	31		X
Q0PBW9	Cj0169	sodB Cj0169	Superoxide dismutase [Fe] (EC 1.15.1.1)	12	12	Cj0169	-1.26617	0.415763	-1.54394	0.342947	-2.07881	0.236709	-1.64649	0.319417	0.328709	0.152608	0.00031367	Cj0169	12	0.123327	0.181889	Cj0169	46
Q0PBW8	Cj0170	Cj0170	Putative uncharacterized protein	5	5	Cj0170	-0.730405	0.602735	0.0579928	1.04102	0.161408	1.11838	-0.0246778	0.98304	0.936292	1.3008	0.1691	Cj0170	1	1.30918	1.29243	Cj0170	25		X
Q0PBW7	Cj0172c	Cj0172c	Putative saccharopine dehydrogenase (EC 1.5.1.7)	24	24	Cj0172c	-1.06849	0.476818	-0.769897	0.58646	-0.734859	0.600877	-0.756057	0.592112	0.564067	0.366045	4.5127e-05	Cj0172c	7	0.35021	0.381879	Cj0172c	54
Q0PBW6	Cj0173c	cfbpC Cj0173c	Putative iron-uptake ABC transport system ATP-binding protein	8	8	Cj0173c	0.107193	1.07713	0.324304	1.25206	0.639043	1.5573	0.400122	1.31962	1.30153	1.15798	0.01275	Cj0173c	1	1.07271	1.24325	Cj0173c	21		X
Q0PBW4	Cj0175c	cfbpA Cj0175c	Putative iron-uptake ABC transport system,periplasmic iron-binding protein	50	50	Cj0175c	-0.710916	0.610932	-0.692157	0.618928	-0.379723	0.768585	-0.40515	0.755158	0.688401	0.185035	0.023941	Cj0175c	11	0.157277	0.212794	Cj0175c	90
Q0PBW2	Cj0177	Cj0177	Putative iron transport protein	6	6	Cj0177	ND	ND	-0.647906	0.638206	0.618477	1.53525	0.00988771	1.00688	1.06011	ND	0.9441	Cj0177	0	ND	ND	Cj0177	25		X
Q0PBW1	Cj0178	Cj0178	Putative TonB-denpendent outer membrane receptor	17	17	Cj0178	ND	ND	0.0551777	1.03899	0.434298	1.35125	-0.0387393	0.973505	1.12125	ND	0.2921	Cj0178	0	ND	ND	Cj0178	27		X
Q0PBW0	Cj0179	exbB1 Cj0179	Biopolymer transport protein	4	4	Cj0179	ND	ND	-0.291977	0.816782	0.215993	1.1615	0.0139805	1.00974	0.996008	ND	0.92949	Cj0179	0	ND	ND	Cj0179	12		X
Q0PBV7	Cj0182	Cj0182	Putative transmembrane transport protein	8	8	Cj0182	0.748125	1.67961	0.606886	1.52297	0.726871	1.65505	0.573748	1.48839	1.5865	0.124914	0.00036415	Cj0182	1	0.0986119	0.151215	Cj0182	14		X
Q0PBV6	Cj0183	Cj0183	Putative integral membrane protein with haemolysin domain	20	20	Cj0183	0.602889	1.51876	0.741678	1.67212	1.25011	2.37859	0.776065	1.71245	1.82048	1.87294	0.0059549	Cj0183	6	1.9341	1.81179	Cj0183	37
Q0PBV5	Cj0184c	Cj0184c	Putative serine/threonine protein phosphatase	10	10	Cj0184c	0.612589	1.529	0.237572	1.17901	-0.037077	0.974628	0.126625	1.09174	1.19359	2.13636	0.075897	Cj0184c	5	2.11395	2.15877	Cj0184c	23
Q0PBV4	Cj0185c	Cj0185c	Putative phnA domain protein	6	6	Cj0185c	-1.09378	0.468533	-0.431095	0.741699	-1.10534	0.464793	-0.348006	0.785669	0.615173	0.607385	0.063416	Cj0185c	3	0.573331	0.64144	Cj0185c	57
Q0PBV2	Cj0187c	purN Cj0187c	Phosphoribosylglycinamide formyltransferase (EC 2.1.2.2)	10	10	Cj0187c	0.224283	1.1682	-0.0289429	0.980138	0.601265	1.51705	0.050302	1.03548	1.17522	1.02059	0.31738	Cj0187c	8	1.0498	0.991388	Cj0187c	46
Q0PBV1	Cj0188c	Cj0188c	Putative kinase	19	19	Cj0188c	0.765523	1.69999	0.534958	1.4489	0.9551	1.93871	0.511423	1.42546	1.62826	1.87735	0.011101	Cj0188c	9	2.15257	1.60212	Cj0188c	32
Q0PBV0	Cj0189c	Cj0189c	Putative uncharacterized protein	7	7	Cj0189c	0.686156	1.60899	0.447495	1.36367	0.771291	1.7068	0.452329	1.36825	1.51193	1.54582	0.0084449	Cj0189c	3	1.99836	1.09328	Cj0189c	20
Q0PBU9	Cj0190c	Cj0190c	Putative uncharacterized protein	12	12	Cj0190c	0.545522	1.45955	0.641079	1.5595	0.753359	1.68571	0.444263	1.36062	1.51634	1.71797	0.0018395	Cj0190c	7	1.77099	1.66494	Cj0190c	22
Q9PIT8	Cj0191c	def Cj0191c	Peptide deformylase (PDF) (EC 3.5.1.88) (Polypeptide deformylase)	5	5	Cj0191c	-0.920498	0.528327	-0.51228	0.701113	-0.852255	0.553918	-0.286314	0.819995	0.650838	0.629367	0.036496	Cj0191c	2	0.54241	0.716324	Cj0191c	27
P54413	Cj0192c	clpP Cj0192c	ATP-dependent Clp protease proteolytic subunit (EC 3.4.21.92) (Endopeptidase Clp)	16	16	Cj0192c	0.0997726	1.0716	0.165008	1.12117	0.10339	1.07429	0.108877	1.07839	1.08637	0.966299	8.3319e-05	Cj0192c	9	0.82174	1.11086	Cj0192c	44
Q46108	Cj0193c	tig Cj0193c	Trigger factor (TF) (EC 5.2.1.8) (PPIase)	95	95	Cj0193c	-0.306187	0.808776	0.0151797	1.01058	-0.381523	0.767627	-0.0876001	0.941087	0.882017	0.811339	0.3229	Cj0193c	15	0.861394	0.761284	Cj0193c	95
P51594	Cj0194	folE Cj0194	GTP cyclohydrolase 1 (EC 3.5.4.16) (GTP cyclohydrolase I) (GTP-CH-I)	16	16	Cj0194	-0.277605	0.82496	-0.643326	0.640235	-0.588389	0.665085	-0.646489	0.638833	0.692278	0.477919	0.00012457	Cj0194	5	0.510853	0.444984	Cj0194	71
Q0PBU4	Cj0195	fliI Cj0195	Flagellum-specific ATP synthase (EC 3.6.3.14)	22	22	Cj0195	-0.133798	0.911429	0.19345	1.14349	0.0655762	1.0465	0.117778	1.08506	1.04662	1.17056	0.00090145	Cj0195	8	1.22983	1.11129	Cj0195	40
Q0PBU3	Cj0196c	purF Cj0196c	Amidophosphoribosyltransferase (ATase) (EC 2.4.2.14) (Glutamine phosphoribosylpyrophosphate amidotransferase)	27	27	Cj0196c	-0.743789	0.597169	-0.463023	0.725465	-0.580098	0.668918	-0.399695	0.758018	0.687393	0.475938	0.0015284	Cj0196c	13	0.473866	0.47801	Cj0196c	62
Q9PIT2	Cj0197c	dapB Cj0197c	4-hydroxy-tetrahydrodipicolinate reductase (HTPA reductase) (EC 1.17.1.8)	20	20	Cj0197c	-0.80137	0.573804	-1.09307	0.468762	-1.30267	0.405376	-0.83729	0.559694	0.501909	0.3538	0.0018257	Cj0197c	7	0.368843	0.338757	Cj0197c	73
Q0PBU1	Cj0198c	Cj0198c	Helicase-like protein	7	7	Cj0198c	0.839748	1.78974	0.686355	1.60921	0.325966	1.2535	0.552333	1.46646	1.52973	2.06256	0.0029392	Cj0198c	6	2.28873	1.83639	Cj0198c	23
Q0PBU0	Cj0199c	Cj0199c	Putative periplasmic protein	3	3	Cj0199c	0.634974	1.55291	0.218827	1.16379	0.953673	1.9368	0.421848	1.33964	1.49828	1.01245	0.076069	Cj0199c	1	1.2103	0.814607	Cj0199c	10		X
Q0PBT9	Cj0200c	Cj0200c	Putative periplasmic protein	3	3	Cj0200c	-0.558311	0.679097	0.649502	1.56863	-0.663046	0.631543	0.514315	1.42832	1.0769	1.22381	0.64209	Cj0200c	2	0.619963	1.82765	Cj0200c	36
Q0PBT6	Cj0203	Cj0203	Putative citrate transporter	3	3	Cj0203	1.12898	2.18704	1.26889	2.40976	1.44855	2.72934	1.04498	2.06334	2.34737	2.3982	0.00037656	Cj0203	2	2.42595	2.37044	Cj0203	6
Q0PBT5	Cj0204	Cj0204	Putative oligopeptide transporter, OPT family	9	9	Cj0204	0.776569	1.71305	0.995491	1.99376	1.24661	2.37284	1.00647	2.00899	2.02216	1.67704	0.00034682	Cj0204	3		1.67704	Cj0204	10
Q9PIS3	Cj0206	thrS Cj0206	Threonine--tRNA ligase (EC 6.1.1.3) (Threonyl-tRNA synthetase) (ThrRS)	65	65	Cj0206	-0.0196045	0.986503	-0.205042	0.867514	-0.103853	0.930544	-0.178081	0.883878	0.91711	0.742062	0.077699	Cj0206	11	0.75837	0.725753	Cj0206	72
Q9PIS2	Cj0207	infC Cj0207	Translation initiation factor IF-3	25	25	Cj0207	0.236593	1.17821	0.221341	1.16582	0.291362	1.22379	0.222881	1.16706	1.18372	0.820286	0.0030745	Cj0207	7	0.807937	0.832636	Cj0207	86
Q0PBT1	Cj0208	Cj0208	Putative DNA modification methylase (Adenine-specific methyltransferase) (EC 2.1.1.72)	6	6	Cj0208	0.728403	1.6568	-0.0439555	0.969992	-0.90306	0.534751	-0.27795	0.824762	0.996577	1.97999	0.19383	Cj0208	7	1.92184	2.03813	Cj0208	17
Q9PIS0	Cj0224	argC Cj0224	N-acetyl-gamma-glutamyl-phosphate reductase (AGPR) (EC 1.2.1.38) (N-acetyl-glutamate semialdehyde dehydrogenase) (NAGSA dehydrogenase)	14	14	Cj0224	-0.808605	0.570934	-0.6072	0.656469	-0.557539	0.67946	-0.520779	0.696995	0.650965	0.437459	0.00055715	Cj0224	10	0.466298	0.40862	Cj0224	41
Q0PBS9	Cj0225	Cj0225	Putative acetyltransferase (EC 2.3.-.-)	7	7	Cj0225	-1.25649	0.41856	-0.254824	0.838089	-0.111302	0.925752	-0.318544	0.801879	0.74607	0.827394	0.054906	Cj0225	1	0.853716	0.801071	Cj0225	35		X
Q9PIR8	Cj0226	argB Cj0226	Acetylglutamate kinase (EC 2.7.2.8) (N-acetyl-L-glutamate 5-phosphotransferase) (NAG kinase) (AGK)	13	13	Cj0226	-0.0521534	0.964496	0.390568	1.31091	0.570872	1.48542	0.448302	1.36443	1.28131	1.20948	0.0026149	Cj0226	3	1.20948		Cj0226	42
Q9PIR7	Cj0227	argD Cj0227	Acetylornithine aminotransferase (ACOAT) (EC 2.6.1.11)	19	19	Cj0227	-0.562932	0.676925	-0.129439	0.914187	0.00210626	1.00146	-0.165684	0.891506	0.87102	0.708679	0.39819	Cj0227	5	0.664252	0.753105	Cj0227	56
Q0PBS6	Cj0228c	pcm Cj0228c	Protein-L-isoaspartate O-methyltransferase (EC 2.1.1.77)	16	15	Cj0228c	-0.513892	0.700331	0.204925	1.15263	0.172491	1.127	-0.00936685	0.993528	0.993372	1.94169	0.037444	Cj0228c	1	2.20894	1.67443	Cj0228c	48		X
Q0PBS5	Cj0229	Cj0229	Putative acetyltransferase	7	7	Cj0229	-0.827495	0.563507	-0.666373	0.630089	-0.991007	0.503126	-0.156456	0.897227	0.648487	0.792002	0.085761	Cj0229	3	0.810877	0.773128	Cj0229	41
Q0PBS4	Cj0230c	Cj0230c	Nicotinate phosphoribosyltransferase (EC 2.4.2.11)	23	23	Cj0230c	-0.296718	0.814102	-0.188266	0.87766	-0.147598	0.902752	-0.0745045	0.949668	0.886046	0.663774	0.1651	Cj0230c	7	0.547228	0.780319	Cj0230c	41
Q0PBS3	Cj0231c	nrdB Cj0231c	Ribonucleoside-diphosphate reductase subunit beta (EC 1.17.4.1)	25	25	Cj0231c	-1.43878	0.368879	-1.10247	0.465718	-1.39056	0.381418	-0.852112	0.553973	0.442497	0.274481	0.0024832	Cj0231c	11	0.231085	0.317877	Cj0231c	43
Q9PIR1	Cj0233c	pyrE Cj0233c	Orotate phosphoribosyltransferase (OPRT) (OPRTase) (EC 2.4.2.10)	17	17	Cj0233c	-0.659516	0.633091	-0.392153	0.761992	-0.665237	0.630585	-0.423482	0.745623	0.692823	0.709949	0.0037046	Cj0233c	3	0.563717	0.856181	Cj0233c	77
Q9PIR0	Cj0234c	frr Cj0234c	Ribosome-recycling factor (RRF) (Ribosome-releasing factor)	27	27	Cj0234c	-1.45172	0.365586	-1.09933	0.466732	-1.76509	0.294209	-1.0066	0.497718	0.406061	0.374961	0.0055165	Cj0234c	6	0.28454	0.465382	Cj0234c	62
Q0PBR9	Cj0235c	secG Cj0235c	Putative uncharacterized protein secG	2	2	Cj0235c	0.544268	1.45828	0.905365	1.87302	-0.18326	0.880711	0.617442	1.53415	1.43654	ND	0.19241	Cj0235c	0	ND	ND	Cj0235c	7		X
Q9PIQ8	Cj0236c	Cj0236c	Uncharacterized protein Cj0236c	2	2	Cj0236c	1.24331	2.36741	1.34	2.53152	1.311	2.48113	1.14789	2.21589	2.39899	2.60488	9.1276e-06	Cj0236c	2	2.84962	2.36013	Cj0236c	3
Q0PBR7	Cj0237	cynT Cj0237	Carbonic anhydrase (EC 4.2.1.1)	6	6	Cj0237	-1.24426	0.422124	-0.634209	0.644294	-1.2102	0.432209	-0.614546	0.653135	0.537941	0.337696	0.013349	Cj0237	4	0.351938	0.323454	Cj0237	25
Q0PBR6	Cj0238	Cj0238	Putative mechanosensitive ion channel family protein	24	24	Cj0238	0.983275	1.97695	0.851217	1.80402	1.01242	2.0173	0.701896	1.62664	1.85623	1.6038	0.00065851	Cj0238	11	1.69794	1.50967	Cj0238	31
Q0PBR5	Cj0239c	Cj0239c	Nitrogen fixation protein NifU	35	35	Cj0239c	-0.854638	0.553004	-1.3412	0.394693	-1.67845	0.312418	-1.26302	0.416672	0.419197	0.274715	0.00034347	Cj0239c	12	0.249776	0.299654	Cj0239c	96
Q0PBR4	Cj0240c	iscS Cj0240c	Cysteine desulfurase (NifS protein homolog) (EC 2.8.1.7)	27	27	Cj0240c	-0.903242	0.534684	-1.35986	0.38962	-1.4997	0.353626	-1.27628	0.412858	0.422697	0.159784	4.2867e-05	Cj0240c	14	0.160417	0.159151	Cj0240c	74
Q9PIQ1	Cj0244	rpmI Cj0244	50S ribosomal protein L35	6	6	Cj0244	0.723944	1.65169	0.474084	1.38904	-0.557539	0.67946	0.291923	1.22427	1.23611	0.523241	0.74346	Cj0244	1	0.646813	0.399669	Cj0244	44		X
Q9PIQ0	Cj0245	rplT Cj0245	50S ribosomal protein L20	20	20	Cj0245	1.03121	2.04374	1.03817	2.05362	0.780174	1.71734	0.819583	1.7649	1.8949	4.80536	6.3209e-05	Cj0245	10	4.15634	5.45439	Cj0245	76
Q0PBQ7	Cj0248	Cj0248	Putative uncharacterized protein	14	14	Cj0248	0.116432	1.08405	0.339423	1.26525	0.117477	1.08484	0.0126175	1.00878	1.11073	1.73732	0.04907	Cj0248	13	1.87514	1.59951	Cj0248	57
Q0PBQ6	Cj0249	Cj0249	Uncharacterized protein (cysteine permease)	1	1	Cj0249	0.349516	1.27413	ND	ND	ND	ND	ND	ND	ND	0.930456	NS	Cj0249	1	0.753407	1.1075	Cj0249	ND	X	X
Q9PIP3	Cj0252	moaC Cj0252	Cyclic pyranopterin monophosphate synthase accessory protein (Molybdenum cofactor biosynthesis protein C)	9	9	Cj0252	-0.293282	0.816043	-0.203355	0.868528	-0.571854	0.672752	-0.374511	0.771367	0.782173	0.931445	0.015195	Cj0252	1	0.816	1.04689	Cj0252	40		X
Q9PIP2	Cj0253	Cj0253	Uncharacterized protein Cj0253	3	3	Cj0253	-0.805298	0.572244	-0.956138	0.515435	-0.453534	0.730252	-0.303187	0.81046	0.657098	0.219955	0.077383	Cj0253	1	0.163104	0.276806	Cj0253	30		X
Q0PBQ1	Cj0254	Cj0254	Putative uncharacterized protein	21	21	Cj0254	-0.178234	0.883784	0.0705928	1.05015	0.0348652	1.02446	-0.040153	0.972552	0.982736	0.933222	0.04625	Cj0254	13	0.900096	0.966348	Cj0254	44
Q0PBQ0	Cj0255c	exoA Cj0255c	Exodeoxyribonuclease (EC 3.1.11.2)	14	14	Cj0255c	-0.698905	0.61604	-0.230577	0.852294	-0.0356591	0.975586	-0.397882	0.758972	0.800723	0.902024	0.16096	Cj0255c	5	0.925194	0.878854	Cj0255c	51
Q0PBP9	Cj0256	Cj0256	Putative sulfatase family protein	20	20	Cj0256	0.588055	1.50322	0.735537	1.66502	0.788202	1.72692	0.60935	1.52557	1.60518	1.7822	0.00013889	Cj0256	9	1.82678	1.73763	Cj0256	34
Q0PBP6	Cj0259	pyrC Cj0259	Dihydroorotase (EC 3.5.2.3)	15	15	Cj0259	-1.33005	0.397754	-1.00524	0.498186	-1.43847	0.368959	-0.844682	0.556834	0.455433	0.460007	0.0037268	Cj0259	1	0.673934	0.24608	Cj0259	42		X
Q0PBP4	Cj0261c	Cj0261c	Putative SAM-dependent methyltransferase	11	11	Cj0261c	0.279125	1.21346	0.084465	1.06029	0.505175	1.4193	0.0661559	1.04692	1.18499	1.1385	0.18047	Cj0261c	9	1.06919	1.20781	Cj0261c	41
Q0PBP3	Cj0262c	Cj0262c	Putative methyl-accepting chemotaxis signal transduction protein	68	31	Cj0262c	0.478718	1.39351	0.311386	1.2409	0.393832	1.31388	0.0608906	1.04311	1.24785	1.34158	0.036591	Cj0262c	11	1.44394	1.23922	Cj0262c	86
Q9PIN2	Cj0263	zupT Cj0263	Zinc transporter ZupT	6	6	Cj0263	1.09964	2.14301	0.699034	1.62342	-0.0187523	0.987086	0.415674	1.33392	1.52186	ND	0.099964	Cj0263	0	ND	ND	Cj0263	9		X
Q0PBP1	Cj0264c	Cj0264c	Molybdopterin containing oxidoreductase	86	86	Cj0264c	-0.986289	0.504774	-0.311827	0.805621	-0.829964	0.562543	-0.401511	0.757065	0.657501	0.601555	0.03013	Cj0264c	15	0.557585	0.645525	Cj0264c	81
Q0PBP0	Cj0265c	Cj0265c	Putative cytochrome C-type haem-binding periplasmic protein	22	22	Cj0265c	-0.780776	0.582054	-0.139078	0.908099	-0.379723	0.768585	-0.236845	0.848599	0.776834	0.662444	0.013941	Cj0265c	9	0.675924	0.648963	Cj0265c	71
Q0PBN9	Cj0266c	Cj0266c	Putative integral membrane protein	4	4	Cj0266c	0.773842	1.70982	0.608807	1.525	-0.517406	0.698627	0.165166	1.1213	1.26368	1.50453	0.71279	Cj0266c	1	1.06101	1.94804	Cj0266c	25		X
Q0PBN8	Cj0267c	Cj0267c	Putative integral membrane protein	7	7	Cj0267c	0.854058	1.80758	0.679059	1.6011	1.14212	2.20705	0.878383	1.83831	1.86351	ND	0.0040231	Cj0267c	0	ND	ND	Cj0267c	31		X
Q0PBN7	Cj0268c	Cj0268c	Putative transmembrane protein	38	38	Cj0268c	1.16466	2.2418	0.94316	1.92273	0.845494	1.79688	0.884357	1.84594	1.95184	2.1921	2.9835e-07	Cj0268c	14	2.2684	2.11581	Cj0268c	75
Q0PBN6	Cj0269c	ilvE Cj0269c	Branched-chain amino acid aminotransferase (EC 2.6.1.42)	29	29	Cj0269c	-0.625349	0.648263	-0.944822	0.519494	-0.86731	0.548168	-0.774763	0.584485	0.575102	0.278125	0.00040891	Cj0269c	12	0.283718	0.272533	Cj0269c	80
Q9PIM5	Cj0270	Cj0270	Probable tautomerase Cj0270 (EC 5.3.2.-)	3	3	Cj0270	-0.73454	0.60101	-1.20336	0.434264	-1.32328	0.399626	-1.13062	0.456718	0.472904	0.189804	4.2162e-05	Cj0270	1	0.160797	0.218811	Cj0270	51		X
Q0PBN4	Cj0271	Cj0271	Bacterioferritin comigratory protein homolog	17	17	Cj0271	-0.639586	0.641897	-0.363622	0.777211	-0.696264	0.617168	-0.457078	0.72846	0.691184	0.56021	0.0047725	Cj0271	9	0.537819	0.5826	Cj0271	86
Q0PBN3	Cj0272	Cj0272	Putative uncharacterized protein	13	13	Cj0272	0.781339	1.71873	0.611684	1.52804	0.527408	1.44134	0.454338	1.37015	1.51456	2.10427	1.445e-05	Cj0272	4	2.07302	2.13551	Cj0272	32
Q9PIM2	Cj0273	fabZ Cj0273	3-hydroxyacyl-[acyl-carrier-protein] dehydratase FabZ (EC 4.2.1.59) ((3R)-hydroxymyristoyl-[acyl-carrier-protein] dehydratase) ((3R)-hydroxymyristoyl-ACP dehydrase) (Beta-hydroxyacyl-ACP dehydratase)	10	10	Cj0273	-0.955359	0.515713	-0.98772	0.504274	-1.36897	0.387168	-1.08614	0.47102	0.469544	0.281143	0.00034311	Cj0273	9	0.276772	0.285514	Cj0273	55
Q9PIM1	Cj0274	lpxA Cj0274	Acyl-[acyl-carrier-protein]--UDP-N-acetylglucosamine O-acyltransferase (UDP-N-acetylglucosamine acyltransferase) (EC 2.3.1.129)	18	18	Cj0274	0.472025	1.38705	0.673563	1.59501	0.500296	1.4145	0.557951	1.47218	1.46719	1.8461	2.1399e-05	Cj0274	11	1.73331	1.95888	Cj0274	59
Q9PIM0	Cj0275	clpX Cj0275	ATP-dependent Clp protease ATP-binding subunit ClpX	34	34	Cj0275	0.577515	1.49228	0.52482	1.43875	0.575518	1.49021	0.437169	1.35394	1.4438	2.14169	0.00024121	Cj0275	14	2.27738	2.006	Cj0275	66
Q0PBM9	Cj0276	mreB Cj0276	Homolog of E. coli rod shape-determining protein	38	38	Cj0276	0.0629616	1.04461	0.0410197	1.02884	0.150239	1.10975	-0.0330982	0.977319	1.04013	1.30243	0.22464	Cj0276	12	1.38809	1.21678	Cj0276	82
Q0PBM8	Cj0277	mreC Cj0277	Homolog of E. coli rod shape-determining protein	11	11	Cj0277	0.518526	1.43249	0.47303	1.38802	0.459654	1.37521	0.343788	1.26908	1.3662	2.1116	0.00012381	Cj0277	11	2.13816	2.08505	Cj0277	42
Q9PIL7	Cj0279	carB Cj0279	Carbamoyl-phosphate synthase large chain (EC 6.3.5.5) (Carbamoyl-phosphate synthetase ammonia chain)	74	74	Cj0279	0.0948677	1.06797	-0.293771	0.815767	-0.318097	0.802127	-0.376295	0.770414	0.864069	0.628946	8.8679e-05	Cj0279	13	0.696914	0.560978	Cj0279	57
Q0PBM6	Cj0280	Cj0280	Putative uncharacterized protein	13	13	Cj0280	0.672929	1.59431	0.658804	1.57877	0.780174	1.71734	0.612052	1.52843	1.60471	0.985173	0.0003119	Cj0280	3	0.988645	0.981701	Cj0280	75
Q9PIL5	Cj0281c	tal Cj0281c	Transaldolase (EC 2.2.1.2)	34	34	Cj0281c	-0.698444	0.616236	-0.1151	0.923319	-0.039917	0.972711	-0.243344	0.844785	0.839263	0.885554	0.18468	Cj0281c	14	0.905935	0.865173	Cj0281c	73
Q0PBM4	Cj0282c	serB Cj0282c	Putative phosphoserine phosphatase (EC 3.1.3.3)	10	10	Cj0282c	-0.276848	0.825392	0.0537682	1.03797	0.44551	1.3618	0.240454	1.18136	1.10163	0.54944	0.11009	Cj0282c	5	0.55167	0.547211	Cj0282c	44
Q0PBM3	Cj0283c	cheW Cj0283c	Chemotaxis protein	26	25	Cj0283c	0.0825287	1.05887	0.098205	1.07044	-0.312935	0.805002	-0.14881	0.901994	0.959077	1.06481	0.42612	Cj0283c	13	1.10867	1.02096	Cj0283c	79
Q0PBM2	Cj0284c	cheA Cj0284c	Chemotaxis histidine kinase (EC 2.7.3.-)	91	90	Cj0284c	0.299917	1.23107	0.24253	1.18307	-0.0117659	0.991878	-0.00383928	0.997342	1.10084	1.22775	0.11301	Cj0284c	14	1.27876	1.17674	Cj0284c	80
Q0PBM1	Cj0285c	cheV Cj0285c	Chemotaxis protein (EC 2.7.3.-)	32	31	Cj0285c	-0.274894	0.826511	-0.399858	0.757933	-0.316375	0.803085	-0.442049	0.736088	0.780904	0.717355	0.002116	Cj0285c	13	0.71515	0.71956	Cj0285c	80
Q0PBM0	Cj0286c	Cj0286c	Putative uncharacterized protein	3	3	Cj0286c	0.0627179	1.04443	-0.158553	0.895923	0.0308108	1.02159	-0.0204859	0.985901	0.98696	1.21587	0.87864	Cj0286c	1	1.20336	1.22837	Cj0286c	17		X
Q9PIK9	Cj0287c	greA Cj0287c	Transcription elongation factor GreA (Transcript cleavage factor GreA)	22	22	Cj0287c	-1.2772	0.412596	-0.884126	0.541816	-0.934424	0.523251	-0.652963	0.635973	0.528409	0.269532	0.0015392	Cj0287c	12	0.257673	0.281392	Cj0287c	100
Q9PIK8	Cj0288c	lpxB Cj0288c	Lipid-A-disaccharide synthase (EC 2.4.1.182)	6	6	Cj0288c	0.537845	1.4518	0.358958	1.2825	0.647894	1.56688	0.429018	1.34632	1.41187	1.76285	0.0087159	Cj0288c	5	1.72347	1.80223	Cj0288c	15
Q0PBL7	Cj0289c	peb3 Cj0289c	Major antigenic peptide PEB3	28	28	Cj0289c	-1.32445	0.399302	-1.3864	0.382518	-1.89275	0.269292	-1.14272	0.452904	0.376004	0.261082	0.0028231	Cj0289c	11	0.277891	0.244272	Cj0289c	73
Q9PIK6	Cj0293	surE Cj0293	5'-nucleotidase SurE (EC 3.1.3.5) (Nucleoside 5'-monophosphate phosphohydrolase)	12	12	Cj0293	0.801816	1.74329	0.275556	1.21046	-0.0657313	0.955461	-0.0302859	0.979226	1.22211	2.1329	0.29078	Cj0293	6	2.30977	1.95604	Cj0293	48
Q0PBL5	Cj0294	Cj0294	Putative MoeB/ThiF family protein	14	14	Cj0294	0.529303	1.44323	0.0913513	1.06537	0.275458	1.21038	-0.00383928	0.997342	1.17908	1.43868	0.15306	Cj0294	7	1.2447	1.63266	Cj0294	58
Q9PIK3	Cj0296c	panD Cj0296c	Aspartate 1-decarboxylase (EC 4.1.1.11) (Aspartate alpha-decarboxylase) [Cleaved into: Aspartate 1-decarboxylase beta chain; Aspartate 1-decarboxylase alpha chain]	4	4	Cj0296c	-1.11279	0.4624	-0.365506	0.776196	0.117477	1.08484	0.0687814	1.04883	0.843066	ND	NS	Cj0296c	0	ND	ND	Cj0296c	29		X
Q9PIK2	Cj0297c	panC Cj0297c	Pantothenate synthetase (PS) (EC 6.3.2.1) (Pantoate--beta-alanine ligase) (Pantoate-activating enzyme)	21	21	Cj0297c	-0.146914	0.90318	-0.561118	0.677777	-0.338931	0.790627	-0.374511	0.771367	0.785738	0.60854	0.016232	Cj0297c	7	0.624895	0.592185	Cj0297c	66
Q9PIK1	Cj0298c	panB Cj0298c	3-methyl-2-oxobutanoate hydroxymethyltransferase (EC 2.1.2.11) (Ketopantoate hydroxymethyltransferase) (KPHMT)	25	25	Cj0298c	0.812789	1.7566	0.48772	1.40223	0.25243	1.19121	0.352434	1.27671	1.40669	1.76406	0.00089039	Cj0298c	5	1.58823	1.9399	Cj0298c	61
Q0PBL0	Cj0299	Cj0299	Putative periplasmic beta-lactamase (EC 3.5.2.6)	2	2	Cj0299	-0.737574	0.599747	0.21631	1.16176	-0.674034	0.626752	-0.115643	0.922971	0.827807	1.5702	0.5519	Cj0299	1	2.15346	0.986934	Cj0299	6		X
Q0PBK9	Cj0300c	modC Cj0300c	Putative molybdenum transport ATP-binding protein	9	8	Cj0300c	0.732593	1.66162	0.497084	1.41136	0.325966	1.2535	0.575596	1.49029	1.45419	2.05218	0.0026025	Cj0300c	3		2.05218	Cj0300c	27
Q0PBK6	Cj0303c	modA Cj0303c	Putative molybdate-binding lipoprotein	14	14	Cj0303c	-1.25011	0.420417	-1.23746	0.424118	-0.854753	0.55296	-1.07161	0.475788	0.468321	0.175933	0.0015895	Cj0303c	9	0.19674	0.155126	Cj0303c	59
Q0PBK5	Cj0304c	bioC Cj0304c	Putative biotin synthesis protein	4	4	Cj0304c	0.477879	1.39269	0.644829	1.56355	0.366209	1.28896	0.627272	1.54464	1.44746	ND	0.0019311	Cj0304c	0	ND	ND	Cj0304c	12		X
Q0PBK4	Cj0305c	Cj0305c	Putative uncharacterized protein	5	5	Cj0305c	-1.07029	0.476224	-0.499807	0.707201	0.342416	1.26788	-0.00383928	0.997342	0.862162	ND	0.95406	Cj0305c	0	ND	ND	Cj0305c	17		X
Q0PBK3	Cj0306c	bioF Cj0306c	8-amino-7-oxononanoate synthase (EC 2.3.1.47)	7	7	Cj0306c	0.701282	1.62595	0.6467	1.56558	0.631923	1.54963	0.491014	1.40543	1.53665	2.89026	8.6648e-05	Cj0306c	6	2.68078	3.09975	Cj0306c	19
Q0PBK2	Cj0307	bioA Cj0307	Adenosylmethionine-8-amino-7-oxononanoate aminotransferase (EC 2.6.1.62)	7	7	Cj0307	-0.885703	0.541224	-0.762428	0.589503	-0.421701	0.746544	-0.48376	0.715112	0.648096	0.491914	0.017447	Cj0307	5	0.34838	0.635447	Cj0307	18
Q9PIJ1	Cj0308c	bioD Cj0308c	ATP-dependent dethiobiotin synthetase BioD (EC 6.3.3.3) (DTB synthetase) (DTBS) (Dethiobiotin synthase)	5	5	Cj0308c	0.47172	1.38676	0.246237	1.18611	0.69648	1.62055	0.273833	1.20902	1.35061	2.14742	0.052021	Cj0308c	1	2.14399	2.15085	Cj0308c	27		X
Q9PII8	Cj0311	rplY ctc Cj0311	50S ribosomal protein L25 (General stress protein CTC)	30	30	Cj0311	0.198628	1.14761	-0.135858	0.910128	0.248943	1.18834	-0.171869	0.887692	1.03344	1.15431	0.91926	Cj0311	15	1.14057	1.16806	Cj0311	93
Q9PII7	Cj0312	pth Cj0312	Peptidyl-tRNA hydrolase (PTH) (EC 3.1.1.29)	7	7	Cj0312	-0.865941	0.548689	-0.161824	0.893894	0.118751	1.08579	0.0714021	1.05074	0.894779	0.616208	0.70895	Cj0312	4	0.651993	0.580423	Cj0312	44
Q0PBJ6	Cj0313	Cj0313	Putative integral membrane protein	6	6	Cj0313	0.575689	1.49039	0.905365	1.87302	1.06756	2.09588	0.832772	1.7811	1.8101	2.54358	0.00024865	Cj0313	4	2.34591	2.74125	Cj0313	18
Q9PII5	Cj0314	lysA Cj0314	Diaminopimelate decarboxylase (DAP decarboxylase) (DAPDC) (EC 4.1.1.20)	16	16	Cj0314	-0.893737	0.538218	-0.886831	0.540801	-1.08174	0.47246	-0.73759	0.59974	0.537805	0.359732	0.0011031	Cj0314	6	0.331399	0.388066	Cj0314	34
Q0PBJ4	Cj0315	Cj0315	Putative HAD-superfamily hydrolase, subfamily IIA	15	15	Cj0315	0.394905	1.31486	0.157153	1.11508	0.00486476	1.00338	-0.147286	0.902948	1.08407	2.31561	0.55248	Cj0315	11	2.35807	2.27316	Cj0315	59
Q0PBJ3	Cj0316	pheA Cj0316	Chorismate mutase/prephenate dehydratase (EC 4.2.1.51) (EC 5.4.99.5)	18	18	Cj0316	-0.0214551	0.985238	-0.158553	0.895923	-0.186403	0.878794	-0.223935	0.856227	0.904046	0.711161	0.00066056	Cj0316	8	0.693126	0.729196	Cj0316	65
Q9PII2	Cj0317	hisC Cj0317	Histidinol-phosphate aminotransferase (EC 2.6.1.9) (Imidazole acetol-phosphate transaminase)	18	18	Cj0317	-0.778937	0.582796	-0.650202	0.637191	-0.50166	0.706294	-0.512906	0.700809	0.656773	0.556196	0.0024807	Cj0317	13	0.567181	0.545212	Cj0317	48
Q0PBJ1	Cj0318	fliF Cj0318	Flagellar M-ring protein	37	37	Cj0318	0.538577	1.45254	0.465629	1.38092	0.25359	1.19217	0.285166	1.21855	1.31104	1.40164	0.00065746	Cj0318	11	1.40446	1.39882	Cj0318	64
Q0PBJ0	Cj0319	fliG Cj0319	Flagellar motor switch protein	25	25	Cj0319	-0.248231	0.841928	-0.0111316	0.992314	0.231385	1.17396	0.0779331	1.0555	1.01593	1.13538	0.22027	Cj0319	8	1.07633	1.19442	Cj0319	51
Q0PBI9	Cj0320	fliH Cj0320	Putative flagellar assembly protein	23	23	Cj0320	-1.01733	0.49403	-0.74515	0.596606	-0.999275	0.500251	-0.614546	0.653135	0.561006	1.13269	0.0026865	Cj0320	9	1.09814	1.16725	Cj0320	65
Q9PIH8	Cj0321	dxs Cj0321	1-deoxy-D-xylulose-5-phosphate synthase (EC 2.2.1.7) (1-deoxyxylulose-5-phosphate synthase) (DXP synthase) (DXPS)	24	24	Cj0321	0.437606	1.35436	0.474084	1.38904	0.583844	1.49884	0.356737	1.28053	1.38069	1.84215	0.00187	Cj0321	8	1.84691	1.8374	Cj0321	33
Q0PBI7	Cj0322	perR Cj0322	Peroxide stress regulator	7	7	Cj0322	0.171695	1.12638	0.657877	1.57776	0.658444	1.57838	0.494924	1.40925	1.42294	2.25948	0.00014225	Cj0322	3	2.40545	2.11351	Cj0322	60
Q0PBI6	Cj0323	Cj0323	Putative uncharacterized protein	8	8	Cj0323	0.806768	1.74929	0.286399	1.21959	1.00349	2.00484	0.427996	1.34536	1.57977	0.495634	0.062615	Cj0323	1	0.417951	0.573316	Cj0323	14		X
Q9PIH5	Cj0324	ubiE Cj0324	Ubiquinone/menaquinone biosynthesis methyltransferase ubiE (EC 2.1.1.163) (EC 2.1.1.201) (2-methoxy-6-polyprenyl-1,4-benzoquinol methylase) (Demethylmenaquinone methyltransferase)	14	14	Cj0324	0.652957	1.57239	0.30073	1.23177	0.303736	1.23434	0.0831367	1.05932	1.27445	2.05956	0.013138	Cj0324	10	2.43268	1.68644	Cj0324	53
Q9PIH4	Cj0325	xseA Cj0325	Exodeoxyribonuclease 7 large subunit (EC 3.1.11.6) (Exodeoxyribonuclease VII large subunit) (Exonuclease VII large subunit)	8	7	Cj0325	0.0374266	1.02628	-0.0946354	0.936509	0.352197	1.2765	0.141667	1.10318	1.08562	0.575877	0.332	Cj0325	1	0.65982	0.491933	Cj0325	22		X
Q9PIH3	Cj0326	serC Cj0326	Phosphoserine aminotransferase (EC 2.6.1.52) (Phosphohydroxythreonine aminotransferase) (PSAT)	22	22	Cj0326	-1.58397	0.333562	-1.01704	0.494128	-1.25239	0.419751	-0.857087	0.552066	0.449877	0.219878	0.0010302	Cj0326	10	0.201691	0.238065	Cj0326	57
Q0PBI2	Cj0327	Cj0327	Putative endoribonuclease L-PSP family protein	6	6	Cj0327	-1.26264	0.41678	-0.933595	0.523552	-0.996514	0.50121	-0.599878	0.65981	0.525338	0.304906	0.0042911	Cj0327	4	0.331273	0.27854	Cj0327	29
Q9PIH1	Cj0328c	fabH Cj0328c	3-oxoacyl-[acyl-carrier-protein] synthase 3 (EC 2.3.1.180) (3-oxoacyl-[acyl-carrier-protein] synthase III) (Beta-ketoacyl-ACP synthase III) (KAS III)	16	16	Cj0328c	-1.43351	0.37023	-0.720821	0.606752	-0.582166	0.66796	-0.462754	0.7256	0.592636	0.308635	0.0056282	Cj0328c	5	0.332375	0.284895	Cj0328c	48
Q9PIH0	Cj0329c	plsX Cj0329c	Phosphate acyltransferase (EC 2.3.1.n2) (Acyl-ACP phosphotransacylase) (Acyl-[acyl-carrier-protein]--phosphate acyltransferase) (Phosphate-acyl-ACP acyltransferase)	19	19	Cj0329c	-0.882677	0.54236	-0.440997	0.736626	-0.354756	0.782002	-0.43088	0.741809	0.700699	0.629027	0.0015431	Cj0329c	8	0.652315	0.60574	Cj0329c	57
Q9PIG9	Cj0330c	rpmF Cj0330c	50S ribosomal protein L32	10	10	Cj0330c	-0.741066	0.598297	0.41163	1.33019	0.380087	1.30142	0.621024	1.53797	1.19197	0.128528	0.0053174	Cj0330c	1	0.071516	0.185541	Cj0330c	65		X
Q0PBH8	Cj0331c	Cj0331c	Uncharacterized protein	1	1	Cj0331c	-1.1903	0.438211	ND	ND	ND	ND	ND	ND	ND	0.830476	NS	Cj0331c	1	0.449206	1.21175	Cj0331c	ND	X	X
Q9PIG7	Cj0332c	ndk Cj0332c	Nucleoside diphosphate kinase (NDK) (NDP kinase) (EC 2.7.4.6) (Nucleoside-2-P kinase)	17	17	Cj0332c	-1.67284	0.313636	-0.892254	0.538772	-1.31982	0.400584	-0.925982	0.526322	0.444828	0.316775	0.0013046	Cj0332c	9	0.26675	0.3668	Cj0332c	85
Q0PBH6	Cj0333c	fdxA Cj0333c	Ferredoxin	6	6	Cj0333c	-2.76003	0.147621	-0.306386	0.808665	-1.12029	0.460001	-0.0543668	0.963017	0.594826	0.769075	0.2224	Cj0333c	2	0.670099	0.868052	Cj0333c	87
Q0PBH5	Cj0334	ahpC Cj0334	Alkyl hydroperoxide reductase (EC 3.4.-.-)	27	27	Cj0334	-1.37639	0.385181	-1.19328	0.437308	-1.11729	0.46096	-1.0745	0.474834	0.439571	0.149349	6.6106e-05	Cj0334	15	0.13983	0.158867	Cj0334	95
Q0PBH4	Cj0335	flhB Cj0335	Flagellar biosynthetic protein	5	5	Cj0335	0.561633	1.47594	0.384974	1.30584	0.649658	1.5688	0.52869	1.44262	1.4483	ND	0.0054047	Cj0335	0	ND	ND	Cj0335	13		X
Q0PBH3	Cj0336c	motB Cj0336c	Putative flagellar motor protein	23	23	Cj0336c	0.358015	1.28166	0.488763	1.40324	0.548358	1.46242	0.507558	1.42164	1.39224	1.49863	0.00020543	Cj0336c	9	1.24263	1.75462	Cj0336c	75
Q0PBH2	Cj0337c	motA Cj0337c	Putative flagellar motor proton channel	13	13	Cj0337c	1.10582	2.15221	0.767705	1.70256	1.16942	2.24921	0.822697	1.76871	1.96817	1.93106	0.0026392	Cj0337c	4	1.8935	1.96862	Cj0337c	37
Q0PBH1	Cj0338c	polA Cj0338c	DNA polymerase (EC 2.7.7.7)	57	57	Cj0338c	0.521051	1.435	0.451783	1.36773	0.716812	1.64355	0.453334	1.3692	1.45387	1.60261	0.0051937	Cj0338c	13	1.51369	1.69154	Cj0338c	53
Q0PBH0	Cj0339	Cj0339	Putative MFS (Major Facilitator Superfamily) transport protein	7	7	Cj0339	0.568458	1.48294	0.546029	1.46006	0.853168	1.80646	0.543866	1.45787	1.55183	1.548	0.0043914	Cj0339	3	1.50704	1.58895	Cj0339	10
Q0PBG9	Cj0340	Cj0340	Putative nucleoside hydrolase	9	9	Cj0340	-1.18073	0.441129	-0.836298	0.560079	-0.412471	0.751335	-0.552707	0.68174	0.608571	0.480222	0.020503	Cj0340	4	0.478674	0.48177	Cj0340	25
Q0PBG7	Cj0342c	uvrA Cj0342c	Excinuclease ABC subunit A	72	72	Cj0342c	1.0009	2.00125	0.451783	1.36773	0.756636	1.68955	0.398035	1.31771	1.59406	1.83433	0.0098384	Cj0342c	14	1.8889	1.77976	Cj0342c	66
Q0PBG4	Cj0345	trpE Cj0345	Putative anthranilate synthase component I (EC 4.1.3.27)	10	10	Cj0345	0.503152	1.41731	0.202383	1.1506	0.87444	1.8333	0.320845	1.24906	1.41257	1.78568	0.089681	Cj0345	12	1.64557	1.9258	Cj0345	27
Q0PBG3	Cj0346	trpD (trpGD) Cj0346	Anthranilate synthase component II (EC 4.1.3.27)	14	14	Cj0346	0.396593	1.3164	0.416025	1.33425	0.581074	1.49596	0.4239	1.34155	1.37204	3.01281	0.0020977	Cj0346	10	1.49271	4.5329	Cj0346	30
Q9PIF3	Cj0347	trpF Cj0347	N-(5'-phosphoribosyl)anthranilate isomerase (PRAI) (EC 5.3.1.24)	5	5	Cj0347	-0.263448	0.833095	0.380483	1.30178	-0.14301	0.905627	0.23462	1.1766	1.05427	1.83947	0.23464	Cj0347	3	1.74025	1.93868	Cj0347	16
Q9PIF2	Cj0348	trpB Cj0348	Tryptophan synthase beta chain (EC 4.2.1.20)	26	26	Cj0348	0.184363	1.13631	0.297161	1.22872	-0.00342662	0.997628	0.0180616	1.0126	1.09382	1.8612	0.11051	Cj0348	9	1.86768	1.85472	Cj0348	44
Q9PIF1	Cj0349	trpA Cj0349	Tryptophan synthase alpha chain (EC 4.2.1.20)	10	10	Cj0349	-1.26806	0.415219	-0.65711	0.634147	-0.663046	0.631543	-0.690211	0.619763	0.575168	0.55321	1.0282e-05	Cj0349	5	0.504283	0.602136	Cj0349	46
Q0PBF9	Cj0350	Cj0350	Putative uncharacterized protein	10	10	Cj0350	-1.04044	0.486179	-0.925232	0.526596	-0.737162	0.599918	-0.746794	0.595926	0.552155	0.376258	0.0010334	Cj0350	9	0.35435	0.398167	Cj0350	63
Q0PBF8	Cj0351	fliN Cj0351	Flagellar motor switch protein	4	4	Cj0351	-1.84932	0.277524	-1.02894	0.490069	-0.839829	0.55871	-0.692432	0.61881	0.486278	0.363183	0.0027673	Cj0351	3	0.355706	0.370659	Cj0351	27
Q0PBF7	Cj0352	Cj0352	Putative transmembrane protein	16	16	Cj0352	0.599847	1.51556	0.704434	1.62951	0.765609	1.70009	0.665933	1.58659	1.60794	1.54107	5.9064e-05	Cj0352	8	1.49829	1.58385	Cj0352	52
Q0PBF6	Cj0353c	Cj0353c	Phosphatase (EC 3.6.1.11) (EC 3.6.1.40)	22	22	Cj0353c	0.672699	1.59405	0.332465	1.25916	0.736861	1.66655	0.475269	1.39018	1.47748	1.72189	0.017272	Cj0353c	10	1.86349	1.5803	Cj0353c	40
Q0PBF5	Cj0354c	fdxB Cj0354c	Ferredoxin	1	1	Cj0354c	ND	ND	-0.286611	0.819826	-0.0715311	0.951628	0.593027	1.50841	1.09329	ND	NS	Cj0354c	0	ND	ND	Cj0354c	11		X
Q0PBF4	Cj0355c	Cj0355c	Two-component regulator	30	30	Cj0355c	-0.33815	0.791055	-0.24265	0.845192	-0.7234	0.605668	-0.38525	0.765646	0.75189	0.523131	0.02966	Cj0355c	13	0.582447	0.463814	Cj0355c	93
Q0PBF3	Cj0356c	folB Cj0356c	Putative dihydroneopterin aldolase (EC 4.1.2.25)	3	3	Cj0356c	-0.267326	0.830858	0.554027	1.46818	0.565276	1.47967	0.388609	1.30913	1.27196	1.333	0.00040074	Cj0356c	2	1.4594	1.20659	Cj0356c	25
Q9PIE4	Cj0357c	plsY Cj0357c	Glycerol-3-phosphate acyltransferase (Acyl-PO4 G3P acyltransferase) (Acyl-phosphate--glycerol-3-phosphate acyltransferase) (G3P acyltransferase) (GPAT) (EC 2.3.1.n3) (Lysophosphatidic acid synthase) (LPA synthase)	3	3	Cj0357c	0.924099	1.8975	0.893594	1.8578	0.462667	1.37809	0.404285	1.32343	1.6142	5.33527	0.007602	Cj0357c	1	5.95667	4.71386	Cj0357c	9		X
Q0PBF1	Cj0358	Cj0358	Putative cytochrome C551 peroxidase (EC 1.11.1.5)	47	47	Cj0358	-0.786711	0.579664	0.307843	1.23786	-0.219826	0.858669	0.16271	1.11939	0.948894	1.19394	0.44117	Cj0358	13	1.21319	1.17469	Cj0358	80
Q9PIE2	Cj0360	glmM Cj0360	Phosphoglucosamine mutase (EC 5.4.2.10)	49	48	Cj0360	0.861308	1.81668	0.489806	1.40426	0.434298	1.35125	0.285166	1.21855	1.44769	1.96233	0.00053233	Cj0360	12	1.87519	2.04948	Cj0360	71
Q0PBE8	Cj0362	Cj0362	Putative integral membrane protein	1	1	Cj0362	1.04516	2.0636	1.0817	2.11653	0.153971	1.11263	0.853476	1.80685	1.7749	3.65353	NS	Cj0362	1	4.62418	2.68287	Cj0362	6	X	X
Q0PBE7	Cj0363c	hemN Cj0363c	Putative oxygen-independent coproporphyrinogen III oxidase (EC 1.3.99.22)	14	14	Cj0363c	0.0280412	1.01963	0.270711	1.2064	0.355443	1.27938	0.156553	1.11462	1.15501	1.1521	0.0079751	Cj0363c	7	1.1629	1.1413	Cj0363c	35
Q0PBE6	Cj0364	Cj0364	Putative uncharacterized protein	8	8	Cj0364	-1.42921	0.371335	-1.26887	0.414986	-1.54337	0.343084	-1.08906	0.470067	0.399868	0.193986	0.00069657	Cj0364	6	0.177773	0.2102	Cj0364	83
Q0PBE5	Cj0365c	cmeC Cj0365c	Outer membrane channel protein CmeC (Multidrug efflux system CmeABC)	28	27	Cj0365c	2.13113	4.38061	1.4976	2.82373	1.91056	3.75955	1.46085	2.7527	3.42915	4.63048	0.00045557	Cj0365c	11	4.68237	4.57859	Cj0365c	55
Q0PBE4	Cj0366c	cmeB Cj0366c	Inner membrane efflux transporter CmeB (Multidrug efflux system CmeABC)	36	36	Cj0366c	1.94088	3.8394	1.6588	3.15755	1.82183	3.5353	1.56401	2.95675	3.37225	4.3723	3.1739e-05	Cj0366c	12	4.602	4.1426	Cj0366c	30
Q0PBE3	Cj0367c	cmeA Cj0367c	Periplasmic fusion protein CmeA (Multidrug efflux system CmeABC)	30	30	Cj0367c	1.93159	3.81474	1.62788	3.09058	1.42351	2.68238	1.41722	2.6707	3.0646	4.44864	2.9473e-06	Cj0367c	12	4.69144	4.20583	Cj0367c	70
Q0PBE2	Cj0368c	cmeR Cj0368c	Transcriptional regulator CmeR	8	8	Cj0368c	0.000864144	1.0006	-0.152032	0.899982	-0.0300015	0.979419	-0.0817652	0.944901	0.956225	0.994931	0.4559	Cj0368c	6	0.970095	1.01977	Cj0368c	36
Q0PBE1	Cj0369c	Cj0369c	Putative ferredoxin domain-containing integral membrane protein	23	23	Cj0369c	0.8025	1.74412	0.73905	1.66908	0.359759	1.28321	0.482179	1.39685	1.52331	2.69883	0.0028126	Cj0369c	9	2.91681	2.48085	Cj0369c	40
Q9PID2	Cj0370	rpsU Cj0370	30S ribosomal protein S21	12	12	Cj0370	0.0927287	1.06639	0.625033	1.54225	0.938603	1.91667	0.599397	1.51508	1.5101	2.07339	0.0034814	Cj0370	6	2.025	2.12177	Cj0370	79
Q9PID1	Cj0371	Cj0371	UPF0323 lipoprotein Cj0371	15	15	Cj0371	0.0364229	1.02557	0.25485	1.19321	0.29362	1.22571	0.185872	1.1375	1.1455	0.478797	0.0016374	Cj0371	6	0.403499	0.554095	Cj0371	66
Q0PBD8	Cj0372	Cj0372	Putative glutathionylspermidine synthase (EC 6.3.1.8)	12	12	Cj0372	-1.03158	0.489176	-1.20673	0.43325	-1.73256	0.300917	-1.2466	0.421439	0.411195	0.270199	0.00097043	Cj0372	8	0.237978	0.302421	Cj0372	23
Q0PBD7	Cj0373	Cj0373	Putative D-2-hydroxyacid dehydrogenase	29	29	Cj0373	-0.731679	0.602203	-0.916916	0.52964	-1.05851	0.480126	-0.810505	0.570182	0.545538	0.37011	0.00031643	Cj0373	15	0.338592	0.401629	Cj0373	76
Q9PIC8	Cj0374	Cj0374	UPF0234 protein Cj0374	26	26	Cj0374	-0.680859	0.623794	0.0523572	1.03696	-0.203814	0.868252	-0.0121386	0.991621	0.880156	1.25573	0.79234	Cj0374	7	1.17797	1.33349	Cj0374	82
Q0PBD5	Cj0375	Cj0375	Putative lipoprotein	6	6	Cj0375	-0.48166	0.716153	-0.244383	0.844177	-0.090543	0.939169	-0.200035	0.870529	0.842507	0.819601	0.10571	Cj0375	7	0.88694	0.752262	Cj0375	35
Q0PBD4	Cj0376	Cj0376	Putative periplasmic protein	9	9	Cj0376	-1.23428	0.425056	-1.1151	0.461659	-1.73256	0.300917	-1.0066	0.497718	0.421338	0.169004	0.0046833	Cj0376	3	0.160852	0.177156	Cj0376	48
Q0PBD3	Cj0377	Cj0377	Putative AAA family ATPase	20	20	Cj0377	0.925544	1.8994	0.071986	1.05116	0.0469605	1.03309	-0.0949272	0.936319	1.22999	1.92551	0.31336	Cj0377	10	2.12185	1.72917	Cj0377	25
Q9PIC3	Cj0379c	yedY Cj0379c	Sulfoxide reductase catalytic subunit YedY (EC 1.8.-.-)	9	9	Cj0379c	-0.929221	0.525142	-1.00818	0.497172	-0.815293	0.568293	-0.48376	0.715112	0.57643	0.673176	0.01451	Cj0379c	1	0.717478	0.628873	Cj0379c	36		X
Q0PBD0	Cj0380c	Cj0380c	Putative uncharacterized protein	3	3	Cj0380c	0.866047	1.82266	0.0281575	1.01971	-1.7234	0.302834	-0.744488	0.59688	0.935521	0.80106	0.18395	Cj0380c	2	0.80106		Cj0380c	11
Q9PIC1	Cj0381c	pyrF Cj0381c	Orotidine 5'-phosphate decarboxylase (EC 4.1.1.23) (OMP decarboxylase) (OMPDCase) (OMPdecase)	10	10	Cj0381c	-0.688743	0.620394	-0.220308	0.858382	-0.521369	0.69671	-0.348006	0.785669	0.740289	0.604258	0.0083961	Cj0381c	3	0.631644	0.576871	Cj0381c	47
Q9PIC0	Cj0382c	nusB Cj0382c	N utilization substance protein B homolog (Protein NusB)	2	2	Cj0382c	-1.86628	0.27428	-1.13104	0.456586	-1.17231	0.44371	-0.832383	0.561601	0.434044	ND	0.0012241	Cj0382c	0	ND	ND	Cj0382c	11		X
Q9PIB9	Cj0383c	ribH Cj0383c	6,7-dimethyl-8-ribityllumazine synthase (DMRL synthase) (LS) (Lumazine synthase) (EC 2.5.1.78)	14	14	Cj0383c	-0.576396	0.670637	-0.148783	0.902011	-0.718842	0.607585	-0.360314	0.778995	0.739807	0.805994	0.063789	Cj0383c	9	0.766003	0.845985	Cj0383c	77
Q9PIB8	Cj0384c	kdsA Cj0384c	2-dehydro-3-deoxyphosphooctonate aldolase (EC 2.5.1.55) (3-deoxy-D-manno-octulosonic acid 8-phosphate synthase) (KDO-8-phosphate synthase) (KDO 8-P synthase) (KDOPS) (Phospho-2-dehydro-3-deoxyoctonate aldolase)	24	24	Cj0384c	-1.00776	0.497319	-0.491552	0.71126	-0.578032	0.669877	-0.472264	0.720833	0.649822	0.510005	0.00020753	Cj0384c	10	0.503625	0.516386	Cj0384c	81
Q9PIB6	Cj0386	der engA Cj0386	GTPase Der (GTP-binding protein EngA)	28	28	Cj0386	0.904088	1.87136	0.350947	1.2754	0.672391	1.59371	0.340533	1.26622	1.50167	2.66148	0.016398	Cj0386	15	1.78466	3.5383	Cj0386	47
Q0PBC3	Cj0387	aroK Cj0387	Shikimate kinase (SK) (EC 2.7.1.71)	10	10	Cj0387	-0.667845	0.629446	0.0252836	1.01768	0.668917	1.58988	0.291923	1.22427	1.11532	2.54181	0.15691	Cj0387	1	2.54857	2.53505	Cj0387	45		X
Q9PIB4	Cj0388	trpS Cj0388	Tryptophan--tRNA ligase (EC 6.1.1.2) (Tryptophanyl-tRNA synthetase) (TrpRS)	19	19	Cj0388	-1.18225	0.440664	-0.865337	0.548918	-1.23277	0.425501	-0.714834	0.609275	0.50609	0.341672	0.0039969	Cj0388	8	0.296536	0.386808	Cj0388	58
Q9PIB3	Cj0389	serS Cj0389	Serine--tRNA ligase (EC 6.1.1.11) (Seryl-tRNA synthetase) (SerRS) (Seryl-tRNA(Ser/Sec) synthetase)	40	40	Cj0389	0.190826	1.14142	0.252394	1.19118	0.490488	1.40492	0.246264	1.18613	1.23091	1.1549	0.018934	Cj0389	15	1.17709	1.13271	Cj0389	80
Q0PBC0	Cj0390	Cj0390	Putative transmembrane protein	30	30	Cj0390	0.873407	1.83198	0.591425	1.50673	0.949383	1.93105	0.494924	1.40925	1.66975	1.7061	0.0084233	Cj0390	10	1.57323	1.83898	Cj0390	34
Q0PBB9	Cj0391c	Cj0391c	Putative uncharacterized protein	9	9	Cj0391c	-0.904843	0.534091	-0.701648	0.614869	-1.30267	0.405376	-0.414287	0.75039	0.576182	ND	0.041004	Cj0391c	0	ND	ND	Cj0391c	33		X
Q0PBB8	Cj0392c	pyk Cj0392c	Pyruvate kinase (EC 2.7.1.40)	54	54	Cj0392c	-0.16682	0.890804	-0.900428	0.535728	-1.2134	0.431251	-0.902649	0.534903	0.598172	0.370799	0.00052324	Cj0392c	13	0.375472	0.366126	Cj0392c	80
P56954	Cj0393c	mqo Cj0393c	Probable malate:quinone oxidoreductase (EC 1.1.5.4) (MQO) (Malate dehydrogenase [quinone])	45	45	Cj0393c	0.157701	1.11551	-0.179951	0.882733	-0.103853	0.930544	-0.204784	0.867669	0.949114	0.829013	0.0504	Cj0393c	13	0.85191	0.806116	Cj0393c	89
Q0PBB6	Cj0394c	coaX Cj0394c	Type III pantothenate kinase (EC 2.7.1.33) (PanK-III) (Pantothenic acid kinase)	6	6	Cj0394c	0.493748	1.4081	-0.054558	0.962889	0.138982	1.10113	-0.179638	0.882924	1.08876	1.54893	0.96582	Cj0394c	6	1.59813	1.49974	Cj0394c	24
Q0PBB5	Cj0395c	Cj0395c	Putative uncharacterized protein	3	3	Cj0395c	ND	ND	0.537986	1.45194	1.06888	2.0978	0.837399	1.78683	1.77886	1.61108	0.008902	Cj0395c	2	1.41833	1.80382	Cj0395c	23
Q0PBB4	Cj0396c	Cj0396c	Putative lipoprotein	21	21	Cj0396c	0.560882	1.47517	0.232597	1.17495	0.474656	1.38959	0.132912	1.0965	1.28405	1.12114	0.044831	Cj0396c	12	0.966036	1.27625	Cj0396c	43
Q0PBB3	Cj0397c	Cj0397c	Putative uncharacterized protein	6	6	Cj0397c	-0.313509	0.804682	-0.333797	0.793445	0.218372	1.16342	-0.120121	0.92011	0.920414	0.525525	0.82851	Cj0397c	8	0.496808	0.554243	Cj0397c	34
Q9PIA5	Cj0398	gatC Cj0398	Glutamyl-tRNA(Gln) amidotransferase subunit C (Glu-ADT subunit C) (EC 6.3.5.-)	9	9	Cj0398	-1.04285	0.485367	-0.852065	0.553991	-1.63058	0.322959	-0.915565	0.530136	0.473113	0.171238	0.0096629	Cj0398	4	0.147541	0.194934	Cj0398	97
Q0PBB1	Cj0399	Cj0399	Colicin V production protein homolog	2	2	Cj0399	0.462806	1.37822	0.519723	1.43368	0.416799	1.33496	0.150369	1.10985	1.31418	1.23588	0.011408	Cj0399	7	1.2385	1.23325	Cj0399	17
P0C631	Cj0400	fur Cj0400	Ferric uptake regulation protein (Ferric uptake regulator)	13	13	Cj0400	0.198562	1.14755	0.294776	1.22669	0.338048	1.26405	0.252051	1.1909	1.2073	1.03397	0.00082379	Cj0400	7	1.16263	0.905312	Cj0400	90
P41258	Cj0401	lysS Cj0401	Lysine--tRNA ligase (EC 6.1.1.6) (Lysyl-tRNA synthetase) (LysRS)	36	36	Cj0401	-0.553583	0.681326	-0.84416	0.557035	-0.985522	0.505043	-0.793715	0.576857	0.580065	0.328733	0.00015018	Cj0401	13	0.315325	0.342141	Cj0401	74
P24531	Cj0402	glyA Cj0402	Serine hydroxymethyltransferase (SHMT) (Serine methylase) (EC 2.1.2.1)	44	43	Cj0402	-0.89133	0.539117	-0.556805	0.679806	-0.401472	0.757085	-0.472264	0.720833	0.67421	0.531274	0.0033705	Cj0402	13	0.500409	0.562138	Cj0402	80
Q0PBA7	Cj0403	Cj0403	Putative uncharacterized protein	19	19	Cj0403	-0.0913777	0.938626	-0.140691	0.907084	-0.10534	0.929586	-0.214327	0.861948	0.909311	1.14172	0.035295	Cj0403	10	1.06013	1.22331	Cj0403	80
Q0PBA6	Cj0404	Cj0404	Putative transmembrane protein	25	25	Cj0404	0.499202	1.41343	0.248703	1.18814	0.0144782	1.01009	0.110152	1.07934	1.17275	1.37188	0.022982	Cj0404	10	1.36154	1.38222	Cj0404	52
Q0PBA5	Cj0405	aroE Cj0405	Shikimate dehydrogenase (EC 1.1.1.25)	17	17	Cj0405	-0.212189	0.863226	-0.0515207	0.964919	0.0308108	1.02159	-0.0163062	0.988761	0.959623	1.09289	0.65572	Cj0405	7	1.10823	1.07755	Cj0405	52
Q0PBA4	Cj0406c	Cj0406c	Putative lipoprotein	15	15	Cj0406c	-1.16488	0.446002	-0.68038	0.624001	-0.857256	0.552001	-0.70359	0.614043	0.559012	0.303592	0.0001033	Cj0406c	11	0.307461	0.299724	Cj0406c	47
Q9PI98	Cj0407	lgt Cj0407	Phosphatidylglycerol--prolipoprotein diacylglyceryl transferase	1	1	Cj0407	1.07787	2.11092	ND	ND	ND	ND	ND	ND	ND	3.47768	NS	Cj0407	1	4.1122	2.84317	Cj0407	ND	X	X
Q0PBA2	Cj0408	frdC Cj0408	Fumarate reductase cytochrome B subunit	8	8	Cj0408	0.449088	1.36518	0.632607	1.55036	1.12764	2.18501	0.629941	1.5475	1.66201	1.72376	0.0097862	Cj0408	4	1.78279	1.66474	Cj0408	20
Q0PBA1	Cj0409	frdA Cj0409	Fumarate reductase flavoprotein subunit (EC 1.3.99.1)	103	102	Cj0409	-0.319922	0.801113	-0.143922	0.905055	-0.240911	0.846211	-0.235225	0.849553	0.850483	0.696197	2.8466e-06	Cj0409	13	0.695154	0.69724	Cj0409	96
Q0PBA0	Cj0410	frdB Cj0410	Fumarate reductase iron-sulfur protein (EC 1.3.99.1)	29	29	Cj0410	-0.0257125	0.982335	-0.00965722	0.993328	-0.255692	0.837586	-0.115643	0.922971	0.934055	0.460284	0.15468	Cj0410	8	0.502029	0.418539	Cj0410	80
Q0PB99	Cj0411	Cj0411	Putative ATP/GTP binding protein	34	33	Cj0411	0.834234	1.78291	0.500193	1.4144	0.744308	1.67517	0.500769	1.41497	1.57186	1.98724	0.0031567	Cj0411	14	2.06018	1.91429	Cj0411	36
Q0PB98	Cj0412	Cj0412	Putative ATP/GTP binding protein	25	25	Cj0412	0.657545	1.5774	0.501227	1.41542	0.984745	1.97896	0.53345	1.44739	1.60479	1.9637	0.014487	Cj0412	12	1.99045	1.93694	Cj0412	31
Q0PB97	Cj0413	Cj0413	Putative periplasmic protein	22	22	Cj0413	-1.28206	0.411209	-0.147161	0.903026	-0.240911	0.846211	-0.0572265	0.96111	0.780389	0.77952	0.14282	Cj0413	1	0.677083	0.881957	Cj0413	72		X
Q0PB96	Cj0414	Cj0414	Putative oxidoreductase subunit	24	24	Cj0414	-0.789898	0.578385	0.220085	1.1648	-0.218217	0.859627	0.236957	1.1785	0.94533	1.16844	0.4512	Cj0414	12	1.22662	1.11026	Cj0414	72
Q0PB95	Cj0415	Cj0415	Putative GMC oxidoreductase subunit	53	53	Cj0415	-0.514252	0.700156	0.0927247	1.06638	-0.304373	0.809794	0.121577	1.08792	0.916064	1.25563	0.96031	Cj0415	13	1.24776	1.26349	Cj0415	75
Q0PB91	Cj0419	Cj0419	Putative histidine triad (HIT) family protein	7	7	Cj0419	-0.3855	0.765514	0.629771	1.54732	0.699037	1.62342	0.69086	1.61425	1.38762	1.60571	0.00014819	Cj0419	1	1.61876	1.59266	Cj0419	62		X
Q0PB90	Cj0420	Cj0420	Putative periplasmic protein	34	34	Cj0420	-1.23062	0.426135	-1.40566	0.377445	-1.63486	0.322001	-1.4088	0.376625	0.375551	0.13839	2.9389e-05	Cj0420	13	0.109526	0.167254	Cj0420	85
Q0PB89	Cj0421c	Cj0421c	Putative integral membrane protein	1	1	Cj0421c	-0.038854	0.973428	0.206194	1.15364	0.591205	1.5065	0.332908	1.25955	1.22328	ND	NS	Cj0421c	0	ND	ND	Cj0421c	6	X	X
Q0PB88	Cj0422c	Cj0422c	Putative H-T-H-containing protein	1	1	Cj0422c	-0.23955	0.84701	ND	ND	ND	ND	ND	ND	ND	ND	NS	Cj0422c	0	ND	ND	Cj0422c	ND	X	X
Q0PB86	Cj0424	Cj0424	Putative acidic periplasmic protein	5	5	Cj0424	-0.210018	0.864527	0.0913513	1.06537	-0.734859	0.600877	0.176165	1.12988	0.915162	ND	0.69377	Cj0424	0	ND	ND	Cj0424	23		X
Q0PB85	Cj0425	Cj0425	Putative periplasmic protein	1	1	Cj0425	-0.907808	0.532994	ND	ND	ND	ND	ND	ND	ND	ND	NS	Cj0425	0	ND	ND	Cj0425	ND	X	X
Q0PB84	Cj0426	Cj0426	Putative ABC transporter ATP-binding protein	37	36	Cj0426	0.512874	1.42689	0.304291	1.23481	0.344596	1.2698	0.228763	1.17183	1.27583	1.64071	0.0010843	Cj0426	13	1.64071		Cj0426	48
Q0PB83	Cj0427	Cj0427	Putative uncharacterized protein	10	10	Cj0427	-0.779333	0.582636	-1.02001	0.493113	-1.78878	0.289417	-1.03451	0.488183	0.463337	0.375607	0.0067654	Cj0427	9	0.360537	0.390677	Cj0427	66
Q0PB81	Cj0429c	Cj0429c	Putative uncharacterized protein	4	4	Cj0429c	-0.127504	0.915414	-0.189935	0.876645	-0.0832011	0.943961	-0.178081	0.883878	0.904974	1.38046	0.10264	Cj0429c	1	1.08541	1.67552	Cj0429c	21		X
Q0PB80	Cj0430	Cj0430	Putative integral membrane protein	1	1	Cj0430	0.679435	1.60151	ND	ND	ND	ND	ND	ND	ND	ND	NS	Cj0430	0	ND	ND	Cj0430	ND	X	X
Q9PI73	Cj0432c	murD Cj0432c	UDP-N-acetylmuramoylalanine--D-glutamate ligase (EC 6.3.2.9) (D-glutamic acid-adding enzyme) (UDP-N-acetylmuramoyl-L-alanyl-D-glutamate synthetase)	19	19	Cj0432c	0.264445	1.20117	0.397252	1.317	0.639043	1.5573	0.4074	1.32629	1.35044	1.42272	0.005616	Cj0432c	9	1.43816	1.40729	Cj0432c	42
Q9PI72	Cj0433c	mraY Cj0433c	Phospho-N-acetylmuramoyl-pentapeptide-transferase (EC 2.7.8.13) (UDP-MurNAc-pentapeptide phosphotransferase)	4	4	Cj0433c	ND	ND	0.408325	1.32714	0.437365	1.35413	-0.103769	0.930599	1.20396	3.60245	0.15565	Cj0433c	1	2.355	4.8499	Cj0433c	10		X
Q9PI71	Cj0434	gpmI pgm Cj0434	2,3-bisphosphoglycerate-independent phosphoglycerate mutase (BPG-independent PGAM) (Phosphoglyceromutase) (iPGM) (EC 5.4.2.1)	41	41	Cj0434	-1.25994	0.417561	-0.98772	0.504274	-1.2134	0.431251	-0.915565	0.530136	0.470805	0.231592	0.00033979	Cj0434	11	0.195906	0.267278	Cj0434	80
Q0PB75	Cj0435	fabG Cj0435	3-oxoacyl-[acyl-carrier protein] reductase (EC 1.1.1.100)	18	18	Cj0435	0.202174	1.15043	-0.0364296	0.975065	0.0878627	1.06279	-0.162601	0.893413	1.02043	1.1164	0.99393	Cj0435	10	1.2284	1.00441	Cj0435	81
Q0PB74	Cj0436	Cj0436	Putative pyridoxamine 5'-phosphate oxidase (EC 1.4.3.5)	14	14	Cj0436	-0.433377	0.740526	0.307843	1.23786	0.229028	1.17204	0.055606	1.0393	1.04743	1.13784	0.01293	Cj0436	9	1.15092	1.12476	Cj0436	90
Q0PB73	Cj0437	sdhA Cj0437	Succinate dehydrogenase flavoprotein subunit (EC 1.3.99.1)	58	57	Cj0437	-1.62532	0.324138	-0.0915127	0.938538	-0.202222	0.869211	-0.212732	0.862901	0.748697	0.712549	0.00018132	Cj0437	11	0.755154	0.669944	Cj0437	82
Q0PB72	Cj0438	sdhB Cj0438	Putative succinate dehydrogenase iron-sulfur protein (EC 1.3.5.1)	28	28	Cj0438	-1.82041	0.283141	-0.311827	0.805621	-0.592553	0.663168	-0.365621	0.776134	0.632016	0.630657	0.0061598	Cj0438	7	0.730644	0.530669	Cj0438	76
Q0PB71	Cj0439	sdhC Cj0439	Putative succinate dehydrogenase subunit C (EC 1.3.99.1)	23	23	Cj0439	-1.94866	0.259056	-0.51437	0.700099	-0.784007	0.580752	-0.606146	0.656949	0.549214	0.449117	0.00067238	Cj0439	11	0.465402	0.432832	Cj0439	85
Q0PB70	Cj0440c	Cj0440c	Putative transcriptional regulator	9	9	Cj0440c	-1.2752	0.413169	-1.22372	0.428176	-1.40513	0.377584	-1.15492	0.44909	0.417005	0.206004	8.3687e-05	Cj0440c	8	0.196639	0.21537	Cj0440c	40
Q9PI64	Cj0441	acpP Cj0441	Acyl carrier protein (ACP)	7	7	Cj0441	-1.0653	0.477873	-1.26534	0.416001	-1.29247	0.408251	-1.09787	0.467206	0.442333	0.169689	0.00011213	Cj0441	11	0.186127	0.15325	Cj0441	71
Q0PB68	Cj0442	fabF Cj0442	3-oxoacyl-[acyl-carrier-protein] synthase 2 (EC 2.3.1.179)	24	24	Cj0442	-1.241	0.42308	-1.01704	0.494128	-1.51148	0.350751	-0.984658	0.505346	0.443326	0.27279	0.0022058	Cj0442	11	0.244444	0.301137	Cj0442	70
Q9PI62	Cj0443	accA Cj0443	Acetyl-coenzyme A carboxylase carboxyl transferase subunit alpha (ACCase subunit alpha) (Acetyl-CoA carboxylase carboxyltransferase subunit alpha) (EC 6.4.1.2)	29	29	Cj0443	0.0688015	1.04884	0.267066	1.20336	0.447539	1.36371	0.342704	1.26813	1.22101	1.2163	0.0072595	Cj0443	12	1.27154	1.16106	Cj0443	57
Q0PB66	Cj0447	Cj0447	Putative NUDIX hydrolase family protein	9	9	Cj0447	-0.400371	0.757663	-0.0500045	0.965933	0.117477	1.08484	-0.135149	0.910575	0.929752	1.8267	0.87642	Cj0447	1	1.95202	1.70138	Cj0447	38		X
Q0PB65	Cj0448c	Cj0448c	Putative MCP-type signal transduction protein	49	46	Cj0448c	-1.62387	0.324463	-0.944822	0.519494	-1.63058	0.322959	-1.04866	0.483415	0.412583	0.24691	0.0041361	Cj0448c	14	0.228407	0.265413	Cj0448c	92
Q0PB64	Cj0449c	Cj0449c	Putative uncharacterized protein	9	9	Cj0449c	-1.23014	0.426277	-0.742698	0.597621	-0.691791	0.619085	-0.674757	0.626438	0.567355	ND	0.0001633	Cj0449c	0	ND	ND	Cj0449c	100		X
Q9PI58	Cj0450c	rpmB Cj0450c	50S ribosomal protein L28	12	12	Cj0450c	0.113579	1.08191	0.452852	1.36874	0.335859	1.26213	0.43208	1.34918	1.26549	0.989206	0.00012886	Cj0450c	8	0.881502	1.09691	Cj0450c	91
Q0PB62	Cj0451	rep Cj0451	Ribulose-phosphate 3-epimerase (EC 5.1.3.1)	4	4	Cj0451	0.401931	1.32128	0.171522	1.12625	0.538873	1.45284	0.365306	1.28815	1.29713	1.18797	0.039832	Cj0451	4	1.16551	1.21044	Cj0451	10
Q0PB61	Cj0452	dnaQ Cj0452	Exonuclease, dna polymerase III epsilon subunit (EC 2.7.7.7)	6	6	Cj0452	0.373078	1.29511	0.221341	1.16582	0.868394	1.82563	0.381235	1.30246	1.39725	1.45278	0.069905	Cj0452	3	1.36752	1.53805	Cj0452	23
Q9PI55	Cj0453	thiC Cj0453	Phosphomethylpyrimidine synthase (EC 4.1.99.17) (Hydroxymethylpyrimidine phosphate synthase) (HMP-P synthase) (HMP-phosphate synthase) (HMPP synthase) (Thiamine biosynthesis protein ThiC)	47	47	Cj0453	-0.824632	0.564626	-1.24438	0.422089	-1.59255	0.331584	-1.18902	0.438602	0.439225	0.193476	0.00041639	Cj0453	14	0.165615	0.221337	Cj0453	64
Q0PB59	Cj0454c	Cj0454c	Putative membrane protein	8	8	Cj0454c	0.261344	1.19859	0.579719	1.49456	0.324862	1.25255	0.491014	1.40543	1.33778	0.995137	0.00096124	Cj0454c	6	1.14565	0.84462	Cj0454c	32
Q0PB58	Cj0455c	Cj0455c	Putative membrane protein	2	2	Cj0455c	0.889325	1.85231	0.202383	1.1506	1.27945	2.42746	0.447293	1.36348	1.69846	ND	0.11965	Cj0455c	0	ND	ND	Cj0455c	17		X
Q0PB57	Cj0456c	Cj0456c	Putative uncharacterized protein	4	4	Cj0456c	0.218536	1.16355	-0.0394353	0.973036	-0.605116	0.657418	-0.266322	0.831436	0.906361	2.20722	0.1376	Cj0456c	4	2.23056	2.18388	Cj0456c	10
Q0PB56	Cj0457c	Cj0457c	Putative lipoprotein	3	3	Cj0457c	0.381521	1.30271	0.587534	1.50268	0.875948	1.83521	0.621918	1.53892	1.54488	2.1948	0.0025357	Cj0457c	1	2.17407	2.21554	Cj0457c	12		X
Q0PB55	Cj0458c	miaB Cj0458c	(Dimethylallyl)adenosine tRNA methylthiotransferase MiaB (EC 2.-.-.-) (tRNA-i(6)A37 methylthiotransferase)	29	29	Cj0458c	-0.871618	0.546533	-0.293771	0.815767	-0.367185	0.775294	-0.259719	0.83525	0.743211	0.807393	0.0024925	Cj0458c	10	0.857716	0.75707	Cj0458c	49
Q0PB54	Cj0459c	Cj0459c	Putative uncharacterized protein	13	13	Cj0459c	-0.706042	0.612999	-0.205042	0.867514	-0.545382	0.68521	-0.298104	0.81332	0.744761	0.611423	0.021682	Cj0459c	9	0.582883	0.639963	Cj0459c	83
Q0PB53	Cj0460	nusA Cj0460	Transcription termination factor	41	41	Cj0460	0.445857	1.36212	0.386095	1.30685	0.613968	1.53046	0.38966	1.31008	1.37738	1.44262	0.0055745	Cj0460	12	1.56269	1.32254	Cj0460	85
Q0PB51	Cj0462	Cj0462	Putative radical SAM domain protein	20	20	Cj0462	-0.686344	0.621427	-0.479256	0.717348	-0.277312	0.825127	-0.472264	0.720833	0.721183	0.646425	0.010987	Cj0462	11	0.623636	0.669214	Cj0462	43
Q0PB50	Cj0463	Cj0463	Zinc protease-like protein	32	32	Cj0463	0.15276	1.11169	0.117224	1.08465	0.387504	1.30813	0.102485	1.07362	1.14452	1.08501	0.09028	Cj0463	12	1.15625	1.01377	Cj0463	54
Q0PB49	Cj0464	recG Cj0464	ATP-dependent DNA helicase (EC 3.6.1.-)	17	17	Cj0464	0.523323	1.43726	0.113169	1.0816	0.476645	1.3915	0.289674	1.22236	1.28318	2.6202	0.062897	Cj0464	5	2.43814	2.80226	Cj0464	20
Q0PB48	Cj0465c	ctb Cj0465c	Group 3 truncated hemoglobin ctb (Cj-trHbP) (Truncated Hb)	2	2	Cj0465c	ND	ND	-1.18993	0.438323	-0.49775	0.70821	-0.803285	0.573043	0.573192	0.885404	0.024609	Cj0465c	1	1.22655	0.544258	Cj0465c	28		X
Q0PB47	Cj0466	nssR Cj0466	Transcriptional regulator	9	8	Cj0466	0.575307	1.48999	0.098205	1.07044	0.17739	1.13084	-0.0529391	0.96397	1.16381	1.24023	0.17463	Cj0466	5	1.24023	ND	Cj0466	36
Q0PB46	Cj0467	Cj0467	Amino-acid ABC transporter integral membrane protein	1	1	Cj0467	0.297611	1.22911	ND	ND	ND	ND	ND	ND	ND	ND	NS	Cj0467	0	ND	ND	Cj0467	ND	X	X
Q0PB45	Cj0468	Cj0468	Amino-acid ABC transporter integral membrane protein	1	1	Cj0468	0.54801	1.46207	ND	ND	ND	ND	ND	ND	ND	2.10219	NS	Cj0468	1	1.27795	2.92643	Cj0468	ND	X	X
Q0PB44	Cj0469	Cj0469	Amino-acid ABC transporter ATP-binding protein	15	13	Cj0469	-0.314334	0.804222	-0.1151	0.923319	-0.0729847	0.950669	-0.279619	0.823809	0.875505	0.974776	0.11106	Cj0469	3	1.05846	0.891095	Cj0469	49
O69303	Cj0470	tuf tufB Cj0470	Elongation factor Tu (EF-Tu)	57	56	Cj0470	-1.05456	0.481445	-0.706418	0.61284	-1.18169	0.440835	-0.788954	0.578764	0.528471	0.385424	0.002869	Cj0470	15	0.453047	0.3178	Cj0470	98
Q9PI38	Cj0471	rpmG Cj0471	50S ribosomal protein L33	11	11	Cj0471	-0.649686	0.637419	0.484584	1.39918	-0.0456137	0.968878	0.350277	1.27481	1.07007	0.597702	0.10335	Cj0471	1	0.617567	0.577837	Cj0471	79		X
Q0PB41	Cj0472	secE Cj0472	Protein translocase subunit SecE	0	0	Cj0472	ND	ND	ND	ND	ND	ND	ND	ND	ND	2.85138	NS	Cj0472	2	2.495	3.20775	Cj0472	ND	X	X
Q9PI36	Cj0473	nusG Cj0473	Transcription termination/antitermination protein NusG	15	15	Cj0473	-0.515859	0.699376	-0.0409404	0.972021	-0.645638	0.63921	-0.425328	0.74467	0.763819	1.08815	0.092057	Cj0473	12	1.05672	1.11958	Cj0473	58
Q9PI35	Cj0474	rplK Cj0474	50S ribosomal protein L11	24	24	Cj0474	-0.155741	0.897671	0.106387	1.07653	-0.489963	0.712044	-0.0572265	0.96111	0.911838	0.876318	0.52678	Cj0474	12	0.913117	0.839519	Cj0474	73
Q9PI34	Cj0475	rplA Cj0475	50S ribosomal protein L1	38	38	Cj0475	-0.0702544	0.95247	0.347499	1.27235	-0.00898079	0.993794	0.22406	1.16802	1.09666	0.94505	0.060381	Cj0475	14	0.9799	0.9102	Cj0475	93
Q9PI33	Cj0476	rplJ Cj0476	50S ribosomal protein L10	23	23	Cj0476	0.133068	1.09662	0.323135	1.25105	0.220747	1.16534	0.102485	1.07362	1.14666	1.58391	0.0034315	Cj0476	5	1.57295	1.59487	Cj0476	77
Q9PI32	Cj0477	rplL Cj0477	50S ribosomal protein L7/L12	23	23	Cj0477	-0.286647	0.819805	-0.522757	0.69604	-1.21661	0.430293	-0.923371	0.527276	0.618354	0.269913	0.0085115	Cj0477	14	0.0997236	0.440103	Cj0477	92
Q46124	Cj0478	rpoB Cj0478	DNA-directed RNA polymerase subunit beta (RNAP subunit beta) (EC 2.7.7.6) (RNA polymerase subunit beta) (Transcriptase subunit beta)	171	169	Cj0478	0.736434	1.66605	0.73905	1.66908	0.535061	1.449	0.518163	1.43213	1.55407	2.05167	0.00011334	Cj0478	15	2.20493	1.89841	Cj0478	90
Q9PI30	Cj0479	rpoC Cj0479	DNA-directed RNA polymerase subunit beta' (RNAP subunit beta') (EC 2.7.7.6) (RNA polymerase subunit beta') (Transcriptase subunit beta')	182	181	Cj0479	0.798025	1.73872	0.759946	1.69343	0.599441	1.51513	0.570973	1.48553	1.6082	1.71524	2.2167e-05	Cj0479	15	1.71954	1.71094	Cj0479	86
Q0PB33	Cj0480c	Cj0480c	Putative transcriptional regulator	7	7	Cj0480c	0.783043	1.72076	0.00500445	1.00347	0.215993	1.1615	0.0857315	1.06123	1.23674	1.93441	0.18244	Cj0480c	1	2.03636	1.83247	Cj0480c	23		X
Q0PB32	Cj0481	dapA Cj0481	Putative dihydrodipicolinate synthase (EC 4.2.1.52)	6	6	Cj0481	-0.295217	0.81495	-0.774897	0.58443	-1.01595	0.494501	-0.625115	0.648368	0.635562	0.876975	0.002686	Cj0481	3	1.06467	0.68928	Cj0481	27
Q0PB31	Cj0482	uxaA' Cj0482	Putative altronate hydrolase N-terminus (EC 4.2.1.7)	1	1	Cj0482	-0.400247	0.757729	ND	ND	ND	ND	ND	ND	ND	0.290288	NS	Cj0482	1	0.304178	0.276398	Cj0482	ND	X	X
Q0PB30	Cj0483	uxaA' Cj0483	Putative altronate hydrolase C-terminus (EC 4.2.1.7)	5	5	Cj0483	-0.0129974	0.991031	0.335949	1.26221	1.17372	2.25592	0.867115	1.82401	1.58329	ND	0.037974	Cj0483	0	ND	ND	Cj0483	11		X
Q0PB28	Cj0485	Cj0485	Putative oxidoreductase	14	14	Cj0485	-0.380793	0.768016	-0.495674	0.70923	-0.176994	0.884544	-0.263017	0.833343	0.798783	0.437678	0.089282	Cj0485	1	0.455943	0.419413	Cj0485	49		X
Q0PB27	Cj0486	Cj0486	Putative sugar transporter	1	1	Cj0486	1.36138	2.5693	ND	ND	ND	ND	ND	ND	ND	ND	NS	Cj0486	0	ND	ND	Cj0486	ND	X	X
Q0PB26	Cj0487	Cj0487	Putatve amidohydrolase	1	1	Cj0487	-0.00616173	0.995738	ND	ND	ND	ND	ND	ND	ND	ND	NS	Cj0487	0	ND	ND	Cj0487	ND	X	X
Q0PB25	Cj0488	Cj0488	Putative uncharacterized protein	4	4	Cj0488	ND	ND	0.00937405	1.00652	-1.70525	0.306667	-0.0644005	0.956343	0.75651	0.881648	0.37097	Cj0488	1	0.857333	0.905963	Cj0488	29		X
Q9PI18	Cj0491	rpsL Cj0491	30S ribosomal protein S12	18	18	Cj0491	0.788552	1.72734	0.876154	1.83548	0.595786	1.5113	0.562615	1.47694	1.63776	1.78708	0.00054207	Cj0491	11	2.46078	1.11339	Cj0491	76
Q9PI17	Cj0492	rpsG Cj0492	30S ribosomal protein S7	28	28	Cj0492	0.493344	1.4077	0.611684	1.52804	0.38433	1.30525	0.29753	1.22904	1.36751	1.35895	0.00204	Cj0492	12	1.28985	1.42805	Cj0492	85
Q9PI16	Cj0493	fusA Cj0493	Elongation factor G (EF-G)	91	91	Cj0493	-1.25281	0.41963	-0.747606	0.595591	-1.15066	0.450418	-0.784208	0.580671	0.511577	0.356665	0.0018234	Cj0493	14	0.352587	0.360743	Cj0493	97
Q0PB19	Cj0494	Cj0494	Putative exporting protein	5	5	Cj0494	ND	ND	-1.34863	0.392664	-2.46494	0.181125	-1.17653	0.442416	0.338735	ND	0.014582	Cj0494	0	ND	ND	Cj0494	33		X
Q0PB18	Cj0495	Cj0495	Putative methyltransferase domain protein	3	3	Cj0495	0.390683	1.31101	-0.0930732	0.937524	-0.099403	0.933419	-0.178081	0.883878	1.01646	1.00565	0.023581	Cj0495	2		1.00565	Cj0495	15
Q0PB16	Cj0497	Cj0497	Putative lipoprotein	25	25	Cj0497	-0.546535	0.684663	-0.268865	0.829972	-0.455428	0.729294	-0.392455	0.761832	0.75144	0.403375	0.00036957	Cj0497	11	0.420785	0.385965	Cj0497	42
Q9PI11	Cj0498	trpC Cj0498	Indole-3-glycerol phosphate synthase (IGPS) (EC 4.1.1.48)	15	15	Cj0498	-0.149457	0.90159	0.37485	1.2967	-0.50166	0.706294	-0.151863	0.900087	0.951169	1.40184	0.81976	Cj0498	8	1.38674	1.41694	Cj0498	54
Q0PB14	Cj0499	Cj0499	Putative histidine triad (HIT) family protein	6	6	Cj0499	-0.801446	0.573774	-0.150406	0.900997	-0.421701	0.746544	-0.27795	0.824762	0.761519	ND	0.013019	Cj0499	0	ND	ND	Cj0499	38		X
Q0PB13	Cj0500	Cj0500	Putative rhodanese-like domain protein	8	8	Cj0500	0.698791	1.62314	0.199836	1.14857	0.24778	1.18738	0.141667	1.10318	1.26557	1.06751	0.0040479	Cj0500	2	0.984601	1.15042	Cj0500	23
Q9PI08	Cj0503c	hemH Cj0503c	Ferrochelatase (EC 4.99.1.1) (Heme synthase) (Protoheme ferro-lyase)	5	5	Cj0503c	-1.39015	0.381525	-1.07446	0.47485	-1.44598	0.367043	-1.00384	0.498671	0.430522	ND	0.00098123	Cj0503c	0	ND	ND	Cj0503c	9		X
Q0PB11	Cj0504c	Cj0504c	Putative oxidoreductase	16	16	Cj0504c	-0.616796	0.652118	-0.304577	0.809679	-0.0384963	0.973669	-0.222329	0.85718	0.823162	0.947985	0.20405	Cj0504c	5	0.83715	1.05882	Cj0504c	48
Q0PB10	Cj0505c	Cj0505c	Putative aminotransferase (DegT family). Functional classification-Misc	15	15	Cj0505c	-1.12851	0.457388	-0.483343	0.715318	-0.232765	0.851002	-0.269635	0.829529	0.71331	0.748222	0.051772	Cj0505c	6	0.792037	0.704408	Cj0505c	49
Q9PI05	Cj0506	alaS Cj0506	Alanine--tRNA ligase (EC 6.1.1.7) (Alanyl-tRNA synthetase) (AlaRS)	86	86	Cj0506	0.710766	1.63667	0.496047	1.41034	0.668047	1.58892	0.493948	1.40829	1.51106	1.38997	0.0013893	Cj0506	14	1.28826	1.49168	Cj0506	73
Q9PI04	Cj0507	Cj0507	Maf-like protein Cj0507	8	8	Cj0507	-0.282591	0.822113	-0.384489	0.76605	-0.0117659	0.991878	-0.233607	0.850506	0.857637	0.935449	0.25593	Cj0507	4	0.748223	1.12267	Cj0507	54
Q0PB07	Cj0508	pbpA Cj0508	Penicillin-binding protein	39	39	Cj0508	0.652536	1.57193	0.52482	1.43875	0.867637	1.82467	0.603024	1.5189	1.58856	3.24701	0.0047761	Cj0508	10	3.94217	2.55184	Cj0508	47
Q9PI02	Cj0509c	clpB Cj0509c	Chaperone protein ClpB	86	86	Cj0509c	0.518759	1.43272	0.37485	1.2967	0.489504	1.40396	0.280643	1.21474	1.33703	1.78598	0.0032183	Cj0509c	15	1.87354	1.69842	Cj0509c	65
Q0PB05	Cj0510c	Cj0510c	Putative uncharacterized protein	2	2	Cj0510c	-0.69675	0.61696	1.30311	2.46759	0.265141	1.20175	1.37276	2.58966	1.71899	ND	0.042887	Cj0510c	0	ND	ND	Cj0510c	17		X
Q0PB04	Cj0511	Cj0511	Putative secreted protease	48	48	Cj0511	-0.611148	0.654676	-0.795075	0.576313	-1.21983	0.429334	-0.817761	0.567322	0.556911	0.29784	0.002047	Cj0511	14	0.299601	0.296078	Cj0511	80
Q9PHZ9	Cj0512	purC Cj0512	Phosphoribosylaminoimidazole-succinocarboxamide synthase (EC 6.3.2.6) (SAICAR synthetase)	27	27	Cj0512	0.0383221	1.02692	0.406117	1.32511	-0.0229605	0.984211	0.145403	1.10604	1.11057	1.45655	0.10071	Cj0512	10	1.48035	1.43275	Cj0512	71
Q0PB02	Cj0513	purS Cj0513	Phosphoribosylformylglycinamidine (FGAM) synthase	7	7	Cj0513	-1.46246	0.362873	-1.19328	0.437308	-1.61779	0.325834	-0.955022	0.515834	0.410462	0.243225	0.0032219	Cj0513	4	0.217036	0.269414	Cj0513	58
Q9PHZ7	Cj0514	purQ Cj0514	Phosphoribosylformylglycinamidine synthase 1 (EC 6.3.5.3) (Phosphoribosylformylglycinamidine synthase I) (FGAM synthase I)	10	10	Cj0514	-0.278711	0.824327	0.407221	1.32613	0.537921	1.45188	0.358884	1.28243	1.22119	1.41587	0.0019034	Cj0514	9	1.3583	1.47344	Cj0514	51
Q0PB00	Cj0515	Cj0515	Putative periplasmic protein	16	16	Cj0515	0.651828	1.57116	0.301918	1.23278	0.359759	1.28321	0.253206	1.19185	1.31975	1.13527	0.0012169	Cj0515	6	1.17994	1.09059	Cj0515	38
Q0PAZ9	Cj0516	plsC Cj0516	Putative 1-acyl-SN-glycerol-3-phosphate acyltransferase (EC 2.3.1.51)	11	11	Cj0516	0.636832	1.55491	0.459255	1.37483	0.61035	1.52663	0.323046	1.25097	1.42684	2.74585	0.0044661	Cj0516	5	2.28962	3.20209	Cj0516	41
Q9PHZ3	Cj0518	htpG Cj0518	Chaperone protein HtpG (Heat shock protein HtpG) (High temperature protein G)	62	61	Cj0518	0.797692	1.73832	0.439961	1.35657	0.715128	1.64163	0.476258	1.39113	1.53191	1.66966	0.0051002	Cj0518	15	1.64418	1.69514	Cj0518	78
Q0PAZ6	Cj0519	Cj0519	Putative rhodanese-like domain protein	4	4	Cj0519	-1.55558	0.340193	-0.886831	0.540801	-1.00481	0.498335	-0.925982	0.526322	0.476413	0.408769	3.5236e-06	Cj0519	3	0.392538	0.425001	Cj0519	41
Q0PAZ5	Cj0520	Cj0520	Putative membrane protein	4	4	Cj0520	0.844548	1.7957	0.650435	1.56964	0.245449	1.18546	0.111426	1.0803	1.40778	2.4146	0.04949	Cj0520	3	2.02279	2.80641	Cj0520	31
Q0PAZ1	Cj0525c	pbpB Cj0525c	Putative penicillin-binding protein	42	42	Cj0525c	0.761607	1.69538	0.651367	1.57066	0.670655	1.5918	0.591202	1.5065	1.59108	2.39834	2.394e-05	Cj0525c	8	2.31482	2.48186	Cj0525c	54
Q9PHY8	Cj0526c	fliE Cj0526c	Flagellar hook-basal body complex protein FliE	7	7	Cj0526c	0.499225	1.41345	0.829141	1.77663	0.669787	1.59084	0.684026	1.60662	1.59688	1.8483	4.9326e-06	Cj0526c	3	1.89747	1.79914	Cj0526c	73
Q0PAY9	Cj0527c	flgC Cj0527c	Flagellar basal-body rod protein	6	5	Cj0527c	0.704967	1.63011	1.0615	2.08711	1.5226	2.87309	1.04764	2.06715	2.16436	1.17594	0.001835	Cj0527c	1	1.37478	0.977093	Cj0527c	40		X
Q0PAY8	Cj0528c	flgB Cj0528c	Flagellar basal body rod protein FlgB	8	8	Cj0528c	0.701226	1.62589	1.22885	2.34381	0.581998	1.49692	1.06023	2.08527	1.88797	1.0971	0.0048824	Cj0528c	1	1.19277	1.00143	Cj0528c	76		X
Q0PAY7	Cj0529c	Cj0529c	Putative aminodeoxychorismate lyase family protein	14	14	Cj0529c	0.916482	1.88751	0.509477	1.42353	0.519713	1.43367	0.400122	1.31962	1.51608	1.85418	0.00012288	Cj0529c	5	1.87035	1.838	Cj0529c	33
Q0PAY6	Cj0530	Cj0530	Putative periplasmic protein	33	33	Cj0530	0.31081	1.2404	-0.267103	0.830987	-0.365403	0.776252	-0.330603	0.795204	0.910712	0.712309	2.1074e-05	Cj0530	9	0.718942	0.705677	Cj0530	41
Q0PAY5	Cj0531	icd Cj0531	Isocitrate dehydrogenase (EC 1.1.1.42)	109	109	Cj0531	-0.120063	0.920147	-0.0454653	0.968977	-0.401472	0.757085	-0.267978	0.830483	0.869173	0.736857	0.062118	Cj0531	15	0.787506	0.686209	Cj0531	92
Q9PHY2	Cj0532	mdh Cj0532	Probable malate dehydrogenase (EC 1.1.1.37)	19	19	Cj0532	-0.334255	0.793194	-0.754998	0.592547	-0.57391	0.671793	-0.573027	0.672205	0.682435	0.442568	0.0025659	Cj0532	6	0.410573	0.474564	Cj0532	63
Q9PHY1	Cj0533	sucC Cj0533	Succinyl-CoA ligase [ADP-forming] subunit beta (EC 6.2.1.5) (Succinyl-CoA synthetase subunit beta) (SCS-beta)	46	46	Cj0533	-0.911478	0.53164	-0.696895	0.616899	-0.877434	0.544335	-0.631494	0.645507	0.584595	0.413659	0.00069342	Cj0533	15	0.444371	0.382947	Cj0533	80
Q0PAY2	Cj0534	sucD Cj0534	Succinyl-CoA ligase [ADP-forming] subunit alpha (EC 6.2.1.5)	27	27	Cj0534	-0.81528	0.568298	-0.711203	0.610811	-1.41247	0.375668	-1.00108	0.499625	0.5136	0.512957	0.0052414	Cj0534	14	0.574113	0.451801	Cj0534	96
Q0PAY1	Cj0535	oorD Cj0535	OORD subunit of 2-oxoglutarate:acceptor oxidoreductase	6	6	Cj0535	-1.13262	0.456088	-1.06831	0.476879	-2.01595	0.247251	-0.971111	0.510113	0.422583	0.43735	0.015442	Cj0535	3	0.404594	0.470106	Cj0535	47
Q0PAY0	Cj0536	oorA Cj0536	OORA subunit of 2-oxoglutarate:acceptor oxidoreductase	30	30	Cj0536	-0.227811	0.853929	-0.735369	0.600664	-1.16299	0.446585	-0.849631	0.554927	0.614026	0.353007	0.0013754	Cj0536	14	0.3609	0.345115	Cj0536	72
Q0PAX9	Cj0537	oorB Cj0537	OORB subunit of 2-oxoglutarate:acceptor oxidoreductase	34	34	Cj0537	-0.357139	0.780711	-0.333797	0.793445	-0.611439	0.654543	-0.39065	0.762786	0.747871	0.650255	0.0044453	Cj0537	11	0.623751	0.676759	Cj0537	90
Q0PAX8	Cj0538	oorC Cj0538	OORC subunit of 2-oxoglutarate:acceptor oxidoreductase	15	15	Cj0538	-1.18928	0.438522	-0.878733	0.543845	-1.35122	0.391959	-1.03733	0.487229	0.465389	0.33308	0.00095672	Cj0538	14	0.329016	0.337144	Cj0538	73
Q0PAX7	Cj0539	Cj0539	Putative uncharacterized protein	5	5	Cj0539	0.156426	1.11452	-1.06831	0.476879	-0.680667	0.623877	-0.70359	0.614043	0.70733	2.69912	0.0072225	Cj0539	1	3.39275	2.00548	Cj0539	70		X
Q0PAX6	Cj0540	Cj0540	Putative exporting protein	5	5	Cj0540	0.10237	1.07354	-0.392153	0.761992	-0.175432	0.885502	-0.233607	0.850506	0.892884	0.951346	0.067696	Cj0540	2		0.951346	Cj0540	38
Q0PAX5	Cj0541	Cj0541	Polyprenyl synthetase (EC 2.5.1.-)	14	14	Cj0541	-0.96267	0.513107	-0.641042	0.64125	-0.667431	0.629627	-0.481837	0.716065	0.625012	0.627191	0.0017069	Cj0541	5	0.654392	0.59999	Cj0541	36
Q9PHX2	Cj0542	hemA Cj0542	Glutamyl-tRNA reductase (GluTR) (EC 1.2.1.70)	19	19	Cj0542	0.739016	1.66904	0.564953	1.47934	0.611255	1.52759	0.373823	1.29578	1.49294	1.62526	0.0011218	Cj0542	9	1.73591	1.5146	Cj0542	36
Q9PHX1	Cj0543	proS Cj0543	Proline--tRNA ligase (EC 6.1.1.15) (Prolyl-tRNA synthetase) (ProRS)	50	50	Cj0543	0.647138	1.56606	0.622183	1.5392	0.571802	1.48638	0.387558	1.30818	1.47495	1.72883	0.00048833	Cj0543	14	1.80336	1.6543	Cj0543	75
Q0PAX2	Cj0544	Cj0544	Putative integral membrane protein	1	1	Cj0544	ND	ND	0.545026	1.45905	-0.829964	0.562543	0.126625	1.09174	1.03778	ND	NS	Cj0544	0	ND	ND	Cj0544	16	X	X
Q9PHW9	Cj0545	hemC Cj0545	Porphobilinogen deaminase (PBG) (EC 2.5.1.61) (Hydroxymethylbilane synthase) (HMBS) (Pre-uroporphyrinogen synthase)	29	29	Cj0545	-1.42875	0.371453	-1.39408	0.380488	-1.63058	0.322959	-1.15492	0.44909	0.380998	0.318681	0.00067146	Cj0545	8	0.29831	0.339051	Cj0545	62
Q0PAX0	Cj0546	ubiD Cj0546	Putative 3-octaprenyl-4-hydroxybenzoate carboxy-lyase (EC 4.1.1.-)	36	36	Cj0546	0.553654	1.4678	0.37259	1.29468	0.433275	1.3503	0.309789	1.23953	1.33807	1.18108	0.00074867	Cj0546	10	1.12664	1.23551	Cj0546	49
Q0PAW9	Cj0547	flaG Cj0547	Flagellar protein	10	10	Cj0547	-1.46971	0.361055	-0.638761	0.642264	-0.603015	0.658377	-0.253147	0.839064	0.62519	0.568842	0.03176	Cj0547	4	0.497839	0.639844	Cj0547	72
Q9PHW6	Cj0548	fliD Cj0548	Flagellar hook-associated protein 2 (HAP2) (Filament cap protein) (Flagellar cap protein)	22	22	Cj0548	-0.623433	0.649125	-1.02894	0.490069	-1.35122	0.391959	-0.83729	0.559694	0.522712	0.3752	0.0023405	Cj0548	5	0.378818	0.371583	Cj0548	39
Q0PAW7	Cj0549	fliS Cj0549	Flagellar protein	5	5	Cj0549	-0.0962513	0.935461	-0.150406	0.900997	-0.161448	0.894127	-0.117134	0.922017	0.91315	1.52316	0.041696	Cj0549	3	1.58338	1.46294	Cj0549	47
Q0PAW6	Cj0550	Cj0550	Putative uncharacterized protein	5	5	Cj0550	-1.70289	0.30717	-0.981926	0.506303	-0.874896	0.545293	-0.751418	0.594019	0.488197	ND	0.00086173	Cj0550	0	ND	ND	Cj0550	52		X
Q9PHW3	Cj0551	efp Cj0551	Elongation factor P (EF-P)	18	18	Cj0551	-1.31354	0.402332	-0.9533	0.51645	-1.30608	0.404418	-0.825053	0.564461	0.471915	0.25207	0.0021316	Cj0551	12	0.261517	0.242622	Cj0551	83
Q0PAW4	Cj0552	Cj0552	Putative membrane protein	10	10	Cj0552	1.22135	2.33164	1.04953	2.06986	1.09823	2.14092	1.09349	2.13389	2.16908	1.48852	1.4184e-05	Cj0552	1	1.39928	1.57776	Cj0552	21		X
Q0PAW2	Cj0554	Cj0554	Putative uncharacterized protein	16	16	Cj0554	-1.03116	0.489316	-1.02001	0.493113	-1.32674	0.398668	-0.925982	0.526322	0.476855	0.255166	0.00085609	Cj0554	10	0.236257	0.274075	Cj0554	37
Q0PAW0	Cj0556	Cj0556	Putative amidohydrolase family protein	15	15	Cj0556	-0.623333	0.649169	-0.75747	0.591533	-0.910837	0.531876	-0.622995	0.649321	0.605475	0.619197	0.0012221	Cj0556	7	0.602	0.636394	Cj0556	45
P53000	Cj0558c	proA Cj0558c	Gamma-glutamyl phosphate reductase (GPR) (EC 1.2.1.41) (Glutamate-5-semialdehyde dehydrogenase) (Glutamyl-gamma-semialdehyde dehydrogenase) (GSA dehydrogenase)	20	20	Cj0558c	-0.627249	0.64741	-0.602748	0.658499	-0.551448	0.682335	-0.593637	0.66267	0.662728	0.768198	0.00015908	Cj0558c	9	0.718102	0.818293	Cj0558c	57
Q0PAV7	Cj0559	Cj0559	Putative pyridine nucleotide-disulphide oxidoreductase	42	42	Cj0559	-1.04686	0.484019	-1.45297	0.365269	-1.80801	0.285584	-1.23684	0.4243	0.389793	0.187773	0.00094034	Cj0559	13	0.168513	0.207033	Cj0559	98
Q0PAV5	Cj0561c	Cj0561c	Putative periplasmic protein	11	11	Cj0561c	1.56539	2.95958	1.34058	2.53253	2.02539	4.07101	1.42133	2.67833	3.06036	3.73106	0.0021792	Cj0561c	8	3.9243	3.53783	Cj0561c	33
Q0PAV4	Cj0562	dnaB Cj0562	Replicative DNA helicase (EC 3.6.1.-)	22	22	Cj0562	0.610159	1.52643	0.631662	1.54935	1.10468	2.15051	0.695114	1.61901	1.71132	1.92138	0.0069192	Cj0562	8	2.06288	1.77987	Cj0562	47
Q0PAV1	Cj0566	Cj0566	Uncharacterized protein	1	1	Cj0566	0.198566	1.14756	ND	ND	ND	ND	ND	ND	ND	ND	NS	Cj0566	0	ND	ND	Cj0566	ND	X	X
Q9PHU4	Cj0572	ribB Cj0572	3,4-dihydroxy-2-butanone 4-phosphate synthase (DHBP synthase) (EC 4.1.99.12)	28	28	Cj0572	-0.773106	0.585156	-1.09307	0.468762	-1.60512	0.328709	-1.12162	0.459578	0.460551	0.230824	0.001317	Cj0572	13	0.212124	0.249523	Cj0572	73
Q0PAU4	Cj0573	Cj0573	Putative GatB/Yqey family protein	18	18	Cj0573	-0.528079	0.693477	-0.313645	0.804606	-0.245821	0.843336	-0.254787	0.838111	0.794882	0.609001	0.0091405	Cj0573	7	0.619273	0.598729	Cj0573	76
Q0PAU3	Cj0574	ilvI Cj0574	Acetolactate synthase large subunit (EC 2.2.1.6)	20	20	Cj0574	0.320095	1.24841	-0.0200098	0.986226	0.10981	1.07909	-0.0658396	0.955389	1.06728	0.876591	0.5293	Cj0574	8	1.37748	0.375704	Cj0574	38
Q0PAU2	Cj0575	ilvH Cj0575	Acetolactate synthase small subunit (EC 2.2.1.6)	11	10	Cj0575	0.881673	1.84251	0.397252	1.317	0.0185787	1.01296	0.0369559	1.02595	1.2996	1.32016	0.12097	Cj0575	8	1.36358	1.27675	Cj0575	69
Q9PHU0	Cj0576	lpxD Cj0576	UDP-3-O-acylglucosamine N-acyltransferase (EC 2.3.1.-)	20	20	Cj0576	0.810731	1.7541	0.614555	1.53109	0.232562	1.17492	0.354587	1.27862	1.43468	1.85325	0.0072625	Cj0576	9	2.29093	1.41557	Cj0576	64
Q9PHT9	Cj0577c	queA Cj0577c	S-adenosylmethionine:tRNA ribosyltransferase-isomerase (EC 2.4.99.17) (Queuosine biosynthesis protein QueA)	5	5	Cj0577c	0.375128	1.29695	0.369194	1.29163	1.22489	2.33738	0.640569	1.55894	1.62123	1.68084	0.046031	Cj0577c	6	1.67178	1.6899	Cj0577c	15
Q9PHT8	Cj0578c	tatC Cj0578c	Sec-independent protein translocase protein TatC	1	1	Cj0578c	0.423697	1.34136	ND	ND	ND	ND	ND	ND	ND	2.38886	NS	Cj0578c	1	2.78014	1.99758	Cj0578c	ND	X	X
Q9PHT7	Cj0579c	tatB Cj0579c	Sec-independent protein translocase protein TatB	16	16	Cj0579c	-1.07451	0.474833	-1.26534	0.416001	-1.80801	0.285584	-1.10377	0.465299	0.410429	0.324536	0.0028259	Cj0579c	3	0.448874	0.200198	Cj0579c	70
Q0PAT7	Cj0580c	hemN Cj0580c	Putative oxygen-independent coproporphyrinogen III oxidase (EC 1.3.99.22)	5	5	Cj0580c	0.698504	1.62282	0.439961	1.35657	1.01721	2.02401	0.504652	1.41878	1.60554	4.66012	0.02549	Cj0580c	1	3.95297	5.36727	Cj0580c	13		X
Q9PHT5	Cj0581	rppH nudH Cj0581	RNA pyrophosphohydrolase (EC 3.6.1.-) ((Di)nucleoside polyphosphate hydrolase)	7	7	Cj0581	0.0497002	1.03505	0.163702	1.12016	0.255907	1.19409	0.126625	1.09174	1.11026	1.18945	0.013262	Cj0581	2	ND	1.18945	Cj0581	44
Q0PAT5	Cj0582	lysC Cj0582	Aspartokinase (EC 2.7.2.4)	31	31	Cj0582	0.203749	1.15169	-0.371175	0.773153	-0.639164	0.642085	-0.476086	0.718926	0.821463	0.722394	0.001517	Cj0582	13	0.688356	0.756433	Cj0582	75
Q0PAT4	Cj0583	Cj0583	Putative uncharacterized protein	5	5	Cj0583	0.677444	1.5993	0.311386	1.2409	1.00899	2.01251	0.238123	1.17946	1.50804	1.35163	0.097028	Cj0583	2	1.35163	ND	Cj0583	30
Q0PAT3	Cj0584	Cj0584	Putative uncharacterized protein	5	5	Cj0584	0.821614	1.76738	0.209996	1.15668	0.787401	1.72596	0.27951	1.21378	1.46595	1.29874	0.080743	Cj0584	3	1.46494	1.13254	Cj0584	27
Q0PAT2	Cj0585	folP Cj0585	Dihydropteroate synthase (EC 2.5.1.15)	11	11	Cj0585	-0.155814	0.897626	-0.291977	0.816782	0.130166	1.09442	-0.0615266	0.95825	0.941769	0.681112	0.8062	Cj0585	5	0.60621	0.756014	Cj0585	32
Q0PAT1	Cj0586	ligA Cj0586	DNA ligase (EC 6.5.1.2) (Polydeoxyribonucleotide synthase [NAD(+)])	37	37	Cj0586	0.570839	1.48539	0.552032	1.46615	0.837779	1.7873	0.60935	1.52557	1.5661	1.62879	0.0027656	Cj0586	13	1.62401	1.63357	Cj0586	56
Q0PAS9	Cj0588	tlyA Cj0588	Putative haemolysin	10	10	Cj0588	0.530646	1.44458	0.184461	1.13639	0.570872	1.48542	0.167617	1.1232	1.2974	1.71346	0.076968	Cj0588	4	1.7779	1.64902	Cj0588	29
Q0PAS8	Cj0589	ribF Cj0589	Putative riboflavin kinase/FMN adenylyltransferase (EC 2.7.1.26) (EC 2.7.7.2)	7	7	Cj0589	0.0794249	1.0566	0.158466	1.1161	0.233739	1.17588	0.26699	1.20329	1.13797	2.04743	0.013195	Cj0589	1	2.25599	1.83887	Cj0589	18		X
Q0PAS7	Cj0590	cmoA Cj0590	tRNA (cmo5U34)-methyltransferase (EC 2.1.1.-)	11	11	Cj0590	-0.155838	0.897611	-0.0229813	0.984197	0.401179	1.32059	0.0947766	1.0679	1.06757	0.511785	0.25704	Cj0590	1	0.341743	0.681827	Cj0590	51		X
Q0PAS6	Cj0591c	Cj0591c	Putative lipoprotein	5	5	Cj0591c	0.403372	1.3226	0.213787	1.15973	-0.166094	0.891252	-0.367395	0.775181	1.03719	1.15313	0.64558	Cj0591c	2	1.10877	1.19749	Cj0591c	67
Q0PAS5	Cj0592c	Cj0592c	Putative periplasmic protein	10	10	Cj0592c	-0.76893	0.586853	-1.04396	0.484996	-1.58839	0.332543	-0.825053	0.564461	0.492213	0.240567	0.0075638	Cj0592c	3	0.252737	0.228396	Cj0592c	40
Q0PAS3	Cj0594c	Cj0594c	Putative DNA/RNA non-specific endonuclease (EC 3.1.30.-)	15	14	Cj0594c	-0.64076	0.641375	-0.170035	0.888821	-0.603015	0.658377	-0.478	0.717972	0.726636	0.900293	0.020394	Cj0594c	2	0.875405	0.925181	Cj0594c	55
Q0PAS2	Cj0595c	nth Cj0595c	Endonuclease III (EC 4.2.99.18)	13	13	Cj0595c	0.501525	1.41571	0.549033	1.4631	0.573661	1.4883	0.526782	1.44071	1.45196	1.92147	4.6226e-05	Cj0595c	4	1.73091	2.11203	Cj0595c	62
Q0PAS1	Cj0596	cbf2 peb4A Cj0596	Putative peptidyl-prolyl cis-trans isomerase Cbf2 (PPIase Cbf2) (EC 5.2.1.8) (Cell-binding factor 2) (Major antigen peb4A) (Rotamase Cbf2)	60	60	Cj0596	-1.59717	0.330525	-1.20336	0.434264	-2.07298	0.237667	-1.29641	0.407137	0.352398	0.194679	0.0046572	Cj0596	15	0.1797	0.209657	Cj0596	89
Q0PAS0	Cj0597	fba fda fdaC Cj0597	Fructose-bisphosphate aldolase (FBP aldolase) (FBPA) (EC 4.1.2.13) (Fructose-1,6-bisphosphate aldolase)	29	29	Cj0597	-1.43758	0.369186	-0.900428	0.535728	-1.38694	0.382376	-0.979224	0.507253	0.448636	0.326231	0.0015402	Cj0597	14	0.318373	0.334088	Cj0597	82
Q0PAR9	Cj0598	Cj0598	Putative membrane protein	30	30	Cj0598	0.610228	1.5265	0.62028	1.53717	0.647011	1.56592	0.415674	1.33392	1.49088	1.79184	0.00077394	Cj0598	8	1.90142	1.68227	Cj0598	48
Q0PAR8	Cj0599	Cj0599	Putative OmpA family membrane protein	11	11	Cj0599	-0.0436797	0.970177	-0.153659	0.898967	-0.26563	0.831836	-0.251508	0.840018	0.885249	0.636244	2.2437e-05	Cj0599	8	0.71293	0.559557	Cj0599	28
Q0PAR7	Cj0600	Cj0600	Uncharacterized protein	1	1	Cj0600	0.154282	1.11287	ND	ND	ND	ND	ND	ND	ND	ND	NS	Cj0600	0	ND	ND	Cj0600	ND	X	X
Q0PAR6	Cj0601c	Cj0601c	Transporter	2	2	Cj0601c	1.3579	2.56312	1.17736	2.26162	1.0833	2.11888	0.759097	1.69243	2.15901	2.23947	0.00063135	Cj0601c	2	2.07238	2.40656	Cj0601c	4
Q9PHR3	Cj0603c	dsbD Cj0603c	Thiol:disulfide interchange protein DsbD (EC 1.8.1.8) (Protein-disulfide reductase) (Disulfide reductase)	12	12	Cj0603c	0.655733	1.57542	0.604962	1.52094	0.625664	1.54292	0.503683	1.41783	1.51428	1.86005	7.1054e-05	Cj0603c	8	2.01611	1.70399	Cj0603c	21
Q0PAR3	Cj0604	Cj0604	Putative polyphosphate kinase	41	41	Cj0604	1.05416	2.0765	0.692708	1.61631	0.892427	1.8563	0.751763	1.68385	1.80824	1.82948	0.00055911	Cj0604	8	1.98842	1.67053	Cj0604	85
Q0PAR2	Cj0605	Cj0605	Putative amidohydrolase	13	13	Cj0605	-1.27442	0.413393	-0.900428	0.535728	-1.22952	0.426459	-0.735298	0.600694	0.494068	0.291168	0.0031499	Cj0605	4	0.273935	0.308402	Cj0605	35
Q0PAR1	Cj0606	Cj0606	Putative secretion protein HlyD	19	19	Cj0606	0.769951	1.70521	0.486675	1.40121	0.661069	1.58125	0.41361	1.33201	1.50492	1.50075	0.0025437	Cj0606	10	1.56732	1.43417	Cj0606	57
Q0PAR0	Cj0607	macB Cj0607	Macrolide export ATP-binding/permease protein MacB (EC 3.6.3.-)	37	37	Cj0607	0.699992	1.6245	0.648569	1.56761	1.06161	2.08726	0.746853	1.67813	1.73937	1.90328	0.0040572	Cj0607	11	2.04879	1.75778	Cj0607	49
Q0PAQ9	Cj0608	Cj0608	Putative outer membrane efflux protein	16	15	Cj0608	0.616229	1.53286	0.630717	1.54833	1.02335	2.03263	0.772849	1.70864	1.70562	2.28713	0.0035018	Cj0608	9	2.20401	2.37024	Cj0608	32
Q0PAQ8	Cj0609c	Cj0609c	Possible periplasmic protein	25	25	Cj0609c	-0.0212267	0.985395	0.312566	1.24191	0.375831	1.29759	0.151608	1.11081	1.15893	0.993316	0.0077713	Cj0609c	10	1.07197	0.914659	Cj0609c	47
Q0PAQ7	Cj0610c	Cj0610c	Putative periplasmic protein	18	18	Cj0610c	1.00132	2.00183	0.57874	1.49354	0.721012	1.64834	0.554208	1.46836	1.65302	1.95941	0.00060474	Cj0610c	8	2.16755	1.75127	Cj0610c	43
Q0PAQ6	Cj0611c	Cj0611c	Putative acyltransferase family protein	0	0	Cj0611c	ND	ND	ND	ND	ND	ND	ND	ND	ND	2.94507	NS	Cj0611c	1	2.14881	3.74133	Cj0611c	ND	X	X
Q46106	Cj0612c	ftn cft Cj0612c	Ferritin (EC 1.16.3.1)	15	14	Cj0612c	0.840605	1.7908	-0.00084235	0.999416	-0.226281	0.854836	-0.39065	0.762786	1.10196	1.46855	0.12081	Cj0612c	10	1.36225	1.57486	Cj0612c	62
Q0PAQ4	Cj0613	pstS Cj0613	Putative periplasmic phosphate binding protein	21	21	Cj0613	-1.21384	0.431121	-1.29377	0.407884	-1.20063	0.435084	-1.16106	0.447183	0.430318	0.210533	6.0885e-05	Cj0613	8	0.191869	0.229197	Cj0613	52
Q9PHQ1	Cj0616	pstB Cj0616	Phosphate import ATP-binding protein PstB (EC 3.6.3.27) (ABC phosphate transporter) (Phosphate-transporting ATPase)	8	8	Cj0616	0.0328951	1.02306	0.663433	1.58385	1.23021	2.34601	0.696813	1.62092	1.64346	1.44257	0.010628	Cj0616	3	1.44257		Cj0616	31
Q0PAP9	Cj0618	Cj0618	Uncharacterized protein	1	1	Cj0618	1.42365	2.68263	ND	ND	ND	ND	ND	ND	ND	ND	NS	Cj0618	0	ND	ND	Cj0618	ND	X	X
Q0PAP7	Cj0620	Cj0620	Putative uncharacterized protein	2	2	Cj0620	ND	ND	-0.279486	0.823884	1.54599	2.92005	0.29641	1.22809	1.65734	ND	0.37533	Cj0620	0	ND	ND	Cj0620	10		X
Q0PAP6	Cj0621	Cj0621	Putative uncharacterized protein	15	15	Cj0621	-1.24031	0.423282	-1.24438	0.422089	-1.41247	0.375668	-1.0745	0.474834	0.423968	0.213315	0.00030896	Cj0621	4	0.288441	0.138189	Cj0621	32
Q0PAP5	Cj0622	hypF Cj0622	Carbamoyltransferase (EC 2.1.3.-)	14	14	Cj0622	0.448556	1.36467	0.401691	1.32106	0.486547	1.40109	0.403246	1.32248	1.35232	2.07999	0.00065596	Cj0622	3	2.05957	2.1004	Cj0622	15
Q0PAP4	Cj0623	hypB Cj0623	Hydrogenase isoenzymes formation protein	15	15	Cj0623	0.0747491	1.05318	0.299542	1.23075	-0.215004	0.861544	-0.00246069	0.998296	1.03594	1.28679	0.6367	Cj0623	10	1.33061	1.24298	Cj0623	47
Q0PAP3	Cj0624	hypC Cj0624	Hydrogenase isoenzymes formation protein	5	5	Cj0624	-0.670308	0.628373	-0.50603	0.704157	-0.146067	0.903711	-0.215924	0.860994	0.774309	0.649317	0.1431	Cj0624	4	0.649317	ND	Cj0624	42
Q0PAP2	Cj0625	hypD Cj0625	Hydrogenase isoenzymes formation protein	25	25	Cj0625	0.146188	1.10664	0.410529	1.32917	-0.027181	0.981336	0.050302	1.03548	1.11316	1.49109	0.16565	Cj0625	9	1.53892	1.44326	Cj0625	55
Q0PAP1	Cj0626	hypE Cj0626	Hydrogenase isoenzymes formation protein	21	20	Cj0626	-1.20391	0.434097	-0.818118	0.567181	-0.820167	0.566377	-0.601965	0.658856	0.556628	0.478374	0.0015104	Cj0626	8	0.509121	0.447628	Cj0626	57
Q9PHP0	Cj0627	hypA Cj0627	Probable hydrogenase nickel incorporation protein HypA	2	2	Cj0627	-1.21272	0.431454	-1.31547	0.401796	-0.812862	0.569252	-0.76538	0.588299	0.4977	ND	0.010449	Cj0627	0	ND	ND	Cj0627	18		X
Q0PAN9	Cj0628	capA Cj0628	Putative lipoprotein	41	41	Cj0628	0.771589	1.70715	0.267066	1.20336	0.671524	1.59275	0.4074	1.32629	1.45739	0.940693	0.026073	Cj0628	10	0.879032	1.00235	Cj0628	29
Q0PAN8	Cj0630c	holA Cj0630c	Putative DNA polymerase III, delta subunit	2	2	Cj0630c	0.598433	1.51407	-0.535431	0.689952	-0.892755	0.538585	-0.774763	0.584485	0.831773	2.03871	0.00092151	Cj0630c	7	1.96431	2.11311	Cj0630c	7
Q0PAN7	Cj0631c	Cj0631c	Putative ribonuclease	11	11	Cj0631c	0.185132	1.13692	-0.00818433	0.994343	0.717653	1.6445	0.269274	1.2052	1.24524	1.14324	0.19473	Cj0631c	3	1.14324	ND	Cj0631c	20
Q9PHN5	Cj0632	ilvC Cj0632	Ketol-acid reductoisomerase (EC 1.1.1.86) (Acetohydroxy-acid isomeroreductase) (Alpha-keto-beta-hydroxylacyl reductoisomerase)	35	35	Cj0632	0.83919	1.78905	0.292388	1.22467	0.0616073	1.04363	0.0582507	1.0412	1.27464	1.18328	0.024066	Cj0632	13	1.22899	1.13757	Cj0632	83
Q0PAN5	Cj0633	Cj0633	Putative periplasmic protein	12	12	Cj0633	1.18373	2.27163	1.29478	2.45339	1.90319	3.74039	1.65287	3.14458	2.9025	2.61488	0.0012285	Cj0633	6	2.65738	2.57239	Cj0633	34
Q0PAN4	Cj0634	dprA Cj0634	DNA processing protein A	10	10	Cj0634	0.672022	1.5933	0.508448	1.42252	0.762353	1.69625	0.562615	1.47694	1.54726	2.26365	0.002643	Cj0634	4	2.44601	2.08128	Cj0634	35
Q9PHN2	Cj0635	Cj0635	Putative Holliday junction resolvase (EC 3.1.-.-)	6	6	Cj0635	0.0574583	1.04063	0.474084	1.38904	0.797778	1.73842	0.549517	1.4636	1.40792	1.5428	0.0055018	Cj0635	2	1.5428	ND	Cj0635	50
Q0PAN2	Cj0636	Cj0636	NOL1/NOP2/sun family protein	6	6	Cj0636	-0.377173	0.769945	-0.23919	0.847221	-0.309505	0.806919	-0.236845	0.848599	0.818171	1.14579	0.0014217	Cj0636	1	1.19937	1.0922	Cj0636	17		X
Q9PHN0	Cj0637c	mrsA Cj0637c	Peptide methionine sulfoxide reductase MsrA (Protein-methionine-S-oxide reductase) (EC 1.8.4.11) (Peptide-methionine (S)-S-oxide reductase) (Peptide Met(O) reductase)	3	3	Cj0637c	-0.145653	0.90397	-1.14716	0.451513	-1.17856	0.441793	-0.992847	0.502485	0.57494	ND	0.0001391	Cj0637c	0	ND	ND	Cj0637c	22		X
Q9PHM9	Cj0638c	ppa Cj0638c	Inorganic pyrophosphatase (EC 3.6.1.1) (Pyrophosphate phospho-hydrolase) (PPase)	19	19	Cj0638c	-1.10963	0.463414	-1.28661	0.409913	-1.84231	0.278876	-1.12461	0.458625	0.402707	0.123626	0.0028627	Cj0638c	6	0.131079	0.116172	Cj0638c	95
Q9PHM8	Cj0639c	adk Cj0639c	Adenylate kinase (AK) (EC 2.7.4.3) (ATP-AMP transphosphorylase) (ATP:AMP phosphotransferase) (Adenylate monophosphate kinase)	25	25	Cj0639c	-0.646937	0.638635	-0.604972	0.657484	-0.791167	0.577877	-0.604054	0.657903	0.632975	0.546355	0.00034924	Cj0639c	12	0.544713	0.547996	Cj0639c	96
Q9PHM7	Cj0640c	aspS Cj0640c	Aspartate--tRNA ligase (EC 6.1.1.12) (Aspartyl-tRNA synthetase) (AspRS)	71	71	Cj0640c	0.0345044	1.0242	0.0803173	1.05725	0.136469	1.09921	0.0947766	1.0679	1.06214	0.987315	0.028852	Cj0640c	15	1.02239	0.952241	Cj0640c	84
Q9PHM6	Cj0641	ppnK Cj0641	Probable inorganic polyphosphate/ATP-NAD kinase (Poly(P)/ATP NAD kinase) (EC 2.7.1.23)	6	5	Cj0641	-0.0227736	0.984338	0.0238445	1.01667	0.327068	1.25446	0.324145	1.25192	1.12685	1.11261	0.11278	Cj0641	4	1.13865	1.08657	Cj0641	18
Q9PHM5	Cj0642	recN Cj0642	DNA repair protein RecN (Recombination protein N)	29	29	Cj0642	0.352734	1.27698	0.383853	1.30482	0.507122	1.42121	0.331816	1.2586	1.3154	1.44488	0.0022098	Cj0642	11	1.27809	1.61167	Cj0642	42
Q0PAM5	Cj0643	cbrR Cj0643	Two-component response regulator	32	32	Cj0643	0.786727	1.72516	0.432388	1.34947	0.564341	1.47871	0.23462	1.1766	1.43248	2.0829	0.0092242	Cj0643	11	2.20767	1.95812	Cj0643	65
Q0PAM4	Cj0644	Cj0644	Putative TatD-related deoxyribonuclease protein	4	4	Cj0644	-1.0581	0.480266	-0.394075	0.760977	0.511008	1.42505	0.221702	1.16611	0.958099	ND	0.63895	Cj0644	0	ND	ND	Cj0644	19		X
Q0PAM3	Cj0645	Cj0645	Putative secreted transglycosylase (EC 3.2.1.-)	2	2	Cj0645	ND	ND	1.76038	3.38787	2.17218	4.50705	2.00441	4.01225	3.96906	ND	0.00015776	Cj0645	0	ND	ND	Cj0645	6		X
Q9PHM1	Cj0646	rlpA Cj0646	Endolytic peptidoglycan transglycosylase RlpA	15	15	Cj0646	0.644538	1.56324	0.731135	1.65994	1.03081	2.04317	0.741104	1.67145	1.73445	0.815109	0.0016127	Cj0646	8	0.744288	0.885929	Cj0646	56
Q0PAM1	Cj0647	Cj0647	Putative HAD-superfamily hydrolase	9	9	Cj0647	-0.625506	0.648192	-0.429122	0.742713	-0.79596	0.57596	-0.573027	0.672205	0.659768	0.7595	0.0031017	Cj0647	3	0.883228	0.635772	Cj0647	40
Q0PAM0	Cj0648	Cj0648	Putative membrane protein	6	6	Cj0648	0.804616	1.74668	0.424775	1.34236	-0.0215564	0.985169	0.196715	1.14609	1.30507	2.02511	0.089024	Cj0648	1	2.13986	1.91036	Cj0648	35		X
Q0PAL9	Cj0649	Cj0649	Putative OstA family protein	9	9	Cj0649	-0.296428	0.814266	-0.365506	0.776196	-0.345943	0.786794	-0.284637	0.820948	0.799551	4.25663	0.0040037	Cj0649	1	3.62243	4.89083	Cj0649	48		X
Q9PHL7	Cj0650	engB Cj0650	Probable GTP-binding protein EngB	9	9	Cj0650	0.116663	1.08422	0.409427	1.32816	-0.109809	0.926711	0.165166	1.1213	1.1151	1.54118	0.20626	Cj0650	3	1.54118		Cj0650	34
Q0PAL6	Cj0652	pbpC Cj0652	Penicillin-binding protein	24	24	Cj0652	0.822278	1.7682	0.772854	1.70865	0.998651	1.99813	0.708645	1.63427	1.77731	1.80231	0.00094308	Cj0652	7	1.82239	1.78223	Cj0652	36
Q0PAL5	Cj0653c	Cj0653c	Putative aminopeptidase	18	18	Cj0653c	-0.962556	0.513147	-1.10877	0.463689	-1.1113	0.462876	-0.872115	0.546345	0.496514	0.738671	0.00055624	Cj0653c	5	0.716738	0.760604	Cj0653c	31
Q0PAL4	Cj0659c	Cj0659c	Putative periplasmic protein	2	2	Cj0659c	0.789865	1.72891	0.699034	1.62342	0.299249	1.2305	0.559818	1.47408	1.51423	ND	0.0048389	Cj0659c	0	ND	ND	Cj0659c	14		X
Q0PAL3	Cj0660c	Cj0660c	Putative transmembrane protein	4	4	Cj0660c	0.692174	1.61572	0.506389	1.42049	0.934992	1.91188	0.515278	1.42927	1.59434	1.36445	0.011781	Cj0660c	4	1.64755	1.08135	Cj0660c	12
Q9PHL1	Cj0661c	era Cj0661c	GTPase Era	14	14	Cj0661c	0.84843	1.80054	0.218827	1.16379	0.50225	1.41642	0.137921	1.10032	1.37027	2.78006	0.055352	Cj0661c	7	2.67409	2.88604	Cj0661c	35
Q9PHL0	Cj0662c	hslU Cj0662c	ATP-dependent protease ATPase subunit HslU (Unfoldase HslU)	55	55	Cj0662c	0.786174	1.7245	0.664356	1.58486	0.534107	1.44805	0.496875	1.41115	1.54214	1.66141	1.1491e-05	Cj0662c	13	1.78428	1.53853	Cj0662c	81
Q9PHK9	Cj0663c	hslV Cj0663c	ATP-dependent protease subunit HslV (EC 3.4.25.2)	7	7	Cj0663c	0.843136	1.79395	-0.616147	0.652411	-0.974613	0.508876	-0.717094	0.608322	0.890889	0.701422	0.0012413	Cj0663c	6	0.694648	0.708196	Cj0663c	43
Q9PHK8	Cj0664c	rplI Cj0664c	50S ribosomal protein L9	22	22	Cj0664c	-0.744614	0.596828	-0.145541	0.904041	-0.523355	0.695752	-0.209548	0.864808	0.765357	0.697037	0.066139	Cj0664c	9	0.733325	0.660749	Cj0664c	91
Q9PHK7	Cj0665c	argG Cj0665c	Argininosuccinate synthase (EC 6.3.4.5) (Citrulline--aspartate ligase)	45	45	Cj0665c	-0.442478	0.73587	-0.576316	0.670674	-0.582166	0.66796	-0.49341	0.710344	0.696212	0.426112	0.00052012	Cj0665c	13	0.432324	0.4199	Cj0665c	80
Q0PAK7	Cj0667	Cj0667	Putative S4 domain protein	2	2	Cj0667	0.598489	1.51413	0.39614	1.31598	1.13584	2.19746	0.564477	1.47885	1.62661	1.80382	0.038809	Cj0667	2	1.86342	1.74421	Cj0667	26
Q0PAK6	Cj0668	Cj0668	Putative ATP/GTP-binding protein	3	3	Cj0668	-0.0623866	0.957679	ND	ND	ND	ND	ND	ND	ND	1.20033	NS	Cj0668	3	1.44629	0.95438	Cj0668	ND	X	X
Q0PAK5	Cj0669	Cj0669	ABC-transporter ATP-binding protein	16	16	Cj0669	0.642833	1.56139	0.321964	1.25003	-0.0979226	0.934377	0.0700923	1.04978	1.1989	1.52889	0.24058	Cj0669	8	1.53992	1.51786	Cj0669	43
Q0PAK4	Cj0670	rpoN Cj0670	RNA polymerase sigma-54 factor	14	14	Cj0670	0.646168	1.56501	0.597242	1.51282	0.729375	1.65792	0.658109	1.57801	1.57844	1.73565	0.00039294	Cj0670	6	1.7513	1.72	Cj0670	21
Q0PAK3	Cj0671	dcuB Cj0671	Anaerobic C4-dicarboxylate transporter	8	8	Cj0671	0.866994	1.82386	0.900668	1.86693	0.709221	1.63492	0.537246	1.4512	1.69423	2.66545	0.0006907	Cj0671	6	2.5729	2.75801	Cj0671	12
Q9PPM7	Cj0680c	uvrB Cj0680c	UvrABC system protein B (Protein UvrB) (Excinuclease ABC subunit B)	37	37	Cj0680c	0.691495	1.61496	0.480394	1.39512	0.250106	1.18929	0.27497	1.20997	1.35234	1.80814	0.001147	Cj0680c	8	1.81556	1.80071	Cj0680c	40
Q0PAJ8	Cj0681	Cj0681	Putative uncharacterized protein	15	14	Cj0681	-1.91353	0.265442	-1.40955	0.37643	-1.7234	0.302834	-1.35151	0.391881	0.334147	0.166896	0.00018261	Cj0681	10	0.13777	0.196022	Cj0681	93
Q0PAJ7	Cj0682	Cj0682	Putative uncharacterized protein	5	5	Cj0682	-1.01549	0.494659	-0.42126	0.746772	-0.533326	0.69096	-0.524731	0.695089	0.65687	0.845931	8.8808e-07	Cj0682	2	0.806672	0.885191	Cj0682	70
Q0PAJ5	Cj0684	priA Cj0684	Putative primosomal protein N' (EC 3.6.1.-)	10	10	Cj0684	0.776467	1.71293	0.178006	1.13132	0.890191	1.85342	0.458348	1.37397	1.51791	2.00396	0.076684	Cj0684	4	1.97096	2.03696	Cj0684	14
Q9PPM1	Cj0686	ispG gcpE Cj0686	4-hydroxy-3-methylbut-2-en-1-yl diphosphate synthase (EC 1.17.7.1) (1-hydroxy-2-methyl-2-(E)-butenyl 4-diphosphate synthase)	27	27	Cj0686	-0.331723	0.794587	0.189604	1.14045	0.422999	1.34071	0.207477	1.15467	1.1076	1.13185	0.028827	Cj0686	12	1.27996	0.983751	Cj0686	62
Q9PPM0	Cj0687c	flgH Cj0687c	Flagellar L-ring protein (Basal body L-ring protein)	11	11	Cj0687c	0.181504	1.13407	0.701736	1.62646	0.918994	1.8908	0.582042	1.49697	1.53707	5.68644	0.001859	Cj0687c	4	6.0399	5.33299	Cj0687c	63
Q0PAJ1	Cj0688	pta Cj0688	Putative phosphate acetyltransferase (EC 2.3.1.8)	43	43	Cj0688	0.735065	1.66447	0.331302	1.25815	0.0642544	1.04554	0.161481	1.11843	1.27165	1.40556	0.014139	Cj0688	13	1.49974	1.31139	Cj0688	71
Q9PPL8	Cj0689	ackA Cj0689	Acetate kinase (EC 2.7.2.1) (Acetokinase)	45	45	Cj0689	-1.01037	0.49642	-0.740251	0.598635	-0.958403	0.514626	-0.679155	0.624531	0.558553	0.393928	0.00077539	Cj0689	15	0.398724	0.389132	Cj0689	92
Q0PAI9	Cj0690c	Cj0690c	Putative restriction/modification enzyme	39	39	Cj0690c	0.761063	1.69474	0.512559	1.42658	0.77291	1.70871	0.510458	1.4245	1.56363	2.12288	0.0035384	Cj0690c	8	2.256	1.98977	Cj0690c	27
Q0PAI8	Cj0691	Cj0691	Putative membrane protein	5	5	Cj0691	0.729926	1.65855	0.282794	1.21655	0.699037	1.62342	0.189495	1.14036	1.40972	2.10269	0.06288	Cj0691	4	2.10419	2.10118	Cj0691	30
Q0PAI7	Cj0692c	Cj0692c	Putative membrane protein	17	17	Cj0692c	0.333637	1.26019	0.880136	1.84055	1.24019	2.3623	1.06944	2.09861	1.89041	1.1451	0.0010439	Cj0692c	1	1.04845	1.24175	Cj0692c	43		X
Q9PPL4	Cj0693c	rsmH mraW Cj0693c	Ribosomal RNA small subunit methyltransferase H (EC 2.1.1.199) (16S rRNA m(4)C1402 methyltransferase) (rRNA (cytosine-N(4)-)-methyltransferase RsmH)	17	17	Cj0693c	1.13501	2.1962	0.590453	1.50572	0.654057	1.57359	0.511423	1.42546	1.67524	2.06152	0.00018781	Cj0693c	6	2.19805	1.92499	Cj0693c	48
Q0PAI5	Cj0694	Cj0694	Putative periplasmic protein	56	56	Cj0694	0.628118	1.54555	0.596274	1.51181	0.65932	1.57934	0.480208	1.39494	1.50791	1.44122	0.00032962	Cj0694	13	1.51654	1.3659	Cj0694	81
Q0PAI4	Cj0695	ftsA Cj0695	Cell division protein FtsA	29	29	Cj0695	-0.753896	0.593	-0.179951	0.882733	-0.531326	0.691919	-0.39607	0.759925	0.731894	0.865868	0.012808	Cj0695	10	0.963957	0.767779	Cj0695	55
Q0PAI3	Cj0696	ftsZ Cj0696	Cell division protein FtsZ	35	35	Cj0696	0.644405	1.56309	0.655091	1.57471	0.37796	1.2995	0.402205	1.32153	1.43971	1.75779	0.001026	Cj0696	14	1.76982	1.74576	Cj0696	69
Q0PAI2	Cj0697	flgG2 Cj0697	Flagellar basal-body protein	1	1	Cj0697	0.836909	1.78622	ND	ND	ND	ND	ND	ND	ND	1.06445	NS	Cj0697	1	0.447755	1.68114	Cj0697	ND	X	X
Q0PAI1	Cj0698	flgG Cj0698	Flagellar basal-body rod protein	8	8	Cj0698	1.00123	2.0017	0.904583	1.872	0.546466	1.4605	0.722884	1.65048	1.74617	2.68816	0.00072675	Cj0698	2	3.25416	2.12217	Cj0698	43
Q0PAI0	Cj0699c	glnA Cj0699c	Glutamine synthetase (EC 6.3.1.2)	28	28	Cj0699c	1.07348	2.1045	0.313744	1.24293	-0.156816	0.897002	-0.0302859	0.979226	1.30591	1.22602	0.5279	Cj0699c	13	1.26487	1.18716	Cj0699c	71
Q0PAH9	Cj0700	Cj0700	Putative uncharacterized protein	16	16	Cj0700	-0.994526	0.501901	-1.03793	0.487025	-1.92915	0.262584	-1.45331	0.365184	0.404173	0.211373	0.0036047	Cj0700	9	0.204997	0.217749	Cj0700	75
Q0PAH8	Cj0701	Cj0701	Putative protease	28	28	Cj0701	-0.0454628	0.968979	0.0252836	1.01768	-0.0201537	0.986128	0.0489729	1.03453	1.00183	0.896096	0.18003	Cj0701	10	0.932392	0.859799	Cj0701	58
Q0PAH7	Cj0702	purE Cj0702	N5-carboxyaminoimidazole ribonucleotide mutase (N5-CAIR mutase) (EC 5.4.99.18)	11	11	Cj0702	-0.900038	0.535873	-1.07754	0.473835	-1.05851	0.480126	-0.672563	0.627391	0.529306	0.119165	0.0039422	Cj0702	4	0.107311	0.131019	Cj0702	52
Q0PAH6	Cj0703	Cj0703	Putative uncharacterized protein	17	17	Cj0703	-0.441403	0.736418	-0.485391	0.714304	-0.0427625	0.970794	-0.360314	0.778995	0.800128	0.431528	0.16253	Cj0703	7	0.390321	0.472735	Cj0703	96
Q9PPK3	Cj0704	glyQ Cj0704	Glycine--tRNA ligase alpha subunit (EC 6.1.1.14) (Glycyl-tRNA synthetase alpha subunit) (GlyRS)	21	21	Cj0704	-0.126904	0.915795	-0.166745	0.89085	0.0695342	1.04938	-0.126114	0.916296	0.94308	0.901672	0.70313	Cj0704	6	0.845163	0.95818	Cj0704	37
Q9PPK2	Cj0705	Cj0705	GTP cyclohydrolase 1 type 2 homolog	2	2	Cj0705	-0.437615	0.738354	ND	ND	ND	ND	ND	ND	ND	0.736059	NS	Cj0705	2	0.777526	0.694592	Cj0705	ND	X
Q0PAH3	Cj0706	Cj0706	Putative uncharacterized protein	43	43	Cj0706	-1.2331	0.425402	-0.747606	0.595591	-1.16299	0.446585	-0.648644	0.63788	0.526364	0.354957	0.0058809	Cj0706	9	0.349846	0.360069	Cj0706	98
Q0PAH2	Cj0707	kdtA Cj0707	3-deoxy-D-manno-octulosonic-acid transferase	7	6	Cj0707	0.50314	1.4173	0.419312	1.33729	0.80729	1.74992	0.483163	1.3978	1.47558	3.13219	0.011943	Cj0707	1	2.22008	4.0443	Cj0707	15		X
Q0PAH1	Cj0708	Cj0708	Pseudouridine synthase (EC 5.4.99.-)	16	16	Cj0708	0.966037	1.95347	0.528883	1.44281	0.452599	1.3685	0.392806	1.31294	1.51943	1.23765	7.2583e-06	Cj0708	1	1.42869	1.04661	Cj0708	53		X
Q0PAH0	Cj0709	ffh Cj0709	Signal recognition particle protein	42	42	Cj0709	0.571552	1.48612	0.534958	1.4489	1.00142	2.00196	0.654618	1.5742	1.6278	2.06355	0.008654	Cj0709	12	2.1469	1.9802	Cj0709	73
Q9PPJ7	Cj0710	rpsP Cj0710	30S ribosomal protein S16	8	8	Cj0710	0.846558	1.79821	0.648569	1.56761	0.736861	1.66655	0.550456	1.46455	1.62423	0.964556	0.0003063	Cj0710	3	1.00662	0.922497	Cj0710	71
Q0PAG8	Cj0711	Cj0711	Putative uncharacterized protein	6	5	Cj0711	0.850131	1.80266	0.320793	1.24902	-0.580098	0.668918	-0.0288819	0.98018	1.17519	0.989998	0.8184	Cj0711	4	1.03427	0.945726	Cj0711	40
Q9PPJ5	Cj0712	rimM Cj0712	Ribosome maturation factor RimM	4	3	Cj0712	-0.438842	0.737727	0.0523572	1.03696	0.557782	1.472	0.0896149	1.06409	1.07769	1.58444	0.20506	Cj0712	3	1.58272	1.58617	Cj0712	17
Q9PPJ4	Cj0713	trmD Cj0713	tRNA (guanine-N(1)-)-methyltransferase (EC 2.1.1.228) (M1G-methyltransferase) (tRNA [GM37] methyltransferase)	7	7	Cj0713	0.364933	1.28782	0.666203	1.58689	1.15148	2.22142	0.739457	1.66955	1.69142	2.66511	0.0062289	Cj0713	5	3.20176	2.12847	Cj0713	23
Q9PPJ3	Cj0714	rplS Cj0714	50S ribosomal protein L19	19	18	Cj0714	0.985256	1.97967	0.737295	1.66705	0.845494	1.79688	0.62013	1.53701	1.74515	1.85793	0.00035554	Cj0714	15	1.59333	2.12253	Cj0714	81
Q0PAG4	Cj0715	Cj0715	5-hydroxyisourate hydrolase	21	21	Cj0715	-1.14883	0.450991	-0.737808	0.59965	-1.41616	0.374709	-0.869599	0.547299	0.493162	0.286382	0.0071325	Cj0715	11	0.261522	0.311242	Cj0715	71
Q0PAG3	Cj0716	Cj0716	Putative phospho-2-dehydro-3-deoxyheptonate aldolase (EC 2.5.1.54)	32	32	Cj0716	0.571755	1.48633	0.20873	1.15567	0.617577	1.5343	0.358884	1.28243	1.36468	1.31321	0.037813	Cj0716	12	1.3199	1.30652	Cj0716	72
Q0PAG2	Cj0717	Cj0717	Putative ArsC family protein	13	13	Cj0717	-0.970812	0.510219	-0.386402	0.765035	-0.872363	0.546251	-0.408798	0.753251	0.643689	0.468444	0.024491	Cj0717	4	0.505483	0.431405	Cj0717	83
Q9PPI9	Cj0718	dnaE Cj0718	DNA polymerase III subunit alpha (EC 2.7.7.7)	61	61	Cj0718	0.830511	1.77831	0.467748	1.38295	0.728541	1.65696	0.474279	1.38922	1.55186	1.78908	0.0043596	Cj0718	9	2.00263	1.57553	Cj0718	43
Q0PAG0	Cj0719c	Cj0719c	Putative uncharacterized protein	11	11	Cj0719c	-0.798927	0.574776	0.0267213	1.01869	0.230207	1.173	-0.0232792	0.983994	0.937617	1.11929	0.27356	Cj0719c	4	1.11929	ND	Cj0719c	41
P96747	Cj0720c	flaC Cj0720c	Flagellin C	10	10	Cj0720c	0.114839	1.08285	-0.225433	0.855338	-0.258997	0.835669	0.126625	1.09174	0.9664	1.43532	0.58484	Cj0720c	4	1.43923	1.43141	Cj0720c	65
Q0PAF7	Cj0722c	Cj0722c	Putative DNA methylase	3	3	Cj0722c	-0.0329361	0.977429	-0.223723	0.856353	0.439405	1.35605	0.0315828	1.02213	1.05299	1.3169	0.60912	Cj0722c	1	1.00524	1.62855	Cj0722c	13		X
Q0PAF6	Cj0723c	Cj0723c	Putative integral membrane zinc-metalloprotease	10	10	Cj0723c	1.18828	2.2788	0.784798	1.72285	0.875948	1.83521	0.929112	1.9041	1.93524	0.726474	0.00021365	Cj0723c	1	0.537182	0.915767	Cj0723c	20		X
Q0PAF4	Cj0725c	Cj0725c	Molybdopterin biosynthesis protein	23	23	Cj0725c	-1.07359	0.475136	-1.11193	0.462674	-1.51939	0.348834	-1.03451	0.488183	0.443707	0.282031	0.0011925	Cj0725c	8	0.266386	0.297676	Cj0725c	91
Q9PPI1	Cj0726c	corA Cj0726c	Magnesium transport protein CorA	17	17	Cj0726c	0.829829	1.77747	0.584608	1.49963	1.2857	2.43801	0.780877	1.71817	1.85832	1.59328	0.015811	Cj0726c	5	1.65941	1.52715	Cj0726c	35
Q0PAF2	Cj0727	Cj0727	Putative periplasmic solute-binding protein	1	1	Cj0727	-1.26676	0.415593	ND	ND	ND	ND	ND	ND	ND	ND	NS	Cj0727	0	ND	ND	Cj0727	ND	X	X
Q0PAF1	Cj0728	Cj0728	Putative periplasmic protein	2	2	Cj0728	-0.866225	0.548581	-0.735369	0.600664	-0.772152	0.585543	-0.254787	0.838111	0.643225	ND	0.039234	Cj0728	0	ND	ND	Cj0728	5		X
Q46125	Cj0734c	hisJ cjaC Cj0734c	Histidine-binding protein (HBP) (p29)	27	27	Cj0734c	-0.308495	0.807484	-0.589471	0.664586	-0.64997	0.637293	-0.606146	0.656949	0.691578	0.383872	1.1586e-05	Cj0734c	11	0.391923	0.375822	Cj0734c	44
Q0PAD5	Cj0753c	tonB3 Cj0753c	TonB transport protein	7	7	Cj0753c	ND	ND	-0.394075	0.760977	-0.306082	0.808835	-0.648644	0.63788	0.735897	ND	0.013224	Cj0753c	0	ND	ND	Cj0753c	22		X
Q0PAD4	Cj0755	cfrA Cj0755	Ferric enterobactin uptake receptor	44	44	Cj0755	-0.184581	0.879905	0.227605	1.17089	0.541725	1.45571	0.330722	1.25764	1.19104	1.60687	0.02476	Cj0755	1	1.16928	2.04445	Cj0755	52		X
Q9PPG2	Cj0757	hrcA Cj0757	Heat-inducible transcription repressor HrcA	0	0	Cj0757	ND	ND	ND	ND	ND	ND	ND	ND	ND	1.12892	NS	Cj0757	2	1.59791	0.659926	Cj0757	ND	X	X
O69297	Cj0758	grpE Cj0758	Protein GrpE (HSP-70 cofactor)	8	8	Cj0758	-1.00339	0.498825	-1.00818	0.497172	-1.33369	0.396751	-0.751418	0.594019	0.496692	0.214541	0.0043338	Cj0758	5	0.216651	0.212432	Cj0758	26
O69298	Cj0759	dnaK Cj0759	Chaperone protein DnaK (HSP70) (Heat shock 70 kDa protein) (Heat shock protein 70)	72	72	Cj0759	-0.420619	0.747104	-0.277711	0.824899	-0.476434	0.718752	-0.258073	0.836204	0.78174	0.446752	0.0096287	Cj0759	14	0.442281	0.451222	Cj0759	81
Q0PAD0	Cj0760	Cj0760	Putative uncharacterized protein	9	9	Cj0760	-1.17272	0.443585	-0.491552	0.71126	-0.652142	0.636335	-0.387048	0.764693	0.638968	0.601577	0.0041503	Cj0760	3	0.551662	0.651492	Cj0760	21
Q0PAC9	Cj0761	Cj0761	Putative uncharacterized protein	9	9	Cj0761	-1.18043	0.441221	-0.69927	0.615884	-0.376129	0.770502	-0.443919	0.735135	0.640685	0.364505	0.02047	Cj0761	1	0.289348	0.439663	Cj0761	63		X
Q0PAC8	Cj0762c	aspB Cj0762c	Aspartate aminotransferase (EC 2.6.1.1)	38	38	Cj0762c	-0.651089	0.636799	-0.652501	0.636177	-0.73256	0.601835	-0.663819	0.631205	0.626504	0.5101	1.488e-05	Cj0762c	13	0.496824	0.523376	Cj0762c	77
Q0PAC7	Cj0763c	cysE Cj0763c	Serine acetyltransferase (EC 2.3.1.30)	7	7	Cj0763c	0.518837	1.4328	0.864142	1.82026	0.336954	1.26309	0.418764	1.33678	1.46323	1.41634	0.013264	Cj0763c	3	1.3761	1.45659	Cj0763c	29
Q0PAC6	Cj0764c	speA Cj0764c	Arginine decarboxylase (EC 4.1.1.19)	28	28	Cj0764c	-0.654903	0.635118	-0.704031	0.613855	-0.447865	0.733127	-0.548677	0.683647	0.666437	0.581145	0.0061891	Cj0764c	14	0.565022	0.597269	Cj0764c	36
Q9PPF4	Cj0765c	hisS Cj0765c	Histidine--tRNA ligase (EC 6.1.1.21) (Histidyl-tRNA synthetase) (HisRS)	33	32	Cj0765c	0.697354	1.62153	0.15584	1.11407	0.503225	1.41738	0.27497	1.20997	1.34074	1.09211	0.04914	Cj0765c	7	1.08585	1.09837	Cj0765c	63
Q9PPF3	Cj0766c	tmk Cj0766c	Thymidylate kinase (EC 2.7.4.9) (dTMP kinase)	13	13	Cj0766c	-0.820875	0.566099	-0.631939	0.645308	-0.338931	0.790627	-0.622995	0.649321	0.662839	1.84343	0.011655	Cj0766c	6	1.93586	1.751	Cj0766c	65
Q9PPF2	Cj0767c	coaD kdtB Cj0767c	Phosphopantetheine adenylyltransferase (EC 2.7.7.3) (Dephospho-CoA pyrophosphorylase) (Pantetheine-phosphate adenylyltransferase) (PPAT)	7	7	Cj0767c	0.43466	1.35159	0.230103	1.17292	0.354362	1.27842	0.0727107	1.05169	1.21366	1.7867	0.036541	Cj0767c	6	1.81079	1.76261	Cj0767c	51
Q9PPF1	Cj0768c	Cj0768c	Probable aromatic acid decarboxylase (EC 4.1.1.-)	8	8	Cj0768c	-0.154913	0.898187	-0.104044	0.930421	0.0747947	1.05321	-0.0572265	0.96111	0.960732	0.810909	0.91851	Cj0768c	2	0.8861	0.735718	Cj0768c	52
Q0PAC1	Cj0769c	flgA Cj0769c	Flagellar basal body P-ring formation protein FlgA	2	2	Cj0769c	0.426496	1.34397	ND	ND	ND	ND	ND	ND	ND	0.106233	NS	Cj0769c	2	0.109358	0.103108	Cj0769c	ND	X
Q0PAC0	Cj0770c	Cj0770c	Putative NLPA family lipoprotein	14	13	Cj0770c	-1.03786	0.487048	-1.20673	0.43325	-1.73256	0.300917	-0.949698	0.517741	0.434739	0.274731	0.0052474	Cj0770c	5	0.313365	0.236098	Cj0770c	32
Q0PAB9	Cj0771c	Cj0771c	Putative NLPA family lipoprotein	17	16	Cj0771c	-0.895595	0.537525	-1.15366	0.449484	-1.29926	0.406334	-0.739886	0.598787	0.498033	0.204924	0.0045752	Cj0771c	6	0.192158	0.21769	Cj0771c	58
Q0PAB8	Cj0772c	Cj0772c	Putative NLPA family lipoprotein	22	22	Cj0772c	-1.08704	0.470727	-0.852065	0.553991	-1.10534	0.464793	-0.742185	0.597833	0.521836	0.396048	0.0012648	Cj0772c	12	0.376363	0.415732	Cj0772c	56
Q0PAB7	Cj0773c	Cj0773c	Putative binding-protein dependent transport system permease protein	0	0	Cj0773c	ND	ND	ND	ND	ND	ND	ND	ND	ND	32.7545	NS	Cj0773c	1	3.76711	61.7419	Cj0773c	ND	X	X
Q0PAB6	Cj0774c	metN Cj0774c	Methionine import ATP-binding protein MetN (EC 3.6.3.-)	28	26	Cj0774c	0.605302	1.5213	0.587534	1.50268	0.979846	1.97226	0.631718	1.54941	1.63641	1.30208	0.0054934	Cj0774c	11	1.50384	1.10033	Cj0774c	68
Q9PPE4	Cj0775c	valS Cj0775c	Valine--tRNA ligase (EC 6.1.1.9) (Valyl-tRNA synthetase) (ValRS)	69	69	Cj0775c	0.425612	1.34314	0.251165	1.19017	0.56621	1.48063	0.345955	1.27099	1.32123	1.09139	0.020803	Cj0775c	12	1.20865	0.974133	Cj0775c	57
Q0PAB4	Cj0776c	Cj0776c	Putative periplasmic protein	38	38	Cj0776c	0.983087	1.97669	0.833255	1.7817	0.766422	1.70105	0.680598	1.6028	1.76556	1.64924	4.9856e-06	Cj0776c	11	1.4864	1.81208	Cj0776c	64
Q0PAB3	Cj0777	Cj0777	Putative ATP-dependent DNA helicase	12	12	Cj0777	0.733987	1.66323	0.37259	1.29468	1.20704	2.30863	0.695964	1.61997	1.72163	1.80147	0.040052	Cj0777	6	1.76353	1.8394	Cj0777	13
Q0PAB2	Cj0778	peb2 Cj0778	Major antigenic peptide PEB2	34	34	Cj0778	0.0693349	1.04923	-0.520656	0.697055	-0.985522	0.505043	-0.692432	0.61881	0.717535	0.428536	0.0039454	Cj0778	13	0.438798	0.418274	Cj0778	83
Q9PPE0	Cj0779	tpx Cj0779	Probable thiol peroxidase (EC 1.11.1.-)	27	27	Cj0779	-1.40039	0.378827	-1.76491	0.294244	-1.87743	0.272167	-1.53068	0.346114	0.322838	0.17486	0.0001142	Cj0779	12	0.180906	0.168813	Cj0779	97
Q9PPD9	Cj0780	napA Cj0780	Periplasmic nitrate reductase (EC 1.7.99.4)	119	119	Cj0780	-1.6342	0.32215	-0.933595	0.523552	-1.77925	0.291334	-1.02328	0.491997	0.407258	0.291993	0.0089728	Cj0780	15	0.28765	0.296336	Cj0780	81
Q0PAA9	Cj0781	napG Cj0781	Putative ferredoxin	21	21	Cj0781	-0.0887706	0.940324	0.780544	1.71778	0.375831	1.29759	0.632605	1.55036	1.37651	0.891644	0.003075	Cj0781	4	0.788559	0.994729	Cj0781	70
Q0PAA8	Cj0782	napH Cj0782	Putative ferredoxin	4	4	Cj0782	0.435054	1.35196	1.15387	2.2251	2.29728	4.9153	1.87013	3.65565	3.037	2.40775	0.0072875	Cj0782	1	2.53079	2.28471	Cj0782	12		X
Q0PAA7	Cj0783	napB Cj0783	Periplasmic nitrate reductase, electron transfer subunit (Diheme cytochrome c NapB)	12	12	Cj0783	-0.911992	0.531451	-0.609432	0.655455	-1.10534	0.464793	-0.597795	0.660763	0.578115	0.269712	0.0095469	Cj0783	10	0.295769	0.243656	Cj0783	56
Q0PAA6	Cj0784	napL Cj0784	Putative periplasmic protein	7	7	Cj0784	-1.26304	0.416664	-0.343051	0.788372	0.0655762	1.0465	-0.269635	0.829529	0.770267	0.236919	0.36761	Cj0784	1	0.201845	0.271993	Cj0784	27		X
Q0PAA5	Cj0785	napD Cj0785	NapD protein homolog	5	5	Cj0785	-1.27065	0.414472	-0.44697	0.733582	-0.596728	0.661252	-0.253147	0.839064	0.662093	1.00256	0.021265	Cj0785	1	0.950071	1.05505	Cj0785	46		X
Q0PAA3	Cj0787	Cj0787	Putative uncharacterized protein	4	4	Cj0787	ND	ND	-0.166745	0.89085	-0.203814	0.868252	-0.0204859	0.985901	0.915001	1.09843	0.26648	Cj0787	2	ND	1.09843	Cj0787	40
Q0PAA2	Cj0788	Cj0788	Putative uncharacterized protein	10	10	Cj0788	-1.08287	0.472089	-0.823289	0.565152	-1.0385	0.486835	-0.591563	0.663624	0.546925	0.515044	0.0043697	Cj0788	2	0.411697	0.618391	Cj0788	33
Q0PAA1	Cj0789	cca Cj0789	Putative multifunctional Cca protein	11	11	Cj0789	0.523582	1.43752	0.0481161	1.03391	0.524527	1.43846	0.150369	1.10985	1.25494	1.08053	0.16675	Cj0789	2	1.04517	1.1159	Cj0789	27
Q0PAA0	Cj0790	purU Cj0790	Formyltetrahydrofolate deformylase (EC 3.5.1.10)	9	9	Cj0790	-0.194482	0.873887	0.100937	1.07247	-0.0832011	0.943961	-0.0529391	0.96397	0.963572	1.09779	0.44489	Cj0790	7	1.07932	1.11626	Cj0790	43
Q0PA99	Cj0791c	Cj0791c	Putative aminotransferase	20	19	Cj0791c	0.878259	1.83816	0.146613	1.10697	0.140237	1.10209	-0.0444024	0.969691	1.25423	1.93331	0.084663	Cj0791c	9	2.05257	1.81405	Cj0791c	56
Q0PA98	Cj0792	Cj0792	Putative uncharacterized protein	3	3	Cj0792	0.675032	1.59663	-0.203355	0.868528	-0.588389	0.665085	-0.443919	0.735135	0.966345	ND	0.012615	Cj0792	0	ND	ND	Cj0792	11		X
Q0PA97	Cj0793	flgS Cj0793	Signal transduction histidine kinase	12	12	Cj0793	-0.108172	0.927763	0.100937	1.07247	0.245449	1.18546	0.0180616	1.0126	1.04957	0.825737	0.10221	Cj0793	9	0.758616	0.892859	Cj0793	37
Q0PA95	Cj0795c	murF Cj0795c	UDP-N-acetylmuramoyl-tripeptide D-alanyl-D-alanine ligase (EC 6.3.2.10)	12	12	Cj0795c	0.932882	1.90909	0.297161	1.22872	0.829245	1.77675	0.381235	1.30246	1.55426	1.83464	0.041997	Cj0795c	6	1.80957	1.8597	Cj0795c	21
Q0PA94	Cj0796c	Cj0796c	Putative hydrolase	5	5	Cj0796c	1.08623	2.12319	0.379358	1.30076	-0.294166	0.815544	-0.050088	0.965877	1.30134	1.31883	0.7947	Cj0796c	4	1.40828	1.22937	Cj0796c	22
Q9PPC2	Cj0798c	ddl ddlA Cj0798c	D-alanine--D-alanine ligase (EC 6.3.2.4) (D-Ala-D-Ala ligase) (D-alanylalanine synthetase)	20	20	Cj0798c	0.361577	1.28483	0.133329	1.09682	-0.0314138	0.978461	-0.0817652	0.944901	1.07625	1.24487	0.31642	Cj0798c	7	1.24391	1.24583	Cj0798c	44
Q9PPC1	Cj0799c	ruvA Cj0799c	Holliday junction ATP-dependent DNA helicase RuvA (EC 3.6.4.12)	6	6	Cj0799c	0.536415	1.45036	0.508448	1.42252	0.539824	1.4538	0.26699	1.20329	1.38249	2.3412	0.0034481	Cj0799c	6	2.26647	2.41592	Cj0799c	19
Q0PA90	Cj0800c	Cj0800c	Putative ATPase	35	35	Cj0800c	-0.105758	0.929317	-0.218604	0.859397	-0.360069	0.779127	-0.190585	0.87625	0.861023	0.885318	0.012973	Cj0800c	9	0.874106	0.89653	Cj0800c	44
Q9PPB8	Cj0802	cysS Cj0802	Cysteine--tRNA ligase (EC 6.1.1.16) (Cysteinyl-tRNA synthetase) (CysRS)	30	30	Cj0802	-0.813627	0.56895	-0.735369	0.600664	-0.519386	0.697669	-0.495348	0.709391	0.644168	0.374709	0.0064827	Cj0802	8	0.369296	0.380121	Cj0802	44
Q0PA87	Cj0803	msbA Cj0803	Lipid export ABC transport protein	18	18	Cj0803	0.857972	1.81249	0.62693	1.54428	0.957237	1.94159	0.670262	1.59136	1.72243	1.96044	0.0029149	Cj0803	7	1.93681	1.98408	Cj0803	27
Q0PA86	Cj0804	pyrD Cj0804	Dihydroorotate dehydrogenase (EC 1.3.3.1)	21	21	Cj0804	-0.245001	0.843815	-0.163463	0.89288	-0.319822	0.801169	-0.276283	0.825716	0.840895	0.780097	0.00059687	Cj0804	12	0.795391	0.764804	Cj0804	54
Q0PA85	Cj0805	Cj0805	Putative zinc protease	24	24	Cj0805	0.435722	1.35259	0.279179	1.2135	0.462667	1.37809	0.326341	1.25383	1.2995	1.47807	0.0068403	Cj0805	11	1.57875	1.37738	Cj0805	51
Q9PPB4	Cj0806	dapA Cj0806	4-hydroxy-tetrahydrodipicolinate synthase (HTPA synthase) (EC 4.3.3.7)	29	29	Cj0806	-1.02415	0.491701	-0.518558	0.698069	-0.859763	0.551043	-0.672563	0.627391	0.592051	0.446183	0.0011405	Cj0806	7	0.439198	0.453167	Cj0806	92
Q0PA83	Cj0807	Cj0807	Putative oxidoreductase	15	15	Cj0807	-0.718285	0.607819	-1.16019	0.447454	-1.34419	0.393876	-1.06872	0.476741	0.481473	0.240546	0.00014963	Cj0807	11	0.224229	0.256863	Cj0807	65
Q0PA82	Cj0808c	Cj0808c	Small hydrophobic protein	1	1	Cj0808c	0.727729	1.65603	ND	ND	ND	ND	ND	ND	ND	ND	NS	Cj0808c	0	ND	ND	Cj0808c	ND	X	X
Q0PA81	Cj0809c	Cj0809c	Putative hydrolase	3	3	Cj0809c	-1.16476	0.446039	-0.865337	0.548918	-1.54337	0.343084	-1.05151	0.482462	0.455126	ND	0.0037451	Cj0809c	0	ND	ND	Cj0809c	16		X
Q9PPB0	Cj0810	nadE Cj0810	NH(3)-dependent NAD(+) synthetase (EC 6.3.1.5)	14	14	Cj0810	0.612424	1.52883	0.407221	1.32613	0.759905	1.69338	0.4074	1.32629	1.46866	1.90931	0.013303	Cj0810	10	1.86039	1.95822	Cj0810	54
Q9PPA9	Cj0811	lpxK Cj0811	Tetraacyldisaccharide 4'-kinase (EC 2.7.1.130) (Lipid A 4'-kinase)	9	9	Cj0811	0.998173	1.99747	0.379358	1.30076	0.693063	1.61671	0.310899	1.24048	1.53886	1.85073	0.018019	Cj0811	8	1.72661	1.97485	Cj0811	23
Q0PA78	Cj0812	thrC Cj0812	Threonine synthase. Functional classification-Amino acid biosynthesis-Aspartate family (EC 4.2.3.1)	32	32	Cj0812	-0.916797	0.529684	-0.44697	0.733582	-0.511481	0.701502	-0.458967	0.727507	0.673069	0.876603	5.3647e-05	Cj0812	15	1.14452	0.608686	Cj0812	59
Q0PA77	Cj0813	kdsB Cj0813	3-deoxy-manno-octulosonate cytidylyltransferase (EC 2.7.7.38)	22	22	Cj0813	-1.19275	0.437468	-0.713601	0.609796	-0.739469	0.59896	-0.650802	0.636926	0.570787	0.480927	0.00011737	Cj0813	2	0.422794	0.539061	Cj0813	66
Q0PA73	Cj0817	glnH Cj0817	Putative glutamine binding periplasmic protein	19	19	Cj0817	-0.915875	0.530022	-0.841534	0.55805	-1.40147	0.378543	-1.13062	0.456718	0.480833	0.400357	0.0014271	Cj0817	10	0.419159	0.381554	Cj0817	60
Q0PA70	Cj0820c	fliP Cj0820c	Flagellar biosynthesis protein	6	6	Cj0820c	0.698723	1.62307	0.942398	1.92172	1.10403	2.14955	0.797592	1.7382	1.85813	2.68106	0.00042606	Cj0820c	3	2.95242	2.40969	Cj0820c	20
Q9PPA2	Cj0821	glmU Cj0821	Bifunctional protein GlmU [Includes: UDP-N-acetylglucosamine pyrophosphorylase (EC 2.7.7.23) (N-acetylglucosamine-1-phosphate uridyltransferase); Glucosamine-1-phosphate N-acetyltransferase (EC 2.3.1.157)]	35	35	Cj0821	0.632428	1.55017	0.585584	1.50065	0.646128	1.56496	0.474279	1.38922	1.50125	1.85029	0.00030516	Cj0821	12	1.91366	1.78693	Cj0821	69
Q0PA68	Cj0822	dfp Cj0822	Phosphopantothenoylcysteine decarboxylase (EC 4.1.1.36)	18	17	Cj0822	0.59521	1.51069	0.555024	1.46919	0.393832	1.31388	0.326341	1.25383	1.3869	2.67899	0.00032862	Cj0822	6	2.80997	2.548	Cj0822	44
Q0PA67	Cj0823	Cj0823	Uncharacterized protein	1	1	Cj0823	0.420179	1.33809	ND	ND	ND	ND	ND	ND	ND	ND	NS	Cj0823	0	ND	ND	Cj0823	ND	X	X
Q9PP99	Cj0824	uppS Cj0824	Isoprenyl transferase (EC 2.5.1.-)	10	10	Cj0824	0.494035	1.40838	0.383853	1.30482	0.952959	1.93584	0.473288	1.38827	1.50933	4.65759	0.030143	Cj0824	1	3.3343	5.98088	Cj0824	37		X
Q0PA64	Cj0826	Cj0826	Putative integral membrane protein	4	4	Cj0826	0.511797	1.42582	0.679059	1.6011	-0.430991	0.741752	0.0674693	1.04788	1.20414	ND	0.65951	Cj0826	0	ND	ND	Cj0826	10		X
Q9PP96	Cj0827	truA Cj0827	tRNA pseudouridine synthase A	1	1	Cj0827	0.527527	1.44146	ND	ND	ND	ND	ND	ND	ND	ND	NS	Cj0827	0	ND	ND	Cj0827	ND	X	X
Q0PA62	Cj0828c	ilvA Cj0828c	Threonine dehydratase biosynthetic (EC 4.3.1.19)	18	18	Cj0828c	0.0402449	1.02829	-0.539681	0.687923	-0.224665	0.855794	-0.341019	0.789483	0.840372	0.515572	0.048515	Cj0828c	8	0.531185	0.499958	Cj0828c	37
Q0PA61	Cj0829c	Cj0829c	Putative CoA binding domain containing protein	6	6	Cj0829c	-0.420459	0.747187	-0.00671294	0.995358	-0.221437	0.857711	-0.178081	0.883878	0.871033	1.89712	0.06095	Cj0829c	1	1.70371	2.09054	Cj0829c	52		X
Q0PA60	Cj0830	Cj0830	Putative integral membrane protein	1	1	Cj0830	0.291639	1.22403	ND	ND	ND	ND	ND	ND	ND	ND	NS	Cj0830	0	ND	ND	Cj0830	ND	X	X
Q9PP92	Cj0831c	trmA Cj0831c	tRNA (uracil(54)-C(5))-methyltransferase (EC 2.1.1.35) (tRNA(m5U54)-methyltransferase) (RUMT)	10	10	Cj0831c	0.671603	1.59284	0.174119	1.12828	-0.138438	0.908502	-0.0919919	0.938226	1.14196	1.75818	0.8134	Cj0831c	9	1.8239	1.69245	Cj0831c	23
Q0PA58	Cj0832c	Cj0832c	Putative Na+/H+ antiporter family protein	4	4	Cj0832c	1.03433	2.04817	0.527869	1.4418	1.58246	2.9948	0.863339	1.81924	2.076	2.3044	0.036388	Cj0832c	3	2.36301	2.24579	Cj0832c	8
Q0PA57	Cj0833c	Cj0833c	Putative oxidoreductase	24	24	Cj0833c	-0.204894	0.867603	-0.0698409	0.952743	-0.0817371	0.944919	-0.296414	0.814274	0.894885	1.24673	0.13632	Cj0833c	12	1.30136	1.19209	Cj0833c	76
Q0PA56	Cj0834c	Cj0834c	Ankyrin repeat-containing putative periplasmic protein	19	19	Cj0834c	-1.00448	0.498448	-1.15366	0.449484	-1.51148	0.350751	-0.872115	0.546345	0.461257	0.261335	0.0036854	Cj0834c	12	0.25773	0.26494	Cj0834c	30
Q0PA55	Cj0835c	acnB Cj0835c	Aconitate hydratase 2 (EC 4.2.1.3)	86	85	Cj0835c	-1.01209	0.495827	-1.12784	0.457601	-1.8979	0.268334	-1.16106	0.447183	0.417236	0.195737	0.004761	Cj0835c	15	0.183041	0.208432	Cj0835c	85
Q0PA54	Cj0836	ogt Cj0836	Methylated-DNA--protein-cysteine methyltransferase (EC 2.1.1.63) (6-O-methylguanine-DNA methyltransferase) (O-6-methylguanine-DNA-alkyltransferase)	5	5	Cj0836	-0.415723	0.749644	0.233843	1.17596	0.947234	1.92817	0.464343	1.37969	1.30837	ND	0.064576	Cj0836	0	ND	ND	Cj0836	35		X
Q0PA53	Cj0837c	Cj0837c	Putative uncharacterized protein	3	3	Cj0837c	1.09532	2.1366	0.00937405	1.00652	0.214802	1.16054	-0.00383928	0.997342	1.32525	1.26457	0.27092	Cj0837c	3	1.26457		Cj0837c	8
Q9PP85	Cj0838c	metG metS Cj0838c	Methionine--tRNA ligase (EC 6.1.1.10) (Methionyl-tRNA synthetase) (MetRS)	41	41	Cj0838c	0.060377	1.04274	-0.0394353	0.973036	-0.337183	0.791585	-0.240091	0.846692	0.913513	0.903459	0.053967	Cj0838c	9	1.03425	0.77267	Cj0838c	58
Q0PA51	Cj0839c	Cj0839c	Putative uncharacterized protein	4	4	Cj0839c	ND	ND	0.525837	1.43977	0.742657	1.67325	0.667666	1.5885	1.56717	ND	0.0016537	Cj0839c	0	ND	ND	Cj0839c	75		X
Q0PA50	Cj0840c	fbp Cj0840c	Fructose-1,6-bisphosphatase class 1 (FBPase class 1) (EC 3.1.3.11) (D-fructose-1,6-bisphosphate 1-phosphohydrolase class 1)	16	16	Cj0840c	-0.503827	0.705234	-0.618393	0.651396	-0.605116	0.657418	-0.495348	0.709391	0.68086	0.48281	0.00095088	Cj0840c	10	0.458454	0.507167	Cj0840c	58
Q0PA49	Cj0841c	mobB Cj0841c	Putative molybdopterin-guanine dinucleotide biosynthesis protein	6	6	Cj0841c	0.0676738	1.04803	-0.0469768	0.967963	-0.0585142	0.960253	-0.196878	0.872436	0.962169	0.953127	0.16694	Cj0841c	3	1.07452	0.831736	Cj0841c	31
Q0PA48	Cj0842	Cj0842	Putative lipoprotein	6	6	Cj0842	-0.125098	0.916942	0.000621572	1.00043	0.226667	1.17013	0.00304054	1.00211	1.0224	0.789218	0.28217	Cj0842	3	0.773268	0.805167	Cj0842	35
Q0PA47	Cj0843c	Cj0843c	Putative secreted transglycosylase	34	34	Cj0843c	0.692319	1.61588	0.435639	1.35251	0.451589	1.36755	0.475269	1.39018	1.43153	2.10568	0.00022338	Cj0843c	11	2.40912	1.80224	Cj0843c	44
Q9PP78	Cj0845c	gltX1 gltX2 Cj0845c	Glutamate--tRNA ligase 1 (EC 6.1.1.17) (Glutamyl-tRNA synthetase 1) (GluRS 1)	30	30	Cj0845c	-0.589289	0.664671	-0.27063	0.828957	-0.565702	0.675627	-0.417958	0.748484	0.729435	0.498544	0.0039108	Cj0845c	11	0.495463	0.501625	Cj0845c	56
Q9PP77	Cj0846	Cj0846	Uncharacterized metallophosphoesterase Cj0846 (EC 3.1.-.-)	7	7	Cj0846	0.595838	1.51135	0.625982	1.54326	0.457642	1.3733	0.377005	1.29864	1.43164	1.21556	0.00034311	Cj0846	3	1.14308	1.28804	Cj0846	20
Q9PP76	Cj0847	psd Cj0847	Phosphatidylserine decarboxylase proenzyme (EC 4.1.1.65) [Cleaved into: Phosphatidylserine decarboxylase alpha chain; Phosphatidylserine decarboxylase beta chain]	12	12	Cj0847	-0.850214	0.554702	-0.795075	0.576313	-0.837356	0.559668	-0.742185	0.597833	0.572129	0.497392	6.0084e-05	Cj0847	8	0.39124	0.603545	Cj0847	46
Q0PA42	Cj0848c	Cj0848c	Putative uncharacterized protein	2	2	Cj0848c	ND	ND	-0.105618	0.929406	-1.04704	0.48396	0.0167025	1.01164	0.808337	ND	0.35524	Cj0848c	0	ND	ND	Cj0848c	13		X
Q0PA41	Cj0849c	Cj0849c	Putative uncharacterized protein	37	37	Cj0849c	0.308301	1.23825	0.751276	1.68328	0.44551	1.3618	0.587545	1.50269	1.4465	1.86145	0.00065239	Cj0849c	7	1.88086	1.84205	Cj0849c	45
Q0PA40	Cj0850c	Cj0850c	Putative MFS (Major Facilitator Superfamily) transport protein	1	1	Cj0850c	0.0940034	1.06733	ND	ND	ND	ND	ND	ND	ND	2.85345	NS	Cj0850c	1	3.08386	2.62304	Cj0850c	ND	X	X
Q0PA38	Cj0852c	Cj0852c	Putative integral membrane protein	2	2	Cj0852c	ND	ND	1.32313	2.50209	0.141491	1.10304	1.16823	2.24736	1.95083	ND	0.062124	Cj0852c	0	ND	ND	Cj0852c	9		X
Q9PP70	Cj0853	hemL Cj0853	Glutamate-1-semialdehyde 2,1-aminomutase (GSA) (EC 5.4.3.8) (Glutamate-1-semialdehyde aminotransferase) (GSA-AT)	26	26	Cj0853	0.717422	1.64424	0.612641	1.52906	0.62656	1.54388	0.498823	1.41306	1.53256	1.75081	7.2673e-05	Cj0853	13	2.04399	1.45764	Cj0853	53
Q0PA36	Cj0854c	Cj0854c	Putative periplasmic protein	3	3	Cj0854c	ND	ND	-1.25134	0.420059	-1.29586	0.407293	-0.822618	0.565415	0.464256	0.51944	0.0028564	Cj0854c	2	0.46221	0.576671	Cj0854c	27
Q0PA35	Cj0855	folD Cj0855	Bifunctional protein FolD [Includes: Methylenetetrahydrofolate dehydrogenase (EC 1.5.1.5); Methenyltetrahydrofolate cyclohydrolase (EC 3.5.4.9)]	14	13	Cj0855	-1.38648	0.382496	-1.05913	0.479923	-1.79356	0.288459	-0.976515	0.508206	0.414771	0.224705	0.0078787	Cj0855	6	0.223424	0.225987	Cj0855	35
Q0PA34	Cj0856	lepP Cj0856	Signal peptidase I (EC 3.4.21.89)	17	17	Cj0856	-0.41325	0.75093	-0.121455	0.91926	-0.0802747	0.945878	0.0844347	1.06027	0.919085	0.781665	0.97302	Cj0856	4	0.799319	0.764011	Cj0856	46
Q0PA33	Cj0857c	moeA Cj0857c	Putative molybdopterin biosynthesis protein	11	11	Cj0857c	-0.936742	0.522411	-0.533311	0.690967	-0.596728	0.661252	-0.403329	0.756111	0.657685	0.409204	0.0026164	Cj0857c	7	0.429617	0.38879	Cj0857c	24
Q9PP65	Cj0858c	murA Cj0858c	UDP-N-acetylglucosamine 1-carboxyvinyltransferase (EC 2.5.1.7) (Enoylpyruvate transferase) (UDP-N-acetylglucosamine enolpyruvyl transferase) (EPT)	20	20	Cj0858c	-0.328395	0.796422	-0.0977649	0.93448	0.179833	1.13275	-0.145763	0.903901	0.941889	1.01049	0.90368	Cj0858c	11	1.08364	0.937336	Cj0858c	51
Q0PA31	Cj0859c	fspA Cj0859c	Flagellar secreted protein A (Putative uncharacterised protein)	3	3	Cj0859c	ND	ND	-0.589471	0.664586	-1.51939	0.348834	-0.550691	0.682693	0.565371	ND	0.049937	Cj0859c	0	ND	ND	Cj0859c	21		X
Q0PA28	Cj0862c	pabB Cj0862c	Para-aminobenzoate synthase component I (EC 4.1.3.-) (EC 6.3.5.8)	14	14	Cj0862c	0.904409	1.87178	0.225103	1.16886	0.775335	1.71159	0.326341	1.25383	1.50151	1.82131	0.063392	Cj0862c	3	2.20749	1.43514	Cj0862c	22
Q0PA27	Cj0863c	xerD Cj0863c	DNA recombinase	5	5	Cj0863c	0.821814	1.76763	0.163702	1.12016	0.66369	1.58413	0.263556	1.20043	1.41809	1.49926	0.080613	Cj0863c	5	1.16592	1.8326	Cj0863c	17
Q0PA24	Cj0872	dsbA Cj0872	Putative uncharacterized protein dsbA	12	12	Cj0872	-1.70055	0.307669	-1.22715	0.427162	-1.66086	0.316251	-0.995587	0.501532	0.388153	0.351212	0.0029195	Cj0872	5	0.344554	0.35787	Cj0872	54
Q0PA18	Cj0879c	Cj0879c	Putative periplasmic protein	7	7	Cj0879c	-1.10985	0.463342	-0.919683	0.528625	-1.30608	0.404418	-0.714834	0.609275	0.501415	1.6478	0.0055285	Cj0879c	7	1.69059	1.60502	Cj0879c	31
Q0PA16	Cj0881c	Cj0881c	Putative uncharacterized protein	9	9	Cj0881c	0.819268	1.76451	0.398363	1.31801	0.414726	1.33305	0.265846	1.20234	1.40448	1.86042	0.0006995	Cj0881c	6	2.03823	1.68262	Cj0881c	24
Q0PA15	Cj0882c	flhA Cj0882c	Flagellar biosynthesis protein	14	14	Cj0882c	0.772087	1.70774	0.652299	1.57167	1.04629	2.06521	0.64761	1.56657	1.7278	2.21269	0.0051022	Cj0882c	4	2.36956	2.05582	Cj0882c	19
Q0PA14	Cj0883c	Cj0883c	Putative transcriptional regulator	4	4	Cj0883c	-0.471394	0.721267	-0.22886	0.853309	-0.90306	0.534751	-0.518807	0.697949	0.701819	0.387078	0.041974	Cj0883c	1	0.371754	0.402403	Cj0883c	18		X
Q0PA13	Cj0884	rpsO Cj0884	30S ribosomal protein S15	14	14	Cj0884	-0.570301	0.673476	0.484584	1.39918	-0.406961	0.75421	-0.0615266	0.95825	0.94628	0.474215	0.86841	Cj0884	5	0.321051	0.62738	Cj0884	98
Q0PA12	Cj0886c	ftsK ftsQ Cj0886c	DNA translocase FtsK	56	55	Cj0886c	0.543997	1.45801	0.811734	1.75532	0.685346	1.60809	0.585713	1.50078	1.58055	2.09216	5.5269e-05	Cj0886c	11	2.27146	1.91285	Cj0886c	49
Q0PA11	Cj0887c	flaD Cj0887c	Putative flagellin	13	13	Cj0887c	0.872507	1.83084	0.586559	1.50166	0.581074	1.49596	0.548576	1.46264	1.57278	1.45143	1.1673e-05	Cj0887c	3	1.62803	1.27484	Cj0887c	17
Q0PA10	Cj0888c	Cj0888c	ABC transport system ATP-binding protein	20	19	Cj0888c	0.683996	1.60658	0.337108	1.26322	1.19138	2.28371	0.758284	1.69148	1.71125	1.88338	0.041894	Cj0888c	5	2.1062	1.66055	Cj0888c	25
Q0PA09	Cj0889c	Cj0889c	Putative sensory trasnduction histidine kinase	5	5	Cj0889c	0.660782	1.58094	0.31962	1.248	1.35544	2.55876	0.88212	1.84308	1.80769	1.36516	0.051955	Cj0889c	1	1.35925	1.37108	Cj0889c	9		X
Q0PA08	Cj0890c	Cj0890c	Putative sensory transduction transcriptional regulator	2	2	Cj0890c	-0.209201	0.865016	0.0579928	1.04102	0.668047	1.58892	0.135419	1.09841	1.14834	1.14746	0.19599	Cj0890c	4	1.20456	1.09036	Cj0890c	9
Q0PA07	Cj0891c	serA Cj0891c	D-3-phosphoglycerate dehydrogenase (EC 1.1.1.95)	47	47	Cj0891c	0.332038	1.25879	0.203654	1.15161	0.0865612	1.06184	0.0831367	1.05932	1.13289	1.23552	0.00012667	Cj0891c	13	1.1613	1.30973	Cj0891c	72
Q0PA06	Cj0892c	Cj0892c	Putative periplasmic protein	6	6	Cj0892c	0.439159	1.35581	0.467748	1.38295	1.32541	2.50605	0.709486	1.63522	1.72001	2.08482	0.033976	Cj0892c	3	1.8495	2.32014	Cj0892c	46
Q0PA05	Cj0893c	rpsA Cj0893c	30S ribosomal protein S1	78	77	Cj0893c	0.517512	1.43148	0.572847	1.48746	0.622075	1.53909	0.372761	1.29483	1.43821	1.95034	0.0013105	Cj0893c	15	2.05998	1.8407	Cj0893c	80
P0C632	Cj0894c	ispH lytB Cj0894c	4-hydroxy-3-methylbut-2-enyl diphosphate reductase (EC 1.17.1.2)	25	25	Cj0894c	0.0645322	1.04575	0.316097	1.24496	0.460659	1.37617	0.26699	1.20329	1.21754	1.53437	0.0054184	Cj0894c	8	1.55098	1.51777	Cj0894c	71
P0C630	Cj0895c	aroA Cj0895c	3-phosphoshikimate 1-carboxyvinyltransferase (EC 2.5.1.19) (5-enolpyruvylshikimate-3-phosphate synthase) (EPSP synthase) (EPSPS)	19	19	Cj0895c	-0.902641	0.534907	-0.47518	0.719377	-0.474512	0.71971	-0.36917	0.774228	0.687055	0.498768	0.002091	Cj0895c	11	0.43013	0.567406	Cj0895c	41
Q9PP35	Cj0896	pheT Cj0896	Phenylalanine--tRNA ligase beta subunit (EC 6.1.1.20) (Phenylalanyl-tRNA synthetase beta subunit) (PheRS)	52	52	Cj0896	0.548497	1.46256	0.20111	1.14958	0.38327	1.3043	0.182239	1.13464	1.26277	1.16072	0.020745	Cj0896	14	1.20392	1.11752	Cj0896	58
Q9PP34	Cj0897	pheS Cj0897	Phenylalanine--tRNA ligase alpha subunit (EC 6.1.1.20) (Phenylalanyl-tRNA synthetase alpha subunit) (PheRS)	21	21	Cj0897	-0.0444211	0.969679	-0.0200098	0.986226	0.450577	1.36659	0.102485	1.07362	1.09903	1.06046	0.25507	Cj0897	11	1.04419	1.07673	Cj0897	52
Q0PA00	Cj0898	Cj0898	Putative histidine triad (HIT) family protein	10	10	Cj0898	-1.06722	0.477238	-0.84679	0.55602	-1.07881	0.473418	-0.810505	0.570182	0.519215	0.519597	0.00037622	Cj0898	7	0.582229	0.456965	Cj0898	87
Q0P9Z9	Cj0899c	thiJ Cj0899c	4-methyl-5(Beta-hydroxyethyl)-thiazole monophosphate synthesis protein	11	11	Cj0899c	-1.04506	0.484626	-0.881427	0.54283	-1.03283	0.488751	-0.739886	0.598787	0.528749	0.301321	0.00070767	Cj0899c	8	0.264601	0.338041	Cj0899c	72
Q0P9Z7	Cj0901	Cj0901	Putative amino acid ABC tansporter permease protein	4	4	Cj0901	1.16845	2.2477	0.656949	1.57674	0.647011	1.56592	0.405324	1.32439	1.67869	1.90902	0.00093254	Cj0901	3		1.90902	Cj0901	14
Q0P9Z6	Cj0902	glnQ Cj0902	Putative glutamine transport ATP-binding protein	23	23	Cj0902	0.458762	1.37436	0.295969	1.22771	0.107245	1.07717	0.127885	1.09269	1.19298	1.21407	0.002548	Cj0902	6	1.18023	1.24791	Cj0902	76
Q0P9Z5	Cj0903c	Cj0903c	Putative amino-acid transport protein	17	17	Cj0903c	1.15185	2.22199	1.05165	2.0729	0.910928	1.88026	0.775262	1.7115	1.97166	1.48602	6.7902e-05	Cj0903c	11	1.52674	1.4453	Cj0903c	23
Q0P9Z4	Cj0904c	trmL Cj0904c	tRNA (cytidine(34)-2'-O)-methyltransferase (EC 2.1.1.207) (tRNA (cytidine/uridine-2'-O-)-methyltransferase TrmL)	5	5	Cj0904c	-0.146173	0.903644	-0.174984	0.885777	0.147745	1.10784	-0.0759537	0.948715	0.961493	0.901996	0.9797	Cj0904c	2	1.11585	0.688147	Cj0904c	33
Q9PP26	Cj0905c	alr Cj0905c	Alanine racemase (EC 5.1.1.1)	14	14	Cj0905c	-0.104543	0.930099	-0.230577	0.852294	-0.331953	0.79446	-0.251508	0.840018	0.854218	0.799161	0.00094838	Cj0905c	4	0.839321	0.759001	Cj0905c	36
Q0P9Z2	Cj0906c	Cj0906c	Putative periplasmic protein	39	39	Cj0906c	0.926052	1.90007	0.552032	1.46615	0.751718	1.6838	0.415674	1.33392	1.59598	2.1104	0.0039808	Cj0906c	6	2.19823	2.02258	Cj0906c	67
Q0P9Z1	Cj0908	Cj0908	Putative periplasmic protein	2	2	Cj0908	1.12011	2.17363	1.59045	3.01144	2.7936	6.93356	2.32744	5.01913	4.28444	3.64705	0.0038	Cj0908	2	3.72279	3.5713	Cj0908	10
Q0P9Z0	Cj0909	Cj0909	Putative periplasmic protein	10	9	Cj0909	-1.42041	0.373606	-0.956138	0.515435	-2.61779	0.162917	-1.36917	0.387114	0.359768	0.319564	0.028815	Cj0909	8	0.38033	0.258798	Cj0909	62
Q0P9Y9	Cj0910	Cj0910	Putative periplasmic protein	7	7	Cj0910	0.58117	1.49606	0.387214	1.30787	0.475651	1.39055	0.334	1.2605	1.36374	1.72005	0.0011106	Cj0910	3		1.72005	Cj0910	42
Q0P9Y8	Cj0911	Cj0911	Putative periplasmic protein	5	5	Cj0911	-0.287351	0.819405	0.31962	1.248	0.171264	1.12604	0.356737	1.28053	1.11849	1.05173	0.0048664	Cj0911	2	1.07397	1.02949	Cj0911	35
P71128	Cj0912c	cysM Cj0912c	Cysteine synthase B (CSase B) (EC 2.5.1.47) (O-acetylserine (thiol)-lyase B) (OAS-TL B) (O-acetylserine sulfhydrylase B)	24	24	Cj0912c	-0.947368	0.518578	-1.61391	0.326713	-1.67403	0.313376	-1.34102	0.394742	0.388352	0.125023	0.0002137	Cj0912c	8	0.114776	0.13527	Cj0912c	64
Q46121	Cj0913c	hup hupB Cj0913c	DNA-binding protein HU (HCj)	19	18	Cj0913c	-0.414964	0.750038	-0.293771	0.815767	-0.537333	0.689044	-0.432736	0.740856	0.748926	0.948934	0.0012555	Cj0913c	13	1.11541	0.782459	Cj0913c	90
Q0P9Y5	Cj0914c	ciaB Cj0914c	CiaB protein	31	31	Cj0914c	-0.796883	0.575591	-1.49361	0.355123	-1.2491	0.420709	-1.02328	0.491997	0.460855	0.161462	0.0016832	Cj0914c	10	0.130059	0.192865	Cj0914c	41
Q0P9Y4	Cj0915	Cj0915	Putative hydrolase	8	8	Cj0915	-0.61223	0.654185	-0.297364	0.813738	-0.118788	0.920961	-0.123114	0.918203	0.826772	0.564891	0.17757	Cj0915	5	0.380481	0.749301	Cj0915	66
Q0P9Y2	Cj0917c	cstA Cj0917c	Putative integral membrane protein (CstA homolog)	19	19	Cj0917c	1.44944	2.73102	1.02744	2.0384	0.932821	1.90901	0.821919	1.76776	2.11155	1.47472	1.2683e-05	Cj0917c	10	1.50719	1.44226	Cj0917c	15
Q9PP15	Cj0918c	prs prsA Cj0918c	Ribose-phosphate pyrophosphokinase (RPPK) (EC 2.7.6.1) (Phosphoribosyl pyrophosphate synthase) (P-Rib-PP synthase) (PRPP synthase)	29	29	Cj0918c	0.308345	1.23829	-0.110351	0.926363	0.281158	1.21517	-0.0949272	0.936319	1.07903	1.09516	0.68822	Cj0918c	15	1.1651	1.02522	Cj0918c	73
Q0P9Y0	Cj0919c	Cj0919c	Putative ABC-type amino-acid transporter permease protein	3	3	Cj0919c	1.40715	2.65212	ND	ND	ND	ND	ND	ND	ND	2.25529	NS	Cj0919c	4	2.32437	2.1862	Cj0919c	ND	X	X
Q0P9X9	Cj0920c	Cj0920c	Putative ABC-type amino-acid transporter permease protein	4	4	Cj0920c	1.20544	2.30608	0.386095	1.30685	0.84087	1.79113	0.490035	1.40448	1.70213	2.1761	0.017807	Cj0920c	2	2.31213	2.04007	Cj0920c	17
Q0P9X8	Cj0921c	peb1A Cj0921c	Major cell-binding factor (CBF1) (PEB1)	44	44	Cj0921c	-0.792334	0.577409	-1.70642	0.30642	-2.64348	0.160042	-1.61665	0.326091	0.342491	0.130746	0.0035633	Cj0921c	15	0.111696	0.149797	Cj0921c	79
Q0P9X7	Cj0922c	peb1C pebC Cj0922c	Probable ABC transporter ATP-binding protein PEB1C	18	18	Cj0922c	0.828024	1.77525	0.521764	1.43571	0.421968	1.33975	0.268133	1.20425	1.43874	1.48011	0.0010538	Cj0922c	11	1.25509	1.70514	Cj0922c	60
Q0P9X6	Cj0923c	cheR Cj0923c	Chemotaxis protein methyltransferase (EC 2.1.1.80)	21	21	Cj0923c	0.916649	1.88773	0.356674	1.28047	0.755817	1.68859	0.420821	1.33869	1.54887	2.38912	0.018164	Cj0923c	12	2.33773	2.4405	Cj0923c	73
Q0P9X5	Cj0924c	cheB' Cj0924c	Putative MCP protein-glutamate methylesterase (EC 3.1.1.61)	7	7	Cj0924c	-0.512619	0.700949	-0.105618	0.929406	-0.0700789	0.952586	-0.203199	0.868622	0.862891	0.991587	0.090499	Cj0924c	1	1.082	0.901176	Cj0924c	34		X
Q0P9X4	Cj0925	rpiB Cj0925	Ribose 5-phosphate isomerase (EC 5.3.1.6)	9	9	Cj0925	-0.722462	0.606062	-0.465042	0.72445	-0.123299	0.918086	-0.27795	0.824762	0.76834	0.958418	0.11162	Cj0925	4	0.888882	1.02795	Cj0925	64
Q0P9X3	Cj0926	Cj0926	Putative membrane protein	13	13	Cj0926	0.172067	1.12667	0.207463	1.15466	0.553078	1.46721	0.253206	1.19185	1.2351	0.878361	0.041377	Cj0926	4	0.97564	0.781082	Cj0926	62
Q9PP06	Cj0927	apt Cj0927	Adenine phosphoribosyltransferase (APRT) (EC 2.4.2.7)	8	8	Cj0927	-0.628353	0.646914	0.0338882	1.02377	0.170036	1.12509	-0.035916	0.975412	0.942795	0.565395	0.25879	Cj0927	3	0.58994	0.54085	Cj0927	49
Q0P9X1	Cj0928	Cj0928	Putative integral membrane protein (DedA family)	2	2	Cj0928	1.2131	2.31836	ND	ND	ND	ND	ND	ND	ND	1.26831	NS	Cj0928	2	1.42072	1.1159	Cj0928	ND	X
Q9PP04	Cj0929	pepA Cj0929	Probable cytosol aminopeptidase (EC 3.4.11.1) (Leucine aminopeptidase) (LAP) (EC 3.4.11.10) (Leucyl aminopeptidase)	47	47	Cj0929	1.03417	2.04793	0.497084	1.41136	0.448552	1.36467	0.293046	1.22522	1.5123	1.40453	0.00054825	Cj0929	15	1.50332	1.30573	Cj0929	68
Q0P9W9	Cj0930	Cj0930	Putative GTP-binding protein	28	28	Cj0930	-0.983947	0.505595	-0.692157	0.618928	-0.929149	0.525168	-0.530681	0.692228	0.58548	0.448618	0.0044984	Cj0930	10	0.443982	0.453254	Cj0930	55
Q46104	Cj0931c	argH Cj0931c	Argininosuccinate lyase (ASAL) (EC 4.3.2.1) (Arginosuccinase)	21	21	Cj0931c	-0.635132	0.643882	-1.05	0.482967	-1.01037	0.496418	-0.76772	0.587345	0.552653	0.300501	0.0011391	Cj0931c	13	0.289949	0.311053	Cj0931c	35
Q9PP01	Cj0932c	pckA Cj0932c	Phosphoenolpyruvate carboxykinase [ATP] (PEP carboxykinase) (PEPCK) (EC 4.1.1.49) (Phosphoenolpyruvate carboxylase)	56	56	Cj0932c	-1.44399	0.36755	-1.02894	0.490069	-1.42355	0.372793	-0.820187	0.566368	0.449195	0.27687	0.0038843	Cj0932c	14	0.263513	0.290227	Cj0932c	82
Q0P9W6	Cj0933c	pycB Cj0933c	Putative pyruvate carboxylase B subunit (EC 6.4.1.1)	50	50	Cj0933c	-0.0526289	0.964178	-0.143922	0.905055	-0.0657313	0.955461	-0.18432	0.880064	0.926189	0.718694	0.11632	Cj0933c	11	0.778095	0.659292	Cj0933c	77
Q0P9W5	Cj0934c	Cj0934c	Putative sodium:amino-acid symporter family protein	0	0	Cj0934c	ND	ND	ND	ND	ND	ND	ND	ND	ND	2.59761	NS	Cj0934c	1	2.82196	2.37326	Cj0934c	ND	X	X
Q0P9W4	Cj0935c	Cj0935c	Transporter	1	1	Cj0935c	0.716086	1.64272	1.28159	2.43107	1.30877	2.4773	0.976022	1.96703	2.12953	ND	NS	Cj0935c	0	ND	ND	Cj0935c	3	X	X
Q0P9W3	Cj0936	atpE Cj0936	ATP synthase subunit c (ATP synthase F(0) sector subunit c) (F-type ATPase subunit c) (F-ATPase subunit c) (Lipid-binding protein)	2	2	Cj0936	ND	ND	0.231351	1.17393	1.75623	3.37813	0.691712	1.6152	2.05576	1.76726	0.1199	Cj0936	7	2.4249	1.10962	Cj0936	38
Q0P9W1	Cj0938c	aas Cj0938c	Putative 2-acylglycerophosphoethanolamine acyltransferase / acyl-acyl carrier protein synthetase	26	26	Cj0938c	0.878679	1.83869	0.593367	1.50876	0.929921	1.90517	0.635264	1.55322	1.70146	1.83857	0.0036248	Cj0938c	10	2.04298	1.63415	Cj0938c	22
Q0P9W0	Cj0939c	Cj0939c	Putative uncharacterized protein	5	5	Cj0939c	-0.0897321	0.939697	-0.74515	0.596606	-0.82261	0.565418	-1.01492	0.494857	0.649145	0.347492	0.00016569	Cj0939c	3	0.372344	0.32264	Cj0939c	32
Q0P9V8	Cj0941c	Cj0941c	Putative permease	11	11	Cj0941c	0.882084	1.84304	0.765984	1.70053	0.749252	1.68092	0.665933	1.58659	1.70277	1.91439	5.595e-06	Cj0941c	5	1.99147	1.83732	Cj0941c	26
Q0P9V7	Cj0942c	secA Cj0942c	Protein translocase subunit SecA	93	93	Cj0942c	0.644	1.56266	0.515634	1.42962	0.640818	1.55921	0.436152	1.35299	1.47612	2.18932	0.0011112	Cj0942c	15	2.29418	2.08447	Cj0942c	80
Q9PNZ0	Cj0943	lolA Cj0943	Outer-membrane lipoprotein carrier protein	8	8	Cj0943	-1.24169	0.422877	-1.22715	0.427162	-1.72797	0.301876	-1.13666	0.454811	0.401681	0.182452	0.0016923	Cj0943	3	0.139738	0.225166	Cj0943	53
Q0P9V5	Cj0944c	Cj0944c	Putative periplasmic protein	14	14	Cj0944c	-0.170959	0.888252	-0.0334303	0.977094	-0.0700789	0.952586	0.137921	1.10032	0.979563	1.14075	0.58981	Cj0944c	2	1.07648	1.20501	Cj0944c	48
Q0P9V4	Cj0945c	Cj0945c	Putative helicase	3	3	Cj0945c	0.685517	1.60828	0.59821	1.51384	0.8065	1.74896	0.711168	1.63713	1.62705	ND	0.00098966	Cj0945c	0	ND	ND	Cj0945c	6		X
Q0P9V3	Cj0946	Cj0946	Putative lipoprotein	19	19	Cj0946	0.00360779	1.0025	-0.34677	0.786343	0.309326	1.23913	-0.182757	0.881018	0.977248	0.787227	0.87352	Cj0946	8	0.761616	0.812838	Cj0946	44
Q0P9V2	Cj0947c	Cj0947c	Putative carbon-nitrogen hydrolase	15	15	Cj0947c	-0.899536	0.536059	-0.675696	0.62603	-0.748732	0.595127	-0.719357	0.607368	0.591146	0.417879	1.1082e-06	Cj0947c	7	0.425196	0.410562	Cj0947c	41
Q0P9V1	Cj0948c	Cj0948c	Putative cation efflux family protein	2	2	Cj0948c	0.422254	1.34002	-0.458993	0.727494	0.510037	1.42409	-0.00108341	0.999249	1.12271	ND	0.86803	Cj0948c	0	ND	ND	Cj0948c	4		X
Q0P9V0	Cj0949c	Cj0949c	Putative peptidyl-arginine deiminase family protein	17	17	Cj0949c	-1.22985	0.42636	-0.339343	0.790401	-0.419851	0.747502	-0.248237	0.841925	0.701547	0.74977	0.00749	Cj0949c	6	0.832385	0.667156	Cj0949c	52
Q0P9U9	Cj0950c	Cj0950c	Putative lipoprotein	16	16	Cj0950c	-0.255022	0.837974	-0.378768	0.769094	0.000725027	1.0005	-0.399695	0.758018	0.841397	0.566116	0.19866	Cj0950c	7	0.563311	0.568921	Cj0950c	78
Q9PNY2	Cj0953c	purH Cj0953c	Bifunctional purine biosynthesis protein PurH [Includes: Phosphoribosylaminoimidazolecarboxamide formyltransferase (EC 2.1.2.3) (AICAR transformylase); IMP cyclohydrolase (EC 3.5.4.10) (ATIC) (IMP synthase) (Inosinicase)]	36	36	Cj0953c	-1.56458	0.338076	-1.17995	0.441367	-1.69626	0.308584	-0.984658	0.505346	0.398343	0.192352	0.0039545	Cj0953c	10	0.169646	0.215059	Cj0953c	63
Q0P9U5	Cj0954c	Cj0954c	Putative DnaJ-like protein	2	2	Cj0954c	-1.00331	0.498855	-0.508111	0.703143	0.291362	1.22379	-0.100816	0.932506	0.839575	ND	0.79752	Cj0954c	0	ND	ND	Cj0954c	5		X
Q9PNY0	Cj0955	purL Cj0955	Phosphoribosylformylglycinamidine synthase 2 (EC 6.3.5.3) (Phosphoribosylformylglycinamidine synthase II) (FGAM synthase II)	36	36	Cj0955	-0.190212	0.876477	-0.0946354	0.936509	0.198026	1.14713	-0.14881	0.901994	0.965527	0.983703	0.86994	Cj0955	15	0.974718	0.992689	Cj0955	50
Q9PNX9	Cj0956c	mnmE thdF trmE Cj0956c	tRNA modification GTPase MnmE (EC 3.6.-.-)	14	14	Cj0956c	0.658883	1.57886	0.361239	1.28453	0.756636	1.68955	0.293046	1.22522	1.44454	1.59839	0.031164	Cj0956c	12	1.64319	1.55359	Cj0956c	26
Q0P9U2	Cj0957c	Cj0957c	Putative uncharacterized protein	24	24	Cj0957c	0.801571	1.743	0.723176	1.65081	0.80729	1.74992	0.602118	1.51794	1.66542	2.04637	0.00025814	Cj0957c	10	2.13465	1.9581	Cj0957c	74
Q9PNX7	Cj0958c	yidC Cj0958c	Membrane protein insertase YidC (Foldase YidC) (Membrane integrase YidC) (Membrane protein YidC)	27	27	Cj0958c	0.766584	1.70124	0.903018	1.86997	1.20104	2.29905	0.834316	1.78301	1.91332	2.23324	0.0011916	Cj0958c	13	2.28079	2.18569	Cj0958c	45
Q9PNX5	Cj0960c	rnpA Cj0960c	Ribonuclease P protein component	1	1	Cj0960c	0.695767	1.61975	ND	ND	ND	ND	ND	ND	ND	1.66004	NS	Cj0960c	1	2.10201	1.21807	Cj0960c	ND	X	X
Q9PNX4	Cj0961c	rpmH Cj0961c	50S ribosomal protein L34	5	5	Cj0961c	0.343694	1.269	1.00573	2.00796	-0.647803	0.638252	0.214607	1.16039	1.2689	ND	0.6428	Cj0961c	0	ND	ND	Cj0961c	52		X
Q0P9T7	Cj0962	Cj0962	Putative acetyltransferase	5	5	Cj0962	-0.696119	0.617231	-0.685079	0.621972	-0.0686283	0.953544	-0.376295	0.770414	0.74079	0.76311	0.16786	Cj0962	1	1.22914	0.297078	Cj0962	24		X
Q0P9T6	Cj0963	Cj0963	Uncharacterized protein	0	0	Cj0963	ND	ND	ND	ND	ND	ND	ND	ND	ND	6.15345	NS	Cj0963	1	6.48502	5.82188	Cj0963	ND	X	X
Q0P9T5	Cj0964	Cj0964	Putative periplasmic protein	18	18	Cj0964	-1.04429	0.484883	-1.08684	0.470791	-1.08467	0.471501	-0.781841	0.581624	0.5022	0.240074	0.001379	Cj0964	14	0.244243	0.235905	Cj0964	40
Q0P9T4	Cj0965c	Cj0965c	Putative acyl-CoA thioester hydrolase (EC 3.1.2.-)	10	10	Cj0965c	-0.0811837	0.945282	-0.189935	0.876645	0.355443	1.27938	-0.17032	0.888645	0.997488	0.848354	0.86912	Cj0965c	3	0.867895	0.828814	Cj0965c	65
Q0P9S6	Cj0976	cmoB Cj0976	tRNA (mo5U34)-methyltransferase (EC 2.1.1.-)	6	6	Cj0976	-0.27751	0.825014	0.107746	1.07754	0.04294	1.03021	-0.00383928	0.997342	0.982528	1.32652	0.0015083	Cj0976	5	1.17686	1.47618	Cj0976	18
Q0P9S5	Cj0977	Cj0977	Putative uncharacterized protein	4	4	Cj0977	-0.385422	0.765555	-0.317288	0.802577	0.174943	1.12892	-0.0876001	0.941087	0.909535	0.584987	0.81915	Cj0977	1	0.807822	0.362152	Cj0977	22		X
Q0P9S4	Cj0978c	Cj0978c	Putative lipoprotein	4	4	Cj0978c	0.663613	1.58404	0.525837	1.43977	-0.0427625	0.970794	0.0153421	1.01069	1.25132	ND	0.25412	Cj0978c	0	ND	ND	Cj0978c	47		X
Q0P9S3	Cj0979c	Cj0979c	Putative secreted nuclease (EC 3.1.31.1)	7	7	Cj0979c	1.28828	2.44237	1.75735	3.38077	1.93572	3.82568	2.15748	4.46134	3.52754	11.2481	0.00014893	Cj0979c	2	10.1755	12.3206	Cj0979c	31
Q0P9S2	Cj0980	Cj0980	Putative peptidase	28	28	Cj0980	-1.1562	0.448694	-0.892254	0.538772	-1.2102	0.432209	-0.936474	0.522508	0.485546	0.305611	0.00035129	Cj0980	10	0.249469	0.361754	Cj0980	63
Q0P9S1	Cj0981c	cjaB Cj0981c	Putative MFS (Major Facilitator Superfamily) transport protein	2	2	Cj0981c	-0.495948	0.709095	ND	ND	ND	ND	ND	ND	ND	2.21777	NS	Cj0981c	2	1.60407	2.83147	Cj0981c	ND	X
Q0P9S0	Cj0982c	cjaA Cj0982c	Putative amino-acid transporter periplasmic solute-binding protein	44	44	Cj0982c	0.499616	1.41384	-0.324602	0.798518	-0.438466	0.737919	-0.445792	0.734181	0.921114	0.528083	3.8918e-06	Cj0982c	15	0.49418	0.561986	Cj0982c	90
P45492	Cj0983	jlpA Cj0983	Uncharacterized lipoprotein Cj0983	35	35	Cj0983	-0.387502	0.764452	-0.611667	0.65444	-0.918657	0.529001	-0.774763	0.584485	0.633094	0.395046	0.00037135	Cj0983	14	0.369819	0.420273	Cj0983	69
P45491	Cj0984	Cj0984	Uncharacterized protein Cj0984	13	13	Cj0984	-0.418792	0.748051	-0.297364	0.813738	-0.00204141	0.998586	-0.261367	0.834297	0.848668	0.824123	0.24851	Cj0984	7	0.810558	0.837688	Cj0984	40
P45493	Cj0985c	hipO Cj0985c	Hippurate hydrolase (EC 3.5.1.32) (Benzoylglycine amidohydrolase) (Hippuricase)	19	19	Cj0985c	-0.983473	0.505761	-1.14392	0.452528	-1.35122	0.391959	-1.05151	0.482462	0.458177	0.187053	0.00021804	Cj0985c	3	0.21559	0.158517	Cj0985c	58
Q0P9R3	Cj0989	Cj0989	Putative membrane protein	5	5	Cj0989	ND	ND	0.689989	1.61327	0.387504	1.30813	0.447293	1.36348	1.42829	1.49038	0.0011186	Cj0989	2	1.56851	1.41226	Cj0989	54
P45489	Cj0990c	Cj0990c	Uncharacterized protein Cj0990c	9	9	Cj0990c	0.963775	1.95041	0.501227	1.41542	0.713443	1.63971	0.521041	1.43499	1.61013	5.67536	0.0019998	Cj0990c	1	5.65048	5.70025	Cj0990c	27		X
Q0P9R1	Cj0991c	Cj0991c	Putative oxidoreductase ferredoxin-type electron transport protein	21	21	Cj0991c	0.0504863	1.03561	0.574814	1.48949	0.599441	1.51513	0.453334	1.3692	1.35236	1.20851	0.00015958	Cj0991c	9	1.16659	1.25043	Cj0991c	51
Q0P9R0	Cj0992c	Cj0992c	Oxygen-independent coproporphyrinogen III oxidase	29	29	Cj0992c	-0.911198	0.531743	-0.58727	0.665601	-0.416156	0.749419	-0.410625	0.752297	0.674765	0.489052	0.0074667	Cj0992c	13	0.451291	0.526814	Cj0992c	59
Q0P9Q9	Cj0993c	Cj0993c	UPF0763 protein Cj0993c	9	9	Cj0993c	-1.17625	0.442499	-0.990626	0.503259	-1.207	0.433168	-0.566901	0.675065	0.513498	0.421549	0.011073	Cj0993c	2	0.421145	0.421953	Cj0993c	31
Q9PNU6	Cj0994c	argF Cj0994c	Ornithine carbamoyltransferase (OTCase) (EC 2.1.3.3)	21	21	Cj0994c	-0.905596	0.533812	-0.812965	0.569211	-1.01875	0.493543	-0.784208	0.580671	0.544309	0.332815	0.00026791	Cj0994c	7	0.23862	0.427011	Cj0994c	54
Q0P9Q7	Cj0995c	hemB Cj0995c	Delta-aminolevulinic acid dehydratase (EC 4.2.1.24)	29	28	Cj0995c	0.375774	1.29754	-0.189935	0.876645	-0.231141	0.851961	-0.276283	0.825716	0.962964	0.790577	0.00012322	Cj0995c	12	0.815003	0.766151	Cj0995c	84
Q0P9Q6	Cj0996	ribA Cj0996	GTP cyclohydrolase II (EC 3.5.4.25)	13	13	Cj0996	-0.655221	0.634978	-0.650202	0.637191	-0.312935	0.805002	-0.417958	0.748484	0.706414	0.58342	0.029033	Cj0996	6	0.52366	0.643179	Cj0996	68
Q9PNU3	Cj0997	rsmG Cj0997	Ribosomal RNA small subunit methyltransferase G (EC 2.1.1.170) (16S rRNA 7-methylguanosine methyltransferase) (16S rRNA m7G methyltransferase)	10	10	Cj0997	-0.0422401	0.971146	0.30073	1.23177	0.295874	1.22763	0.137921	1.10032	1.13272	1.98156	0.002972	Cj0997	1	2.00016	1.96297	Cj0997	47		X
Q0P9Q4	Cj0998c	Cj0998c	Putative periplasmic protein	31	31	Cj0998c	1.42968	2.69386	0.389451	1.30989	0.346772	1.27171	0.144158	1.10509	1.59514	1.28459	0.0050871	Cj0998c	14	1.82843	0.740745	Cj0998c	83
Q0P9Q2	Cj1000	Cj1000	Putative transcriptional regulator (LysR family)	14	13	Cj1000	0.577274	1.49203	-0.0155639	0.98927	0.4302	1.34742	0.0153421	1.01069	1.20985	1.27453	0.32165	Cj1000	3	1.27226	1.2768	Cj1000	30
Q0P9Q1	Cj1001	rpoD Cj1001	RNA polymerase sigma factor	68	68	Cj1001	0.758467	1.69169	0.645765	1.56457	0.444494	1.36084	0.465339	1.38064	1.49943	1.01597	0.00010256	Cj1001	8	0.805531	1.22642	Cj1001	64
Q0P9Q0	Cj1002c	Cj1002c	Putative phosphoglycerate/bisphosphoglycerate mutase (EC 3.1.3.-)	8	8	Cj1002c	0.553621	1.46776	0.324304	1.25206	0.77695	1.7135	0.406363	1.32534	1.43967	1.6505	0.026903	Cj1002c	3	1.81565	1.48535	Cj1002c	36
Q0P9P8	Cj1004	Cj1004	Putative periplasmic protein	1	1	Cj1004	-1.16546	0.445821	ND	ND	ND	ND	ND	ND	ND	1.25836	NS	Cj1004	2	0.786395	1.73032	Cj1004	ND	X
Q0P9P7	Cj1005c	Cj1005c	Putative membrane bound ATPase (EC 3.4.24.-)	37	37	Cj1005c	1.11206	2.16154	0.811734	1.75532	1.00486	2.00676	0.712847	1.63904	1.89066	1.56908	0.00071021	Cj1005c	11	1.63963	1.49853	Cj1005c	55
Q0P9P6	Cj1006c	Cj1006c	Putative MiaB-like tRNA modifying enzyme	25	25	Cj1006c	-0.454083	0.729974	0.316097	1.24496	0.614871	1.53142	0.309789	1.23953	1.18647	1.35499	0.017854	Cj1006c	10	1.36772	1.34227	Cj1006c	49
Q0P9P5	Cj1007c	Cj1007c	Putative mechanosensitive ion channel family protein	26	26	Cj1007c	0.886528	1.84872	0.800852	1.74213	0.835456	1.78442	0.688301	1.61138	1.74666	2.32896	4.8026e-05	Cj1007c	11	2.28625	2.37166	Cj1007c	39
Q9PNT2	Cj1008c	aroB Cj1008c	3-dehydroquinate synthase (EC 4.2.3.4)	18	18	Cj1008c	0.745498	1.67655	0.106387	1.07653	-0.0729847	0.950669	-0.0345064	0.976366	1.17003	0.976091	0.2715	Cj1008c	13	0.975439	0.976743	Cj1008c	43
Q0P9P3	Cj1009c	Cj1009c	Conserved hypothetical proetin Cj1009c	15	15	Cj1009c	0.953395	1.93642	0.37259	1.29468	1.37583	2.59517	0.649365	1.56848	1.84869	1.46761	0.05859	Cj1009c	7	1.59612	1.33911	Cj1009c	25
Q9PNT0	Cj1010	tgt Cj1010	Queuine tRNA-ribosyltransferase (EC 2.4.2.29) (Guanine insertion enzyme) (tRNA-guanine transglycosylase)	14	14	Cj1010	-0.694697	0.617839	-0.737808	0.59965	-1.09349	0.468626	-0.763043	0.589252	0.568842	1.34526	0.001311	Cj1010	5	2.22539	0.465133	Cj1010	38
Q0P9P1	Cj1011	Cj1011	Putative CorA-like Mg2+ transporter protein	5	5	Cj1011	0.80058	1.7418	0.406117	1.32511	0.7922	1.73171	0.366373	1.28911	1.52193	1.87495	0.019835	Cj1011	3	2.1237	1.6262	Cj1011	17
Q0P9N9	Cj1013c	Cj1013c	Putative cytochrome C biogenesis protein	45	45	Cj1013c	0.873782	1.83246	0.719625	1.64675	0.891682	1.85534	0.668532	1.58945	1.731	1.6689	0.00054457	Cj1013c	15	1.71028	1.62753	Cj1013c	29
Q0P9N8	Cj1014c	livF Cj1014c	Branched-chain amino-acid ABC transport system ATP-binding protein	24	24	Cj1014c	-0.173456	0.886716	-0.0852875	0.942597	0.0982325	1.07046	-0.182757	0.881018	0.945198	0.85468	0.83328	Cj1014c	14	0.921916	0.787444	Cj1014c	79
Q0P9N7	Cj1015c	livG Cj1015c	Branched-chain amino-acid ABC transport system ATP-binding protein	14	14	Cj1015c	0.867132	1.82403	0.309025	1.23887	0.541725	1.45571	0.23462	1.1766	1.4238	1.7432	0.017857	Cj1015c	10	1.89416	1.59224	Cj1015c	53
Q0P9N6	Cj1016c	livM Cj1016c	Branched-chain amino-acid ABC transport system permease protein	1	1	Cj1016c	ND	ND	0.383853	1.30482	0.90651	1.87451	0.377005	1.29864	1.49266	0.602923	0.03539	Cj1016c	2	0.737398	0.468449	Cj1016c	6	X
Q0P9N4	Cj1018c	livK Cj1018c	Branched-chain amino-acid ABC transport system,periplasmic binding protein	25	25	Cj1018c	-1.31427	0.402129	-1.12146	0.45963	-1.76039	0.295167	-0.960365	0.513927	0.417713	0.197	0.0064657	Cj1018c	10	0.198981	0.19502	Cj1018c	80
Q0P9N3	Cj1019c	livJ Cj1019c	Branched-chain amino-acid ABC transport system periplasmic binding protein	31	31	Cj1019c	-1.28562	0.410193	-1.21011	0.432235	-1.80801	0.285584	-1.11267	0.462439	0.397613	0.199422	0.003108	Cj1019c	14	0.171534	0.22731	Cj1019c	60
Q0P9N2	Cj1020c	Cj1020c	Putative cytochrome C	13	13	Cj1020c	-1.90962	0.266163	-1.3864	0.382518	-1.71884	0.303792	-1.0066	0.497718	0.362548	0.417283	0.0032118	Cj1020c	5	0.449301	0.385265	Cj1020c	68
Q59291	Cj1023c	asd Cj1023c	Aspartate-semialdehyde dehydrogenase (ASA dehydrogenase) (ASADH) (EC 1.2.1.11) (Aspartate-beta-semialdehyde dehydrogenase)	31	31	Cj1023c	-0.95222	0.516836	-0.384489	0.76605	-0.709768	0.611418	-0.508986	0.702716	0.649255	0.584151	0.0027192	Cj1023c	7	0.61664	0.551661	Cj1023c	77
Q0P9M8	Cj1024c	flgR Cj1024c	Sigma-54 associated transcriptional activator	34	34	Cj1024c	0.522085	1.43603	0.574814	1.48949	0.608537	1.52471	0.444263	1.36062	1.45271	2.07046	0.00024984	Cj1024c	9	2.3345	1.80641	Cj1024c	66
Q0P9M7	Cj1025c	Cj1025c	Uncharacterized protein	1	1	Cj1025c	-0.732608	0.601815	ND	ND	ND	ND	ND	ND	ND	ND	NS	Cj1025c	0	ND	ND	Cj1025c	ND	X	X
Q0P9M6	Cj1026c	Cj1026c	Putative lipoprotein	19	19	Cj1026c	0.586749	1.50186	0.959812	1.94506	1.30709	2.47442	0.984389	1.97848	1.97495	1.84234	0.00095819	Cj1026c	12	2.09272	1.59196	Cj1026c	79
Q03470	Cj1027c	gyrA Cj1027c	DNA gyrase subunit A (EC 5.99.1.3)	60	60	Cj1027c	0.995558	1.99385	0.468806	1.38396	0.553078	1.46721	0.383346	1.30436	1.53735	1.95759	0.00077651	Cj1027c	13	2.01646	1.89873	Cj1027c	49
P0C633	Cj1029c	mapA Cj1029c	Outer membrane lipoprotein MapA	19	19	Cj1029c	0.817059	1.76181	0.651367	1.57066	0.869908	1.82755	0.515278	1.42927	1.64732	1.26709	0.0027814	Cj1029c	12	1.35207	1.18211	Cj1029c	69
Q9PNR1	Cj1030c	lepA Cj1030c	Elongation factor 4 (EF-4) (EC 3.6.5.n1) (Ribosomal back-translocase LepA)	33	32	Cj1030c	0.721151	1.6485	0.307843	1.23786	0.715128	1.64163	0.330722	1.25764	1.44641	1.74925	0.030393	Cj1030c	11	1.91835	1.58015	Cj1030c	48
Q0P9M1	Cj1031	cmeD Cj1031	Outer membrane component of efflux system (Multidrug efflux system CmeDEF)	21	21	Cj1031	0.493529	1.40788	0.651367	1.57066	0.830023	1.77771	0.572824	1.48743	1.56092	2.16474	0.0010702	Cj1031	11	2.23156	2.09792	Cj1031	51
Q0P9M0	Cj1032	cmeE Cj1032	Membrane fusion component of efflux system (Mutlidrug efflux system CmeDEF)	21	21	Cj1032	0.559671	1.47393	0.723176	1.65081	0.739348	1.66942	0.648488	1.56752	1.59042	2.07886	1.7693e-05	Cj1032	11	2.14341	2.01432	Cj1032	75
Q0P9L9	Cj1033	cmeF Cj1033	Integral membrane component of efflux system (Multidrug efflux system CmeDEF)	41	41	Cj1033	0.689255	1.61245	0.95529	1.93897	1.11875	2.17159	0.987861	1.98324	1.92656	1.83207	0.00011906	Cj1033	11	1.88357	1.78057	Cj1033	36
Q0P9L8	Cj1034c	Cj1034c	Putative DnaJ-like protein	4	4	Cj1034c	0.166044	1.12198	0.324304	1.25206	0.0456216	1.03213	0.122841	1.08888	1.12376	1.21905	0.024233	Cj1034c	1	1.60469	0.833419	Cj1034c	13		X
Q9PNQ6	Cj1035c	ate Cj1035c	Putative arginyl-tRNA--protein transferase (Arginyltransferase) (R-transferase) (EC 2.3.2.8)	9	9	Cj1035c	-0.970179	0.510443	-0.283044	0.821855	-0.0103727	0.992836	-0.0949272	0.936319	0.815363	ND	0.4362	Cj1035c	0	ND	ND	Cj1035c	30		X
Q0P9L6	Cj1036c	Cj1036c	Putative uncharacterized protein	3	3	Cj1036c	-0.852176	0.553949	-0.947643	0.518479	-1.81286	0.284626	-0.763043	0.589252	0.486576	0.143313	0.022975	Cj1036c	1	0.175498	0.111129	Cj1036c	47		X
Q0P9L5	Cj1037c	pycA Cj1037c	Pyruvate carboxylase A subunit (EC 6.4.1.1)	50	50	Cj1037c	1.07624	2.10854	0.417122	1.33526	0.510037	1.42409	0.33727	1.26336	1.53281	1.32185	0.0012935	Cj1037c	13	1.27564	1.36806	Cj1037c	91
Q9PNQ2	Cj1039	murG Cj1039	UDP-N-acetylglucosamine--N-acetylmuramyl-(pentapeptide) pyrophosphoryl-undecaprenol N-acetylglucosamine transferase (EC 2.4.1.227) (Undecaprenyl-PP-MurNAc-pentapeptide-UDPGlcNAc GlcNAc transferase)	14	14	Cj1039	0.785049	1.72315	0.44964	1.3657	0.652299	1.57167	0.300884	1.2319	1.47311	1.40959	0.0090322	Cj1039	6	1.5292	1.28998	Cj1039	44
Q0P9L1	Cj1041c	Cj1041c	Putative periplasmic ATP/GTP-binding protein	16	16	Cj1041c	-1.19194	0.437714	-1.30097	0.405854	-1.45353	0.365126	-1.08906	0.470067	0.41969	0.407439	0.00040599	Cj1041c	8	0.463834	0.351043	Cj1041c	43
Q0P9L0	Cj1042c	Cj1042c	Putative transcriptional regulatory protein	6	6	Cj1042c	1.09989	2.14338	0.241292	1.18205	0.356523	1.28034	0.199113	1.14799	1.43844	2.15707	0.0071475	Cj1042c	3	2.18057	2.13356	Cj1042c	16
Q0P9K9	Cj1043c	Cj1043c	Putative thiamine-phosphate pyrophosphorylase (EC 2.5.1.3)	4	4	Cj1043c	-0.259083	0.835619	0.0424417	1.02986	0.401179	1.32059	0.101203	1.07267	1.06468	1.33608	0.16814	Cj1043c	2	1.40043	1.27173	Cj1043c	16
Q0P9K8	Cj1044c	thiH Cj1044c	Thiazole biosynthesis protein ThiH	22	22	Cj1044c	-0.867919	0.547937	-0.331954	0.79446	-0.394186	0.760919	-0.306586	0.808553	0.727967	0.678631	0.00095597	Cj1044c	8	0.64238	0.714883	Cj1044c	54
Q9PNP6	Cj1045c	thiG Cj1045c	Thiazole synthase (EC 2.8.1.10)	21	21	Cj1045c	-0.856192	0.552409	-0.55896	0.678791	-0.302667	0.810752	-0.462754	0.7256	0.691888	0.48725	0.014351	Cj1045c	9	0.503848	0.470652	Cj1045c	67
Q0P9K6	Cj1046c	moeB Cj1046c	Putative molybdopterin biosynthesis protein	17	17	Cj1046c	-0.588344	0.665106	0.0195186	1.01362	0.210029	1.15671	0.0857315	1.06123	0.974166	0.765091	0.14959	Cj1046c	8	0.764716	0.765467	Cj1046c	76
Q0P9K5	Cj1047c	thiS Cj1047c	Putative thiamine biosynthesis protein	0	0	Cj1047c	ND	ND	ND	ND	ND	ND	ND	ND	ND	2.0367	NS	Cj1047c	1	2.69847	1.37492	Cj1047c	ND	X	X
Q0P9K4	Cj1048c	dapE Cj1048c	Succinyl-diaminopimelate desuccinylase (SDAP desuccinylase) (EC 3.5.1.18) (N-succinyl-LL-2,6-diaminoheptanedioate amidohydrolase)	29	29	Cj1048c	-1.17607	0.442555	-1.10877	0.463689	-1.40147	0.378543	-0.879688	0.543485	0.457068	0.185476	0.0020429	Cj1048c	11	0.176671	0.194281	Cj1048c	72
Q9JN05	Cj1050c	cobB Cj1050c	NAD-dependent protein deacylase (EC 3.5.1.-) (Regulatory protein SIR2 homolog)	13	13	Cj1050c	-0.67163	0.627797	-0.0591259	0.959846	-0.436594	0.738877	-0.235225	0.849553	0.794018	1.17923	0.075216	Cj1050c	9	1.09195	1.26652	Cj1050c	55
Q0P9K1	Cj1051c	cjeI Cj1051c	Restriction modification enzyme	72	72	Cj1051c	0.868321	1.82554	0.612641	1.52906	0.743483	1.67421	0.550456	1.46455	1.62334	2.00005	0.0005543	Cj1051c	12	2.15813	1.84197	Cj1051c	49
Q0P9K0	Cj1052c	mutS Cj1052c	Putative mismatch repair protein	25	24	Cj1052c	0.633082	1.55087	0.478294	1.3931	0.780979	1.7183	0.631718	1.54941	1.55292	1.98915	0.0040641	Cj1052c	10	2.1512	1.8271	Cj1052c	28
Q0P9J9	Cj1053c	Cj1053c	Putative integral membrane protein	1	1	Cj1053c	0.280101	1.21428	ND	ND	ND	ND	ND	ND	ND	0.680768	NS	Cj1053c	1	0.596114	0.765422	Cj1053c	ND	X	X
Q9PNN7	Cj1054c	murC Cj1054c	UDP-N-acetylmuramate--L-alanine ligase (EC 6.3.2.8) (UDP-N-acetylmuramoyl-L-alanine synthetase)	33	33	Cj1054c	0.157334	1.11522	0.450712	1.36671	0.307092	1.23721	0.305344	1.23571	1.23872	1.95193	3.8843e-05	Cj1054c	9	2.15915	1.74471	Cj1054c	48
Q0P9J7	Cj1055c	Cj1055c	Putative sulfatase family protein	20	20	Cj1055c	0.632595	1.55035	0.591425	1.50673	0.491472	1.40588	0.368506	1.29101	1.43849	1.93701	0.00024019	Cj1055c	9	1.89257	1.98146	Cj1055c	30
Q0P9J6	Cj1056c	Cj1056c	Putative carbon-nitrogen hydrolase family protein	16	16	Cj1056c	-0.627289	0.647392	-0.518558	0.698069	-0.290779	0.817461	-0.225542	0.855274	0.754549	0.552079	0.058631	Cj1056c	4	0.590263	0.513895	Cj1056c	47
Q0P9J5	Cj1057c	Cj1057c	Putative coiled-coil protein	6	6	Cj1057c	ND	ND	-0.950469	0.517464	-1.74178	0.299001	-0.847154	0.55588	0.457448	0.487146	0.014108	Cj1057c	2	0.535202	0.439089	Cj1057c	86
Q0P9J4	Cj1058c	guaB Cj1058c	Inosine-5'-monophosphate dehydrogenase (IMP dehydrogenase) (IMPD) (IMPDH) (EC 1.1.1.205)	61	61	Cj1058c	0.710907	1.63683	0.245002	1.18509	0.207636	1.15479	0.16271	1.11939	1.27403	1.1517	6.6969e-05	Cj1058c	14	1.09456	1.20884	Cj1058c	91
Q9PNN2	Cj1059c	gatA Cj1059c	Glutamyl-tRNA(Gln) amidotransferase subunit A (Glu-ADT subunit A) (EC 6.3.5.-)	28	28	Cj1059c	-0.736555	0.600171	-0.396	0.759962	-0.186403	0.878794	-0.266322	0.831436	0.767591	0.451774	0.048013	Cj1059c	11	0.470385	0.433163	Cj1059c	61
P41257	Cj1061c	ileS Cj1061c	Isoleucine--tRNA ligase (EC 6.1.1.5) (Isoleucyl-tRNA synthetase) (IleRS)	63	63	Cj1061c	-1.05193	0.482322	-0.87336	0.545874	-1.06428	0.47821	-0.744488	0.59688	0.525821	0.279656	0.00086431	Cj1061c	13	0.282445	0.276866	Cj1061c	53
Q0P9J0	Cj1062	Cj1062	Putative CinA-like protein	10	10	Cj1062	-0.800717	0.574064	-0.533311	0.690967	-0.634864	0.644002	-0.434594	0.739902	0.662234	0.569544	0.0017184	Cj1062	5	0.59018	0.548908	Cj1062	30
Q0P9I9	Cj1063	Cj1063	Putative acetyltransferase	6	6	Cj1063	-0.349538	0.784836	-0.220308	0.858382	-0.290779	0.817461	-0.349758	0.784716	0.811348	ND	7.9937e-05	Cj1063	0	ND	ND	Cj1063	40		X
Q0P9I8	Cj1066	rdxA Cj1066	Nitroreductase	11	11	Cj1066	-0.890596	0.539391	-0.752529	0.593562	-1.3095	0.403459	-0.599878	0.65981	0.549056	0.45889	0.015602	Cj1066	3	0.510531	0.407249	Cj1066	43
Q9PNM6	Cj1068	Cj1068	Putative zinc metalloprotease Cj1068 (EC 3.4.24.-)	7	7	Cj1068	1.38054	2.60365	0.656949	1.57674	0.113649	1.08196	0.409473	1.3282	1.64764	2.57817	0.033679	Cj1068	2	2.69015	2.46619	Cj1068	25
Q0P9I5	Cj1069	Cj1069	Putative uncharacterized protein	8	8	Cj1069	0.960237	1.94563	0.387214	1.30787	0.640818	1.55921	0.332908	1.25955	1.51806	0.945045	0.010123	Cj1069	3	0.831055	1.05903	Cj1069	27
Q9ZAH3	Cj1070	rpsF rps6 Cj1070	30S ribosomal protein S6	15	15	Cj1070	0.536322	1.45027	0.020962	1.01464	-0.242546	0.845252	-0.279619	0.823809	1.03349	1.18863	0.11851	Cj1070	8	1.24603	1.13123	Cj1070	87
O69302	Cj1071	ssb Cj1071	Single-stranded DNA-binding protein (SSB) (Helix-destabilizing protein)	18	18	Cj1071	-0.280312	0.823413	-0.352365	0.783299	-0.44598	0.734085	-0.147286	0.902948	0.810936	0.572713	0.049783	Cj1071	3	0.594963	0.550463	Cj1071	62
O69301	Cj1072	rpsR rps18 Cj1072	30S ribosomal protein S18	17	17	Cj1072	0.510416	1.42446	0.564953	1.47934	0.0969403	1.0695	0.268133	1.20425	1.29439	2.79505	0.036265	Cj1072	15	2.75961	2.8305	Cj1072	85
O69300	Cj1073c	lon Cj1073c	Lon protease (EC 3.4.21.53) (ATP-dependent protease La)	73	73	Cj1073c	0.64018	1.55852	0.580699	1.49557	0.467675	1.38288	0.308679	1.23857	1.41889	2.31626	0.00097866	Cj1073c	14	2.30822	2.32431	Cj1073c	73
Q0P9I0	Cj1074c	Cj1074c	Putative lipoprotein	6	6	Cj1074c	-0.419618	0.747623	-0.072917	0.950714	-0.158358	0.896044	-0.225542	0.855274	0.862414	0.695763	0.0045146	Cj1074c	5	0.777031	0.614494	Cj1074c	27
Q0P9H9	Cj1075	fliW Cj1075	Flagellar assembly factor FliW	3	3	Cj1075	-1.38033	0.384132	-0.499807	0.707201	0.0602819	1.04267	-0.151863	0.900087	0.758522	0.290198	0.44713	Cj1075	5	0.261073	0.319323	Cj1075	22
Q0P9H8	Cj1076	proC Cj1076	Pyrroline-5-carboxylate reductase (EC 1.5.1.2)	13	13	Cj1076	0.739806	1.66995	0.521764	1.43571	0.768859	1.70392	0.489056	1.40353	1.55328	1.78948	0.0034749	Cj1076	6	1.81502	1.76394	Cj1076	47
Q0P9H4	Cj1080c	hemD Cj1080c	Putative uroporphyrinogen-III synthase (EC 4.2.1.75)	4	3	Cj1080c	0.0939767	1.06731	0.256076	1.19423	-0.1522	0.899877	-0.0586584	0.960157	1.03039	1.97127	0.61722	Cj1080c	1	1.674	2.26853	Cj1080c	14		X
Q9PNL3	Cj1081c	thiE Cj1081c	Thiamine-phosphate synthase (TP synthase) (TPS) (EC 2.5.1.3) (Thiamine-phosphate pyrophosphorylase) (TMP pyrophosphorylase) (TMP-PPase)	5	5	Cj1081c	-0.0950215	0.936258	0.333627	1.26018	0.65932	1.57934	0.589375	1.50459	1.32009	1.89445	0.011398	Cj1081c	3	1.90532	1.88357	Cj1081c	23
Q0P9H2	Cj1082c	thiD Cj1082c	Phosphomethylpyrimidine kinase (EC 2.7.4.7)	15	15	Cj1082c	-1.21992	0.429305	-0.720821	0.606752	-0.760394	0.590335	-0.679155	0.624531	0.562731	0.4605	5.6852e-05	Cj1082c	8	0.404707	0.516294	Cj1082c	61
Q0P9H1	Cj1083c	Cj1083c	Putative nuclease (EC 4.2.99.18)	4	4	Cj1083c	0.829985	1.77767	0.196008	1.14552	0.343506	1.26884	0.0302364	1.02118	1.3033	ND	0.069561	Cj1083c	0	ND	ND	Cj1083c	13		X
Q0P9H0	Cj1084c	Cj1084c	Putative ATP/GTP-binding protein	12	12	Cj1084c	0.833239	1.78168	0.527869	1.4418	0.873686	1.83234	0.500769	1.41497	1.6177	1.8561	0.0073324	Cj1084c	6	1.66745	2.04474	Cj1084c	53
Q0P9G9	Cj1085c	mfd Cj1085c	Transcription-repair coupling factor	45	45	Cj1085c	0.785236	1.72337	0.30073	1.23177	0.845494	1.79688	0.422874	1.3406	1.52315	2.04341	0.038451	Cj1085c	12	2.05327	2.03354	Cj1085c	42
Q0P9G8	Cj1086c	Cj1086c	Putative uncharacterized protein	8	8	Cj1086c	-0.574161	0.671677	0.0523572	1.03696	0.0362141	1.02542	0.0818375	1.05837	0.948105	0.861276	0.054485	Cj1086c	6	0.725453	0.997098	Cj1086c	47
Q0P9G7	Cj1087c	Cj1087c	Putative peptidase	19	19	Cj1087c	0.735932	1.66547	0.550033	1.46412	0.401179	1.32059	0.454338	1.37015	1.45508	1.89639	1.7037e-05	Cj1087c	6	1.92205	1.87073	Cj1087c	55
Q0P9G6	Cj1088c	folC Cj1088c	Folylpolyglutamate synthase/dihydrofolate synthase (EC 6.3.2.12)	5	5	Cj1088c	0.492012	1.40641	0.428043	1.34541	1.29136	2.44759	0.733678	1.66287	1.71557	1.72404	0.035505	Cj1088c	6	1.43436	2.01372	Cj1088c	10
Q0P9G5	Cj1089c	Cj1089c	Putative uncharacterized protein	23	23	Cj1089c	0.947675	1.92876	0.325473	1.25308	1.04963	2.07001	0.435135	1.35204	1.65097	2.5987	0.058083	Cj1089c	7	3.08854	2.10887	Cj1089c	43
Q0P9G4	Cj1090c	Cj1090c	Putative lipoprotein	7	7	Cj1090c	0.195856	1.1454	0.403906	1.32309	0.168806	1.12413	0.056929	1.04025	1.15822	0.93058	0.02979	Cj1090c	7	1.03718	0.82398	Cj1090c	31
Q9PNK3	Cj1091	leuS Cj1091	Leucine--tRNA ligase (EC 6.1.1.4) (Leucyl-tRNA synthetase) (LeuRS)	44	44	Cj1091	-0.833935	0.560997	-0.9533	0.51645	-1.1233	0.459043	-0.708077	0.612136	0.537156	0.235116	0.0022831	Cj1091	11	0.227529	0.242704	Cj1091	46
Q0P9G2	Cj1092c	secF Cj1092c	Protein-export membrane protein SecF	12	12	Cj1092c	0.980889	1.97368	0.801692	1.74314	0.259377	1.19696	0.43208	1.34918	1.56574	1.5331	0.016233	Cj1092c	4	1.99518	1.07102	Cj1092c	35
Q0P9G1	Cj1093c	secD Cj1093c	Protein translocase subunit SecD	37	36	Cj1093c	0.696735	1.62083	0.587534	1.50268	0.83313	1.78155	0.568192	1.48266	1.59693	1.70534	0.0021914	Cj1093c	13	1.73689	1.6738	Cj1093c	48
Q0P9G0	Cj1094c	Cj1094c	Putative preprotein translocase protein	11	11	Cj1094c	0.4091	1.32786	0.657877	1.57776	0.394884	1.31484	0.426973	1.34441	1.39122	1.45319	0.00063494	Cj1094c	6	1.29427	1.61212	Cj1094c	60
Q9PNJ9	Cj1095	lnt Cj1095	Apolipoprotein N-acyltransferase (ALP N-acyltransferase) (EC 2.3.1.-)	9	8	Cj1095	0.720489	1.64774	0.733778	1.66299	0.764796	1.69913	0.539141	1.45311	1.61574	1.38049	0.00034119	Cj1095	4	1.20354	1.55745	Cj1095	14
Q0P9F8	Cj1096c	metK Cj1096c	S-adenosylmethionine synthetase (EC 2.5.1.6)	46	46	Cj1096c	-0.0897057	0.939714	0.288797	1.22162	0.00348617	1.00242	0.0112532	1.00783	1.0429	1.33073	0.10354	Cj1096c	14	1.20207	1.45939	Cj1096c	68
Q0P9F7	Cj1097	sstT Cj1097	Serine/threonine transporter SstT	1	1	Cj1097	0.914477	1.88489	ND	ND	ND	ND	ND	ND	ND	ND	NS	Cj1097	0	ND	ND	Cj1097	ND	X	X
Q9PNJ6	Cj1098	pyrB Cj1098	Aspartate carbamoyltransferase (EC 2.1.3.2) (Aspartate transcarbamylase) (ATCase)	23	23	Cj1098	1.01263	2.01758	0.245002	1.18509	0.501273	1.41546	0.194312	1.14418	1.44058	1.43357	0.030805	Cj1098	7	1.37256	1.49459	Cj1098	79
Q0P9F5	Cj1099	Cj1099	Peptidase	30	30	Cj1099	0.36991	1.29227	-0.0915127	0.938538	0.111091	1.08004	-0.115643	0.922971	1.05846	0.682182	0.95359	Cj1099	8	0.760683	0.60368	Cj1099	47
Q0P9F4	Cj1100	Cj1100	Hypothteical protein Cj1100	4	4	Cj1100	-0.998817	0.50041	-0.823289	0.565152	-1.22305	0.428376	-0.800887	0.573996	0.516984	0.667088	0.002096	Cj1100	2	0.565603	0.768572	Cj1100	23
Q0P9F3	Cj1101	Cj1101	ATP-dependent DNA helicase (EC 3.6.1.-)	22	21	Cj1101	0.39227	1.31246	0.56693	1.48137	0.746782	1.67805	0.629941	1.5475	1.50484	1.70629	0.00084005	Cj1101	7	1.87187	1.54072	Cj1101	25
Q9PNJ2	Cj1102	truB Cj1102	tRNA pseudouridine synthase B (EC 5.4.99.25) (tRNA pseudouridine(55) synthase) (Psi55 synthase) (tRNA pseudouridylate synthase) (tRNA-uridine isomerase)	7	7	Cj1102	0.535609	1.44955	0.47303	1.38802	1.27088	2.41309	0.585713	1.50078	1.68786	0.810815	0.037859	Cj1102	4	0.941075	0.680555	Cj1102	21
Q0P9F1	Cj1103	csrA Cj1103	Carbon storage regulator homolog	8	8	Cj1103	-0.418981	0.747953	0.0252836	1.01768	-0.525344	0.694794	-0.0672802	0.954436	0.853715	1.41004	0.38095	Cj1103	1	1.60534	1.21474	Cj1103	79		X
Q9PNJ0	Cj1104	ispE Cj1104	4-diphosphocytidyl-2-C-methyl-D-erythritol kinase (CMK) (EC 2.7.1.148) (4-(cytidine-5'-diphospho)-2-C-methyl-D-erythritol kinase)	6	6	Cj1104	-0.748165	0.59536	-0.111932	0.925348	0.113649	1.08196	-0.0949272	0.936319	0.884747	0.783506	0.94655	Cj1104	1	0.677566	0.889446	Cj1104	18		X
Q9PNI9	Cj1105	smpB Cj1105	SsrA-binding protein	5	5	Cj1105	1.28249	2.43259	0.471975	1.38701	1.1731	2.25496	0.769625	1.70483	1.94485	1.65542	0.020525	Cj1105	2	1.46557	1.84527	Cj1105	28
Q0P9E8	Cj1106	Cj1106	Putative periplasmic thioredoxin	8	8	Cj1106	-0.379407	0.768754	-0.337492	0.791416	-0.202222	0.869211	-0.36917	0.774228	0.800902	0.473199	0.015212	Cj1106	4	0.463308	0.483091	Cj1106	37
Q9PNI7	Cj1107	clpS Cj1107	ATP-dependent Clp protease adapter protein ClpS	4	4	Cj1107	-1.32899	0.398046	-0.993538	0.502245	-1.01037	0.496418	-0.73759	0.59974	0.499112	0.100644	0.0011783	Cj1107	1	0.0558829	0.145404	Cj1107	29		X
Q0P9E6	Cj1108	clpA Cj1108	ATP-dependent Clp protease ATP-binding subunit	54	54	Cj1108	0.582412	1.49735	0.384974	1.30584	0.451589	1.36755	0.261263	1.19853	1.34231	1.70253	0.002054	Cj1108	14	1.74642	1.65864	Cj1108	59
Q9PNI5	Cj1109	aat Cj1109	Leucyl/phenylalanyl-tRNA--protein transferase (EC 2.3.2.6) (L/F-transferase) (Leucyltransferase) (Phenyalanyltransferase)	3	3	Cj1109	0.0208065	1.01453	0.137327	1.09987	0.466674	1.38192	0.255512	1.19376	1.17252	1.22916	0.053251	Cj1109	2	1.52517	0.933151	Cj1109	11
Q0P9E4	Cj1110c	Cj1110c	Putative MCP-type signal transduction protein	55	53	Cj1110c	0.37112	1.29336	0.303105	1.2338	-0.0117659	0.991878	0.0139805	1.00974	1.13219	1.29077	0.12874	Cj1110c	14	1.35006	1.23147	Cj1110c	94
Q0P9E3	Cj1111c	Cj1111c	Putative MarC family integral membrane protein	1	1	Cj1111c	ND	ND	0.751276	1.68328	1.99137	3.97614	1.14789	2.21589	2.6251	ND	NS	Cj1111c	0	ND	ND	Cj1111c	7	X	X
Q0P9E2	Cj1112c	Cj1112c	Putative SelR domain containing protein	14	14	Cj1112c	-1.6066	0.328372	-1.03493	0.48804	-1.48415	0.357459	-0.905223	0.53395	0.426955	0.833346	0.0029435	Cj1112c	1	1.10839	0.5583	Cj1112c	92		X
Q0P9E1	Cj1113	Cj1113	Putative uncharacterized protein	3	3	Cj1113	0.666558	1.58728	0.467748	1.38295	0.634597	1.5525	0.445274	1.36157	1.47108	1.27412	0.0017478	Cj1113	2	1.15357	1.39467	Cj1113	9
Q0P9E0	Cj1114c	pssA Cj1114c	CDP-diacylglycerol--serine O-phosphatidyltransferase	1	1	Cj1114c	1.06783	2.09627	ND	ND	ND	ND	ND	ND	ND	ND	NS	Cj1114c	0	ND	ND	Cj1114c	ND	X	X
Q0P9D9	Cj1115c	Cj1115c	Putative phosphatidylserine decarboxylase-related protein (EC 4.1.1.65)	14	14	Cj1115c	0.778487	1.71533	0.407221	1.32613	0.532196	1.44613	0.327437	1.25478	1.43559	2.01743	0.0024977	Cj1115c	4	2.2215	1.81336	Cj1115c	40
Q0P9D8	Cj1116c	ftsH Cj1116c	ATP-dependent zinc metalloprotease FtsH (EC 3.4.24.-)	61	60	Cj1116c	0.537752	1.45171	0.488763	1.40324	0.446525	1.36275	0.277242	1.21188	1.35739	1.36403	0.00080346	Cj1116c	14	1.46986	1.2582	Cj1116c	72
Q9PNH7	Cj1117c	prmA Cj1117c	Ribosomal protein L11 methyltransferase (L11 Mtase) (EC 2.1.1.-)	4	4	Cj1117c	0.0179736	1.01254	0.139986	1.10189	0.246615	1.18642	0.0261895	1.01832	1.07979	2.21959	0.062277	Cj1117c	4	1.84673	2.59244	Cj1117c	12
P0C635	Cj1118c	cheY Cj1118c	Chemotaxis protein CheY homolog	20	20	Cj1118c	-1.108	0.463936	-1.2169	0.430206	-1.67845	0.312418	-1.17342	0.443369	0.412482	0.308559	0.0010163	Cj1118c	6	0.283561	0.333558	Cj1118c	98
Q0P9D5	Cj1119c	pglG Cj1119c	Putative integral membrane protein	5	5	Cj1119c	0.896277	1.86126	0.518702	1.43267	1.5843	2.99863	0.797592	1.7382	2.00769	1.22483	0.041347	Cj1119c	2	1.29884	1.15081	Cj1119c	16
Q0P9D4	Cj1120c	pglF Cj1120c	UDP-N-acetyl-alpha-D-glucosamine C6 dehydratase (UDP-GlcNAc C6 dehydratase) (EC 4.2.1.135) (Protein glycosylation pathway protein F) (UDP-N-acetylglucosamine 4,6-dehydratase (configuration-retaining))	35	35	Cj1120c	0.515655	1.42964	0.535968	1.44991	0.79539	1.73555	0.491014	1.40543	1.50513	1.78396	0.0038588	Cj1120c	10	1.79334	1.77457	Cj1120c	51
Q0P9D3	Cj1121c	pglE Cj1121c	UDP-4-amino-4,6-dideoxy-N-acetyl-alpha-D-glucosamine transaminase (EC 2.6.1.91) (Protein glycosylation pathway protein E) (UDP-4-keto-6-deoxy-GlcNAc C4 aminotransferase)	27	27	Cj1121c	-0.93982	0.521298	-0.596094	0.661543	-0.730265	0.602793	-0.530681	0.692228	0.619465	0.371589	0.00072979	Cj1121c	8	0.433039	0.310139	Cj1121c	74
Q0P9D1	Cj1123c	pglD Cj1123c	UDP-N-acetylbacillosamine N-acetyltransferase (EC 2.3.1.203) (Protein glycosylation D) (UDP-4-amino-4,6-dideoxy-N-acetyl-alpha-D-glucosamine N-acetyltransferase)	4	4	Cj1123c	-1.71239	0.305154	-0.405663	0.754889	-0.376129	0.770502	-0.348006	0.785669	0.654054	0.942705	0.0015095	Cj1123c	2	0.904994	0.980416	Cj1123c	22
Q0P9D0	Cj1124c	pglC Cj1124c	Undecaprenyl phosphate N,N'-diacetylbacillosamine 1-phosphate transferase (EC 2.7.8.36) (Protein glycosylation C)	7	7	Cj1124c	0.373877	1.29583	0.511532	1.42556	-0.0657313	0.955461	0.0542818	1.03834	1.1788	3.04924	0.24284	Cj1124c	1	0.900807	5.19767	Cj1124c	26		X
Q0P9C9	Cj1125c	pglA Cj1125c	N,N'-diacetylbacillosaminyl-diphospho-undecaprenol alpha-1,3-N-acetylgalactosaminyltransferase (EC 2.4.1.290) (Protein glycosylation A)	11	11	Cj1125c	0.759943	1.69342	0.338266	1.26424	0.910928	1.88026	0.436152	1.35299	1.54773	2.16003	0.037566	Cj1125c	9	2.18336	2.13669	Cj1125c	36
Q0P9C8	Cj1126c	pglB Cj1126c	Undecaprenyl-diphosphooligosaccharide--protein glycotransferase (EC 2.4.99.19) (Protein glycosylation B)	8	8	Cj1126c	0.822004	1.76786	0.682712	1.60515	0.952959	1.93584	0.610251	1.52652	1.70884	1.51655	0.0023966	Cj1126c	8	1.54114	1.49196	Cj1126c	12
Q0P9C7	Cj1127c	pglJ Cj1127c	N-acetylgalactosamine-N,N'-diacetylbacillosaminyl-diphospho-undecaprenol 4-alpha-N-acetylgalactosaminyltransferase (EC 2.4.1.291) (Protein glycosylation J)	13	13	Cj1127c	0.613756	1.53024	0.630717	1.54833	0.597614	1.51321	0.51624	1.43022	1.5055	1.75602	9.1791e-06	Cj1127c	11	1.75953	1.75251	Cj1127c	30
Q0P9C6	Cj1128c	pglI Cj1128c	GalNAc(5)-diNAcBac-PP-undecaprenol beta-1,3-glucosyltransferase (EC 2.4.1.293) (Protein glycosylation I)	24	24	Cj1128c	0.854741	1.80843	0.365791	1.28859	0.568077	1.48255	0.377005	1.29864	1.46955	1.18312	0.0046701	Cj1128c	7	1.03472	1.33152	Cj1128c	64
Q0P9C5	Cj1129c	pglH Cj1129c	GalNAc-alpha-(1->4)-GalNAc-alpha-(1->3)-diNAcBac-PP-undecaprenol alpha-1,4-N-acetyl-D-galactosaminyltransferase (EC 2.4.1.292) (Protein glycosylation H)	21	21	Cj1129c	0.758407	1.69162	0.228855	1.1719	0.721012	1.64834	0.268133	1.20425	1.42903	1.63044	0.063703	Cj1129c	8	1.73694	1.52394	Cj1129c	52
Q0P9C4	Cj1130c	pglK wlaB Cj1130c	Protein glycosylation K (EC 3.6.3.39)	24	24	Cj1130c	0.87947	1.8397	0.426954	1.34439	0.942206	1.92146	0.551395	1.4655	1.64276	1.72502	0.017911	Cj1130c	12	1.86584	1.5842	Cj1130c	37
Q0P9C3	Cj1131c	gne Cj1131c	UDP-GlcNAc/Glc 4-epimerase (EC 5.1.3.2)	35	35	Cj1131c	-1.02581	0.491135	-0.337492	0.791416	-0.270625	0.828961	-0.308288	0.807599	0.729778	0.560907	0.0041395	Cj1131c	12	0.499559	0.622254	Cj1131c	76
Q0P9C2	Cj1132c	Cj1132c	Putative uncharacterized protein	13	13	Cj1132c	-1.64273	0.32025	-0.919683	0.528625	-0.950365	0.517501	-0.690211	0.619763	0.496535	0.345775	0.0011724	Cj1132c	5	0.35118	0.34037	Cj1132c	50
Q0P9C1	Cj1133	waaC Cj1133	Heptosyltransferase I	15	15	Cj1133	0.558331	1.47256	0.381607	1.30279	0.314894	1.24392	0.33727	1.26336	1.32066	1.83426	8.9015e-06	Cj1133	9	1.94344	1.72508	Cj1133	33
Q0P9C0	Cj1134	htrB Cj1134	Putative lipid A biosynthesis lauroyl acyltransferase (EC 2.3.1.-)	7	7	Cj1134	0.63401	1.55187	0.463507	1.37889	0.148992	1.10879	0.147888	1.10795	1.28688	2.9154	0.019061	Cj1134	1	2.66227	3.16854	Cj1134	22		X
Q0P9B9	Cj1135	Cj1135	Putative two-domain glucosyltransferase	19	19	Cj1135	0.577917	1.49269	0.23633	1.17799	0.571802	1.48638	0.218159	1.16325	1.33008	1.92574	0.042771	Cj1135	8	2.12396	1.72753	Cj1135	36
Q0P9B8	Cj1136	Cj1136	Putative glycosyltransferase	14	11	Cj1136	0.740102	1.67029	0.292388	1.22467	0.157694	1.1155	0.0153421	1.01069	1.25529	1.63813	0.027134	Cj1136	8	1.65004	1.62622	Cj1136	32
Q0P9B7	Cj1137c	Cj1137c	Putative glycosyltransferase	5	5	Cj1137c	0.844119	1.79517	0.588507	1.50369	0.50225	1.41642	0.421848	1.33964	1.51373	3.50726	2.6571e-05	Cj1137c	3	3.77759	3.23693	Cj1137c	15
Q0P9B6	Cj1138	Cj1138	Putative glycosyltransferase	8	3	Cj1138	0.978645	1.97061	0.361239	1.28453	0.453609	1.36946	0.574672	1.48934	1.52849	2.39506	0.0047226	Cj1138	2	2.54776	2.24236	Cj1138	17
Q0P9B4	Cj1140	cstIII Cj1140	Alpha-2,3 sialyltransferase	11	11	Cj1140	0.81847	1.76353	0.381607	1.30279	0.292491	1.22475	0.310899	1.24048	1.38289	3.34833	9.8606e-07	Cj1140	1	3.30891	3.38775	Cj1140	35		X
Q0P9B3	Cj1141	neuB1 Cj1141	Sialic acid synthase (N-acetylneuraminic acid synthetase) (EC 4.1.3.-)	23	23	Cj1141	-0.550437	0.682813	-0.268865	0.829972	-0.687331	0.621002	-0.481837	0.716065	0.712463	0.606936	0.01067	Cj1141	9	0.613779	0.600093	Cj1141	50
Q0P9B2	Cj1142	neuC1 Cj1142	Putative UDP-N-acetylglucosamine 2-epimerase (EC 5.1.3.-)	16	16	Cj1142	0.723071	1.65069	-0.0759997	0.948685	0.938603	1.91667	0.245104	1.18518	1.42531	2.53632	0.27295	Cj1142	11	2.43403	2.6386	Cj1142	33
Q0P9B1	Cj1143	neuA1 cgtA Cj1143	Two-domain bifunctional protein (Beta-1,4-N-acetylgalactosaminyltransferase/CMP-Neu5Ac synthase) (EC 2.7.7.43)	22	22	Cj1143	0.562829	1.47716	0.542013	1.456	0.469673	1.3848	0.365306	1.28815	1.40153	1.66351	8.9221e-05	Cj1143	8	1.80212	1.5249	Cj1143	44
Q0P9B0	Cj1144c	Cj1144c	Uncharacterized protein	1	1	Cj1144c	1.32251	2.50101	ND	ND	ND	ND	ND	ND	ND	ND	NS	Cj1144c	0	ND	ND	Cj1144c	ND	X	X
Q0P9A9	Cj1146c	waaV Cj1146c	Putative glucosyltransferase	4	4	Cj1146c	0.436607	1.35342	0.699935	1.62443	1.03216	2.04509	0.956307	1.94034	1.74082	1.79368	0.0019245	Cj1146c	1	2.15132	1.43605	Cj1146c	11		X
Q0P9A8	Cj1148	waaF Cj1148	Heptosyltransferase II	11	11	Cj1148	0.850581	1.80323	0.203654	1.15161	0.240776	1.18163	0.22406	1.16802	1.32612	1.80921	0.0024495	Cj1148	3	1.99301	1.6254	Cj1148	32
Q9PNE6	Cj1149c	gmhA1 gmhA Cj1149c	Phosphoheptose isomerase 1 (EC 5.3.1.28) (Sedoheptulose 7-phosphate isomerase 1)	13	13	Cj1149c	-0.901607	0.53529	-1.43307	0.370342	-1.81773	0.283667	-1.11863	0.460532	0.412458	0.783082	0.0022211	Cj1149c	6	0.742707	0.823456	Cj1149c	69
Q6TG09	Cj1150c	hldE waaE Cj1150c	Bifunctional protein HldE [Includes: D-beta-D-heptose 7-phosphate kinase (EC 2.7.1.-) (D-beta-D-heptose 7-phosphotransferase); D-beta-D-heptose 1-phosphate adenosyltransferase (EC 2.7.7.-)]	34	33	Cj1150c	0.774566	1.71068	0.422592	1.34033	0.601265	1.51705	0.327437	1.25478	1.45571	2.10537	0.0052203	Cj1150c	13	2.1687	2.04203	Cj1150c	57
Q0P9A5	Cj1151c	hldD Cj1151c	ADP-glyceromanno-heptose 6-epimerase (EC 5.1.3.20)	24	24	Cj1151c	-0.800758	0.574048	-0.787475	0.579357	-1.0876	0.470543	-0.944394	0.519648	0.535899	0.453645	0.00014669	Cj1151c	11	0.437136	0.470154	Cj1151c	79
Q6TG07	Cj1152c	gmhB Cj1152c	D,D-heptose 1,7-bisphosphate phosphatase (EC 3.1.3.-) (D-glycero-D-manno-heptose 1,7-bisphosphate phosphatase) (HBP phosphatase)	5	5	Cj1152c	-0.890523	0.539419	-0.487441	0.713289	-1.3477	0.392918	-0.650802	0.636926	0.570638	1.04973	0.032943	Cj1152c	1	1.42507	0.674404	Cj1152c	27		X
Q0P9A3	Cj1153	Cj1153	Putative periplasmic cytochrome C	14	14	Cj1153	-1.39752	0.379581	-1.34863	0.392664	-2.05564	0.240542	-1.29304	0.40809	0.355219	0.133849	0.002888	Cj1153	11	0.111935	0.155763	Cj1153	61
Q0P9A1	Cj1155c	Cj1155c	Putative cation-transporting ATPase	9	9	Cj1155c	0.874308	1.83313	0.834076	1.78272	1.11173	2.16105	1.11461	2.16536	1.98556	2.68372	0.00096939	Cj1155c	5	2.65474	2.7127	Cj1155c	12
Q0P9A0	Cj1156	rho Cj1156	Transcription termination factor Rho (EC 3.6.4.-) (ATP-dependent helicase Rho)	41	41	Cj1156	0.0401485	1.02822	0.000621572	1.00043	-0.26563	0.831836	-0.124613	0.91725	0.944434	1.01962	0.17263	Cj1156	13	1.00499	1.03425	Cj1156	77
Q0P999	Cj1157	dnaX Cj1157	Putative DNA polymerase III subunit gamma (EC 2.7.7.7)	24	24	Cj1157	0.585999	1.50108	0.498121	1.41237	0.695627	1.61959	0.467331	1.38255	1.4789	2.16356	0.0022845	Cj1157	9	2.15197	2.17515	Cj1157	44
Q0P995	Cj1161c	Cj1161c	Putative cation-transporting ATPase	13	13	Cj1161c	0.838234	1.78786	0.548032	1.46209	0.724363	1.65217	0.556081	1.47027	1.5931	2.04483	0.0010167	Cj1161c	7	2.00097	2.08869	Cj1161c	19
Q0P994	Cj1162c	Cj1162c	Putative heavy-metal-associated domain protein	4	4	Cj1162c	-1.65077	0.318471	-0.237463	0.848236	-1.30608	0.404418	-0.536655	0.689368	0.565123	0.251221	0.09341	Cj1162c	3	0.26519	0.237251	Cj1162c	66
Q0P993	Cj1163c	Cj1163c	Putative cation transport protein	2	2	Cj1163c	0.519027	1.43299	0.727603	1.65589	0.275458	1.21038	0.499796	1.41401	1.42832	ND	0.0075683	Cj1163c	0	ND	ND	Cj1163c	6		X
Q0P992	Cj1164c	Cj1164c	Putative uncharacterized protein	7	7	Cj1164c	-1.4339	0.37013	-0.565444	0.675747	-1.29926	0.406334	-0.663819	0.631205	0.520854	0.471508	0.019951	Cj1164c	4	0.451291	0.491725	Cj1164c	78
Q0P990	Cj1166c	Cj1166c	Putative integral membrane protein	2	2	Cj1166c	1.19133	2.28363	0.362379	1.28554	0.399084	1.31867	0.378063	1.2996	1.54686	3.02302	0.00038198	Cj1166c	2	2.82047	3.22556	Cj1166c	10
Q0P989	Cj1167	ldh Cj1167	L-lactate dehydrogenase (EC 1.1.1.27)	19	19	Cj1167	0.156877	1.11487	0.15321	1.11204	0.0389082	1.02734	0.00578331	1.00402	1.06457	1.68232	0.0039683	Cj1167	6	1.67023	1.69441	Cj1167	57
Q0P988	Cj1168c	Cj1168c	Putative integral membrane protein (DedA homolog)	1	1	Cj1168c	0.759319	1.69269	ND	ND	ND	ND	ND	ND	ND	ND	NS	Cj1168c	0	ND	ND	Cj1168c	ND	X	X
Q0P987	Cj1169c	Cj1169c	Putative periplasmic protein	5	5	Cj1169c	ND	ND	-0.622894	0.649367	-1.27564	0.413043	-0.485685	0.714158	0.592189	0.485212	0.032809	Cj1169c	2	0.589334	0.38109	Cj1169c	52
Q0P986	Cj1170c	omp50 Cj1170c	50 kDa outer membrane protein	36	36	Cj1170c	0.826038	1.77281	1.2226	2.33366	1.30653	2.47346	1.13103	2.19015	2.19252	3.10449	2.3065e-05	Cj1170c	11	3.27179	2.93719	Cj1170c	64
Q0P985	Cj1171c	ppi Cj1171c	Peptidyl-prolyl cis-trans isomerase (EC 5.2.1.8)	10	10	Cj1171c	-1.72118	0.3033	-0.795075	0.576313	-1.25239	0.419751	-0.583295	0.667438	0.491701	1.79859	0.01277	Cj1171c	4	1.50448	2.09269	Cj1171c	79
Q9PNC3	Cj1172c	Cj1172c	Probable transcriptional regulatory protein Cj1172c	20	20	Cj1172c	-0.571547	0.672895	-0.413441	0.750831	-0.950365	0.517501	-0.470357	0.721786	0.665753	0.45034	0.021753	Cj1172c	8	0.45114	0.44954	Cj1172c	53
Q9PNC0	Cj1175c	argS Cj1175c	Arginine--tRNA ligase (EC 6.1.1.19) (Arginyl-tRNA synthetase) (ArgRS)	35	35	Cj1175c	-0.732006	0.602066	-0.742698	0.597621	-0.798362	0.575002	-0.708077	0.612136	0.596706	0.499202	4.5674e-05	Cj1175c	14	0.485718	0.512686	Cj1175c	62
Q9PNB9	Cj1176c	tatA Cj1176c	Sec-independent protein translocase protein TatA	7	7	Cj1176c	-0.454638	0.729693	-0.905903	0.533698	-1.33021	0.397709	-0.90008	0.535857	0.54924	0.421613	0.0016515	Cj1176c	4	0.3878	0.455426	Cj1176c	52
Q9PNB8	Cj1177	gmk Cj1177	Guanylate kinase (EC 2.7.4.8) (GMP kinase)	14	14	Cj1177	-0.269091	0.829842	-0.220308	0.858382	0.214802	1.16054	-0.0629629	0.957296	0.951516	1.26448	0.92923	Cj1177	5	1.44025	1.08871	Cj1177	57
Q0P978	Cj1178c	Cj1178c	Highly acidic protein	6	6	Cj1178c	-1.1029	0.465579	-1.00818	0.497172	-0.895324	0.537626	-0.614546	0.653135	0.538378	0.207403	0.004662	Cj1178c	4	0.217131	0.197675	Cj1178c	14
Q0P976	Cj1180c	Cj1180c	Putative ABC transporter ATP-binding protein	7	7	Cj1180c	0.586765	1.50188	0.476191	1.39107	0.77291	1.70871	0.405324	1.32439	1.48151	1.91282	0.0089478	Cj1180c	7	1.86337	1.96226	Cj1180c	28
Q9PNB4	Cj1181c	tsf Cj1181c	Elongation factor Ts (EF-Ts)	47	46	Cj1181c	-1.40501	0.377617	-0.903163	0.534713	-1.58424	0.333501	-0.902649	0.534903	0.445184	0.28291	0.0071596	Cj1181c	14	0.260794	0.305026	Cj1181c	90
Q9PNB3	Cj1182c	rpsB Cj1182c	30S ribosomal protein S2	49	49	Cj1182c	1.1332	2.19345	0.520744	1.4347	0.244282	1.1845	0.220522	1.16516	1.49445	2.84136	0.0057019	Cj1182c	14	2.91952	2.76319	Cj1182c	94
Q0P973	Cj1183c	cfa Cj1183c	Cyclopropane-fatty-acyl-phospholipid synthase (EC 2.1.1.79)	17	17	Cj1183c	0.857857	1.81234	0.174119	1.12828	0.685346	1.60809	0.306456	1.23667	1.44634	1.63926	0.069165	Cj1183c	3	1.32066	1.95786	Cj1183c	40
Q0P972	Cj1184c	petC Cj1184c	Putative ubiquinol-cytochrome C reductase cytochrome C subunit	41	41	Cj1184c	-0.0570872	0.961203	0.682712	1.60515	0.61216	1.52855	0.478234	1.39304	1.37198	1.23884	9.7992e-05	Cj1184c	14	1.2348	1.24287	Cj1184c	62
Q0P971	Cj1185c	petB Cj1185c	Cytochrome b	5	5	Cj1185c	0.923085	1.89617	0.879341	1.83953	0.817525	1.76238	0.631718	1.54941	1.76187	2.44802	0.00013791	Cj1185c	5	2.07762	2.81841	Cj1185c	8
Q0P970	Cj1186c	petA Cj1186c	Ubiquinol-cytochrome c reductase iron-sulfur subunit (EC 1.10.2.2)	20	20	Cj1186c	-0.508845	0.702785	0.0872235	1.06232	-0.470675	0.721627	-0.126114	0.916296	0.850758	0.920902	0.40072	Cj1186c	13	0.841993	0.999812	Cj1186c	78
Q9PNA7	Cj1188c	mnmG gidA Cj1188c	tRNA uridine 5-carboxymethylaminomethyl modification enzyme MnmG (Glucose-inhibited division protein A)	29	29	Cj1188c	0.030582	1.02142	0.378232	1.29975	0.282295	1.21613	0.227588	1.17088	1.17704	1.28353	5.7807e-05	Cj1188c	12	1.32477	1.24229	Cj1188c	43
Q0P967	Cj1189c	cetB Cj1189c	Bipartate energy taxis response protein cetB	19	19	Cj1189c	0.391405	1.31167	0.584608	1.49963	0.400132	1.31963	0.381235	1.30246	1.35835	2.07867	0.00016785	Cj1189c	11	2.10656	2.05078	Cj1189c	76
Q0P966	Cj1190c	cetA Cj1190c	Bipartate energy taxis response protein cetA	46	41	Cj1190c	1.02057	2.02871	0.504326	1.41846	0.609444	1.52567	0.280643	1.21474	1.5469	1.74514	0.0057857	Cj1190c	13	1.86648	1.6238	Cj1190c	85
Q0P965	Cj1191c	Cj1191c	Putative PAS domain containing signal-transduction sensor protein	13	13	Cj1191c	0.251283	1.19026	0.235087	1.17698	0.603996	1.51992	0.171287	1.12606	1.25331	1.54063	0.063363	Cj1191c	10	1.61691	1.46434	Cj1191c	61
Q0P964	Cj1192	dctA Cj1192	Putative C4-dicarboxylate transport protein	7	7	Cj1192	1.47246	2.77494	0.945442	1.92578	1.77331	3.41838	1.10056	2.14438	2.56587	2.27071	0.008562	Cj1192	5	2.55056	1.99085	Cj1192	13
Q0P962	Cj1194	Cj1194	Possible phosphate permease	11	11	Cj1194	1.34171	2.53451	1.1433	2.20886	1.15086	2.22046	1.07402	2.10529	2.26728	5.80834	1.854e-06	Cj1194	1	5.61861	5.99808	Cj1194	12		X
Q0P961	Cj1195c	pyrC2 Cj1195c	Putative dihydroorotase (EC 3.5.2.3)	24	24	Cj1195c	-0.104434	0.93017	-0.258322	0.83606	0.0761068	1.05417	-0.20637	0.866715	0.921779	0.720132	0.48906	Cj1195c	11	0.747772	0.692491	Cj1195c	51
Q9PN99	Cj1196c	gpsA Cj1196c	Glycerol-3-phosphate dehydrogenase [NAD(P)+] (EC 1.1.1.94) (NAD(P)H-dependent glycerol-3-phosphate dehydrogenase)	14	14	Cj1196c	0.945143	1.92538	0.123956	1.08972	0.395935	1.3158	0.157786	1.11557	1.36162	1.43208	0.064687	Cj1196c	7	1.60511	1.25905	Cj1196c	42
Q9PN98	Cj1197c	gatB Cj1197c	Aspartyl/glutamyl-tRNA(Asn/Gln) amidotransferase subunit B (Asp/Glu-ADT subunit B) (EC 6.3.5.-)	43	43	Cj1197c	-0.992549	0.502589	-0.561118	0.677777	-0.90306	0.534751	-0.625115	0.648368	0.590871	0.373708	0.0019281	Cj1197c	10	0.356122	0.391295	Cj1197c	65
Q9PN97	Cj1198	luxS Cj1198	S-ribosylhomocysteine lyase (EC 4.4.1.21) (AI-2 synthesis protein) (Autoinducer-2 production protein LuxS)	17	17	Cj1198	-0.952691	0.516668	-0.825881	0.564138	-0.955719	0.515585	-0.712578	0.610229	0.551655	0.276575	0.0004873	Cj1198	9	0.285195	0.267955	Cj1198	90
Q0P956	Cj1200	Cj1200	Putative NLPA family lipoprotein	1	1	Cj1200	-0.688206	0.620625	ND	ND	ND	ND	ND	ND	ND	ND	NS	Cj1200	0	ND	ND	Cj1200	ND	X	X
Q9PN94	Cj1201	metE Cj1201	5-methyltetrahydropteroyltriglutamate--homocysteine methyltransferase (EC 2.1.1.14) (Cobalamin-independent methionine synthase) (Methionine synthase, vitamin-B12 independent isozyme)	18	18	Cj1201	-0.981648	0.506401	-0.71841	0.607767	-0.762738	0.589377	-0.655128	0.635019	0.584641	0.658368	0.00012912	Cj1201	5	0.619897	0.696838	Cj1201	21
Q0P952	Cj1204c	atpB Cj1204c	ATP synthase subunit a (ATP synthase F0 sector subunit a) (F-ATPase subunit 6)	2	2	Cj1204c	ND	ND	1.55353	2.93534	1.10403	2.14955	1.42544	2.68596	2.59028	2.86994	0.00027674	Cj1204c	4	2.70054	3.03933	Cj1204c	11
Q9PN90	Cj1205c	radA sms Cj1205c	DNA repair protein RadA homolog (DNA repair protein Sms homolog)	11	11	Cj1205c	0.825956	1.77271	0.540001	1.45397	1.07676	2.1093	0.651994	1.57134	1.72683	2.17939	0.012198	Cj1205c	9	2.19787	2.16092	Cj1205c	25
Q0P950	Cj1206c	ftsY Cj1206c	Putative signal recognition particle protein	24	24	Cj1206c	0.439675	1.3563	0.3928	1.31294	0.516817	1.4308	0.288548	1.22141	1.33036	1.59094	0.0036185	Cj1206c	8	1.75273	1.42915	Cj1206c	57
Q0P949	Cj1207c	Cj1207c	Putative lipoprotein thiredoxin	7	7	Cj1207c	0.644328	1.56301	0.461383	1.37686	0.704986	1.63013	0.457347	1.37301	1.48575	1.45623	0.0040737	Cj1207c	8	1.5295	1.38295	Cj1207c	40
Q0P948	Cj1208	Cj1208	Putative 5-formyltetrahydrofolate cyclo-ligase family protein (EC 6.3.3.2)	4	4	Cj1208	0.776403	1.71286	0.641079	1.5595	1.54978	2.92772	0.888821	1.85166	2.01293	2.23838	0.02174	Cj1208	1	2.58687	1.8899	Cj1208	14		X
Q9PN86	Cj1209	rny Cj1209	Ribonuclease Y (RNase Y) (EC 3.1.-.-)	61	59	Cj1209	0.509166	1.42323	0.739926	1.67009	0.652299	1.57167	0.541033	1.45501	1.53	1.67656	4.294e-05	Cj1209	15	1.70702	1.6461	Cj1209	75
Q0P946	Cj1210	Cj1210	Putative integral membrane protein	0	0	Cj1210	ND	ND	ND	ND	ND	ND	ND	ND	ND	0.532118	NS	Cj1210	2	0.57504	0.489196	Cj1210	ND	X
Q0P943	Cj1213c	glcD Cj1213c	Putative glycolate oxidase subunit D	26	26	Cj1213c	0.397092	1.31685	0.237572	1.17901	0.221932	1.16629	0.0608906	1.04311	1.17632	1.37678	0.0092371	Cj1213c	10	1.43448	1.31909	Cj1213c	53
Q0P942	Cj1214c	Cj1214c	Putative exporting protein	12	12	Cj1214c	-1.1233	0.459041	-0.916916	0.52964	-1.03	0.48971	-0.591563	0.663624	0.535504	0.302301	0.004879	Cj1214c	11	0.298342	0.306259	Cj1214c	57
Q0P941	Cj1215	Cj1215	Putative peptidase M23 family protein	27	27	Cj1215	1.05955	2.08427	0.57874	1.49354	0.957949	1.94255	0.634379	1.55227	1.76816	1.96173	0.0050433	Cj1215	11	1.9346	1.98887	Cj1215	63
Q0P940	Cj1216c	Cj1216c	Putative uncharacterized protein	1	1	Cj1216c	-1.22996	0.426329	-1.08064	0.47282	-1.29247	0.408251	-1.12461	0.458625	0.441506	ND	NS	Cj1216c	1	ND	ND	Cj1216c	21	X	X
Q9PN78	Cj1217c	Cj1217c	Laccase domain protein Cj1217c	7	7	Cj1217c	-0.809571	0.570551	-0.261828	0.834031	0.278881	1.21325	-0.111179	0.925831	0.885917	1.26239	0.97537	Cj1217c	3	1.26239	ND	Cj1217c	32
Q0P938	Cj1218c	ribA Cj1218c	Putative riboflavin synthase alpha chain (EC 2.5.1.9)	12	12	Cj1218c	-0.700853	0.615208	-0.539681	0.687923	-0.267293	0.830877	-0.464651	0.724646	0.714664	0.65001	0.019418	Cj1218c	5	0.688238	0.611781	Cj1218c	53
Q0P937	Cj1219c	Cj1219c	Putative periplasmic protein	65	65	Cj1219c	0.624755	1.54195	0.240053	1.18104	0.0852585	1.06088	0.0805372	1.05741	1.21032	1.1743	0.0019503	Cj1219c	15	1.22883	1.11976	Cj1219c	71
P56970	Cj1220	groS groES mopB Cj1220	10 kDa chaperonin (GroES protein) (Protein Cpn10)	12	12	Cj1220	-1.30207	0.405544	-0.98772	0.504274	-1.84231	0.278876	-0.957691	0.51488	0.425894	0.180989	0.011767	Cj1220	9	0.162436	0.199541	Cj1220	95
O69289	Cj1221	groL groEL mopA Cj1221	60 kDa chaperonin (GroEL protein) (Protein Cpn60)	80	80	Cj1221	1.02636	2.03688	0.466689	1.38193	0.386447	1.30717	0.365306	1.28815	1.50354	1.53628	5.6129e-08	Cj1221	15	1.60124	1.47131	Cj1221	89
Q0P934	Cj1222c	dccS Cj1222c	Two-component sensor (Histidine kinase)	4	4	Cj1222c	0.531322	1.44525	0.519723	1.43368	1.45563	2.74276	0.787268	1.7258	1.83687	4.67065	0.032723	Cj1222c	5	2.2016	7.13969	Cj1222c	9
Q0P933	Cj1223c	dccR Cj1223c	Two-component regulator	3	3	Cj1223c	-0.0504027	0.965667	0.180591	1.13335	1.01105	2.01538	0.5344	1.44834	1.39068	1.27598	0.080893	Cj1223c	3	1.37083	1.18112	Cj1223c	15
Q0P932	Cj1224	Cj1224	Putative iron-binding protein	9	9	Cj1224	-1.15938	0.447704	-0.132645	0.912158	-0.857256	0.552001	0.0661559	1.04692	0.739697	0.503052	0.3802	Cj1224	2	0.564602	0.441502	Cj1224	28
Q0P931	Cj1225	Cj1225	Putative uncharacterized protein	5	5	Cj1225	-0.955229	0.51576	-0.62741	0.647338	-2.67845	0.156209	-1.39788	0.379486	0.424698	ND	0.056479	Cj1225	0	ND	ND	Cj1225	33		X
Q0P930	Cj1226c	Cj1226c	Putative two-component sensor (Histidine kinase)	10	9	Cj1226c	0.734	1.66324	0.565942	1.48035	1.17556	2.2588	0.637035	1.55513	1.73938	2.58299	0.016606	Cj1226c	7	2.37294	2.79303	Cj1226c	20
Q0P929	Cj1227c	Cj1227c	Putative two-component regulator	27	27	Cj1227c	0.275929	1.21077	0.20111	1.14958	0.0589553	1.04171	0.056929	1.04025	1.11058	1.70493	0.0017949	Cj1227c	11	1.66401	1.74585	Cj1227c	70
Q0P928	Cj1228c	htrA Cj1228c	Serine protease (Protease DO) (EC 3.4.21.-)	61	61	Cj1228c	-0.0904123	0.939254	-0.576316	0.670674	-0.714298	0.609502	-0.593637	0.66267	0.720525	0.426711	9.663e-05	Cj1228c	15	0.438797	0.414625	Cj1228c	79
Q0P927	Cj1229	cbpA Cj1229	Putative curved-DNA binding protein	31	31	Cj1229	0.817582	1.76245	0.564953	1.47934	0.327068	1.25446	0.362098	1.28529	1.44539	1.49344	0.00059153	Cj1229	10	1.43851	1.54837	Cj1229	69
Q0P926	Cj1230	hspR Cj1230	Heat shock transcriptional regulator	9	9	Cj1230	0.420464	1.33836	0.735537	1.66502	1.07348	2.10451	0.821919	1.76776	1.71891	1.89675	0.0017008	Cj1230	5	1.6663	2.1272	Cj1230	52
Q0P925	Cj1231	kefB Cj1231	Putative glutathione-regulated potassium-efflux system protein	5	5	Cj1231	0.35963	1.2831	0.703535	1.62849	1.73603	3.33118	0.964084	1.95082	2.0484	1.68266	0.023736	Cj1231	4	1.73302	1.63231	Cj1231	10
Q0P924	Cj1232	Cj1232	Putative uncharacterized protein	1	1	Cj1232	-1.48084	0.358279	-0.928014	0.525581	-0.170755	0.888377	-0.0387393	0.973505	0.686436	1.45147	NS	Cj1232	1	1.99972	0.903218	Cj1232	15	X	X
Q0P923	Cj1233	Cj1233	Putative HAD-superfamily hydrolase	11	11	Cj1233	-0.931014	0.52449	-0.170035	0.888821	0.0616073	1.04363	-0.0458217	0.968738	0.856419	0.719701	0.87379	Cj1233	7	0.759931	0.67947	Cj1233	34
Q0P922	Cj1234	glyS Cj1234	Glycine--tRNA ligase beta subunit (EC 6.1.1.14) (Glycyl-tRNA synthetase beta subunit)	56	55	Cj1234	0.986573	1.98147	0.533947	1.44789	0.675857	1.59755	0.3949	1.31485	1.58544	1.67952	0.0024707	Cj1234	15	1.7596	1.59944	Cj1234	62
Q0P921	Cj1235	Cj1235	Putative peptidase M23 family protein	16	16	Cj1235	-0.942826	0.520213	-0.68038	0.624001	-1.44598	0.367043	-0.642189	0.64074	0.537999	0.510056	0.024533	Cj1235	10	0.531314	0.488797	Cj1235	55
Q0P920	Cj1236	Cj1236	Putative uncharacterized protein	4	4	Cj1236	-0.895305	0.537634	-0.802715	0.573269	-0.543365	0.686169	-0.49341	0.710344	0.626854	2.19336	0.0098126	Cj1236	1	1.29961	3.08711	Cj1236	13		X
Q0P919	Cj1237c	Cj1237c	Putative phosphatase	26	26	Cj1237c	1.06223	2.08816	0.547031	1.46108	0.693063	1.61671	0.484147	1.39876	1.64118	1.75621	0.0010668	Cj1237c	8	1.92177	1.59065	Cj1237c	57
Q9PN59	Cj1238	pdxJ Cj1238	Pyridoxine 5'-phosphate synthase (PNP synthase) (EC 2.6.99.2)	16	16	Cj1238	-0.154671	0.898338	-0.833687	0.561094	-1.2491	0.420709	-0.877159	0.544438	0.606145	0.432415	0.0013842	Cj1238	6	0.353849	0.510981	Cj1238	53
Q9PN58	Cj1239	pdxA Cj1239	4-hydroxythreonine-4-phosphate dehydrogenase (EC 1.1.1.262) (4-(phosphohydroxy)-L-threonine dehydrogenase)	10	10	Cj1239	0.340213	1.26594	0.24253	1.18307	0.389617	1.31005	0.260114	1.19757	1.23916	1.34874	0.0072216	Cj1239	4	1.53748	1.16001	Cj1239	23
Q0P916	Cj1240c	Cj1240c	Putative periplasmic protein	10	10	Cj1240c	-0.721235	0.606578	0.0678023	1.04812	-0.453534	0.730252	-0.0330982	0.977319	0.840567	ND	0.51695	Cj1240c	0	ND	ND	Cj1240c	25		X
Q0P914	Cj1242	ciaC Cj1242	Putative uncharacterized protein (Campylobacter invasion antigen C)	3	3	Cj1242	ND	ND	-0.352365	0.783299	-1.23928	0.423584	-0.387048	0.764693	0.657192	ND	0.088446	Cj1242	0	ND	ND	Cj1242	32		X
Q9PN54	Cj1243	hemE Cj1243	Uroporphyrinogen decarboxylase (UPD) (URO-D) (EC 4.1.1.37)	22	22	Cj1243	-0.957038	0.515113	-0.589471	0.664586	-0.57391	0.671793	-0.40515	0.755158	0.651663	0.336737	0.0037946	Cj1243	8	0.311124	0.36235	Cj1243	51
Q0P912	Cj1244	Cj1244	Putative radical SAM domain protein	14	13	Cj1244	-0.649211	0.637629	-0.320941	0.800548	-0.237647	0.848127	-0.308288	0.807599	0.773476	0.702176	0.0060296	Cj1244	6	0.786423	0.61793	Cj1244	34
Q0P911	Cj1245c	Cj1245c	Putative membrane protein	9	9	Cj1245c	0.643645	1.56227	0.260971	1.19828	-0.210197	0.864419	-0.0817652	0.944901	1.14247	1.53355	0.83323	Cj1245c	8	1.64533	1.42177	Cj1245c	18
Q9PN51	Cj1246c	uvrC Cj1246c	UvrABC system protein C (Protein UvrC) (Excinuclease ABC subunit C)	11	11	Cj1246c	0.604237	1.52017	0.370327	1.29265	0.977742	1.96938	0.566336	1.48076	1.56574	1.50223	0.027975	Cj1246c	4	1.25193	1.75254	Cj1246c	20
Q0P909	Cj1247c	Cj1247c	Putative uncharacterized protein	3	3	Cj1247c	0.937259	1.91489	0.504326	1.41846	0.409531	1.32825	0.500769	1.41497	1.51914	1.80828	7.5978e-05	Cj1247c	1	1.61282	2.00374	Cj1247c	12		X
Q9PN49	Cj1248	guaA Cj1248	GMP synthase [glutamine-hydrolyzing] (EC 6.3.5.2) (GMP synthetase) (Glutamine amidotransferase)	38	37	Cj1248	0.747937	1.67939	0.390568	1.31091	0.479622	1.39438	0.247424	1.18709	1.39294	1.87892	0.0038079	Cj1248	13	1.74473	2.01311	Cj1248	59
Q0P907	Cj1249	Cj1249	Putative uncharacterized protein	27	27	Cj1249	0.710686	1.63658	0.403906	1.32309	0.521641	1.43559	0.310899	1.24048	1.40893	2.15915	0.0026091	Cj1249	9	2.3064	2.0119	Cj1249	45
Q9PN47	Cj1250	purD Cj1250	Phosphoribosylamine--glycine ligase (EC 6.3.4.13) (GARS) (Glycinamide ribonucleotide synthetase) (Phosphoribosylglycinamide synthetase)	28	28	Cj1250	-0.964544	0.51244	-0.571957	0.672704	-0.760394	0.590335	-0.499231	0.707484	0.620741	0.50106	0.001799	Cj1250	10	0.448627	0.553493	Cj1250	59
Q0P905	Cj1251	Cj1251	Putative uncharacterized protein	4	4	Cj1251	0.765246	1.69966	0.0789321	1.05624	1.58569	3.00151	0.731194	1.66001	1.85435	ND	0.14331	Cj1251	0	ND	ND	Cj1251	15		X
Q0P904	Cj1252	Cj1252	Putative periplasmic protein	20	20	Cj1252	0.836507	1.78572	0.81922	1.76445	0.929195	1.90421	0.715363	1.6419	1.77407	2.15555	0.00020748	Cj1252	13	2.09076	2.22035	Cj1252	34
Q0P903	Cj1253	pnp Cj1253	Polyribonucleotide nucleotidyltransferase (EC 2.7.7.8) (Polynucleotide phosphorylase) (PNPase)	60	60	Cj1253	0.441119	1.35766	0.202383	1.1506	0.25359	1.19217	0.147888	1.10795	1.20209	0.961779	0.0040402	Cj1253	11	0.939931	0.983627	Cj1253	71
Q0P902	Cj1254	Cj1254	Putative uncharacterized protein	3	3	Cj1254	0.404952	1.32405	0.667125	1.58791	-0.703	0.614293	0.194312	1.14418	1.16761	1.486	0.82625	Cj1254	2	ND	1.486	Cj1254	16
Q0P901	Cj1255	Cj1255	Putative isomerase	4	4	Cj1255	ND	ND	-0.6072	0.656469	-0.67183	0.62771	-0.408798	0.753251	0.679143	0.70193	0.0048525	Cj1255	1	0.600798	0.803063	Cj1255	57		X
Q0P900	Cj1256c	Cj1256c	Putative membrane protein	15	15	Cj1256c	0.71544	1.64198	0.916265	1.88722	1.11237	2.16201	0.828906	1.77634	1.86689	1.85295	0.00042946	Cj1256c	8	1.7153	1.99059	Cj1256c	57
Q0P8Z8	Cj1258	Cj1258	Putative phosphotyrosine protein phosphatase (EC 3.1.3.48)	9	9	Cj1258	-1.11828	0.460644	0.0395962	1.02783	-0.46876	0.722585	-0.274618	0.826669	0.759431	2.64519	0.18133	Cj1258	1	3.6862	1.60418	Cj1258	62		X
P80672	Cj1259	porA Cj1259	Major outer membrane protein (Porin)	41	41	Cj1259	0.581392	1.49629	1.25975	2.39454	1.08851	2.12655	1.09735	2.13961	2.03925	2.43822	1.6803e-06	Cj1259	15	3.16645	1.70999	Cj1259	82
O85213	Cj1260c	dnaJ Cj1260c	Chaperone protein DnaJ	28	27	Cj1260c	0.525386	1.43932	0.696326	1.62037	0.557782	1.472	0.602118	1.51794	1.51241	1.74173	3.1564e-06	Cj1260c	6	1.5155	1.96795	Cj1260c	58
Q0P8Z5	Cj1261	racR Cj1261	Two-component regulator	25	25	Cj1261	0.269608	1.20548	0.434556	1.35149	0.371563	1.29375	0.299767	1.23095	1.27042	2.9626	3.0548e-05	Cj1261	11	2.57826	3.34693	Cj1261	68
Q0P8Z4	Cj1262	racS Cj1262	Two-component sensor (Histidine kinase)	12	12	Cj1262	0.499688	1.41391	0.408325	1.32714	0.65932	1.57934	0.293046	1.22522	1.3864	1.54051	0.013189	Cj1262	3	1.51489	1.56613	Cj1262	27
Q9PN35	Cj1263	recR Cj1263	Recombination protein RecR	1	1	Cj1263	-0.833457	0.561183	0.321964	1.25003	1.01105	2.01538	0.89179	1.85548	1.42052	3.33446	NS	Cj1263	1	3.21713	3.45178	Cj1263	13	X	X
Q0P8Z2	Cj1264c	hydD Cj1264c	Putative hydrogenase maturation protease	4	4	Cj1264c	-0.516138	0.699241	-0.0185263	0.987241	0.140237	1.10209	-0.254787	0.838111	0.90667	1.05514	0.9496	Cj1264c	4	1.23066	0.879617	Cj1264c	19
Q0P8Z1	Cj1265c	hydC Cj1265c	Ni/Fe-hydrogenase B-type cytochrome subunit	5	5	Cj1265c	0.784244	1.72219	0.533947	1.44789	0.359759	1.28321	0.459349	1.37492	1.45705	2.0089	0.00012908	Cj1265c	5	1.70433	2.31347	Cj1265c	13
Q0P8Z0	Cj1266c	hydB Cj1266c	Ni/Fe-hydrogenase large subunit (EC 1.12.5.1)	59	59	Cj1266c	-0.310035	0.806622	-0.288397	0.818811	-0.578032	0.669877	-0.434594	0.739902	0.758803	0.573211	0.0029733	Cj1266c	15	0.552248	0.594173	Cj1266c	80
Q0P8Y9	Cj1267c	hydA Cj1267c	Ni/Fe-hydrogenase small chain (EC 1.12.5.1)	23	23	Cj1267c	-0.055733	0.962106	-0.0837354	0.943611	-0.164544	0.892211	-0.0774044	0.947761	0.936422	0.76964	0.086228	Cj1267c	11	0.761396	0.777883	Cj1267c	65
Q9PN30	Cj1268c	mnmC Cj1268c	tRNA 5-methylaminomethyl-2-thiouridine biosynthesis bifunctional protein MnmC (tRNA mnm(5)s(2)U biosynthesis bifunctional protein) [Includes: tRNA (mnm(5)s(2)U34)-methyltransferase (EC 2.1.1.61); FAD-dependent cmnm(5)s(2)U34 oxidoreductase (EC 1.5.-.-)]	10	10	Cj1268c	0.301896	1.23276	-0.150406	0.900997	0.125104	1.09059	-0.0486645	0.966831	1.04779	1.26756	0.92009	Cj1268c	4	1.47509	1.06003	Cj1268c	16
Q0P8Y7	Cj1269c	amiA Cj1269c	N-acetylmuramoyl-L-alanine amidase (EC 3.5.1.28)	66	65	Cj1269c	0.736744	1.66641	0.810065	1.75329	0.7922	1.73171	0.779275	1.71627	1.71692	1.99451	2.4101e-06	Cj1269c	13	2.05589	1.93313	Cj1269c	71
Q0P8Y6	Cj1270c	Cj1270c	Putative 2-nitropropane dioxygenase,oxidoreductase protein	32	32	Cj1270c	-0.961397	0.513559	-0.230577	0.852294	-0.0628401	0.957378	-0.201616	0.869576	0.798202	0.741146	0.14988	Cj1270c	10	0.767408	0.714884	Cj1270c	79
Q9PN27	Cj1271c	tyrS Cj1271c	Tyrosine--tRNA ligase (EC 6.1.1.1) (Tyrosyl-tRNA synthetase) (TyrRS)	44	44	Cj1271c	-0.367247	0.77526	-0.397928	0.758948	-0.461127	0.726419	-0.438317	0.737995	0.749655	0.605048	9.7557e-06	Cj1271c	10	0.583207	0.626888	Cj1271c	79
Q0P8Y4	Cj1272c	spoT Cj1272c	Putative guanosine-3',5'-bis(Diphosphate) 3'-pyrophosphohydrolase (EC 3.1.7.2)	37	37	Cj1272c	0.8408	1.79104	0.23633	1.17799	0.861562	1.817	0.377005	1.29864	1.52117	2.18477	0.064128	Cj1272c	14	2.22345	2.14608	Cj1272c	43
Q9PN25	Cj1273	rpoZ Cj1273	DNA-directed RNA polymerase subunit omega (RNAP omega subunit) (EC 2.7.7.6) (RNA polymerase omega subunit) (Transcriptase subunit omega)	12	12	Cj1273	-0.885334	0.541362	-0.762428	0.589503	-1.35476	0.391001	-0.847154	0.55588	0.519437	0.310848	0.0050192	Cj1273	10	0.295537	0.326159	Cj1273	95
Q9PN24	Cj1274c	pyrH Cj1274c	Uridylate kinase (UK) (EC 2.7.4.22) (Uridine monophosphate kinase) (UMP kinase) (UMPK)	17	17	Cj1274c	-0.13933	0.907941	-1.22031	0.429191	-1.32674	0.398668	-1.1953	0.436695	0.543124	0.294251	9.0821e-06	Cj1274c	7	0.274088	0.314413	Cj1274c	83
Q0P8Y1	Cj1275c	Cj1275c	Putative peptidase M23 family protein	35	34	Cj1275c	0.815784	1.76025	0.820049	1.76547	0.780174	1.71734	0.836629	1.78587	1.75723	2.19683	1.0892e-05	Cj1275c	8	2.29141	2.10226	Cj1275c	62
Q0P8Y0	Cj1276c	Cj1276c	Putative integral membrane protein	7	7	Cj1276c	1.16822	2.24734	1.18575	2.27481	1.09952	2.14284	1.1373	2.19968	2.21617	1.81032	1.3962e-07	Cj1276c	3	1.92122	1.69942	Cj1276c	17
Q0P8X9	Cj1277c	Cj1277c	Putative ABC transporter ATP-binding protein	20	20	Cj1277c	0.616302	1.53294	0.354386	1.27844	0.565276	1.47967	0.271555	1.20711	1.37454	1.20234	0.010938	Cj1277c	10	1.13192	1.27277	Cj1277c	67
Q9PN20	Cj1278c	trmB Cj1278c	tRNA (guanine-N(7)-)-methyltransferase (EC 2.1.1.33) (tRNA (guanine(46)-N(7))-methyltransferase) (tRNA(m7G46)-methyltransferase)	25	24	Cj1278c	0.890371	1.85365	0.18832	1.13944	0.56247	1.4768	0.182239	1.13464	1.40113	1.56776	0.068545	Cj1278c	12	1.68975	1.44577	Cj1278c	44
Q0P8X7	Cj1279c	flpA Cj1279c	Putative fibronectin domain-containing lipoprotein	36	36	Cj1279c	-0.85341	0.553475	-0.838914	0.559064	-1.25239	0.419751	-0.763043	0.589252	0.530386	0.261911	0.0033408	Cj1279c	13	0.2731	0.250723	Cj1279c	61
Q0P8X6	Cj1280c	Cj1280c	Pseudouridine synthase (EC 5.4.99.-)	7	6	Cj1280c	0.521404	1.43535	0.45499	1.37077	0.466674	1.38192	0.577441	1.4922	1.42006	2.34687	0.00093898	Cj1280c	5	2.05889	2.63486	Cj1280c	17
Q0P8X5	Cj1282	mrdB Cj1282	RodA protein homolog	1	1	Cj1282	ND	ND	0.516657	1.43064	0.631923	1.54963	0.510458	1.4245	1.46826	2.19859	NS	Cj1282	1	3.19669	1.20049	Cj1282	3	X	X
Q0P8X3	Cj1284	ktrA Cj1284	Putative K+ uptake protein	17	17	Cj1284	-0.195724	0.873135	0.098205	1.07044	-0.0215564	0.985169	-0.0572265	0.96111	0.972464	1.05696	0.088345	Cj1284	4	1.04236	1.07156	Cj1284	56
Q0P8X2	Cj1285c	Cj1285c	Putative uncharacterized protein	21	21	Cj1285c	0.521351	1.4353	0.363517	1.28656	0.56994	1.48446	0.513352	1.42736	1.40842	1.54394	0.0043977	Cj1285c	6	1.58656	1.50132	Cj1285c	61
Q9PN13	Cj1286c	upp Cj1286c	Uracil phosphoribosyltransferase (EC 2.4.2.9) (UMP pyrophosphorylase) (UPRTase)	10	10	Cj1286c	-0.440419	0.73692	-0.487441	0.713289	-0.175432	0.885502	-0.419797	0.74753	0.77081	0.576535	0.04808	Cj1286c	5	0.584302	0.568768	Cj1286c	38
Q0P8X0	Cj1287c	Cj1287c	Malate oxidoreductase (EC 1.1.1.38)	47	47	Cj1287c	-1.36165	0.389136	-1.40566	0.377445	-1.83242	0.280792	-1.27628	0.412858	0.365058	0.204886	0.00085003	Cj1287c	13	0.186866	0.222905	Cj1287c	81
O52914	Cj1288c	gltX2 gltX1 Cj1288c	Glutamate--tRNA ligase 2 (EC 6.1.1.17) (Glutamyl-tRNA synthetase 2) (GluRS 2)	56	55	Cj1288c	0.0202202	1.01411	0.247471	1.18712	-0.0802747	0.945878	-0.0176981	0.987808	1.03373	1.18615	0.30279	Cj1288c	13	1.17187	1.20042	Cj1288c	89
Q0P8W8	Cj1289	Cj1289	Possible periplasmic protein	21	21	Cj1289	-1.07212	0.47562	-0.802715	0.573269	-1.207	0.433168	-0.712578	0.610229	0.523071	0.272243	0.0040415	Cj1289	9	0.270721	0.273764	Cj1289	61
Q0P8W7	Cj1290c	accC Cj1290c	Biotin carboxylase (EC 6.3.4.14) (EC 6.4.1.2)	42	42	Cj1290c	-0.604361	0.657763	-0.367393	0.775182	-0.626302	0.647835	-0.48376	0.715112	0.698973	0.64938	0.0011344	Cj1290c	13	0.684957	0.613803	Cj1290c	84
Q0P8W6	Cj1291c	accB Cj1291c	Putative biotin carboxyl carrier protein of acetyl-CoA carboxylase (EC 6.4.1.2)	14	14	Cj1291c	0.914447	1.88485	0.324304	1.25206	0.140237	1.10209	0.277242	1.21188	1.36272	1.02783	0.0027118	Cj1291c	10	1.20448	0.85119	Cj1291c	99
Q9PN07	Cj1292	dcd Cj1292	Deoxycytidine triphosphate deaminase (dCTP deaminase) (EC 3.5.4.13)	14	14	Cj1292	-0.609842	0.655268	-0.00671294	0.995358	-0.240911	0.846211	-0.153392	0.899134	0.848993	0.870124	0.094144	Cj1292	6	0.97547	0.764779	Cj1292	60
Q0P8W4	Cj1293	pseB Cj1293	UDP-N-acetylglucosamine 4,6-dehydratase (inverting) (EC 4.2.1.115) (Pseudaminic acid biosynthesis protein B) (UDP-GlcNAc-inverting 4,6-dehydratase)	35	35	Cj1293	0.444919	1.36124	0.408325	1.32714	0.335859	1.26213	0.257815	1.19567	1.28654	1.66882	7.7753e-05	Cj1293	12	1.65618	1.68146	Cj1293	91
Q0P8W3	Cj1294	pseC Cj1294	UDP-4-amino-4,6-dideoxy-N-acetyl-beta-L-altrosamine transaminase (EC 2.6.1.92) (Pseudaminic acid biosynthesis protein C)	20	20	Cj1294	-0.187172	0.878326	0.176711	1.1303	0.182272	1.13467	0.142913	1.10413	1.06186	1.05476	0.0013621	Cj1294	8	1.04217	1.06736	Cj1294	41
Q0P8W2	Cj1295	Cj1295	Uncharacterized protein	1	1	Cj1295	-0.515869	0.699371	ND	ND	ND	ND	ND	ND	ND	ND	NS	Cj1295	0	ND	ND	Cj1295	ND	X	X
Q0P8V8	Cj1299	acpP2 Cj1299	Putative acyl carrier protein	3	3	Cj1299	-0.785958	0.579967	-0.805271	0.572255	-0.383325	0.766669	-0.68136	0.623577	0.635617	ND	NS	Cj1299	0	ND	ND	Cj1299	38		X
Q0P8V7	Cj1300	Cj1300	Putative SAM domain containing methyltransferase	12	12	Cj1300	-1.00432	0.498507	-0.415392	0.749816	-0.643477	0.640168	-0.351512	0.783762	0.668063	0.564839	0.0074909	Cj1300	4	0.55742	0.572258	Cj1300	34
Q0P8V6	Cj1301	Cj1301	Putative uncharacterized protein	7	7	Cj1301	-0.442149	0.736037	-0.295566	0.814753	-0.331953	0.79446	-0.20637	0.866715	0.802991	ND	0.010758	Cj1301	0	ND	ND	Cj1301	37		X
Q0P8V5	Cj1302	Cj1302	Putative HAD-superfamily phosphatase, subfamily IIIC	23	23	Cj1302	0.151242	1.11053	-0.116686	0.922304	0.0930569	1.06663	-0.129119	0.914389	1.00346	0.820048	0.87399	Cj1302	11	0.645897	0.994199	Cj1302	30
Q9PMZ6	Cj1303	Cj1303	Putative 3-oxoacyl-[acyl-carrier-protein] synthase 3 (EC 2.3.1.180) (3-oxoacyl-[acyl-carrier-protein] synthase III) (Beta-ketoacyl-ACP synthase III) (KAS III)	8	8	Cj1303	-1.07647	0.474186	-0.602748	0.658499	-0.5698	0.67371	-0.453306	0.730367	0.634191	0.702888	0.0018121	Cj1303	1	0.799991	0.605785	Cj1303	26		X
Q0P8V3	Cj1304	acpP3 Cj1304	Putative acyl carrier protein	3	3	Cj1304	-1.41411	0.375242	-1.1151	0.461659	-1.07008	0.476293	-1.04015	0.486276	0.449867	0.238911	3.3161e-05	Cj1304	3	0.252438	0.225384	Cj1304	26
Q0P8V2	Cj1305c	Cj1305c	Putative uncharacterized protein	13	2	Cj1305c	0.323054	1.25098	0.251165	1.19017	0.44551	1.3618	0.499796	1.41401	1.30424	ND	0.013751	Cj1305c	0	ND	ND	Cj1305c	28		X
Q0P8V1	Cj1306c	Cj1306c	Putative uncharacterized protein	19	8	Cj1306c	0.732716	1.66176	0.390568	1.31091	0.567144	1.48159	0.323046	1.25097	1.42631	2.0999	0.0050371	Cj1306c	8	2.06588	2.13393	Cj1306c	37
Q0P8V0	Cj1307	Cj1307	Putative amino acid activating enzyme (EC 6.3.2.-)	23	23	Cj1307	0.185578	1.13727	0.0886007	1.06334	-0.0802747	0.945878	-0.0218819	0.984947	1.03286	1.04303	0.28464	Cj1307	9	1.11862	0.967432	Cj1307	41
Q0P8U9	Cj1308	Cj1308	Putative acyl carrier protein	4	4	Cj1308	-1.04921	0.483233	-0.552505	0.681835	0.176167	1.12988	-0.243344	0.844785	0.784933	0.560057	0.508	Cj1308	6	0.535333	0.58478	Cj1308	53
Q0P8U8	Cj1309c	Cj1309c	Putative uncharacterized protein	24	24	Cj1309c	0.655132	1.57476	0.196008	1.14552	0.605814	1.52184	0.25436	1.19281	1.35873	1.28917	0.056402	Cj1309c	9	1.2593	1.31904	Cj1309c	51
Q0P8U7	Cj1310c	Cj1310c	Putative uncharacterized protein	10	6	Cj1310c	-1.03812	0.486963	-0.95898	0.51442	-1.33021	0.397709	-0.642189	0.64074	0.509958	0.454866	0.0095727	Cj1310c	3	0.474507	0.435226	Cj1310c	25
Q0P8U6	Cj1311	pseF Cj1311	Pseudaminic acid cytidylyltransferase (EC 2.7.7.81) (Pseudaminic acid biosynthesis protein F)	8	8	Cj1311	-1.49174	0.355583	-0.930802	0.524567	-1.45733	0.364168	-0.800887	0.573996	0.454578	ND	0.0063658	Cj1311	0	ND	ND	Cj1311	34		X
Q0P8U5	Cj1312	pseG Cj1312	UDP-2,4-diacetamido-2,4,6-trideoxy-beta-L-altropyranose hydrolase (EC 3.6.1.57) (Pseudaminic acid biosynthesis protein G)	10	10	Cj1312	0.577706	1.49247	0.0424417	1.02986	-0.277312	0.825127	-0.181197	0.881971	1.05736	2.60198	0.20811	Cj1312	7	2.66653	2.53744	Cj1312	28
Q0P8U4	Cj1313	pseH Cj1313	Acetyltransferase PseH (EC 2.3.1.-) (Pseudaminic acid biosynthesis protein H)	2	2	Cj1313	-0.152309	0.899809	-0.0469768	0.967963	-0.765086	0.588418	-0.505076	0.704623	0.790203	ND	0.094083	Cj1313	0	ND	ND	Cj1313	13		X
Q0P8U3	Cj1314c	hisF2 Cj1314c	Putative imidazole glycerol phosphate synthase subunit hisF2 (EC 4.1.3.-) (IGP synthase cyclase subunit) (IGP synthase subunit hisF2) (ImGP synthase subunit hisF2) (IGPS subunit hisF2)	14	14	Cj1314c	-0.758291	0.591196	-0.293771	0.815767	-0.200632	0.870169	-0.248237	0.841925	0.779764	1.83816	0.016214	Cj1314c	5	1.93267	1.74364	Cj1314c	54
Q0P8U2	Cj1315c	hisH1 Cj1315c	Imidazole glycerol phosphate synthase subunit HisH 1 (EC 2.4.2.-) (IGP synthase glutamine amidotransferase subunit 1) (IGP synthase subunit HisH 1) (ImGP synthase subunit HisH 1) (IGPS subunit HisH 1)	12	12	Cj1315c	-1.21068	0.432064	-0.622894	0.649367	-0.762738	0.589377	-0.61034	0.655042	0.581462	0.580659	0.00016529	Cj1315c	4	0.512594	0.648725	Cj1315c	54
Q0P8U1	Cj1316c	pseA Cj1316c	Pseudaminic acid biosynthesis PseA protein	38	38	Cj1316c	-0.899596	0.536037	-0.0349292	0.97608	-0.403299	0.756127	-0.259719	0.83525	0.775873	0.776585	0.076815	Cj1316c	13	0.692636	0.860534	Cj1316c	71
Q0P8U0	Cj1317	pseI neuB3 Cj1317	Pseudaminic acid synthase (EC 2.5.1.97) (Pseudaminic acid biosynthesis protein I)	29	29	Cj1317	-1.08573	0.471153	-0.297364	0.813738	-0.505581	0.704377	-0.358549	0.779948	0.692304	0.437669	0.0017934	Cj1317	8	0.470433	0.404905	Cj1317	71
Q0P8T8	Cj1319	Cj1319	Putative nucleotide sugar dehydratase	14	14	Cj1319	-0.147374	0.902893	0.192169	1.14248	0.482594	1.39725	0.26241	1.19948	1.16053	1.33094	0.031926	Cj1319	2	1.16102	1.50085	Cj1319	28
Q0P8T7	Cj1320	Cj1320	Putative aminotransferase (DegT family)	14	14	Cj1320	0.105132	1.07559	0.248703	1.18814	0.538873	1.45284	0.252051	1.1909	1.22687	1.38709	0.026908	Cj1320	3	1.66952	1.10467	Cj1320	34
Q0P8T3	Cj1324	Cj1324	Putative uncharacterized protein	47	47	Cj1324	-0.252029	0.839715	-0.805271	0.572255	-1.0876	0.470543	-0.905223	0.53395	0.604116	0.289657	0.00016331	Cj1324	10	0.275703	0.303611	Cj1324	78
Q0P8T2	Cj1325	Cj1325	Putative methyltransferase	14	14	Cj1325	-0.639583	0.641899	-0.465042	0.72445	-0.2874	0.819377	-0.485685	0.714158	0.724971	1.09034	0.0085321	Cj1325	9	1.00843	1.17226	Cj1325	55
Q0P8T1	Cj1327	neuB2 Cj1327	N-acetylneuraminic acid synthetase (EC 4.1.3.-)	38	38	Cj1327	0.193738	1.14372	0.442118	1.3586	0.317115	1.24584	0.261263	1.19853	1.23667	1.37766	0.00014276	Cj1327	13	1.30349	1.45183	Cj1327	78
Q0P8T0	Cj1328	neuC2 Cj1328	Putative UDP-N-acetylglucosamine 2-epimerase (EC 5.1.3.14)	19	19	Cj1328	0.217219	1.16249	0.552032	1.46615	0.462667	1.37809	0.440214	1.35681	1.34088	1.54467	1.2634e-07	Cj1328	9	1.6137	1.47564	Cj1328	49
Q0P8S9	Cj1329	Cj1329	Putative sugar-phosphate nucleotide transferase	22	22	Cj1329	0.42807	1.34543	0.320793	1.24902	0.25243	1.19121	0.236957	1.1785	1.24104	1.99008	1.8034e-07	Cj1329	9	2.1274	1.85277	Cj1329	50
Q0P8S8	Cj1330	Cj1330	Putative uncharacterized protein	13	13	Cj1330	0.296031	1.22776	0.267066	1.20336	0.182272	1.13467	0.0973505	1.06981	1.1589	1.60425	0.0011235	Cj1330	7	1.68706	1.52145	Cj1330	32
Q0P8S7	Cj1331	ptmB Cj1331	Acylneuraminate cytidylyltransferase (Flagellin modification) (EC 2.7.7.43)	20	20	Cj1331	0.230698	1.1734	0.602072	1.5179	0.415763	1.334	0.504652	1.41878	1.36102	2.30059	8.3029e-05	Cj1331	7	2.28304	2.31813	Cj1331	64
Q0P8S6	Cj1332	ptmA Cj1332	Putative oxidoreductase (Flagellin modification)	7	7	Cj1332	-1.23952	0.423514	-0.990626	0.503259	-1.18169	0.440835	-0.751418	0.594019	0.490407	0.25175	0.0020741	Cj1332	7	0.185199	0.318301	Cj1332	30
Q0P8S5	Cj1333	pseD Cj1333	PseD protein	27	12	Cj1333	0.103617	1.07446	0.117224	1.08465	0.108528	1.07813	0.0315828	1.02213	1.06484	0.760176	0.0064203	Cj1333	5	0.942001	0.57835	Cj1333	34
Q0P8S4	Cj1334	maf3 Cj1334	Putative uncharacterized protein maf3	18	15	Cj1334	-0.671965	0.627651	-0.388316	0.764021	-0.102368	0.931502	-0.204784	0.867669	0.797711	1.16868	0.15266	Cj1334	6	0.981336	1.35603	Cj1334	29
Q0P8S3	Cj1335	maf4 maf1 Cj1318 Cj1335	Putative uncharacterized protein maf1 (Putative uncharacterized protein maf4)	22	9	Cj1335	-0.298826	0.812914	-0.279486	0.823884	0.29362	1.22571	-0.0846797	0.942994	0.951376	1.05885	0.94651	Cj1335	5	1.09146	1.02624	Cj1335	29
Q0P8S2	Cj1337	pseE Cj1337	PseE protein	35	29	Cj1337	0.663707	1.58415	0.417122	1.33526	0.305974	1.23625	0.276106	1.21092	1.34165	1.79778	1.4151e-05	Cj1337	14	1.71758	1.87798	Cj1337	42
P56964	Cj1338c	flaB Cj1338c	Flagellin B	44	15	Cj1338c	0.733998	1.66324	0.335949	1.26221	0.399084	1.31867	0.27951	1.21378	1.36448	1.99472	0.0010206	Cj1338c	13	1.93237	2.05707	Cj1338c	73
P56963	Cj1339c	flaA Cj1339c	Flagellin A	56	27	Cj1339c	0.949949	1.9318	0.478294	1.3931	0.42506	1.34263	0.43106	1.34822	1.50394	1.46243	2.799e-06	Cj1339c	13	1.12338	1.80147	Cj1339c	76
Q0P8R9	Cj1340c	Cj1340c	Putative uncharacterized protein	20	3	Cj1340c	-0.87809	0.544087	-0.810396	0.570225	0.162644	1.11934	-0.162601	0.893413	0.781765	0.340957	0.49782	Cj1340c	1	0.318365	0.363549	Cj1340c	29		X
Q0P8R8	Cj1341c	maf6 Cj1341c	Putative uncharacterized protein maf6	21	4	Cj1341c	-1.36582	0.388015	-0.860014	0.550947	-0.703	0.614293	-0.631494	0.645507	0.549691	0.787085	0.0019207	Cj1341c	1	0.941523	0.632647	Cj1341c	31		X
Q0P8R7	Cj1342c	maf7 Cj1342c	Putative uncharacterized protein maf7	13	12	Cj1342c	-0.367486	0.775132	0.00208401	1.00145	0.669787	1.59084	0.165166	1.1213	1.12218	0.956165	0.22614	Cj1342c	2	0.956165	ND	Cj1342c	27
Q0P8R6	Cj1343c	Cj1343c	Putative periplasmic protein	8	8	Cj1343c	-0.703927	0.613899	-0.435047	0.73967	-0.529329	0.692877	-0.367395	0.775181	0.705407	0.472309	0.0016947	Cj1343c	2	ND	0.472309	Cj1343c	61
Q0P8R5	Cj1344c	gcp Cj1344c	Probable tRNA threonylcarbamoyladenosine biosynthesis protein Gcp (t(6)A37 threonylcarbamoyladenosine biosynthesis protein)	10	10	Cj1344c	0.439311	1.35596	0.595306	1.51079	1.03351	2.04701	0.696813	1.62092	1.63367	1.67255	0.0058931	Cj1344c	3	1.67255	ND	Cj1344c	21
Q0P8R4	Cj1345c	Cj1345c	Putative periplasmic protein	1	1	Cj1345c	0.737337	1.6671	ND	ND	ND	ND	ND	ND	ND	ND	NS	Cj1345c	0	ND	ND	Cj1345c	ND	X	X
Q9PMV3	Cj1346c	dxr Cj1346c	1-deoxy-D-xylulose 5-phosphate reductoisomerase (DXP reductoisomerase) (EC 1.1.1.267) (1-deoxyxylulose-5-phosphate reductoisomerase) (2-C-methyl-D-erythritol 4-phosphate synthase)	15	15	Cj1346c	0.81232	1.75603	0.384974	1.30584	0.615773	1.53238	0.233451	1.17564	1.44247	1.84937	0.01815	Cj1346c	4	1.93936	1.75937	Cj1346c	46
Q0P8R1	Cj1348c	Cj1348c	Putative coiled-coil protein	2	2	Cj1348c	ND	ND	-0.65942	0.633133	-1.22952	0.426459	-0.753736	0.593066	0.550886	ND	0.006484	Cj1348c	0	ND	ND	Cj1348c	18		X
Q0P8R0	Cj1349c	Cj1349c	Putative fibronectin/fibrinogen-binding protein	8	8	Cj1349c	0.694532	1.61836	-0.15692	0.896938	0.479622	1.39438	0.0700923	1.04978	1.23986	3.27013	0.46405	Cj1349c	1	4.52609	2.01416	Cj1349c	14		X
Q9PMU9	Cj1350	mobA Cj1350	Molybdenum cofactor guanylyltransferase (MoCo guanylyltransferase) (EC 2.7.7.77) (GTP:molybdopterin guanylyltransferase) (Mo-MPT guanylyltransferase) (Molybdopterin guanylyltransferase) (Molybdopterin-guanine dinucleotide synthase) (MGD synthase)	2	2	Cj1350	-0.374001	0.771639	0.12798	1.09276	-0.109809	0.926711	-0.127616	0.915343	0.926614	1.36024	0.99575	Cj1350	1	1.21372	1.50677	Cj1350	10		X
Q0P8Q5	Cj1354	ceuD Cj1354	Enterochelin uptake ATP-binding protein	6	5	Cj1354	ND	ND	0.0137305	1.00956	0.833906	1.7825	0.743571	1.67431	1.48879	ND	0.1221	Cj1354	0	ND	ND	Cj1354	24		X
Q0P8Q4	Cj1355	ceuE Cj1355	Enterochelin uptake periplasmic binding protein	26	26	Cj1355	-0.480267	0.716845	-0.116686	0.922304	0.212418	1.15863	-0.0529391	0.96397	0.940437	0.500435	0.7	Cj1355	6	0.486479	0.514391	Cj1355	68
Q0P8Q3	Cj1356c	Cj1356c	Putative integral membrane protein	11	11	Cj1356c	0.451684	1.36764	0.213787	1.15973	-0.240911	0.846211	0.130401	1.0946	1.11704	1.17189	0.60344	Cj1356c	9	1.149	1.19479	Cj1356c	44
Q0P8Q2	Cj1357c	nrfA Cj1357c	Putative periplasmic cytochrome C (EC 1.7.2.2)	53	53	Cj1357c	-0.0558238	0.962045	0.022404	1.01565	0.114926	1.08292	-0.0135265	0.990668	1.01282	0.801206	0.21247	Cj1357c	13	0.830968	0.771444	Cj1357c	66
Q0P8Q1	Cj1358c	nrfH Cj1358c	Putative periplasmic cytochrome C	2	2	Cj1358c	-0.689337	0.620139	0.149255	1.109	-0.537333	0.689044	-0.392455	0.761832	0.795003	0.478537	0.28387	Cj1358c	1	0.39764	0.559434	Cj1358c	16		X
Q9PMU0	Cj1359	ppk Cj1359	Polyphosphate kinase (EC 2.7.4.1) (ATP-polyphosphate phosphotransferase) (Polyphosphoric acid kinase)	49	49	Cj1359	0.998989	1.9986	0.215049	1.16074	0.411611	1.33017	0.199113	1.14799	1.40938	1.4429	0.020071	Cj1359	11	1.55911	1.32668	Cj1359	54
Q0P8P8	Cj1361c	Cj1361c	Putative uncharacterized protein	2	2	Cj1361c	-0.458503	0.727741	-0.701648	0.614869	-1.76039	0.295167	-1.15492	0.44909	0.521717	ND	0.014711	Cj1361c	0	ND	ND	Cj1361c	26		X
Q9PMT7	Cj1362	ruvB Cj1362	Holliday junction ATP-dependent DNA helicase RuvB (EC 3.6.4.12)	14	14	Cj1362	-0.148158	0.902402	0.141314	1.10291	0.303736	1.23434	-0.0429846	0.970645	1.05257	1.36203	0.16715	Cj1362	6	1.51043	1.21363	Cj1362	41
Q0P8P6	Cj1363	amaA Cj1363	Acid membrane antigen A	1	1	Cj1363	0.89751	1.86285	ND	ND	ND	ND	ND	ND	ND	ND	NS	Cj1363	0	ND	ND	Cj1363	ND	X	X
O69294	Cj1364c	fumC Cj1364c	Fumarate hydratase class II (Fumarase C) (EC 4.2.1.2)	49	49	Cj1364c	-1.19318	0.437337	-0.939198	0.521523	-1.5801	0.334459	-1.03451	0.488183	0.445375	0.23033	0.0034374	Cj1364c	11	0.224375	0.236285	Cj1364c	82
Q0P8P4	Cj1365c	Cj1365c	Putative secreted serine protease (EC 3.4.21.-)	39	39	Cj1365c	0.667598	1.58843	0.706229	1.63153	0.534107	1.44805	0.543866	1.45787	1.53147	1.85569	2.1437e-05	Cj1365c	14	2.05525	1.65612	Cj1365c	44
Q9PMT4	Cj1366c	glmS Cj1366c	Glutamine--fructose-6-phosphate aminotransferase [isomerizing] (EC 2.6.1.16) (D-fructose-6-phosphate amidotransferase) (GFAT) (Glucosamine-6-phosphate synthase) (Hexosephosphate aminotransferase) (L-glutamine--D-fructose-6-phosphate amidotransferase)	43	43	Cj1366c	1.13394	2.19457	0.407221	1.32613	0.897632	1.863	0.483163	1.3978	1.69538	1.25032	0.020531	Cj1366c	15	1.22459	1.27606	Cj1366c	55
Q0P8P2	Cj1367c	Cj1367c	Putative nucleotidyltransferase	28	27	Cj1367c	0.836571	1.7858	0.245002	1.18509	0.838552	1.78825	0.276106	1.21092	1.49252	1.94523	0.077701	Cj1367c	8	2.19051	1.69995	Cj1367c	25
Q0P8P1	Cj1368	Cj1368	Putative radical SAM domain protein	38	38	Cj1368	-0.568562	0.674289	-0.390233	0.763006	-0.0934903	0.937253	-0.388848	0.763739	0.784572	0.617436	0.089373	Cj1368	12	0.676223	0.558648	Cj1368	67
Q0P8P0	Cj1369	Cj1369	Putative permease	4	4	Cj1369	0.925019	1.89871	1.13466	2.19567	1.15521	2.22717	1.0051	2.00708	2.08216	1.05647	1.1645e-05	Cj1369	1	1.03355	1.07939	Cj1369	5		X
Q0P8N9	Cj1370	Cj1370	Putative nucleotide phosphoribosyltransferase	10	10	Cj1370	-1.09672	0.467578	-0.650202	0.637191	-0.455428	0.729294	-0.758382	0.591159	0.606305	0.916933	0.0036062	Cj1370	9	0.967738	0.866128	Cj1370	61
Q0P8N8	Cj1371	Cj1371	Putative periplasmic protein (VacJ homolog)	5	5	Cj1371	0.565854	1.48026	0.504326	1.41846	0.411611	1.33017	0.489056	1.40353	1.40811	1.6221	4.694e-05	Cj1371	3	1.43923	1.80498	Cj1371	18
Q0P8N7	Cj1372	Cj1372	Putative periplasmic protein	7	7	Cj1372	-0.455842	0.729085	-0.645614	0.639221	-0.739469	0.59896	-0.524731	0.695089	0.665588	0.286667	0.0011318	Cj1372	1	0.274943	0.298391	Cj1372	28		X
Q0P8N6	Cj1373	Cj1373	Putative integral membrane protein	11	11	Cj1373	0.800327	1.7415	0.807558	1.75025	0.932097	1.90805	0.771237	1.70673	1.77663	1.57693	0.00014925	Cj1373	6	1.88416	1.26969	Cj1373	12
Q9PMS6	Cj1374c	Cj1374c	Non-canonical purine NTP pyrophosphatase (EC 3.6.1.19) (Non-standard purine NTP pyrophosphatase) (Nucleoside-triphosphate diphosphatase) (Nucleoside-triphosphate pyrophosphatase) (NTPase)	14	14	Cj1374c	0.0800854	1.05708	0.15584	1.11407	0.551192	1.4653	0.151608	1.11081	1.18681	1.34951	0.092697	Cj1374c	4	1.38514	1.31388	Cj1374c	45
Q0P8N4	Cj1375	Cj1375	Putative multidrug efflux transporter	4	4	Cj1375	0.87959	1.83985	0.860115	1.81518	0.776143	1.71255	0.729536	1.65811	1.75642	1.45564	4.0017e-07	Cj1375	2	1.38303	1.52826	Cj1375	6
Q0P8N3	Cj1376	Cj1376	Putative periplasmic protein	9	8	Cj1376	0.683048	1.60553	0.45819	1.37382	0.361913	1.28513	0.276106	1.21092	1.36885	2.71579	0.00015859	Cj1376	4	3.65674	1.77483	Cj1376	27
Q0P8N2	Cj1377c	Cj1377c	Putative ferredoxin	20	20	Cj1377c	-1.11586	0.461416	-0.569783	0.673718	-0.999275	0.500251	-0.687993	0.620717	0.564026	0.519261	0.0030354	Cj1377c	11	0.547985	0.490537	Cj1377c	37
Q9PMS2	Cj1378	selA Cj1378	L-seryl-tRNA(Sec) selenium transferase (EC 2.9.1.1) (Selenocysteine synthase) (Sec synthase) (Selenocysteinyl-tRNA(Sec) synthase)	24	24	Cj1378	1.27589	2.42149	0.550033	1.46412	0.983347	1.97705	0.552333	1.46646	1.83228	1.31721	0.009965	Cj1378	12	1.51671	1.1177	Cj1378	46
Q0P8N0	Cj1379	selB Cj1379	Putative selenocysteine-specific elongation factor	20	20	Cj1379	0.835451	1.78442	0.352094	1.27641	0.354362	1.27842	0.188288	1.13941	1.36966	1.80768	0.0018921	Cj1379	9	1.79609	1.81927	Cj1379	33
Q0P8M9	Cj1380	Cj1380	Putative periplasmic protein	26	26	Cj1380	-1.3027	0.405368	-1.36739	0.387591	-1.86227	0.275042	-1.30319	0.40523	0.368308	0.156521	0.0009464	Cj1380	14	0.146936	0.166105	Cj1380	79
Q0P8M8	Cj1381	Cj1381	Putative lipoprotein	7	7	Cj1381	-0.0309185	0.978797	0.211261	1.1577	0.232562	1.17492	0.0934879	1.06695	1.09459	0.673954	0.0058899	Cj1381	2	0.673954		Cj1381	36
Q0P8M7	Cj1382c	fldA Cj1382c	Flavodoxin	12	12	Cj1382c	-1.86346	0.274817	-1.17664	0.442381	-1.76979	0.293251	-1.0066	0.497718	0.377042	0.129707	0.0047744	Cj1382c	11	0.131427	0.127988	Cj1382c	100
Q0P8M5	Cj1384c	Cj1384c	Putative uncharacterized protein	5	5	Cj1384c	ND	ND	-0.174984	0.885777	0.571802	1.48638	0.0883216	1.06313	1.1451	ND	0.4555	Cj1384c	0	ND	ND	Cj1384c	39		X
Q59296	Cj1385	katA Cj1385	Catalase (EC 1.11.1.6)	37	37	Cj1385	-1.52064	0.348532	-0.193278	0.874616	0.361913	1.28513	0.0779331	1.0555	0.890945	0.499213	0.55941	Cj1385	5	0.5477	0.450726	Cj1385	54
Q0P8M2	Cj1387c	Cj1387c	Helix-turn-helix containing protein	4	4	Cj1387c	-0.0149477	0.989693	0.0789321	1.05624	0.850103	1.80263	0.4074	1.32629	1.29371	1.56915	0.12196	Cj1387c	1	1.96067	1.17762	Cj1387c	15		X
Q0P8M1	Cj1388	Cj1388	Putative endoribonuclease L-PSP	9	9	Cj1388	-0.673716	0.62689	-1.05608	0.480937	-1.46113	0.363209	-0.712578	0.610229	0.520316	2.48276	0.0090127	Cj1388	1	2.97598	1.98954	Cj1388	69		X
Q0P8L8	Cj1394	Cj1394	Putative fumarate lyase	6	6	Cj1394	0.0465543	1.0328	0.0353173	1.02478	0.508094	1.42217	0.19311	1.14323	1.15574	1.06311	0.15356	Cj1394	1	1.12196	1.00425	Cj1394	15		X
Q9PMR0	Cj1397	feoA Cj1397	Putative Fe(2+) transport protein A	1	1	Cj1397	-1.02014	0.493069	ND	ND	ND	ND	ND	ND	ND	ND	NS	Cj1397	1	ND	ND	Cj1397	ND	X	X
Q9PMQ9	Cj1398	feoB Cj1398	Ferrous iron transport protein B homolog	4	4	Cj1398	0.74612	1.67728	0.562972	1.47731	0.588449	1.50363	0.545752	1.45978	1.5295	1.90734	4.5882e-05	Cj1398	6	2.107	1.70767	Cj1398	7
Q0P8L5	Cj1399c	hydA2 Cj1399c	Putative Ni/Fe-hydrogenase small subunit	24	24	Cj1399c	-1.10034	0.466408	-0.807831	0.57124	-1.2491	0.420709	-0.657296	0.634066	0.523106	0.400195	0.0076668	Cj1399c	8	0.418084	0.382305	Cj1399c	39
Q0P8L4	Cj1400c	fabI Cj1400c	Enoyl-[acyl-carrier-protein] reductase [NADH] (EC 1.3.1.9)	20	20	Cj1400c	-1.26511	0.416069	-1.39408	0.380488	-1.81773	0.283667	-1.28967	0.409044	0.372317	0.203489	0.00074509	Cj1400c	14	0.186992	0.219986	Cj1400c	66
Q9PMQ6	Cj1401c	tpiA Cj1401c	Triosephosphate isomerase (TIM) (EC 5.3.1.1) (Triose-phosphate isomerase)	9	9	Cj1401c	-1.40805	0.37682	-1.29736	0.406869	-1.53533	0.345001	-1.04582	0.484369	0.403265	0.561257	0.00099963	Cj1401c	4	0.597047	0.525466	Cj1401c	26
Q9PMQ5	Cj1402c	pgk Cj1402c	Phosphoglycerate kinase (EC 2.7.2.3)	35	35	Cj1402c	0.752184	1.68434	0.408325	1.32714	0.215993	1.1615	0.149129	1.1089	1.32047	1.60843	0.0040985	Cj1402c	13	1.54393	1.67294	Cj1402c	76
Q0P8L1	Cj1403c	gapA Cj1403c	Glyceraldehyde 3-phosphate dehydrogenase	33	33	Cj1403c	-0.484574	0.714708	-0.825881	0.564138	-0.877434	0.544335	-0.793715	0.576857	0.600009	0.330473	2.5047e-05	Cj1403c	10	0.329942	0.331003	Cj1403c	91
Q9PMQ3	Cj1404	nadD Cj1404	Probable nicotinate-nucleotide adenylyltransferase (EC 2.7.7.18) (Deamido-NAD(+) diphosphorylase) (Deamido-NAD(+) pyrophosphorylase) (Nicotinate mononucleotide adenylyltransferase) (NaMN adenylyltransferase)	5	5	Cj1404	-0.365852	0.776011	0.301918	1.23278	1.33914	2.53001	0.832	1.78015	1.57974	1.86291	0.056762	Cj1404	2	2.10612	1.6197	Cj1404	27
Q0P8K9	Cj1405	rsfS Cj1405	Ribosomal silencing factor RsfS	2	2	Cj1405	-0.303104	0.810507	-0.458993	0.727494	-0.167646	0.890294	-0.460859	0.726553	0.788712	0.262007	0.044225	Cj1405	3	0.179465	0.344549	Cj1405	20
Q0P8K8	Cj1406c	Cj1406c	Putative periplasmic protein	6	6	Cj1406c	-1.62423	0.324384	-0.98482	0.505289	-1.5801	0.334459	-0.608242	0.655996	0.455032	0.614631	0.022549	Cj1406c	2	0.565548	0.663713	Cj1406c	37
Q0P8K7	Cj1407c	Cj1407c	Putative phospho-sugar mutase (EC 5.4.2.-)	15	15	Cj1407c	-0.950639	0.517403	-0.483343	0.715318	0.0213059	1.01488	-0.17342	0.886738	0.783584	0.44024	0.36686	Cj1407c	8	0.374307	0.506172	Cj1407c	35
Q0P8K6	Cj1408	fliL Cj1408	Putative flagellar protein	10	10	Cj1408	-0.131235	0.913049	-0.725654	0.604723	-0.507545	0.703419	-0.460859	0.726553	0.736936	0.480471	0.0087482	Cj1408	5	0.510105	0.450836	Cj1408	49
Q9PMP8	Cj1409	acpS Cj1409	Holo-[acyl-carrier-protein] synthase	1	1	Cj1409	-0.0793952	0.946454	ND	ND	ND	ND	ND	ND	ND	ND	NS	Cj1409	0	ND	ND	Cj1409	ND	X	X
Q0P8K4	Cj1410c	Cj1410c	Putative membrane protein	3	2	Cj1410c	0.452968	1.36885	0.982956	1.97651	0.0917601	1.06567	0.546694	1.46073	1.46794	1.90711	0.069263	Cj1410c	4	2.03155	1.78266	Cj1410c	19
Q0P8K3	Cj1411c	Cj1411c	Putative cytochrome P450	28	28	Cj1411c	0.345908	1.27095	0.141314	1.10291	0.563406	1.47775	0.282906	1.21664	1.26706	1.57674	0.066026	Cj1411c	5	1.87443	1.27906	Cj1411c	47
Q0P8K2	Cj1412c	Cj1412c	Putative integral membrane protein	6	6	Cj1412c	0.855581	1.80949	0.444271	1.36063	-0.166094	0.891252	-0.00798297	0.994482	1.26396	1.60214	0.46365	Cj1412c	4	1.84294	1.36134	Cj1412c	14
Q0P8K1	Cj1413c	kpsS Cj1413c	Capsule polysaccharide modification protein	11	11	Cj1413c	0.753125	1.68544	0.292388	1.22467	0.913867	1.88409	0.559818	1.47408	1.56707	1.373	0.036964	Cj1413c	5	1.42013	1.32586	Cj1413c	24
Q0P8K0	Cj1414c	kpsC Cj1414c	Capsule polysaccharide modification protein	22	21	Cj1414c	0.491744	1.40614	0.379358	1.30076	0.483583	1.39821	0.371699	1.29388	1.34975	1.81745	0.0011636	Cj1414c	7	1.82629	1.80861	Cj1414c	24
Q0P8J9	Cj1415c	cysC Cj1415c	Putative adenylylsulfate kinase (EC 2.7.1.25)	8	8	Cj1415c	0.664346	1.58485	0.488763	1.40324	0.577372	1.49213	0.371699	1.29388	1.44352	2.9281	0.0011591	Cj1415c	1	2.75047	3.10574	Cj1415c	46		X
Q0P8J8	Cj1416c	Cj1416c	Putative sugar nucleotidyltransferase	10	10	Cj1416c	-0.0639678	0.95663	0.276765	1.21148	0.646128	1.56496	0.213421	1.15943	1.22313	1.57842	0.047605	Cj1416c	9	1.37123	1.78562	Cj1416c	37
Q0P8J7	Cj1417c	Cj1417c	Putative amidotransferase	3	3	Cj1417c	-0.860886	0.550614	-0.0930732	0.937524	-1.70977	0.305709	-0.692432	0.61881	0.603164	0.976073	0.15276	Cj1417c	2		0.976073	Cj1417c	13
Q0P8J6	Cj1418c	Cj1418c	Putative transferase	49	49	Cj1418c	0.504533	1.41866	0.220085	1.1648	0.453609	1.36946	0.197915	1.14704	1.27499	1.55701	0.027409	Cj1418c	15	1.66631	1.44771	Cj1418c	54
Q0P8J5	Cj1419c	Cj1419c	Putative methyltransferase	19	19	Cj1419c	-0.155129	0.898052	-0.661734	0.632118	-0.571854	0.672752	-0.657296	0.634066	0.709247	0.545996	0.00028446	Cj1419c	6	0.526792	0.565199	Cj1419c	68
Q0P8J4	Cj1420c	Cj1420c	Putative methyltransferase	33	33	Cj1420c	-1.09661	0.467615	-0.380673	0.768079	-0.847272	0.555835	-0.564865	0.676019	0.616887	0.531754	0.0083698	Cj1420c	12	0.526635	0.536872	Cj1420c	88
Q0P8J3	Cj1421c	Cj1421c	Putative sugar transferase	24	8	Cj1421c	0.586487	1.50159	0.15321	1.11204	0.533152	1.44709	0.0423092	1.02976	1.27262	1.77052	0.15014	Cj1421c	3	1.74619	1.79485	Cj1421c	32
Q0P8J2	Cj1422c	Cj1422c	Putative sugar transferase	28	12	Cj1422c	0.600573	1.51632	0.310206	1.23988	0.56621	1.48063	0.23462	1.1766	1.35336	1.5487	0.021275	Cj1422c	8	1.77311	1.32429	Cj1422c	40
Q0P8J1	Cj1423c	hddC Cj1423c	Putative D-glycero-D-manno-heptose 1-phosphate guanosyltransferase	3	3	Cj1423c	-0.834339	0.56084	-0.268865	0.829972	0.969293	1.95788	0.328533	1.25574	1.15111	0.775642	0.37523	Cj1423c	4	0.728873	0.822412	Cj1423c	14
Q9PMN3	Cj1424c	gmhA2 Cj1424c	Phosphoheptose isomerase 2 (EC 5.3.1.28) (Sedoheptulose 7-phosphate isomerase 2)	12	11	Cj1424c	-1.65579	0.317363	-0.936394	0.522537	-1.02718	0.490668	-0.717094	0.608322	0.484723	0.176766	0.0012066	Cj1424c	5	0.192331	0.161201	Cj1424c	63
Q0P8I9	Cj1425c	hddA Cj1425c	Putative D-glycero-D-manno-heptose 7-phosphate kinase	16	16	Cj1425c	0.759968	1.69345	0.3928	1.31294	0.801749	1.74321	0.380179	1.3015	1.51278	1.58819	0.021234	Cj1425c	8	1.46827	1.70811	Cj1425c	36
Q0P8I8	Cj1426c	Cj1426c	Putative methyltransferase family protein	8	8	Cj1426c	0.276125	1.21094	0.115874	1.08363	0.195614	1.14521	-0.0629629	0.957296	1.09927	0.974482	0.17829	Cj1426c	4	0.928131	1.02083	Cj1426c	26
Q0P8I7	Cj1427c	Cj1427c	Putative sugar-nucleotide epimerase/dehydratease (EC 5.1.3.2)	32	32	Cj1427c	-1.4224	0.373092	-1.03493	0.48804	-1.37254	0.386209	-1.0177	0.493904	0.435311	0.286186	0.00049414	Cj1427c	12	0.25606	0.316312	Cj1427c	83
Q0P8I6	Cj1428c	fcl Cj1428c	GDP-L-fucose synthetase (EC 1.1.1.271)	33	33	Cj1428c	0.252699	1.19143	0.20111	1.14958	0.325966	1.2535	0.11651	1.08411	1.16966	1.84955	0.021598	Cj1428c	11	1.87035	1.82874	Cj1428c	77
Q0P8I5	Cj1429c	Cj1429c	Putative uncharacterized protein	8	8	Cj1429c	0.47901	1.39379	0.161086	1.11813	0.273172	1.20846	0.171287	1.12606	1.21161	2.116	0.012887	Cj1429c	1	2.16926	2.06273	Cj1429c	31		X
Q0P8I4	Cj1430c	rfbC Cj1430c	Putative dTDP-4-dehydrorhamnose 3,5-epimerase (EC 5.1.3.13)	11	11	Cj1430c	-0.690608	0.619593	-0.328273	0.796489	0.128902	1.09346	-0.27795	0.824762	0.833576	1.08683	0.48898	Cj1430c	8	1.11542	1.05824	Cj1430c	51
Q0P8I3	Cj1431c	hddC Cj1431c	Capsular polysaccharide heptosyltransferase	24	23	Cj1431c	0.814563	1.75877	0.0509449	1.03594	0.661943	1.58221	0.126625	1.09174	1.36716	1.93861	0.20474	Cj1431c	14	1.9611	1.91613	Cj1431c	33
Q0P8I2	Cj1432c	Cj1432c	Putative sugar transferase	57	57	Cj1432c	0.579273	1.4941	0.122612	1.0887	0.437365	1.35413	-0.0218819	0.984947	1.23047	2.53009	0.20402	Cj1432c	13	2.4254	2.63478	Cj1432c	38
Q0P8I1	Cj1433c	Cj1433c	Putative uncharacterized protein	18	18	Cj1433c	0.79707	1.73757	0.776277	1.71271	1.05097	2.07192	0.712008	1.63808	1.79007	4.61795	0.0015565	Cj1433c	6	5.26335	3.97254	Cj1433c	52
Q0P8I0	Cj1434c	Cj1434c	Putative sugar transferase	38	12	Cj1434c	0.641245	1.55967	-0.116686	0.922304	0.107245	1.07717	-0.293039	0.816181	1.09383	2.13575	0.61309	Cj1434c	6	2.00986	2.26165	Cj1434c	59
Q0P8H9	Cj1435c	Cj1435c	Putative phosphatase	11	11	Cj1435c	-0.336558	0.791929	0.202383	1.1506	1.38539	2.61242	0.474279	1.38922	1.48604	1.47118	0.1268	Cj1435c	5	1.04199	1.90038	Cj1435c	42
Q0P8H8	Cj1436c	Cj1436c	Aminotransferase	12	12	Cj1436c	-0.639661	0.641864	0.0295923	1.02072	0.551192	1.4653	0.0805372	1.05741	1.04632	1.33051	0.23313	Cj1436c	5	1.29909	1.36192	Cj1436c	32
Q0P8H7	Cj1437c	Cj1437c	Aminotransferase	17	17	Cj1437c	0.337474	1.26354	-0.235738	0.84925	0.250106	1.18929	-0.100816	0.932506	1.05865	1.17506	0.96485	Cj1437c	8	1.1752	1.17493	Cj1437c	37
Q0P8H6	Cj1438c	Cj1438c	Putative sugar transferase	72	46	Cj1438c	0.726137	1.6542	0.264631	1.20133	0.365136	1.288	0.107601	1.07743	1.30524	2.27749	0.01954	Cj1438c	14	2.21892	2.33606	Cj1438c	61
Q0P8H5	Cj1439c	glf Cj1439c	UDP-galactopyranose mutase (EC 5.4.99.9)	36	36	Cj1439c	-0.876657	0.544628	-0.497739	0.708216	-0.559575	0.678502	-0.495348	0.709391	0.660184	0.799529	6.8976e-05	Cj1439c	8	0.809506	0.789551	Cj1439c	68
Q0P8H4	Cj1440c	Cj1440c	Putative sugar transferase	9	7	Cj1440c	0.22982	1.17269	0.345197	1.27032	0.740176	1.67038	0.300884	1.2319	1.33632	1.90772	0.030608	Cj1440c	4	1.90378	1.91165	Cj1440c	23
Q0P8H3	Cj1441c	kfiD Cj1441c	UDP-glucose 6-dehydrogenase (EC 1.1.1.22)	36	36	Cj1441c	0.76497	1.69933	0.206194	1.15364	0.680178	1.60234	0.166392	1.12225	1.39439	1.87538	0.095585	Cj1441c	15	1.87189	1.87886	Cj1441c	73
Q0P8H2	Cj1442c	Cj1442c	Putative sugar transferase	13	13	Cj1442c	0.450873	1.36687	0.425865	1.34338	0.995187	1.99334	0.633492	1.55132	1.56372	2.14678	0.018554	Cj1442c	3	2.0837	2.20985	Cj1442c	23
Q0P8H1	Cj1443c	kpsF Cj1443c	D-arabinose 5-phosphate isomerase	25	25	Cj1443c	0.724139	1.65191	0.604	1.51992	0.689638	1.61288	0.529643	1.44357	1.55707	1.99843	0.00027256	Cj1443c	9	2.00438	1.99248	Cj1443c	77
Q0P8H0	Cj1444c	kpsD Cj1444c	Capsule polysaccharide export system periplasmic protein	40	40	Cj1444c	0.927669	1.9022	0.634494	1.55239	0.414726	1.33305	0.368506	1.29101	1.51966	2.08443	0.00067857	Cj1444c	15	1.9764	2.19247	Cj1444c	63
Q0P8G9	Cj1445c	kpsE Cj1445c	Capsule polysaccharide export system inner membrane protein	27	26	Cj1445c	0.710546	1.63642	0.529898	1.44383	0.559659	1.47392	0.416705	1.33488	1.47226	1.49671	0.00020422	Cj1445c	12	1.57499	1.41842	Cj1445c	60
Q0P8G8	Cj1447c	kpsT Cj1447c	Capsule polysaccharide export ATP-binding protein	9	9	Cj1447c	0.901223	1.86765	0.650435	1.56964	1.33531	2.5233	0.785673	1.7239	1.92112	3.1372	0.013556	Cj1447c	1	3.84746	2.42693	Cj1447c	37		X
Q0P8G5	Cj1450	ciaI Cj1450	Putative ATP/GTP-binding protein	6	6	Cj1450	-0.340363	0.789842	0.796645	1.73706	1.20943	2.31246	0.729536	1.65811	1.62437	ND	0.004183	Cj1450	0	ND	ND	Cj1450	30		X
Q0P8G4	Cj1451	dut Cj1451	DUTPase (EC 3.6.1.23)	11	11	Cj1451	0.213013	1.15911	0.190887	1.14147	0.258221	1.196	0.166392	1.12225	1.15471	6.57528	0.0050147	Cj1451	1	6.30921	6.84135	Cj1451	38		X
Q9PMK7	Cj1453c	tilS Cj1453c	tRNA(Ile)-lysidine synthase (EC 6.3.4.19) (tRNA(Ile)-2-lysyl-cytidine synthase) (tRNA(Ile)-lysidine synthetase)	4	4	Cj1453c	0.568571	1.48305	0.409427	1.32816	0.321547	1.24967	0.236957	1.1785	1.30985	ND	0.00017951	Cj1453c	0	ND	ND	Cj1453c	9		X
Q0P8G1	Cj1454c	rimO Cj1454c	Ribosomal protein S12 methylthiotransferase RimO (S12 MTTase) (S12 methylthiotransferase) (EC 2.-.-.-) (Ribosome maturation factor RimO)	25	24	Cj1454c	-0.946162	0.519011	-0.223723	0.856353	0.0800361	1.05704	-0.114154	0.923924	0.839083	0.615219	0.67637	Cj1454c	7	0.713301	0.517137	Cj1454c	47
Q9PMK5	Cj1455	prfB Cj1455	Peptide chain release factor 2 (RF-2)	19	19	Cj1455	-0.452543	0.730754	-0.178293	0.883748	0.0708511	1.05034	-0.00246069	0.998296	0.915783	0.787164	0.999	Cj1455	5	0.823084	0.751243	Cj1455	55
Q9PMK3	Cj1457c	truD Cj1457c	tRNA pseudouridine synthase D (EC 5.4.99.27) (tRNA pseudouridine(13) synthase) (tRNA pseudouridylate synthase D) (tRNA-uridine isomerase D)	16	16	Cj1457c	0.362067	1.28527	0.117224	1.08465	0.633706	1.55155	0.249739	1.18899	1.27761	1.395	0.10124	Cj1457c	7	1.59843	1.19157	Cj1457c	40
Q0P8F7	Cj1458c	thiL Cj1458c	Putative thiamin-monophosphate kinase (EC 2.7.4.16)	3	3	Cj1458c	1.06366	2.09023	0.356674	1.28047	0.0616073	1.04363	0.190701	1.14132	1.38891	ND	0.018411	Cj1458c	0	ND	ND	Cj1458c	11		X
Q0P8F6	Cj1459	Cj1459	Putative uncharacterized protein	31	31	Cj1459	0.512434	1.42645	0.459255	1.37483	0.526448	1.44038	0.250896	1.18995	1.3579	1.56521	0.0044334	Cj1459	14	1.52114	1.60929	Cj1459	56
Q0P8F5	Cj1460	Cj1460	Putative uncharacterized protein	10	10	Cj1460	-0.901068	0.53549	-0.0394353	0.973036	-0.186403	0.878794	-0.181197	0.881971	0.817323	0.928275	0.0078962	Cj1460	6	0.95304	0.903509	Cj1460	55
Q0P8F4	Cj1461	Cj1461	Putative DNA methylase	8	8	Cj1461	0.509553	1.42361	0.78904	1.72792	0.839325	1.78921	0.697661	1.62187	1.64066	1.80941	5.3069e-05	Cj1461	1	2.18776	1.43105	Cj1461	19		X
Q9PMJ8	Cj1462	flgI Cj1462	Flagellar P-ring protein (Basal body P-ring protein)	20	20	Cj1462	0.784777	1.72283	0.326641	1.25409	0.38327	1.3043	0.299767	1.23095	1.37804	1.6966	0.00072941	Cj1462	6	1.85634	1.53686	Cj1462	74
Q0P8F1	Cj1464	flgM Cj1464	Putative uncharacterized protein flgM	7	7	Cj1464	-1.59937	0.330021	-0.802715	0.573269	-1.89275	0.269292	-0.928598	0.525369	0.424488	0.834282	0.023814	Cj1464	1	1.09569	0.572875	Cj1464	83		X
Q0P8F0	Cj1465	Cj1465	Putative uncharacterized protein	11	11	Cj1465	-1.22418	0.428039	-0.862673	0.549933	-1.27564	0.413043	-0.892399	0.538717	0.482433	0.33579	0.0012902	Cj1465	6	0.337751	0.333829	Cj1465	58
Q0P8E9	Cj1466	flgK Cj1466	Putative flagellar hook-associated protein	15	15	Cj1466	0.958531	1.94333	0.256076	1.19423	0.815955	1.76046	0.388609	1.30913	1.55179	2.28248	0.050017	Cj1466	5	2.32139	2.24357	Cj1466	33
Q0P8E8	Cj1467	Cj1467	Putative uncharacterized protein	5	5	Cj1467	0.350643	1.27513	0.442118	1.3586	0.927015	1.90134	0.54481	1.45883	1.49847	3.11427	0.015388	Cj1467	1	3.19019	3.03835	Cj1467	20		X
Q0P8E6	Cj1471c	ctsE Cj1471c	Putative type II protein secretion system E protein	9	9	Cj1471c	0.384243	1.30517	0.34058	1.26627	0.819876	1.76525	0.563546	1.4779	1.45365	1.85768	0.019736	Cj1471c	2	1.85768		Cj1471c	14
Q0P8E5	Cj1472c	Cj1472c	Putative membrane protein	1	1	Cj1472c	0.527307	1.44124	ND	ND	ND	ND	ND	ND	ND	ND	NS	Cj1472c	0	ND	ND	Cj1472c	ND	X	X
Q0P8E4	Cj1473c	ctsP Cj1473c	Putative ATP/GTP-binding protein	4	4	Cj1473c	0.706385	1.63171	0.0381713	1.02681	-0.73256	0.601835	0.351356	1.27576	1.13403	3.6734	0.81644	Cj1473c	1	3.44801	3.89879	Cj1473c	14		X
Q0P8E3	Cj1474c	ctsD Cj1474c	Putative type II protein secretion system D protein	3	3	Cj1474c	0.57487	1.48954	1.13799	2.20075	-0.224665	0.855794	0.854998	1.80876	1.58871	3.30878	0.01908	Cj1474c	1	2.25403	4.36354	Cj1474c	6		X
Q0P8E1	Cj1476c	Cj1476c	Pyruvate-flavodoxin oxidoreductase (EC 1.2.7.-)	112	112	Cj1476c	0.587311	1.50244	0.106387	1.07653	-0.211798	0.863461	-0.151863	0.900087	1.08563	0.946153	0.51944	Cj1476c	13	0.941709	0.950596	Cj1476c	80
Q0P8E0	Cj1477c	Cj1477c	Putative hydrolase	1	1	Cj1477c	-0.264522	0.832475	-0.675696	0.62603	0.0536366	1.03788	-0.153392	0.899134	0.848879	0.73773	NS	Cj1477c	2	0.652394	0.823066	Cj1477c	8	X
Q0P8D9	Cj1478c	cadF Cj1478c	Outer membrane fibronectin-binding protein	36	36	Cj1478c	1.0675	2.09579	1.00208	2.00289	0.784996	1.72309	0.713686	1.63999	1.86544	2.08612	0.00011841	Cj1478c	12	1.94592	2.22632	Cj1478c	71
Q9PMI3	Cj1479c	rpsI Cj1479c	30S ribosomal protein S9	22	22	Cj1479c	0.72884	1.65731	0.498121	1.41237	0.522604	1.43655	0.356737	1.28053	1.44669	1.56118	0.00043727	Cj1479c	11	1.8911	1.23125	Cj1479c	84
Q0P8D7	Cj1480c	rplM Cj1480c	50S ribosomal protein L13	24	24	Cj1480c	0.282102	1.21597	0.52482	1.43875	0.371563	1.29375	0.23462	1.1766	1.28127	1.96786	0.0021195	Cj1480c	12	2.32389	1.61183	Cj1480c	84
Q0P8D6	Cj1481c	Cj1481c	Putative helicase (EC 3.6.1.-)	37	37	Cj1481c	0.69256	1.61615	0.332465	1.25916	0.605814	1.52184	0.370635	1.29292	1.42252	1.50173	0.010362	Cj1481c	8	1.54023	1.46324	Cj1481c	32
Q0P8D5	Cj1482c	Cj1482c	Putative uncharacterized protein	23	23	Cj1482c	0.892784	1.85676	0.311386	1.2409	0.957237	1.94159	0.446284	1.36253	1.60044	1.83103	0.047573	Cj1482c	11	1.86517	1.7969	Cj1482c	20
Q0P8D4	Cj1483c	Cj1483c	Putative lipoprotein	14	14	Cj1483c	0.686864	1.60978	0.585584	1.50065	1.22844	2.34313	0.772849	1.70864	1.79055	1.82718	0.013083	Cj1483c	7	1.85139	1.80297	Cj1483c	55
Q0P8D3	Cj1484c	Cj1484c	Putative membrane protein	3	3	Cj1484c	-0.0278141	0.980905	-0.100901	0.93245	0.220747	1.16534	-0.14881	0.901994	0.995172	0.905288	0.83793	Cj1484c	4	1.05315	0.757425	Cj1484c	11
Q0P8D1	Cj1486c	Cj1486c	Putative periplasmic protein	2	2	Cj1486c	ND	ND	0.00500445	1.00347	-0.18326	0.880711	-0.178081	0.883878	0.922688	ND	0.069442	Cj1486c	0	ND	ND	Cj1486c	22		X
Q0P8D0	Cj1487c	ccoP Cj1487c	Cbb3-type cytochrome c oxidase subunit	13	13	Cj1487c	0.291431	1.22385	0.352094	1.27641	0.369424	1.29184	0.213421	1.15943	1.23788	1.29945	0.0013651	Cj1487c	10	1.43162	1.16728	Cj1487c	46
Q0P8C9	Cj1488c	ccoQ Cj1488c	Cb-type cytochrome C oxidase subunit IV (EC 1.9.3.1)	1	1	Cj1488c	ND	ND	-0.440997	0.736626	1.1232	2.1783	0.554208	1.46836	1.4611	ND	NS	Cj1488c	0	ND	ND	Cj1488c	26	X	X
Q0P8C8	Cj1489c	ccoO Cj1489c	Cb-type cytochrome C oxidase subunit II (EC 1.9.3.1)	22	22	Cj1489c	0.511516	1.42555	0.338266	1.26424	0.147745	1.10784	0.120312	1.08697	1.22115	1.39481	0.0038324	Cj1489c	14	1.45422	1.3354	Cj1489c	64
Q0P8C7	Cj1490c	ccoN Cj1490c	Cb-type cytochrome C oxidase subunit I (EC 1.9.3.1)	6	6	Cj1490c	1.0538	2.07599	1.16892	2.24843	1.2355	2.35463	1.18648	2.27596	2.23875	1.20948	1.002e-05	Cj1490c	1	1.32476	1.09421	Cj1490c	10		X
Q0P8C6	Cj1491c	Cj1491c	Putative two-component regulator	17	17	Cj1491c	0.694996	1.61888	0.258526	1.19626	1.03689	2.0518	0.456344	1.37206	1.55975	1.58112	0.070014	Cj1491c	14	1.52143	1.64082	Cj1491c	65
Q0P8C5	Cj1492c	Cj1492c	Putative two-component sensor	13	13	Cj1492c	0.886284	1.84841	0.161086	1.11813	0.845494	1.79688	0.449309	1.36539	1.5322	1.74952	0.078238	Cj1492c	9	1.95011	1.54892	Cj1492c	26
Q9PMG8	Cj1494c	carA Cj1494c	Carbamoyl-phosphate synthase small chain (EC 6.3.5.5) (Carbamoyl-phosphate synthetase glutamine chain)	27	27	Cj1494c	-0.0384141	0.973725	-0.469089	0.722421	-0.624169	0.648793	-0.616654	0.652182	0.74928	0.690347	1.8037e-05	Cj1494c	14	0.706121	0.674573	Cj1494c	58
Q0P8C2	Cj1495c	Cj1495c	Putative uncharacterized protein	11	11	Cj1495c	-1.34272	0.394276	-0.730503	0.602694	-1.09349	0.468626	-0.83975	0.558741	0.506084	0.408047	0.00071157	Cj1495c	8	0.400767	0.415328	Cj1495c	49
Q0P8C1	Cj1496c	Cj1496c	Putative periplasmic protein	18	18	Cj1496c	-0.31271	0.805128	-0.237463	0.848236	-0.905647	0.533793	-0.332334	0.794251	0.745352	1.21676	0.078399	Cj1496c	8	1.14658	1.28695	Cj1496c	60
Q9PMG4	Cj1498c	purA Cj1498c	Adenylosuccinate synthetase (AMPSase) (AdSS) (EC 6.3.4.4) (IMP--aspartate ligase)	40	40	Cj1498c	-0.408791	0.753254	0.176711	1.1303	0.0523038	1.03692	0.0792358	1.05646	0.994234	1.08655	0.00042861	Cj1498c	11	1.10711	1.06598	Cj1498c	71
Q0P8B8	Cj1500	Cj1500	Putative integral membrane protein	7	7	Cj1500	1.46774	2.76588	0.679973	1.60211	1.68276	3.21043	0.766393	1.70101	2.31986	1.63058	0.032633	Cj1500	3	1.56006	1.7011	Cj1500	18
Q0P8B7	Cj1501	Cj1501	Putative uncharacterized protein	3	3	Cj1501	-1.87204	0.273187	-0.956138	0.515435	-1.67845	0.312418	-0.862079	0.550159	0.4128	0.248299	0.010627	Cj1501	2	0.23604	0.260559	Cj1501	49
Q0P8B6	Cj1502c	putP Cj1502c	Putative sodium/proline symporter	2	2	Cj1502c	1.61516	3.06346	ND	ND	ND	ND	ND	ND	ND	2.59963	NS	Cj1502c	2	2.31078	2.88848	Cj1502c	ND	X
Q0P8B5	Cj1503c	putA Cj1503c	Putative proline dehydrogenase/delta-1-pyrroline-5-carboxylate dehydrogenase (EC 1.5.1.12) (EC 1.5.99.8)	103	103	Cj1503c	0.928452	1.90323	0.199836	1.14857	0.131429	1.09538	0.0153421	1.01069	1.28947	1.18777	0.011238	Cj1503c	15	1.18727	1.18828	Cj1503c	60
Q9PMF9	Cj1504c	selD Cj1504c	Selenide, water dikinase (EC 2.7.9.3) (Selenium donor protein) (Selenophosphate synthase)	7	7	Cj1504c	-0.877009	0.544495	-0.288397	0.818811	0.123836	1.08963	-0.261367	0.834297	0.821808	1.07867	0.51546	Cj1504c	1	0.816311	1.34103	Cj1504c	19		X
Q0P8B3	Cj1505c	Cj1505c	Putative two-component response regulator (SirA-like protein)	11	11	Cj1505c	-1.53473	0.345143	-1.08684	0.470791	-1.59673	0.330626	-0.998333	0.500578	0.411785	0.284501	0.0027075	Cj1505c	6	0.234772	0.33423	Cj1505c	64
Q0P8B2	Cj1506c	Cj1506c	Putative MCP-type signal transduction protein	62	60	Cj1506c	0.83599	1.78508	0.700836	1.62545	0.772101	1.70775	0.509492	1.42355	1.63546	1.55102	0.00070875	Cj1506c	15	1.6229	1.47913	Cj1506c	75
Q0P8B1	Cj1507c	Cj1507c	Putative regulatory protein	33	33	Cj1507c	0.228661	1.17175	0.65602	1.57573	0.66369	1.58413	0.556081	1.47027	1.45047	1.73404	3.145e-05	Cj1507c	5	1.79418	1.67389	Cj1507c	95
Q0P8B0	Cj1508c	fdhD Cj1508c	FdhD protein	23	23	Cj1508c	-1.18179	0.440804	-0.897698	0.536742	-0.837356	0.559668	-0.859581	0.551113	0.522082	0.55994	5.2577e-05	Cj1508c	9	0.62968	0.490199	Cj1508c	90
Q0P8A9	Cj1509c	fdhC Cj1509c	Putative formate dehydrogenase, cytochrom B subunit (EC 1.2.1.2)	7	7	Cj1509c	0.00449117	1.00312	0.644829	1.56355	1.07938	2.11313	0.6668	1.58755	1.56684	2.51382	0.006143	Cj1509c	2	2.6297	2.39794	Cj1509c	16
Q0P8A8	Cj1510c	fdhB Cj1510c	Putative formate dehydrogenase iron-sulfur subunit (EC 1.2.1.2)	25	25	Cj1510c	-0.648195	0.638078	-0.0289429	0.980138	-0.027181	0.981336	-0.0529391	0.96397	0.890881	0.94462	0.99507	Cj1510c	6	1.07003	0.819206	Cj1510c	85
Q0P8A7	Cj1511c	fdhA Cj1511c	Putative formate dehydrogenase large subunit (Selenocysteine containing) (EC 1.2.1.2)	76	76	Cj1511c	-0.932948	0.523787	-0.274166	0.826928	-0.513453	0.700544	-0.443919	0.735135	0.696598	0.612741	0.0011844	Cj1511c	14	0.625553	0.599929	Cj1511c	72
Q0P8A6	Cj1513c	Cj1513c	Possible periplasmic protein	4	4	Cj1513c	-0.649259	0.637608	-0.0713782	0.951728	-0.237647	0.848127	-0.193728	0.874343	0.827952	ND	0.0054034	Cj1513c	0	ND	ND	Cj1513c	32		X
Q0P8A5	Cj1514c	Cj1514c	Putative uncharacterized protein	7	7	Cj1514c	-0.0524686	0.964285	0.387214	1.30787	1.34894	2.54726	0.444263	1.36062	1.54501	2.00411	0.079418	Cj1514c	2	2.0487	1.95952	Cj1514c	21
Q0P8A4	Cj1515c	Cj1515c	Carboxynorspermidine/carboxyspermidine decarboxylase (CANS DC/CAS DC) (CANSDC/CASDC) (EC 4.1.1.-)	18	18	Cj1515c	-1.16658	0.445477	-0.682727	0.622986	-0.521369	0.69671	-0.618765	0.651228	0.6041	0.677678	0.0012965	Cj1515c	6	0.753104	0.602253	Cj1515c	37
Q0P8A3	Cj1516	Cj1516	Putative periplasmic oxidoreductase	49	49	Cj1516	-0.806281	0.571854	-1.15041	0.450498	-1.34068	0.394834	-0.965728	0.51202	0.482302	0.295123	0.00059244	Cj1516	12	0.265623	0.324623	Cj1516	80
Q0P8A2	Cj1517	moaD Cj1517	Putative molybdopterin converting factor,subunit 1	7	7	Cj1517	-1.48755	0.356617	-0.911399	0.531669	-1.1692	0.444668	-0.862079	0.550159	0.470778	0.348568	0.0004833	Cj1517	2	0.443399	0.253736	Cj1517	60
Q0P8A1	Cj1518	moaE Cj1518	Putative molybdopterin converting factor,subunit 2	7	7	Cj1518	0.0797517	1.05684	0.172821	1.12726	0.38433	1.30525	0.137921	1.10032	1.14742	1.30585	0.041909	Cj1518	2	1.29051	1.32118	Cj1518	32
Q0P8A0	Cj1519	moeA2 Cj1519	Putative molybdopterin biosynthesis protein	28	28	Cj1519	-0.288287	0.818874	-0.218604	0.859397	-0.112796	0.924794	-0.179638	0.882924	0.871497	0.692314	0.073062	Cj1519	7	0.644405	0.740224	Cj1519	64
Q0P898	Cj1522c	cas1 Cj1522c	CRISPR-associated endonuclease Cas1 (EC 3.1.-.-)	9	9	Cj1522c	0.314153	1.24328	0.453921	1.36976	0.853933	1.80742	0.520082	1.43404	1.46362	3.39735	0.010426	Cj1522c	1	2.81426	3.98044	Cj1522c	26		X
Q0P897	Cj1523c	Cj1523c	Putative CRISPR-associated protein	72	71	Cj1523c	0.790579	1.72977	0.399474	1.31903	0.544572	1.45859	0.396991	1.31676	1.45604	1.67527	0.0019001	Cj1523c	14	1.7882	1.56234	Cj1523c	55
Q0P896	Cj1529c	purM Cj1529c	Phosphoribosylformylglycinamidine cyclo-ligase (EC 6.3.3.1)	11	11	Cj1529c	-1.22703	0.427196	-0.735369	0.600664	-0.874896	0.545293	-0.70359	0.614043	0.546799	0.541403	0.00015117	Cj1529c	9	0.500184	0.582621	Cj1529c	33
Q9PMD9	Cj1530	coaE Cj1530	Dephospho-CoA kinase (EC 2.7.1.24) (Dephosphocoenzyme A kinase)	8	8	Cj1530	0.502836	1.417	0.831611	1.77967	1.49442	2.81751	0.899184	1.86501	1.9698	2.24884	0.0080755	Cj1530	1	2.50453	1.99314	Cj1530	43		X
Q9PMD8	Cj1531	dapF Cj1531	Diaminopimelate epimerase (DAP epimerase) (EC 5.1.1.7)	15	15	Cj1531	-0.779411	0.582605	-0.0244694	0.983182	-0.0145564	0.989961	0.00441258	1.00306	0.889703	0.817405	0.51545	Cj1531	10	0.592154	1.04266	Cj1531	49
Q0P893	Cj1532	Cj1532	Putative periplasmic protein	9	9	Cj1532	-0.463879	0.725034	-0.260074	0.835045	0.198026	1.14713	-0.117134	0.922017	0.907306	0.591171	0.88359	Cj1532	2	0.50825	0.674093	Cj1532	38
Q0P892	Cj1533c	Cj1533c	Putative helix-turn-helix containing protein	4	4	Cj1533c	0.621781	1.53877	0.379358	1.30076	0.884211	1.84575	0.64761	1.56657	1.56297	1.5123	0.01709	Cj1533c	1	1.84279	1.18182	Cj1533c	11		X
Q0P891	Cj1534c	dps Cj1534c	DNA protection during starvation protein (EC 1.16.-.-)	21	21	Cj1534c	-0.476451	0.718744	-0.919683	0.528625	-0.877434	0.544335	-0.892399	0.538717	0.582605	0.288904	3.1228e-05	Cj1534c	14	0.275963	0.301846	Cj1534c	97
Q9PMD4	Cj1535c	pgi Cj1535c	Probable glucose-6-phosphate isomerase (GPI) (EC 5.3.1.9) (Phosphoglucose isomerase) (PGI) (Phosphohexose isomerase) (PHI)	19	19	Cj1535c	0.670895	1.59206	0.207463	1.15466	0.254749	1.19313	0.0896149	1.06409	1.25098	1.46477	0.010609	Cj1535c	12	1.50947	1.42007	Cj1535c	40
Q0P889	Cj1536c	galU Cj1536c	UTP--glucose-1-phosphate uridylyltransferase (EC 2.7.7.9)	7	7	Cj1536c	-1.29746	0.406842	-0.704031	0.613855	-0.429128	0.74271	-0.497288	0.708437	0.617961	0.381302	0.0098185	Cj1536c	4	0.354962	0.407641	Cj1536c	45
Q9PMD2	Cj1537c	acsA acs Cj1537c	Acetyl-coenzyme A synthetase (AcCoA synthetase) (Acs) (EC 6.2.1.1) (Acetate--CoA ligase) (Acyl-activating enzyme)	44	44	Cj1537c	1.61002	3.05255	0.644829	1.56355	0.581074	1.49596	0.492971	1.40734	1.87985	2.17069	1.5796e-05	Cj1537c	15	2.12819	2.21319	Cj1537c	54
Q0P887	Cj1538c	tupC Cj1538c	Tungstate uptake system ATP-binding protein TupC	1	1	Cj1538c	0.75494	1.68756	ND	ND	ND	ND	ND	ND	ND	0.5781	NS	Cj1538c	2	0.532505	0.623696	Cj1538c	ND	X
Q0P885	Cj1540	Cj1540	Putative periplasmic protein	34	34	Cj1540	-1.05143	0.482491	-1.03493	0.48804	-1.70075	0.307626	-0.963044	0.512973	0.447782	0.268222	0.0061758	Cj1540	13	0.277144	0.259301	Cj1540	85
Q9PMC8	Cj1541	Cj1541	UPF0271 protein Cj1541	19	18	Cj1541	-1.51499	0.349898	-1.13425	0.455571	-1.48802	0.356501	-0.963044	0.512973	0.418736	0.229958	0.001656	Cj1541	12	0.204515	0.255401	Cj1541	65
Q0P883	Cj1542	Cj1542	Putative allophanate hydrolase subunit 1	11	11	Cj1542	-0.642347	0.64067	-0.317288	0.802577	-0.396004	0.75996	-0.282962	0.821902	0.756277	0.82734	0.0019412	Cj1542	4	0.713954	0.940727	Cj1542	37
Q0P882	Cj1543	Cj1543	Putative allophanate hydrolase subunit 2	20	20	Cj1543	-0.842429	0.557704	-0.37307	0.772138	-0.295862	0.814586	-0.220725	0.858134	0.75064	0.570293	0.021584	Cj1543	10	0.381082	0.759504	Cj1543	71
Q0P880	Cj1545c	Cj1545c	MdaB protein homolog	22	22	Cj1545c	-0.935468	0.522873	-0.947643	0.518479	-1.22628	0.427418	-0.786579	0.579717	0.512122	0.286282	0.0018272	Cj1545c	10	0.271444	0.301119	Cj1545c	66
Q0P879	Cj1546	Cj1546	Putative transcriptional regulator	2	2	Cj1546	0.885754	1.84773	0.510505	1.42455	1.32265	2.50126	0.991325	1.98801	1.94039	1.22831	0.020097	Cj1546	2	1.22831	ND	Cj1546	16
Q0P878	Cj1547	Cj1547	Blc protein homolog	5	5	Cj1547	-0.680164	0.624094	-0.419301	0.747787	-0.721119	0.606627	-0.46655	0.723693	0.67555	ND	0.0034733	Cj1547	0	ND	ND	Cj1547	23		X
Q0P877	Cj1548c	Cj1548c	Putative NADP-dependent alcohol dehydrogenase (EC 1.1.1.2)	24	24	Cj1548c	-1.12423	0.458747	-0.88954	0.539786	-1.17856	0.441793	-0.786579	0.579717	0.505011	0.305158	0.0013561	Cj1548c	8	0.286536	0.32378	Cj1548c	70
Q0P876	Cj1549c	hsdR Cj1549c	Putative type I restriction enzyme R protein (EC 3.1.21.3)	25	25	Cj1549c	0.909739	1.87871	0.212525	1.15871	0.591205	1.5065	0.320845	1.24906	1.44825	1.72578	0.036618	Cj1549c	8	1.86734	1.58422	Cj1549c	22
Q0P875	Cj1550c	rloH Cj1550c	Putative ATP/GTP-binding protein	24	23	Cj1550c	0.618488	1.53527	0.536977	1.45093	0.201638	1.15	0.184662	1.13655	1.31819	0.941195	0.016123	Cj1550c	7	0.955389	0.927	Cj1550c	33
Q0P874	Cj1551c	hsdS Cj1551c	Putative type I restriction enzyme S protein	7	7	Cj1551c	0.609648	1.52589	0.507419	1.4215	0.464672	1.38	0.375945	1.29769	1.40627	1.34892	3.1784e-05	Cj1551c	6	1.32562	1.37222	Cj1551c	19
Q0P873	Cj1552c	mloB Cj1552c	Putative uncharacterized protein mloB	21	21	Cj1552c	0.600684	1.51644	0.615511	1.5321	0.653179	1.57263	0.615648	1.53225	1.53835	1.30078	5.0845e-05	Cj1552c	9	1.34221	1.25935	Cj1552c	33
Q0P872	Cj1553c	hsdM Cj1553c	Putative type I restriction enzyme M protein (EC 2.1.1.72)	24	24	Cj1553c	0.498061	1.41231	0.313744	1.24293	0.592122	1.50746	0.257815	1.19567	1.33959	2.2402	0.020827	Cj1553c	6	2.07947	2.40093	Cj1553c	41
Q0P871	Cj1555c	Cj1555c	Putative uncharacterized protein	11	11	Cj1555c	-0.454139	0.729946	0.0817012	1.05827	0.455627	1.37138	0.238123	1.17946	1.08476	0.776127	0.087984	Cj1555c	2	0.69277	0.859485	Cj1555c	42
Q0P870	Cj1556	Cj1556	Putative transcriptional regulator	3	3	Cj1556	0.101304	1.07274	0.307843	1.23786	0.857753	1.81221	0.420821	1.33869	1.36538	0.705937	0.038778	Cj1556	1	0.794857	0.617016	Cj1556	27		X
Q0P865	Cj1563c	Cj1563c	Putative transcriptional regulator	8	8	Cj1563c	1.19261	2.28566	0.583632	1.49862	0.330371	1.25734	0.433099	1.35013	1.59794	ND	0.00065212	Cj1563c	0	ND	ND	Cj1563c	38		X
Q0P864	Cj1564	Cj1564	Putative methyl-accepting chemotaxis signal transduction protein	73	36	Cj1564	0.294433	1.2264	0.25485	1.19321	0.193197	1.14329	0.024838	1.01737	1.14507	1.29405	0.018684	Cj1564	14	1.361	1.2271	Cj1564	85
Q0P863	Cj1565c	pflA Cj1565c	Paralysed flagellum protein	44	44	Cj1565c	-0.116365	0.922509	0.154526	1.11306	0.470671	1.38575	0.196715	1.14609	1.14185	0.891663	0.057578	Cj1565c	9	0.855782	0.927544	Cj1565c	42
Q0P861	Cj1567c	nuoM Cj1567c	NADH dehydrogenase I chain M (EC 1.6.5.3)	3	3	Cj1567c	1.04341	2.0611	1.08516	2.1216	0.629244	1.54675	0.750946	1.6829	1.85309	2.22246	0.0014425	Cj1567c	1	2.13666	2.30826	Cj1567c	5
Q9PMA7	Cj1568c	nuoL Cj1568c	NADH-quinone oxidoreductase subunit L (EC 1.6.99.5) (NADH dehydrogenase I subunit L) (NDH-1 subunit L)	3	3	Cj1568c	1.36359	2.57325	1.16566	2.24336	0.788202	1.72692	0.831227	1.7792	2.08068	3.12722	0.00045224	Cj1568c	1	2.82451	3.42994	Cj1568c	5
Q0P859	Cj1569c	nuoK Cj1569c	NADH-quinone oxidoreductase subunit K	1	1	Cj1569c	0.80672	1.74923	ND	ND	ND	ND	ND	ND	ND	ND	NS	Cj1569c	0	ND	ND	Cj1569c	ND	X	X
Q0P857	Cj1571c	nuoI Cj1571c	NADH-quinone oxidoreductase subunit I (EC 1.6.99.5) (NADH dehydrogenase I subunit I) (NDH-1 subunit I)	32	32	Cj1571c	0.936301	1.91362	0.699034	1.62342	0.869908	1.82755	0.613851	1.53034	1.72373	1.36584	0.00079786	Cj1571c	11	1.30467	1.42701	Cj1571c	87
Q9PMA3	Cj1572c	nuoH Cj1572c	NADH-quinone oxidoreductase subunit H	2	2	Cj1572c	1.21678	2.32427	ND	ND	ND	ND	ND	ND	ND	3.45409	NS	Cj1572c	3	3.12737	3.78081	Cj1572c	ND	X
Q0P855	Cj1573c	nuoG Cj1573c	Putative NADH dehydrogenase I chain G (EC 1.6.5.3)	63	63	Cj1573c	0.563199	1.47754	0.530911	1.44484	0.440425	1.357	0.352434	1.27671	1.38902	1.29846	6.9902e-05	Cj1573c	14	1.22632	1.37059	Cj1573c	72
Q0P854	Cj1574c	Cj1574c	Putative uncharacterized protein	12	12	Cj1574c	-1.10071	0.466288	-0.237463	0.848236	-0.216609	0.860586	-0.100816	0.932506	0.776904	0.87902	0.085316	Cj1574c	8	0.887307	0.870734	Cj1574c	35
Q0P853	Cj1575c	Cj1575c	Putative uncharacterized protein	5	5	Cj1575c	0.0834378	1.05954	0.0733779	1.05218	-0.191131	0.875919	-0.200035	0.870529	0.964541	1.00794	0.32131	Cj1575c	6	0.879727	1.13616	Cj1575c	57
Q9PM99	Cj1576c	nuoD Cj1576c	NADH-quinone oxidoreductase subunit D (EC 1.6.99.5) (NADH dehydrogenase I subunit D) (NDH-1 subunit D)	23	23	Cj1576c	0.97641	1.96756	0.65323	1.57269	0.829245	1.77675	0.523914	1.43785	1.68871	1.08974	0.0016516	Cj1576c	13	1.2385	0.940974	Cj1576c	57
Q0P851	Cj1577c	nuoC Cj1577c	NADH-quinone oxidoreductase (EC 1.6.99.5)	29	29	Cj1577c	0.717271	1.64407	0.636378	1.55442	0.64259	1.56113	0.518163	1.43213	1.54794	1.73313	5.5742e-05	Cj1577c	8	1.43074	2.03551	Cj1577c	56
Q0P850	Cj1578c	nuoB Cj1578c	NADH-quinone oxidoreductase subunit B (EC 1.6.99.5) (NADH dehydrogenase I subunit B) (NDH-1 subunit B)	11	11	Cj1578c	1.0961	2.13777	0.4215	1.33932	1.06161	2.08726	0.759909	1.69338	1.81443	ND	0.020078	Cj1578c	0	ND	ND	Cj1578c	60		X
Q0P849	Cj1579c	nuoA Cj1579c	NADH-quinone oxidoreductase subunit (EC 1.6.99.5)	3	3	Cj1579c	0.899074	1.86487	0.829141	1.77663	-0.0427625	0.970794	0.235789	1.17755	1.44746	1.21817	0.17791	Cj1579c	1	0.60532	1.83101	Cj1579c	19		X
Q0P848	Cj1580c	Cj1580c	Putative peptide ABC-transport system ATP-binding protein	2	2	Cj1580c	0.554158	1.46831	0.579719	1.49456	1.7902	3.45863	1.06747	2.09575	2.12931	ND	0.034216	Cj1580c	0	ND	ND	Cj1580c	9		X
Q0P847	Cj1581c	Cj1581c	Putative peptide ABC-transport system ATP-binding protein	1	1	Cj1581c	0.694703	1.61855	ND	ND	ND	ND	ND	ND	ND	ND	NS	Cj1581c	0	ND	ND	Cj1581c	ND	X	X
Q0P844	Cj1584c	Cj1584c	Putative peptide ABC-transport system periplasmic peptide-binding protein	24	24	Cj1584c	-1.42906	0.371372	-1.11827	0.460645	-1.59255	0.331584	-0.979224	0.507253	0.417713	0.247777	0.0027957	Cj1584c	11	0.223013	0.27254	Cj1584c	49
Q0P843	Cj1585c	Cj1585c	Putative oxidoreductase	37	37	Cj1585c	-0.175176	0.885659	-0.0334303	0.977094	-0.0201537	0.986128	-0.0644005	0.956343	0.951306	0.918388	0.9029	Cj1585c	11	0.897172	0.939605	Cj1585c	35
Q0P842	Cj1586	cgb Cj1586	Single domain haemoglobin	10	10	Cj1586	-1.42099	0.373456	-1.56544	0.337874	-1.41985	0.373751	-1.09199	0.469113	0.388548	0.471182	0.0013017	Cj1586	2	0.468565	0.473798	Cj1586	64
Q0P841	Cj1587c	Cj1587c	Putative ABC transporter	6	6	Cj1587c	0.858528	1.81319	0.0899767	1.06435	0.646128	1.56496	0.288548	1.22141	1.41598	2.52232	0.1108	Cj1587c	1	1.90446	3.14018	Cj1587c	17		X
Q0P840	Cj1588c	Cj1588c	Putative MFS (Major Facilitator Superfamily) transport protein	1	1	Cj1588c	0.50048	1.41468	ND	ND	ND	ND	ND	ND	ND	ND	NS	Cj1588c	0	ND	ND	Cj1588c	ND	X	X
Q0P839	Cj1589	Cj1589	Uncharacterized protein	1	1	Cj1589	0.293621	1.22571	ND	ND	ND	ND	ND	ND	ND	2.95671	NS	Cj1589	1	2.99925	2.91416	Cj1589	ND	X	X
Q9PM85	Cj1590	infA Cj1590	Translation initiation factor IF-1	8	8	Cj1590	-1.14098	0.45345	-0.328273	0.796489	-1.00759	0.497376	-0.629365	0.646461	0.598444	0.593981	0.023834	Cj1590	5	0.577496	0.610466	Cj1590	50
Q9PM84	Cj1591	rpmJ Cj1591	50S ribosomal protein L36	7	7	Cj1591	-0.419851	0.747502	1.05236	2.07392	0.33147	1.2583	0.896231	1.8612	1.48523	1.06471	0.017099	Cj1591	1	0.802912	1.3265	Cj1591	65		X
Q9PM83	Cj1592	rpsM Cj1592	30S ribosomal protein S13	24	24	Cj1592	0.161117	1.11815	0.691802	1.6153	0.452599	1.3685	0.373823	1.29578	1.34943	0.940147	0.0012935	Cj1592	14	0.911609	0.968684	Cj1592	69
Q9PM82	Cj1593	rpsK Cj1593	30S ribosomal protein S11	16	16	Cj1593	0.655562	1.57523	0.65602	1.57573	0.557782	1.472	0.582961	1.49792	1.53022	2.08887	2.6352e-07	Cj1593	10	2.2563	1.92145	Cj1593	54
Q9PM81	Cj1594	rpsD Cj1594	30S ribosomal protein S4	45	44	Cj1594	0.823006	1.76909	0.400583	1.32004	0.719333	1.64642	0.302	1.23285	1.4921	2.49758	0.019628	Cj1594	15	2.71801	2.27715	Cj1594	95
Q9PM80	Cj1595	rpoA Cj1595	DNA-directed RNA polymerase subunit alpha (RNAP subunit alpha) (EC 2.7.7.6) (RNA polymerase subunit alpha) (Transcriptase subunit alpha)	42	42	Cj1595	-0.268011	0.830463	0.0338882	1.02377	0.321547	1.24967	-0.00936685	0.993528	1.02436	1.07053	0.26351	Cj1595	14	1.19727	0.943797	Cj1595	94
Q0P832	Cj1596	rplQ Cj1596	50S ribosomal protein L17	17	17	Cj1596	0.576737	1.49147	0.365791	1.28859	0.543623	1.45763	0.412577	1.33106	1.39219	ND	0.0031783	Cj1596		ND	ND	Cj1596	77		X
Q9PM78	Cj1597	hisG Cj1597	ATP phosphoribosyltransferase (ATP-PRT) (ATP-PRTase) (EC 2.4.2.17)	35	35	Cj1597	-0.364785	0.776584	-0.211807	0.863455	-0.099403	0.933419	-0.151863	0.900087	0.868386	0.627921	0.11657	Cj1597	10	0.659566	0.596276	Cj1597	83
Q9PM77	Cj1598	hisD Cj1598	Histidinol dehydrogenase (HDH) (EC 1.1.1.23)	36	36	Cj1598	-1.4377	0.369155	-1.10562	0.464703	-1.52336	0.347876	-1.05151	0.482462	0.416049	0.268086	0.0011088	Cj1598	13	0.266453	0.269719	Cj1598	72
Q9PM76	Cj1599	hisB Cj1599	Histidine biosynthesis bifunctional protein HisB [Includes: Histidinol-phosphatase (EC 3.1.3.15); Imidazoleglycerol-phosphate dehydratase (IGPD) (EC 4.2.1.19)]	22	22	Cj1599	0.734071	1.66333	0.354386	1.27844	0.545519	1.45955	0.31864	1.24715	1.41212	1.17099	0.0061688	Cj1599	8	1.16601	1.17597	Cj1599	53
Q9PM75	Cj1600	hisH2 Cj1600	Imidazole glycerol phosphate synthase subunit HisH 2 (EC 2.4.2.-) (IGP synthase glutamine amidotransferase subunit 2) (IGP synthase subunit HisH 2) (ImGP synthase subunit HisH 2) (IGPS subunit HisH 2)	10	10	Cj1600	-1.24821	0.420971	-0.458993	0.727494	-0.926519	0.526126	-0.800887	0.573996	0.562147	0.794253	0.0035723	Cj1600	8	0.793829	0.794676	Cj1600	49
Q9PM74	Cj1601	hisA Cj1601	1-(5-phosphoribosyl)-5-[(5-phosphoribosylamino)methylideneamino] imidazole-4-carboxamide isomerase (EC 5.3.1.16) (Phosphoribosylformimino-5-aminoimidazole carboxamide ribotide isomerase)	17	17	Cj1601	-1.28292	0.410964	-0.378768	0.769094	-0.474512	0.71971	-0.374511	0.771367	0.667784	0.437104	0.00037672	Cj1601	8	0.581212	0.292997	Cj1601	46
Q0P826	Cj1602	Cj1602	Putative uncharacterized protein	25	24	Cj1602	0.864583	1.82081	0.689081	1.61226	0.635487	1.55346	0.575596	1.49029	1.61921	1.31379	1.5891e-06	Cj1602	10	1.2928	1.33477	Cj1602	58
Q9PM72	Cj1603	hisF1 hisF Cj1603	Imidazole glycerol phosphate synthase subunit hisF1 (EC 4.1.3.-) (IGP synthase cyclase subunit) (IGP synthase subunit hisF1) (ImGP synthase subunit hisF1) (IGPS subunit hisF1)	18	18	Cj1603	-0.920242	0.52842	-0.215202	0.861426	-0.0570751	0.961211	-0.18432	0.880064	0.80778	2.13225	0.16735	Cj1603	8	2.804	1.46049	Cj1603	54
Q9PM71	Cj1604	hisI hisIE Cj1604	Histidine biosynthesis bifunctional protein HisIE [Includes: Phosphoribosyl-AMP cyclohydrolase (PRA-CH) (EC 3.5.4.19); Phosphoribosyl-ATP pyrophosphatase (PRA-PH) (EC 3.6.1.31)]	11	11	Cj1604	-1.45669	0.364328	-0.942007	0.520508	-1.28235	0.411126	-1.02328	0.491997	0.44699	0.235396	0.00028313	Cj1604	4	0.239777	0.231014	Cj1604	42
Q0P823	Cj1605c	dapD Cj1605c	2,3,4,5-tetrahydropyridine-2,6-dicarboxylate N-succinyltransferase (EC 2.3.1.117) (Tetrahydrodipicolinate N-succinyltransferase) (THDP succinyltransferase) (THP succinyltransferase) (Tetrahydropicolinate succinylase)	21	21	Cj1605c	-0.14678	0.903264	-0.435047	0.73967	-0.676242	0.625793	-0.530681	0.692228	0.740239	0.837137	0.00059081	Cj1605c	12	0.776093	0.89818	Cj1605c	58
Q0P822	Cj1606c	mrp Cj1606c	Putative ATP/GTP-binding protein (Mrp protein homolog)	31	31	Cj1606c	0.982917	1.97646	0.583632	1.49862	0.155213	1.11359	0.227588	1.17088	1.43988	1.61002	0.026933	Cj1606c	14	1.78954	1.43049	Cj1606c	67
Q9PM68	Cj1607	ispDF Cj1607	Bifunctional enzyme IspD/IspF [Includes: 2-C-methyl-D-erythritol 4-phosphate cytidylyltransferase (EC 2.7.7.60) (4-diphosphocytidyl-2C-methyl-D-erythritol synthase) (MEP cytidylyltransferase) (MCT); 2-C-methyl-D-erythritol 2,4-cyclodiphosphate synthase (MECDP-synthase) (MECPP-synthase) (MECPS) (EC 4.6.1.12)]	24	24	Cj1607	0.73707	1.66679	0.378232	1.29975	0.657568	1.57742	0.440214	1.35681	1.47519	1.34642	0.0073174	Cj1607	7	1.33026	1.36258	Cj1607	57
Q0P820	Cj1608	Cj1608	Putative two-component regulator	22	22	Cj1608	0.832789	1.78112	0.447495	1.36367	-0.210197	0.864419	-0.0876001	0.941087	1.23758	1.55528	0.64446	Cj1608	11	1.62096	1.4896	Cj1608	47
Q0P819	Cj1609	Cj1609	Putative sulfate adenylyltransferase (EC 2.7.7.4)	25	25	Cj1609	0.57063	1.48517	0.500193	1.4144	0.527408	1.44134	0.448302	1.36443	1.42634	1.43146	8.2734e-05	Cj1609	12	1.41601	1.44691	Cj1609	64
Q9PM64	Cj1611	rpsT Cj1611	30S ribosomal protein S20	13	12	Cj1611	1.66143	3.16331	0.686355	1.60921	0.489504	1.40396	0.73285	1.66192	1.9596	1.20372	0.00074155	Cj1611	1	1.21478	1.19265	Cj1611	68		X
Q9PM63	Cj1612	prfA Cj1612	Peptide chain release factor 1 (RF-1)	21	20	Cj1612	-1.33355	0.396791	-0.728076	0.603708	-0.929149	0.525168	-0.577126	0.670298	0.548991	0.404102	0.0026499	Cj1612	7	0.41538	0.392824	Cj1612	52
Q0P815	Cj1613c	Cj1613c	Putative pyridoxamine 5'-phosphate oxidase	28	28	Cj1613c	-0.801955	0.573571	-0.520656	0.697055	0.290232	1.22284	-0.306586	0.808553	0.825504	0.19081	0.61826	Cj1613c	4	0.170274	0.211345	Cj1613c	75
Q0P814	Cj1614	chuA Cj1614	Haemin uptake system outer membrane receptor	30	30	Cj1614	ND	ND	-0.0591259	0.959846	0.395935	1.3158	0.0476426	1.03357	1.10307	ND	0.35819	Cj1614	0	ND	ND	Cj1614	39		X
Q0P812	Cj1616	chuC Cj1616	Putative haemin uptake system ATP-binding protein	10	10	Cj1616	ND	ND	0.321964	1.25003	0.229028	1.17204	-0.0846797	0.942994	1.12169	ND	0.1365	Cj1616	0	ND	ND	Cj1616	35		X
Q0P811	Cj1617	chuD Cj1617	Putative haemin uptake system periplasmic haemin-binding protein	19	19	Cj1617	1.96791	3.912	-0.131041	0.913172	0.434298	1.35125	-0.0121386	0.991621	1.79201	ND	0.52641	Cj1617	0	ND	ND	Cj1617	56		X
Q0P810	Cj1618c	Cj1618c	Putative radical SAM domain protein	4	4	Cj1618c	-0.185395	0.879408	0.579719	1.49456	1.1645	2.24155	0.952758	1.93557	1.63777	1.65342	0.0090981	Cj1618c	2	1.68738	1.61947	Cj1618c	8
Q0P809	Cj1619	kgtP Cj1619	Alpha-ketoglutarate permease	8	8	Cj1619	1.68248	3.2098	1.08791	2.12566	1.51682	2.86159	1.13417	2.19492	2.59799	2.26917	0.0011011	Cj1619	4	1.88398	2.65435	Cj1619	11
Q0P808	Cj1620c	mutY Cj1620c	A/G-specific adenine glycosylase (EC 3.2.2.-)	8	8	Cj1620c	0.73383	1.66305	0.563963	1.47832	0.62835	1.5458	0.61475	1.53129	1.55462	0.899699	0.00017841	Cj1620c	1	0.52294	1.27646	Cj1620c	21		X
Q0P807	Cj1621	Cj1621	Putative periplasmic protein	26	26	Cj1621	0.946729	1.9275	0.724063	1.65183	0.767235	1.702	0.643213	1.5618	1.71078	1.55009	5.1137e-05	Cj1621	11	1.65742	1.44277	Cj1621	72
Q0P806	Cj1622	ribD Cj1622	Riboflavin-specific deaminase/reductase (EC 3.5.4.-)	5	5	Cj1622	0.763429	1.69752	0.478294	1.3931	0.433275	1.3503	0.313115	1.24239	1.42082	0.975219	0.00018317	Cj1622	1	1.26913	0.681304	Cj1622	19		X
Q0P805	Cj1623	Cj1623	Putative membrane protein	2	2	Cj1623	0.593521	1.50893	ND	ND	ND	ND	ND	ND	ND	0.812239	NS	Cj1623	2	1.12719	0.497287	Cj1623	ND	X
Q0P804	Cj1624c	sdaA Cj1624c	L-serine dehydratase (EC 4.3.1.17)	40	40	Cj1624c	-1.12171	0.45955	-0.634209	0.644294	-1.12631	0.458085	-0.746794	0.595926	0.539464	0.549491	0.0037801	Cj1624c	14	0.540553	0.558428	Cj1624c	83
Q0P803	Cj1625c	sdaC Cj1625c	Amino acid transporter	4	4	Cj1625c	1.41696	2.67023	1.26585	2.40469	1.42969	2.69388	1.04431	2.06238	2.45779	2.46649	0.00031589	Cj1625c	6	2.29613	2.63685	Cj1625c	11
Q0P802	Cj1626c	Cj1626c	Putative periplasmic protein	12	12	Cj1626c	-1.58165	0.3341	-0.961829	0.513406	-2.29247	0.204126	-0.751418	0.594019	0.411413	0.224085	0.05197	Cj1626c	8	0.209225	0.238945	Cj1626c	53
Q0P801	Cj1627c	Cj1627c	Putative uncharacterized protein	3	3	Cj1627c	-0.48804	0.712993	0.0733779	1.05218	0.0389082	1.02734	-0.118627	0.921064	0.928393	1.17726	0.47839	Cj1627c	3	1.24373	1.1108	Cj1627c	13
Q0P7Z9	Cj1629	exbD2 Cj1629	Putative exbD/tolR family transport protein	3	3	Cj1629	ND	ND	0.279179	1.2135	1.27317	2.41692	0.354587	1.27862	1.63635	ND	0.11666	Cj1629	0	ND	ND	Cj1629	15		X
Q0P7Z8	Cj1630	tonB2 Cj1630	Putative TonB transport protein	1	1	Cj1630	ND	ND	-0.216902	0.860411	-0.44598	0.734085	0.055606	1.0393	0.877931	ND	NS	Cj1630	0	ND	ND	Cj1630	8	X	X
Q0P727	Cj1631c	Cj1631c	Uncharacterized protein	1	1	Cj1631c	-0.817751	0.567326	ND	ND	ND	ND	ND	ND	ND	ND	NS	Cj1631c	0	ND	ND	Cj1631c	ND	X	X
Q0P7Z5	Cj1633	Cj1633	Putative ATP-binding protein	23	23	Cj1633	0.314211	1.24333	0.34289	1.26829	0.501273	1.41546	0.280643	1.21474	1.28546	1.52488	0.0056884	Cj1633	7	1.64459	1.40517	Cj1633	72
Q9PM41	Cj1634c	aroC Cj1634c	Chorismate synthase (EC 4.2.3.5) (5-enolpyruvylshikimate-3-phosphate phospholyase)	19	19	Cj1634c	0.325372	1.25299	0.513584	1.42759	0.441443	1.35796	0.436152	1.35299	1.34788	1.49636	2.2308e-08	Cj1634c	3	1.49767	1.49505	Cj1634c	44
Q9PM40	Cj1635c	rnc Cj1635c	Ribonuclease 3 (EC 3.1.26.3) (Ribonuclease III) (RNase III)	14	14	Cj1635c	-0.175646	0.885371	0.197285	1.14654	0.553078	1.46721	0.284036	1.2176	1.17918	1.24493	0.040474	Cj1635c	3	1.32459	1.16527	Cj1635c	41
Q9PM39	Cj1636c	rnhA Cj1636c	Ribonuclease HI (RNase HI) (EC 3.1.26.4)	2	2	Cj1636c	ND	ND	1.94164	3.84141	1.27432	2.41884	2.44755	5.45487	3.90504	ND	0.0048821	Cj1636c	0	ND	ND	Cj1636c	11		X
Q0P7Z1	Cj1637c	Cj1637c	Putative periplasmic protein	5	5	Cj1637c	0.649887	1.56905	0.15321	1.11204	0.893172	1.85725	0.393854	1.3139	1.46306	1.92575	0.096709	Cj1637c	1	2.27423	1.57727	Cj1637c	16		X
Q9PM37	Cj1638	dnaG Cj1638	DNA primase (EC 2.7.7.-)	19	19	Cj1638	0.804814	1.74692	0.330138	1.25713	0.509066	1.42313	0.289674	1.22236	1.41239	1.65066	0.0068255	Cj1638	11	1.67483	1.6265	Cj1638	33
Q0P7Y9	Cj1639	Cj1639	NifU protein homolog	7	7	Cj1639	-1.48056	0.35835	-0.925232	0.526596	-1.52336	0.347876	-0.995587	0.501532	0.433588	0.293211	0.003211	Cj1639	4	0.295112	0.29131	Cj1639	72
Q0P7Y8	Cj1640	Cj1640	Uncharacterized protein	1	1	Cj1640	0.0827248	1.05902	ND	ND	ND	ND	ND	ND	ND	ND	NS	Cj1640	0	ND	ND	Cj1640	ND	X	X
O69290	Cj1641	murE Cj1641	UDP-N-acetylmuramoyl-L-alanyl-D-glutamate--2,6-diaminopimelate ligase (EC 6.3.2.13) (Meso-A2pm-adding enzyme) (Meso-diaminopimelate-adding enzyme) (UDP-MurNAc-L-Ala-D-Glu:meso-diaminopimelate ligase) (UDP-MurNAc-tripeptide synthetase) (UDP-N-acetylmuramyl-tripeptide synthetase)	32	32	Cj1641	0.435056	1.35196	0.520744	1.4347	0.747606	1.679	0.480208	1.39494	1.46515	1.38303	0.0029572	Cj1641	14	1.50525	1.26082	Cj1641	62
Q9PM34	Cj1642	Cj1642	Nucleoid-associated protein Cj1642	5	5	Cj1642	-0.879324	0.543622	-1.05304	0.481952	-1.18483	0.439876	-0.696885	0.616903	0.520588	0.257992	0.003902	Cj1642	2	0.254507	0.261477	Cj1642	45
Q0P7Y5	Cj1643	Cj1643	Putative periplasmic protein	24	24	Cj1643	0.259861	1.19736	-0.104044	0.930421	0.283432	1.21709	0.0167025	1.01164	1.08913	0.628746	0.49407	Cj1643	10	0.576588	0.680904	Cj1643	62
Q0P7Y4	Cj1644	ispA Cj1644	Geranyltranstransferase (EC 2.5.1.10)	5	5	Cj1644	-0.0908757	0.938953	-0.194953	0.873601	-0.00481316	0.996669	-0.201616	0.869576	0.9197	1.53196	0.29056	Cj1644	1	2.08386	0.98006	Cj1644	18		X
Q0P7Y3	Cj1645	tkt Cj1645	Transketolase (EC 2.2.1.1)	44	44	Cj1645	-1.19139	0.43788	-1.06524	0.477893	-1.61779	0.325834	-1.02049	0.49295	0.43364	0.209755	0.0028671	Cj1645	13	0.218868	0.200642	Cj1645	60
Q0P7Y2	Cj1646	iamB Cj1646	Putative ABC transport system permease	3	3	Cj1646	1.02082	2.02907	0.564953	1.47934	0.291362	1.22379	0.562615	1.47694	1.55229	8.0321	0.0034821	Cj1646	1	3.20261	12.8616	Cj1646	7		X
Q0P7Y1	Cj1647	iamA Cj1647	Putative ABC transport system ATP-binding protein	7	7	Cj1647	0.54656	1.4606	0.350947	1.2754	-0.423555	0.745585	-0.337539	0.79139	1.06824	1.93252	0.66486	Cj1647	4	2.04673	1.81831	Cj1647	24
Q0P7Y0	Cj1648	Cj1648	Putative ABC transport system periplasmic substrate-binding protein	11	11	Cj1648	0.86878	1.82612	0.692708	1.61631	1.3769	2.59709	0.781677	1.71913	1.93966	2.28785	0.012993	Cj1648	7	2.50968	2.06602	Cj1648	40
Q0P7X9	Cj1649	Cj1649	Putative lipoprotein	3	3	Cj1649	0.985962	1.98063	0.824189	1.77054	1.85623	3.62059	0.924046	1.89743	2.3173	2.29767	0.022928	Cj1649	2	2.21728	2.37806	Cj1649	13
Q0P7X7	Cj1651c	map Cj1651c	Methionine aminopeptidase (EC 3.4.11.18)	15	15	Cj1651c	-1.15159	0.450128	-0.732934	0.601679	-0.913439	0.530918	-0.676954	0.625484	0.552052	0.423539	0.00047507	Cj1651c	4	0.458864	0.388215	Cj1651c	56
Q9PM24	Cj1652c	murI Cj1652c	Glutamate racemase (EC 5.1.1.3)	14	14	Cj1652c	0.00271434	1.00188	0.262192	1.1993	0.310441	1.24009	0.0986358	1.07076	1.12801	1.02244	0.011889	Cj1652c	7	1.04693	0.99794	Cj1652c	38
Q0P7X5	Cj1653c	Cj1653c	Putative lipoprotein	10	10	Cj1653c	0.161117	1.11815	0.0608023	1.04305	0.569009	1.4835	0.332908	1.25955	1.22606	0.651578	0.10617	Cj1653c	3	0.674716	0.628441	Cj1653c	40
Q0P7X1	Cj1658	Cj1658	Putative iron permease	40	40	Cj1658	0.407942	1.32679	0.346348	1.27134	0.723526	1.65121	0.537246	1.4512	1.42514	2.15346	0.012657	Cj1658	4	2.19152	2.11541	Cj1658	33
Q0P7X0	Cj1659	p19 Cj1659	Periplasmic protein p19	19	19	Cj1659	-1.92117	0.26404	-0.503953	0.705172	0.272027	1.2075	-0.235225	0.849553	0.756567	0.255033	0.66452	Cj1659	5	0.191363	0.318704	Cj1659	80
Q0P7W9	Cj1660	Cj1660	Putative integral membrane protein	7	7	Cj1660	0.767948	1.70285	0.142641	1.10392	0.969999	1.95884	0.566336	1.48076	1.56159	ND	0.086369	Cj1660	0	ND	ND	Cj1660	10		X
Q0P7W8	Cj1661	Cj1661	Possible ABC transport system permease	16	16	Cj1661	0.185797	1.13744	0.286399	1.21959	0.878206	1.83809	0.530596	1.44453	1.40991	1.81473	0.037151	Cj1661	2	1.81473	ND	Cj1661	37		X
Q0P7W7	Cj1662	Cj1662	Putative integral membrane protein	12	11	Cj1662	0.35665	1.28045	0.0509449	1.03594	0.542675	1.45667	0.185872	1.1375	1.22764	3.69419	0.1507	Cj1662	1	3.17307	4.21532	Cj1662	44
Q0P7W6	Cj1663	Cj1663	Putative ABC transport system ATP-binding protein	11	11	Cj1663	0.107166	1.07711	-0.00230776	0.998402	0.304856	1.23529	0.16025	1.11748	1.10707	2.8519	0.17194	Cj1663	4	2.72736	2.97645	Cj1663	56
Q0P7W5	Cj1664	Cj1664	Putative periplasmic thiredoxin	8	8	Cj1664	0.436276	1.35311	0.196008	1.14552	0.461663	1.37713	0.317537	1.2462	1.28049	ND	0.023248	Cj1664	0	ND	ND	Cj1664	49		X
Q0P7W4	Cj1665	Cj1665	Putative lipoprotein thiredoxin	7	7	Cj1665	0.148587	1.10848	-0.302771	0.810694	0.26399	1.20079	-0.055796	0.962064	1.02051	ND	0.97149	Cj1665	0	ND	ND	Cj1665	40		X
Q0P7W3	Cj1666c	Cj1666c	Putative periplasmic protein	4	4	Cj1666c	-1.69879	0.308044	-1.23058	0.426147	-1.84231	0.278876	-0.889848	0.539671	0.388184	0.725547	0.0098753	Cj1666c	1	0.755121	0.695972	Cj1666c	36		X
Q0P7W1	Cj1668c	Cj1668c	Putative periplasmic protein	9	9	Cj1668c	-1.36532	0.388149	-0.747606	0.595591	-0.829964	0.562543	-0.427176	0.743716	0.5725	0.587579	0.0097873	Cj1668c	5	0.650057	0.525101	Cj1668c	64
Q0P7W0	Cj1669c	Cj1669c	Putative ATP-dependent DNA ligase	1	1	Cj1669c	0.0200458	1.01399	ND	ND	ND	ND	ND	ND	ND	ND	NS	Cj1669c	0	ND	ND	Cj1669c	ND	X	X
Q0P7V9	Cj1670c	cgpA Cj1670c	Putative periplasmic protein	16	16	Cj1670c	0.599131	1.5148	-0.142306	0.90607	-0.0328275	0.977503	-0.130625	0.913436	1.07795	0.978836	0.29691	Cj1670c	5	0.934717	1.02296	Cj1670c	58
Q0P7V8	Cj1671c	Cj1671c	Putative uncharacterized protein	3	3	Cj1671c	ND	ND	-0.501879	0.706187	-0.0949662	0.936294	-0.222329	0.85718	0.83322	ND	0.18251	Cj1671c	0	ND	ND	Cj1671c	39		X
P42448	Cj1672c	eno Cj1672c	Enolase (EC 4.2.1.11) (2-phospho-D-glycerate hydro-lyase) (2-phosphoglycerate dehydratase)	32	32	Cj1672c	0.929217	1.90424	-0.0621792	0.957816	-0.19271	0.874961	-0.14881	0.901994	1.15975	0.75399	0.0044829	Cj1672c	14	0.664062	0.843919	Cj1672c	68
Q0P7V6	Cj1673c	recA Cj1673c	Protein RecA (Recombinase A)	42	42	Cj1673c	0.928472	1.90326	0.587534	1.50268	0.42403	1.34167	0.391758	1.31199	1.5149	1.72057	9.3568e-05	Cj1673c	14	1.62476	1.81638	Cj1673c	88
Q0P7V5	Cj1674	Cj1674	Putative uncharacterized protein	12	12	Cj1674	-0.0849364	0.942826	0.0886007	1.06334	0.555902	1.47009	0.206285	1.15371	1.15749	1.1121	0.11628	Cj1674	6	1.20139	1.0228	Cj1674	42
Q9PM01	Cj1676	murB Cj1676	UDP-N-acetylenolpyruvoylglucosamine reductase (EC 1.3.1.98) (UDP-N-acetylmuramate dehydrogenase)	8	8	Cj1676	-0.63277	0.644937	0.00646245	1.00449	0.278881	1.21325	-0.0472424	0.967784	0.957616	1.10457	0.36238	Cj1676	2	1.06206	1.14708	Cj1676	32
Q0P7V1	Cj1679	Cj1679	Putative uncharacterized protein	17	17	Cj1679	1.08481	2.12109	0.196008	1.14552	0.319333	1.24775	0.107601	1.07743	1.39795	1.78293	0.023603	Cj1679	6	1.96724	1.59863	Cj1679	22
Q0P7V0	Cj1680c	Cj1680c	Putative periplasmic protein	19	19	Cj1680c	0.73637	1.66598	1.02672	2.03739	0.896889	1.86205	0.836629	1.78587	1.83782	4.5626	5.1828e-06	Cj1680c	11	4.60539	4.51982	Cj1680c	59
Q0P7U9	Cj1681c	cysQ Cj1681c	CysQ protein homolog	19	19	Cj1681c	-0.627635	0.647237	-0.171683	0.887806	-0.432856	0.740794	-0.31683	0.802832	0.769667	0.783898	0.0067167	Cj1681c	10	0.737231	0.830565	Cj1681c	64
Q0P7U8	Cj1682c	gltA Cj1682c	Citrate synthase	42	42	Cj1682c	0.286526	1.2197	-0.147161	0.903026	-0.00481316	0.996669	-0.176525	0.884831	1.00106	0.831829	0.34042	Cj1682c	15	0.811871	0.851787	Cj1682c	88
Q0P7U6	Cj1685c	bioB Cj1685c	Biotin synthase (EC 2.8.1.6)	17	17	Cj1685c	-1.11319	0.462272	-0.62741	0.647338	-0.760394	0.590335	-0.692432	0.61881	0.579689	0.48758	7.2463e-06	Cj1685c	3	0.314118	0.661043	Cj1685c	62
Q9PLZ2	Cj1686c	topA Cj1686c	DNA topoisomerase 1 (EC 5.99.1.2) (DNA topoisomerase I) (Omega-protein) (Relaxing enzyme) (Swivelase) (Untwisting enzyme)	86	86	Cj1686c	0.601635	1.51744	0.668967	1.58993	0.772101	1.70775	0.702741	1.62759	1.61068	1.74186	0.00016332	Cj1686c	12	1.92566	1.55806	Cj1686c	82
Q0P7U4	Cj1687	Cj1687	Putative efflux protein	1	1	Cj1687	1.3492	2.5477	ND	ND	ND	ND	ND	ND	ND	0.817032	NS	Cj1687	1	0.79891	0.835155	Cj1687	ND	X	X
Q0P7U3	Cj1688c	secY Cj1688c	Protein translocase subunit SecY	9	9	Cj1688c	0.522386	1.43633	1.17412	2.25655	-0.199044	0.871127	0.466335	1.3816	1.4864	1.61275	0.23821	Cj1688c	5	1.36984	1.85566	Cj1688c	14
Q0P7U2	Cj1689c	rp10 Cj1689c	50S ribosomal protein L15	24	24	Cj1689c	0.582422	1.49736	0.622183	1.5392	0.421968	1.33975	0.494924	1.40925	1.44639	1.38179	9.2835e-05	Cj1689c	9	1.40303	1.36055	Cj1689c	92
Q9PLY8	Cj1690c	rpsE Cj1690c	30S ribosomal protein S5	29	29	Cj1690c	0.892006	1.85576	0.685445	1.6082	0.731042	1.65984	0.520082	1.43404	1.63946	1.85371	0.00032965	Cj1690c	14	1.80793	1.89948	Cj1690c	99
Q9PLY7	Cj1691c	rplR Cj1691c	50S ribosomal protein L18	22	22	Cj1691c	1.28169	2.43123	0.564953	1.47934	0.594871	1.51034	0.321946	1.25002	1.66773	1.91768	0.0023384	Cj1691c	10	1.79786	2.03751	Cj1691c	87
Q0P7T9	Cj1692c	rplF Cj1692c	50S ribosomal protein L6	23	23	Cj1692c	0.532266	1.4462	0.295969	1.22771	0.218372	1.16342	0.253206	1.19185	1.2573	1.52471	4.239e-05	Cj1692c	12	1.55517	1.49425	Cj1692c	78
Q9PLY5	Cj1693c	rpsH Cj1693c	30S ribosomal protein S8	22	22	Cj1693c	0.697218	1.62138	0.407221	1.32613	0.21956	1.16438	0.117778	1.08506	1.29924	2.12501	0.0078718	Cj1693c	12	2.22558	2.02444	Cj1693c	99
Q9PLY4	Cj1694c	rpsZ rpsN Cj1694c	30S ribosomal protein S14 type Z	6	6	Cj1694c	-0.154423	0.898492	0.57874	1.49354	0.0721668	1.05129	0.29529	1.22713	1.16762	1.05159	0.046117	Cj1694c	3		1.05159	Cj1694c	51
Q9PLY3	Cj1695c	rplE Cj1695c	50S ribosomal protein L5	28	28	Cj1695c	0.223326	1.16742	0.288797	1.22162	0.173718	1.12796	0.135419	1.09841	1.15385	1.44503	0.00020428	Cj1695c	15	1.61859	1.27148	Cj1695c	90
Q9PLY2	Cj1696c	rplX Cj1696c	50S ribosomal protein L24	14	14	Cj1696c	-0.450782	0.731646	0.105026	1.07551	-1.22628	0.427418	-0.447667	0.733228	0.741951	1.06682	0.25235	Cj1696c	7	1.13989	0.993757	Cj1696c	84
Q0P7T4	Cj1697c	rplN Cj1697c	50S ribosomal protein L14	30	30	Cj1697c	0.753028	1.68533	0.783098	1.72082	0.967172	1.95501	0.807844	1.75059	1.77794	2.02445	0.00033026	Cj1697c	9	2.10899	1.93991	Cj1697c	89
Q9PLY0	Cj1698c	rpsQ Cj1698c	30S ribosomal protein S17	17	17	Cj1698c	0.845948	1.79745	0.585584	1.50065	0.318224	1.2468	0.270415	1.20615	1.43776	1.4163	0.0035039	Cj1698c	9	1.56976	1.26284	Cj1698c	80
Q9PLX9	Cj1699c	rpmC Cj1699c	50S ribosomal protein L29	19	19	Cj1699c	-0.742529	0.597691	-0.15692	0.896938	-0.955719	0.515585	-0.132131	0.912482	0.730674	0.443285	0.21949	Cj1699c	10	0.44879	0.437779	Cj1699c	93
Q9PLX8	Cj1700c	rplP Cj1700c	50S ribosomal protein L16	19	19	Cj1700c	0.453288	1.36916	-0.0439555	0.969992	0.542675	1.45667	0.250896	1.18995	1.24644	1.28345	0.21372	Cj1700c	7	0.914963	1.65193	Cj1700c	75
Q9PLX7	Cj1701c	rpsC Cj1701c	30S ribosomal protein S3	48	48	Cj1701c	1.13544	2.19685	0.422592	1.34033	0.193197	1.14329	0.0883216	1.06313	1.4359	1.99537	0.018808	Cj1701c	14	2.06873	1.92202	Cj1701c	90
Q9PLX6	Cj1702c	rplV Cj1702c	50S ribosomal protein L22	22	22	Cj1702c	0.592826	1.5082	0.643892	1.56254	0.102102	1.07334	0.26699	1.20329	1.33684	1.84082	0.048609	Cj1702c	9	1.96035	1.7213	Cj1702c	84
Q9PLX5	Cj1703c	rpsS Cj1703c	30S ribosomal protein S19	19	19	Cj1703c	-0.707503	0.612379	0.273135	1.20843	-0.46876	0.722585	-0.103769	0.930599	0.868499	0.821498	0.76006	Cj1703c	7	0.788332	0.854663	Cj1703c	94
Q9PLX4	Cj1704c	rplB Cj1704c	50S ribosomal protein L2	45	45	Cj1704c	0.623906	1.54104	0.79327	1.733	0.565276	1.47967	0.563546	1.4779	1.5579	2.20259	0.00014317	Cj1704c	14	2.26969	2.13548	Cj1704c	89
Q0P7S6	Cj1705c	rplW Cj1705c	50S ribosomal protein L23	12	12	Cj1705c	-0.0271876	0.981331	0.0899767	1.06435	0.291362	1.22379	0.0896149	1.06409	1.08339	1.74369	0.081277	Cj1705c	4	2.14782	1.33955	Cj1705c	83
Q9PLX2	Cj1706c	rplD Cj1706c	50S ribosomal protein L4	33	33	Cj1706c	0.688671	1.6118	0.73905	1.66908	0.172491	1.127	0.344872	1.27004	1.41948	1.98433	0.032305	Cj1706c	14	2.0505	1.91817	Cj1706c	77
Q9PLX1	Cj1707c	rplC Cj1707c	50S ribosomal protein L3	35	35	Cj1707c	0.615964	1.53258	0.744302	1.67516	0.789803	1.72884	0.623705	1.54083	1.61935	1.9332	9.8754e-05	Cj1707c	9	2.38591	1.48049	Cj1707c	96
Q9PLX0	Cj1708c	rpsJ Cj1708c	30S ribosomal protein S10	23	23	Cj1708c	0.0481508	1.03394	0.259749	1.19727	-0.166094	0.891252	0.0489729	1.03453	1.03925	1.17105	0.45268	Cj1708c	6	1.41107	0.931021	Cj1708c	85
Q0P7S2	Cj1709c	Cj1709c	Pseudouridine synthase (EC 5.4.99.-)	15	15	Cj1709c	0.771089	1.70656	0.159776	1.11711	0.0549681	1.03884	0.0153421	1.01069	1.2183	1.20761	0.0018771	Cj1709c	3	1.20761		Cj1709c	42
Q0P7S1	Cj1710c	Cj1710c	Putative metallo-beta-lactamase family protein	58	58	Cj1710c	0.729823	1.65844	0.615511	1.5321	0.56247	1.4768	0.518163	1.43213	1.52487	1.48412	6.6816e-07	Cj1710c	13	1.45521	1.51302	Cj1710c	70
Q9PLW7	Cj1711c	rsmA Cj1711c	Ribosomal RNA small subunit methyltransferase A	1	1	Cj1711c	0.117589	1.08492	ND	ND	ND	ND	ND	ND	ND	1.62742	NS	Cj1711c	1	1.41269	1.84214	Cj1711c	ND	X	X
Q0P7R9	Cj1712	Cj1712	Putative uncharacterized protein	3	3	Cj1712	-0.906141	0.53361	-0.914155	0.530655	-1.48802	0.356501	-0.739886	0.598787	0.504888	ND	0.010319	Cj1712	0	ND	ND	Cj1712	16		X
Q0P7R8	Cj1713	rlmN Cj1713	Dual-specificity RNA methyltransferase RlmN (EC 2.1.1.-) (EC 2.1.1.192) (23S rRNA (adenine(2503)-C(2))-methyltransferase) (23S rRNA m2A2503 methyltransferase) (Ribosomal RNA large subunit methyltransferase N) (tRNA (adenine(37)-C(2))-methyltransferase) (tRNA m2A37 methyltransferase)	15	15	Cj1713	0.140973	1.10265	0.49397	1.40831	0.731875	1.6608	0.521041	1.43499	1.40169	1.64383	0.0027051	Cj1713	5	1.79477	1.49289	Cj1713	39
Q0P7R6	Cj1715	Cj1715	Putative acetyltransferase	11	11	Cj1715	-0.719197	0.607436	0.111815	1.08059	0.138982	1.10113	0.0315828	1.02213	0.952821	0.894547	0.020289	Cj1715	1	0.985907	0.803187	Cj1715	48		X
Q9PLW2	Cj1716c	leuD Cj1716c	3-isopropylmalate dehydratase small subunit (EC 4.2.1.33) (Alpha-IPM isomerase) (IPMI) (Isopropylmalate isomerase)	4	4	Cj1716c	-1.06071	0.479396	-0.508111	0.703143	0.282295	1.21613	0.0779331	1.0555	0.863543	0.804117	0.96324	Cj1716c	2	0.887733	0.720501	Cj1716c	31
Q9PLW1	Cj1717c	leuC Cj1717c	3-isopropylmalate dehydratase large subunit (EC 4.2.1.33) (Alpha-IPM isomerase) (IPMI) (Isopropylmalate isomerase)	20	20	Cj1717c	-0.591717	0.663553	-0.43307	0.740684	-0.229519	0.852919	-0.168773	0.889599	0.786689	0.496949	0.090146	Cj1717c	3	0.706595	0.287303	Cj1717c	43
Q9PLW0	Cj1718c	leuB Cj1718c	3-isopropylmalate dehydrogenase (EC 1.1.1.85) (3-IPM-DH) (Beta-IPM dehydrogenase) (IMDH)	10	10	Cj1718c	-0.850972	0.554411	-0.55896	0.678791	-0.817728	0.567335	-0.520779	0.696995	0.624383	0.884827	0.0025272	Cj1718c	6	0.701643	1.06801	Cj1718c	27
Q9PLV9	Cj1719c	leuA Cj1719c	2-isopropylmalate synthase (EC 2.3.3.13) (Alpha-IPM synthase) (Alpha-isopropylmalate synthase)	17	16	Cj1719c	-0.29886	0.812894	-0.343051	0.788372	-0.321549	0.80021	-0.181197	0.881971	0.820862	0.765976	0.027793	Cj1719c	4	0.783872	0.748081	Cj1719c	42
Q0P7R1	Cj1720	Cj1720	Putative uncharacterized protein	29	29	Cj1720	0.287299	1.22035	0.172821	1.12726	0.0496346	1.035	0.00441258	1.00306	1.09642	1.21998	0.0085008	Cj1720	8	1.18039	1.25957	Cj1720	89
Q0P7R0	Cj1721c	Cj1721c	Putative outer membrane protein	2	2	Cj1721c	0.298071	1.2295	0.796645	1.73706	0.600353	1.51609	0.730365	1.65906	1.53543	2.06012	6.1304e-05	Cj1721c	2	2.11442	2.00582	Cj1721c	8
Q9PLV4	Cj1724c	queF Cj1724c	NADPH-dependent 7-cyano-7-deazaguanine reductase (EC 1.7.1.13) (7-cyano-7-carbaguanine reductase) (NADPH-dependent nitrile oxidoreductase) (PreQ(0) reductase)	6	6	Cj1724c	-0.640549	0.641469	-0.878733	0.543845	-0.727973	0.603752	-0.687993	0.620717	0.602446	0.279596	0.0011074	Cj1724c	4	0.189775	0.369418	Cj1724c	48
Q0P7Q6	Cj1725	Cj1725	Putative periplasmic protein	16	16	Cj1725	-1.70911	0.305848	-1.48539	0.357152	-1.6263	0.323918	-1.27296	0.413811	0.350182	0.155778	0.00021528	Cj1725	11	0.139185	0.17237	Cj1725	79
Q9PLV2	Cj1726c	metA Cj1726c	Homoserine O-succinyltransferase (EC 2.3.1.46) (Homoserine O-transsuccinylase) (HTS)	7	7	Cj1726c	0.821454	1.76719	-0.0915127	0.938538	0.347858	1.27267	0.299767	1.23095	1.30234	0.88346	0.25501	Cj1726c	2	ND	0.88346	Cj1726c	15
Q0P7Q4	Cj1727c	metB Cj1727c	Putative O-acetylhomoserine (Thiol)-lyase (EC 2.5.1.49)	28	28	Cj1727c	-0.175756	0.885304	-0.933595	0.523552	-1.04419	0.484918	-0.892399	0.538717	0.608123	0.210132	4.6189e-05	Cj1727c	11	0.210744	0.209519	Cj1727c	70
Q0P7Q2	Cj1729c	flgE2 Cj1729c	Flagellar hook subunit protein	47	47	Cj1729c	0.832267	1.78048	0.603036	1.51891	0.993799	1.99142	0.652869	1.57229	1.71578	1.23615	0.0049469	Cj1729c	15	1.29649	1.1758	Cj1729c	74
Q9PLU8	Cj1731c	ruvC Cj1731c	Crossover junction endodeoxyribonuclease RuvC (EC 3.1.22.4) (Holliday junction nuclease RuvC) (Holliday junction resolvase RuvC)	2	2	Cj1731c	0.385163	1.30601	0.291192	1.22365	1.67066	3.18359	0.929834	1.90506	1.90458	1.86	0.076453	Cj1731c	3	1.77431	1.94569	Cj1731c	19
																	3

## Sheet: Suppl. Data S2
Supplementary Data S2. Log2 (area) based on XICs from targeted metabolomics by LC-MS/MS. MH, MH medium versus MH medium supplemented with 0.1% DOC ('DOC') replicates 1-3, performed in technical triplicate (i-iii). Calculations based on these raw data were made in GraphPad.
Replicate	Lactate	KG	Succinate	Fumarate	Oxaloacetate	Malate	Pyruvate	Proline	Serine	Alanine	Aspartate	Acetate	Glutamate	Cysteine	Asparagine	Glutamine	Methionine	Thiamine	Homocysteine	Cystine	CoA	Acetyl-CoA	Biotin
MH1_i	493681	101480	6250427	130613	268696	3737127	113344	54872316	34380.6	747085	378959	98576.8	899648	2313.62	22599.1	19868.1	951177	4222.79	153883	2313.62	5553	100008	1258125
MH1_ii	466355	200518	8226728	283188	307370	7903158	202351	54430056	40492.4	691489	366712	55342.5	909339	3128.85	22658.1	13673.4	905887	2925.77	169855	2450.36	7806	124894	2366245
MH1_iii	531343	246151	8810881	312339	317799	7507722	353700	51364736	48458	663995	397769	42758.8	875313	1768.39	19728.3	35105.1	748305	3404.38	223982	4838.58	15521	120638	2800868
MH2_i	479450	223430	7984925	437400	327589	10453106	389759	49066236	45264.3	658931	456335	33889.5	790887	4625.06	20818.2	17954.6	921201	1633.58	233070	2313.55	13097	133051	3037320
MH2_ii	1498390	219958	9961836	463083	352824	16180691	457339	50914832	41119.1	651485	318787	41179.4	835858	1905.21	25316.3	27636.8	893429	1496.81	156393	5582.74	14228	185594	3358370
MH2_iii	834378	230794	9448614	428901	454827	11424131	398372	41127200	29262.2	680781	365389	35124.9	796939	2037.88	20828.1	20070.1	730497	6529.15	128437	2724.03	15179	186898	3289610
MH3_i	772972	224120	12385385	290735	369100	8612730	432186	49036960	19606	504846	539080	39888.3	619700	2178.78	18514.5	16066.7	785951	2995.57	112432	2317.64	18648	172938	3745974
MH3_ii	586720	243290	13829282	272090	345108	7357772	627249	44716640	45863.9	649625	574342	36485.9	738450	3403.96	15651.4	17359.8	1.10062e+06	3267.15	129123	1361.99	9542	157251	3549806
MH3_iii	633946	200426	11538481	274689	327684	5579626	443907	64916876	53511.3	803097	634591	36399.1	749798	1633.58	22327.5	28726.4	1.01891e+06	4629.14	114091	2858.92	16476	134968	3448641
DOC1_i	880489	840711	28901226	409460	424038	6225024	16740	146796064	124085	6817597	1.09694e+06	22914.3	15796372	16196.9	26680.4	67045	7.71302e+06	19329.8	593132	96114.1	608	14487	31131310
DOC1_ii	1.06796e+06	837299	29817370	323699	404267	8099733	19952	144580368	112989	7.87071e+06	1.27504e+06	17818.2	14725262	9390.89	58171.5	65198	7976715	16871.9	678981	93119.5	520	24284	32043530
DOC1_iii	1.22953e+06	896219	25828022	311977	453702	6070671	6065	143327024	93592.6	6.88977e+06	1.17925e+06	19184.8	15685875	10346.7	50234.5	63704.3	6.95519e+06	20281.4	559621	82904	174	11796	28171312
DOC2_i	1497789	815280	17448222	449535	292898	10189135	17173	133700776	92448.1	5062337	953122	15111.6	11644820	5854.33	36331.8	61055.6	7.23531e+06	13199.1	540110	108704	3817	17432	23090348
DOC2_ii	1.35329e+06	608418	19540142	365320	263935	8578941	12045	117346200	73298.5	3.7698e+06	851505	14894.5	9043463	10337.6	33487.2	46284.6	6.06756e+06	12252.2	481730	73813.7	1564	12837	23091900
DOC2_iii	1374127	919120	19184212	426734	346158	7812944	13706	109170360	325686	5.11301e+06	812357	13135.3	11197994	5986.41	41362.8	51799.7	5501253	15792.6	514390	115844	3643	13793	24505394
DOC3_i	1.23004e+06	615114	23669278	293249	308772	4235768	8242	132805248	81492.9	4.70397e+06	879621	14092.1	13565693	8097.65	33080.9	51731.2	6.58863e+06	13607.3	465191	37985.8	2084	5722	25592528
DOC3_ii	996800	770975	25956806	365409	321425	6501601	12064	137019280	101196	5055873	956549	15100.8	15605928	8574.23	40294.2	73992.8	7486243	20554.5	613524	96656.6	1387	11366	26840936
DOC3_iii	939595	752253	22606636	207290	308415	3981730	14221	135489008	56767.3	5.19669e+06	991904	19804	17071902	5580.86	31359.9	51290.7	7.03177e+06	13885.4	526055	86340.3	1561	9801	23480752

## Sheet: Suppl. Data S3
Supplementary Data S3. Identification and quantification of C. jejuni NCTC11168 proteins compared between WT and Δcj0025c and analysed by 5 biological replicates (TMT label-based discovery) and 2 biological replicates (DIA-SWATH-MS-based validation). Minimum 2 unique peptides required for inclusion with p < 0.05, proteins with 1 unique peptide are highlighted in RED. ND, not detected; NQ, not qua…
Accession	Protein name	Gene name	Cj number	No. peptides	No. unique	log2(cj0025c1/WT1)	n-fold 1	log2(cj0025c2/WT2)	n-fold 2	log2(cj0025c3/WT3)	n-fold 3	Average	Mean n-fold	Cj number	No. unique peptides	log2 (cj0025c4/WT4)	n-fold 4	log2(cj0025c5/WT5)	n-fold 5	DDA Mean	p-value	Cj number	No. unique peptides	log2(cj0025c1/WT1)	n-fold 1	log2(cj0025c2/WT2)	n-fold 2	Mean DIA n-fold	% Seq. Cov.	NQ TMT	NQ DIA-SWATH
Q9PJB0	Chromosomal replication initiator protein DnaA	dnaA Cj0001	Cj0001	15	15	0.100184	1.07191	0.0916243	1.06557	0.0651336	1.04618	0.0856473	1.06122	Cj0001	14	0.282097	1.21596	-0.182695	0.881055	1.05614	0.97367	Cj0001	6	-0.126083	0.916316	0.0299071	1.02095	0.968631	30
Q0PCC3	DNA polymerase III subunit beta (EC 2.7.7.7)	dnaN Cj0002	Cj0002	33	33	0.128839	1.09341	-0.0101201	0.99301	-0.0459531	0.96865	0.0242552	1.01836	Cj0002	28	0.0239056	1.01671	0.119913	1.08667	1.03169	0.32683	Cj0002	13	0.144801	1.10558	0.229879	1.17274	1.13916	72
O87667	DNA gyrase subunit B (EC 5.99.1.3)	gyrB Cj0003	Cj0003	42	41	0.0931414	1.06669	0.028401	1.01988	0.0690758	1.04904	0.0635394	1.04521	Cj0003	40	-0.00453876	0.996859	-0.0162048	0.988831	1.02426	0.37951	Cj0003	14	-0.0826643	0.944312	-0.055921	0.96198	0.953146	49
Q0PCC1	Monohaem cytochrome C	Cj0004	Cj0004	ND	ND	ND	ND	ND	ND	ND	ND	ND	ND	Cj0004c	3	0.692079	1.61561	0.348247	1.27301	1.44431	0.006845	Cj0004	ND	ND	ND	ND	ND	ND	26		X
Q0PCC0	Molydopterin containing oxidoreductase	Cj0005c	Cj0005c	28	28	-0.392539	0.761788	-0.354283	0.782258	-0.426446	0.744093	-0.391089	0.762713	Cj0005c	30	-0.28487	0.820816	-0.360509	0.77889	0.777569	6.6634e-05	Cj0005c	10	-0.364676	0.776643	0.0451838	1.03181	0.904229	55
Q0PCB9	Putative Na+/H+ antiporter family protein	Cj0006	Cj0006	ND	ND	ND	ND	ND	ND	ND	ND	ND	ND	Cj0006	3	-0.449742	0.732174	-1.12009	0.460065	0.596119	0.00234	Cj0006	ND	ND	ND	ND	ND	ND	16		X
Q0PCB8	Glutamate synthase (NADPH) large subunit (EC 1.4.1.13)	gltB Cj0007	Cj0007	84	84	-0.613617	0.653556	-0.708273	0.612053	-0.638048	0.642582	-0.653313	0.636063	Cj0007	64	-0.707967	0.612182	-0.742635	0.597647	0.623604	3.9957e-06	Cj0007	10	-0.691865	0.619053	-0.745232	0.596572	0.607812	49
Q0PCB7	Putative uncharacterized protein	Cj0008	Cj0008	11	11	2.27155	4.8284	2.47834	5.57255	2.33656	5.05098	2.36215	5.15064	Cj0008	13	1.40613	2.65025	2.1987	4.59064	4.53856	2.4118e-06	Cj0008	ND	ND	ND	ND	ND	ND	22		X
Q0PCB6	Glutamate synthase (NADPH) small subunit (EC 1.4.1.13)	gltD Cj0009	Cj0009	21	21	-0.0596576	0.959492	-0.026608	0.981726	-0.0506176	0.965523	-0.0456277	0.968914	Cj0009	24	-0.0586383	0.96017	-0.000363425	0.999748	0.973332	0.002478	Cj0009	12	-0.656093	0.634594	-0.014419	0.990055	0.812325	41
Q9PJA1	Ribonuclease HII (RNase HII) (EC 3.1.26.4)	rnhB Cj0010c	Cj0010c	4	4	-0.519096	0.697809	-0.817304	0.567501	-0.639326	0.642013	-0.658576	0.635774	Cj0010c	3	-1.41697	0.374497	-0.106716	0.9287	0.642104	0.00096562	Cj0010c	ND	ND	ND	ND	ND	ND	20		X
Q0PCB4	Putative non-specific DNA binding protein. Functional classification-Synthesis and modification of macromolecules-DNA replication,restriction/modification, recombination and repair	Cj0011c	Cj0011c	1	1	NQ	NQ	NQ	NQ	NQ	NQ	NQ	NQ	Cj0011c	1	NQ	NQ	NQ	NQ	NQ	NS	Cj0011c	1	NQ	NQ	NQ	NQ	NQ	11	X	X
Q0PCB3	Non-haem iron protein	rrc Cj0012c	Cj0012c	26	26	0.741496	1.67191	0.652212	1.57158	0.761899	1.69572	0.718536	1.6464	Cj0012c	17	0.661703	1.58195	1.01985	2.02771	1.70977	1.4627e-05	Cj0012c	13	1.86186	3.63475	1.82696	3.54788	3.59132	81
Q9PJ98	Dihydroxy-acid dehydratase (DAD) (EC 4.2.1.9)	ilvD Cj0013	Cj0013	30	30	0.0353401	1.0248	0.189377	1.14027	0.163807	1.12024	0.129508	1.0951	Cj0013	24	-0.0195217	0.98656	-0.083178	0.943976	1.04317	0.31272	Cj0013	11	-0.260673	0.834699	0.340626	1.26631	1.0505	47
Q0PCB0	Putative uncharacterized protein	Cj0015c	Cj0015c	15	15	0.0113731	1.00791	-0.0710416	0.95195	0.0820506	1.05852	0.00746072	1.00613	Cj0015c	14	0.327195	1.25457	0.261251	1.19852	1.0943	0.031389	Cj0015c	7	0.642226	1.56074	-0.312259	0.805379	1.18306	27
P0C634	7-cyano-7-deazaguanine synthase (EC 6.3.4.20) (7-cyano-7-carbaguanine synthase) (PreQ(0) synthase) (Queuosine biosynthesis protein QueC)	queC Cj0016	Cj0016	5	5	-0.0700659	0.952594	-0.320626	0.800722	-0.284797	0.820857	-0.225163	0.858058	Cj0016	3	-0.603975	0.657939	0.0535044	1.03778	0.853979	0.049268	Cj0016	2	0.405641	1.32468	-1.01969	0.493223	0.90895	19
Q0PCA8	Disulphide bond formation protein	dsbI Cj0017c	Cj0017c	36	36	-0.0640611	0.956568	-0.113833	0.924129	-0.115951	0.922774	-0.0979484	0.93449	Cj0017c	24	-0.0427388	0.97081	-0.165861	0.891396	0.933135	0.00045722	Cj0017c	10	-0.18146	0.88181	-0.154076	0.898708	0.890259	55
Q0PCA6	Putative MCP-domain signal transduction protein	Cj0019c	Cj0019c	32	30	-0.328816	0.79619	-0.347852	0.785753	-0.320714	0.800673	-0.332461	0.794205	Cj0019c	25	-0.0812401	0.945245	-0.0482965	0.967078	0.858988	0.00028168	Cj0019c	13	-0.0884342	0.940543	-0.112667	0.924877	0.93271	59
Q0PCA5	Cytochrome C551 peroxidase (EC 1.11.1.5)	Cj0020c	Cj0020c	10	10	0.140808	1.10252	0.182924	1.13518	0.149604	1.10926	0.157779	1.11566	Cj0020c	7	0.082343	1.05874	0.116692	1.08425	1.09799	0.019152	Cj0020c	6	0.102923	1.07395	-0.200124	0.870476	0.972211	32
Q0PCA4	Putative fumarylacetoacetate (FAA) hydrolase family protein	Cj0021c	Cj0021c	7	7	-1.02028	0.49302	-1.20794	0.432886	-1.09837	0.467045	-1.10886	0.464317	Cj0021c	7	-0.881842	0.542674	-1.32767	0.398411	0.466807	4.3816e-06	Cj0021c	5	-4.02424	0.0614588	-4.20948	0.0540529	0.0577559	17
Q0PCA3	Pseudouridine synthase (EC 5.4.99.-)	Cj0022c	Cj0022c	7	7	-0.0683863	0.953704	-0.199787	0.870679	-0.295763	0.814641	-0.187979	0.879675	Cj0022c	7	-0.805022	0.572354	-0.109465	0.926931	0.827662	0.017338	Cj0022c	ND	ND	ND	ND	ND	ND	21		X
Q0PCA2	Adenylosuccinate lyase (EC 4.3.2.2)	purB Cj0023	Cj0023	26	26	0.0297943	1.02087	0.0158589	1.01105	0.00326167	1.00226	0.016305	1.01139	Cj0023	18	0.216817	1.16217	0.13275	1.09638	1.05855	0.011294	Cj0023	12	0.542697	1.45669	0.703775	1.62876	1.54273	57
Q0PCA1	Ribonucleoside-diphosphate reductase (EC 1.17.4.1)	nrdA Cj0024	Cj0024	39	39	0.136798	1.09946	0.00178572	1.00124	0.0838081	1.05981	0.0741307	1.0535	Cj0024	30	0.155638	1.11391	0.253755	1.19231	1.09335	0.69713	Cj0024	11	0.56046	1.47474	0.494916	1.40924	1.44199	41
Q0PCA0	Putative sodium:dicarboxylate family transmembrane symporter	Cj0025c	Cj0025c	2	2	-0.64279	0.640473	-0.565213	0.675856	-0.689019	0.620276	-0.63234	0.645535	Cj0025c	5	-1.55225	0.340977	-1.47317	0.36019	0.527554	0.0050771	Cj0025c	3	-5.77195	0.0183009	-4.91359	0.0331789	0.0257399	7
Q9PJ85	Thymidylate synthase ThyX (TS) (TSase) (EC 2.1.1.148)	thyX Cj0026c	Cj0026c	20	20	-0.0813679	0.945161	-0.0811423	0.945309	-0.186734	0.878593	-0.116415	0.923021	Cj0026c	12	-0.690703	0.619552	-0.42883	0.742864	0.826296	0.0041256	Cj0026c	10	0.661084	1.58127	0.556729	1.47093	1.5261	82
Q9PJ84	CTP synthase (EC 6.3.4.2) (CTP synthetase) (UTP--ammonia ligase)	pyrG Cj0027	Cj0027	35	35	0.169965	1.12503	-0.00161853	0.998879	0.129541	1.09395	0.0992957	1.07262	Cj0027	25	-0.0586641	0.960153	-0.166659	0.890904	1.01378	0.72796	Cj0027	11	0.130287	1.09451	0.19865	1.14762	1.12107	51
Q0PC97	Putative single-stranded-DNA-specific exonuclease (EC 3.1.-.-)	recJ Cj0028	Cj0028	17	17	-0.272306	0.827995	-0.220093	0.85851	-0.242654	0.845189	-0.245018	0.843898	Cj0028	17	-0.31653	0.802999	-0.339126	0.79052	0.825043	0.00010853	Cj0028	7	-0.138662	0.908361	-0.180984	0.882101	0.895231	33
Q0PC96	Cytoplasmic L-asparaginase (EC 3.5.1.1)	ansA Cj0029	Cj0029	8	8	-0.213945	0.862176	-0.235567	0.849351	-0.377544	0.769747	-0.275685	0.827092	Cj0029	8	-1.66035	0.316363	-1.08444	0.471576	0.653843	0.0017508	Cj0029	6	-2.78297	0.145292	-2.75677	0.147955	0.146624	27
Q0PC95	Putative uncharacterized protein	Cj0030	Cj0030	6	6	1.60519	3.04236	1.57818	2.98593	1.68038	3.20512	1.62125	3.0778	Cj0030	5	1.44612	2.72475	2.73417	6.65378	3.72239	2.4703e-06	Cj0030	ND	ND	ND	ND	ND	ND	11		X
Q0PC94	Putative type IIS restriction/modification enzyme	Cj0031	Cj0031	3	3	-0.513416	0.700562	-0.0826446	0.944325	-0.406119	0.754651	-0.33406	0.799846	Cj0031	2	-0.531477	0.691846	-0.622575	0.649511	0.748179	0.035321	Cj0031	ND	ND	ND	ND	ND	ND	3		X
Q0PC93	Putative integral membrane protein	Cj0033	Cj0033	15	15	2.26051	4.79161	2.31998	4.99324	2.32731	5.01868	2.3026	4.93451	Cj0033	11	1.08987	2.12855	1.79155	3.46187	4.07879	4.7089e-07	Cj0033	ND	ND	ND	ND	ND	ND	19		X
Q0PC92	Putative periplasmic protein	Cj0034c	Cj0034c	17	17	0.0990705	1.07108	0.0624485	1.04424	0.136207	1.09901	0.0992421	1.07144	Cj0034c	11	0.139296	1.10137	-0.352552	0.783197	1.01978	0.63842	Cj0034c	9	-0.0760016	0.948683	-0.186717	0.878603	0.913643	68
Q0PC91	Bcr / CflA family efflux protein	Cj0035c	Cj0035c	2	2	-1.43086	0.37091	-1.01798	0.493806	-1.26029	0.417461	-1.23638	0.427392	Cj0035c	ND	ND	ND	ND	ND	0.427392	0.00057271	Cj0035c	ND	ND	ND	ND	ND	ND	2		X
Q0PC90	Putative uncharacterized protein	Cj0036	Cj0036	37	37	-0.174087	0.886328	-0.154108	0.898688	-0.145449	0.904098	-0.157881	0.896371	Cj0036	30	-0.292922	0.816247	-0.509275	0.702575	0.841587	0.00010806	Cj0036	5	0.12322	1.08916	-0.0145202	0.989986	1.03957	52
Q0PC89	Putative cytochrome C	Cj0037c	Cj0037c	41	40	1.21543	2.3221	1.32327	2.50233	1.26983	2.41133	1.26951	2.41192	Cj0037c	31	1.6696	3.18126	1.66178	3.16406	2.71621	2.2541e-06	Cj0037c	11	3.01381	8.07696	3.08643	8.49389	8.28543	73
Q0PC88	Putative poly(A) polymerase family protein (EC 2.7.7.-)	Cj0038c	Cj0038c	4	4	0.504407	1.41854	0.274546	1.20961	0.277631	1.2122	0.352195	1.28012	Cj0038c	1	NQ	NQ	NQ	NQ	1.28012	0.032043	Cj0038c	ND	ND	ND	ND	ND	ND	20		X
Q0PC87	GTP-binding protein TypA homolog	typA Cj0039c	Cj0039c	48	48	-0.0904132	0.939254	-0.115204	0.923252	-0.119938	0.920227	-0.108518	0.927578	Cj0039c	38	-0.155728	0.897679	-0.0547279	0.962776	0.928638	0.00018779	Cj0039c	13	-0.0328386	0.977495	-0.0249499	0.982855	0.980175	67
Q0PC86	Putative uncharacterized protein	Cj0040	Cj0040	2	2	0.149558	1.10923	0.240512	1.18141	0.290637	1.22318	0.226903	1.17127	Cj0040	1	NQ	NQ	NQ	NQ	1.17127	0.074092	Cj0040	ND	ND	ND	ND	ND	ND	17		X
Q0PC85	Putative flagellar hook-length control protein	fliK Cj0041	Cj0041	9	9	-0.416885	0.74904	-0.432429	0.741013	-0.478299	0.717823	-0.442538	0.735959	Cj0041	8	-0.599254	0.660095	0.203591	1.15156	0.803907	0.00026008	Cj0041	ND	ND	ND	ND	ND	ND	15		X
Q0PC84	Putative flagellar hook assembly protein	flgD Cj0042	Cj0042	6	6	-0.0640917	0.956547	-0.150137	0.901165	-0.149822	0.901361	-0.12135	0.919691	Cj0042	5	0.0981761	1.07042	0.777661	1.71435	1.10877	0.033225	Cj0042	1	NQ	NQ	NQ	NQ	NQ	23		X
Q0PC83	Flagellar hook protein	flgE Cj0043	Cj0043	2	2	-0.543229	0.686233	-0.518838	0.697934	-0.518192	0.698246	-0.526753	0.694138	Cj0043	2	-0.586656	0.665885	-0.201408	0.869701	0.7236	0.00093162	Cj0043	2	0.0769717	1.0548	-0.602761	0.658493	0.856647	3
Q0PC82	Putative uncharacterized protein	Cj0044c	Cj0044c	18	17	1.13241	2.19225	1.20099	2.29898	1.08264	2.1179	1.13868	2.20304	Cj0044c	16	0.621229	1.53818	1.44414	2.721	2.17366	6.2082e-06	Cj0044c	3	3.00156	8.00864	2.15605	4.45694	6.23279	30
Q0PC81	Putative iron-binding protein	Cj0045c	Cj0045c	4	4	0.442476	1.35893	0.498333	1.41258	0.5002	1.41441	0.480336	1.39531	Cj0045c	5	0.766319	1.70092	1.42385	2.683	1.71397	0.00033141	Cj0045c	ND	ND	ND	ND	ND	ND	18		X
Q9PJ66	tRNA-specific 2-thiouridylase MnmA (EC 2.8.1.-)	mnmA trmU Cj0053c	Cj0053c	31	31	0.26684	1.20317	0.282851	1.2166	0.218646	1.16364	0.256113	1.19447	Cj0053c	30	0.518065	1.43203	0.42695	1.34439	1.27197	0.0021411	Cj0053c	11	0.535001	1.44894	0.620746	1.53767	1.49331	67
Q0PC79	Putative lysine decarboxylase family protein	Cj0054c	Cj0054c	10	9	-0.0591564	0.959825	-0.0501388	0.965843	-0.199109	0.871088	-0.102801	0.932252	Cj0054c	8	0.20686	1.15417	0.222523	1.16677	1.02354	0.011371	Cj0054c	4	0.444207	1.36057	0.452092	1.36802	1.36429	50
Q0PC76	Putative periplasmic protein	Cj0057	Cj0057	2	2	1.30853	2.47688	1.41859	2.67325	1.48195	2.79327	1.40302	2.6478	Cj0057	3	0.547578	1.46163	1.17054	2.25096	2.3312	0.00019302	Cj0057	ND	ND	ND	ND	ND	ND	4		X
Q0PC74	Putative flagellar motor switch protein	fliY Cj0059c	Cj0059c	8	8	0.0321659	1.02255	0.037763	1.02652	-0.0149317	0.989704	0.0183324	1.01292	Cj0059c	5	-0.207995	0.86574	-0.240658	0.846359	0.950174	0.4614	Cj0059c	2	-0.0514466	0.964968	0.00920921	1.0064	0.985686	24
Q0PC73	Flagellar motor switch protein	fliM Cj0060c	Cj0060c	19	18	-0.366244	0.7758	-0.296406	0.814278	-0.355569	0.781561	-0.339407	0.790546	Cj0060c	13	-0.130901	0.913261	-0.569602	0.673802	0.79174	9.4822e-05	Cj0060c	9	-0.37833	0.769328	-0.329385	0.795876	0.782602	35
Q0PC72	RNA polymerase sigma factor	fliA Cj0061c	Cj0061c	11	11	-0.256327	0.837216	-0.355512	0.781592	-0.317395	0.802518	-0.309745	0.807109	Cj0061c	9	0.0165503	1.01154	-0.221563	0.857636	0.8581	0.00017424	Cj0061c	8	-0.544911	0.685434	-0.186688	0.87862	0.782027	39
Q0PC71	Putative integral membrane protein	Cj0062c	Cj0062c	2	2	-0.283984	0.82132	-0.437503	0.738412	-0.106618	0.928763	-0.276035	0.829498	Cj0062c	1	NQ	NQ	NQ	NQ	0.829498	0.0084653	Cj0062c	ND	ND	ND	ND	ND	ND	18		X
Q0PC70	Site-determining protein	Cj0063c	Cj0063c	17	17	-0.373313	0.772008	-0.31855	0.801875	-0.374567	0.771337	-0.355477	0.78174	Cj0063c	13	0.0338837	1.02376	-0.248385	0.841838	0.842164	0.00020396	Cj0063c	12	0.442385	1.35885	0.636718	1.55479	1.45682	48
O52908	Flagellar biosynthesis protein FlhF (Flagella-associated GTP-binding protein)	flhF Cj0064c	Cj0064c	28	28	-0.120431	0.919913	-0.166476	0.891017	-0.056617	0.961516	-0.114508	0.924149	Cj0064c	21	0.253294	1.19193	0.0326277	1.02287	0.997449	0.00032217	Cj0064c	12	0.0125621	1.00875	0.159654	1.11702	1.06288	48
Q9PJ54	2-amino-4-hydroxy-6-hydroxymethyldihydropteridine pyrophosphokinase	folK Cj0065c	Cj0065c	ND	ND	ND	ND	ND	ND	ND	ND	ND	ND	Cj0065c	2	-1.06149	0.479137	-0.210276	0.864372	0.671755	0.37562	Cj0065c	ND	ND	ND	ND	ND	ND	6		X
Q9PJ53	3-dehydroquinate dehydratase (3-dehydroquinase) (EC 4.2.1.10) (Type II DHQase)	aroQ Cj0066c	Cj0066c	4	4	-0.28953	0.818169	-0.248049	0.842034	-0.0936355	0.937158	-0.210405	0.865787	Cj0066c	4	-0.101886	0.931814	0.0912395	1.06529	0.918892	0.0081578	Cj0066c	4	0.30076	1.23179	0.787082	1.72558	1.47869	27		X
Q0PC66	Putative amidohydrolase family protein	Cj0067	Cj0067	9	9	-0.108922	0.927281	-0.115138	0.923294	-0.173062	0.886958	-0.132374	0.912511	Cj0067	9	-0.0928246	0.937685	-0.0627782	0.957419	0.926527	0.0021289	Cj0067	2	-0.244847	0.843905	-0.172205	0.887485	0.865695	15
Q0PC65	Protease	pspA Cj0068	Cj0068	11	11	-0.617761	0.651681	-0.519416	0.697654	-0.608337	0.655952	-0.581838	0.668429	Cj0068	7	-0.122017	0.918902	-0.402975	0.756297	0.736097	0.00081242	Cj0068	11	-0.608243	0.655995	-0.643339	0.64023	0.648112	46
Q0PC64	Putative uncharacterized protein	Cj0069	Cj0069	27	27	0.171602	1.12631	0.0468822	1.03303	0.128556	1.0932	0.11568	1.08418	Cj0069	20	0.119749	1.08655	0.132488	1.09618	1.08705	0.34747	Cj0069	11	0.135352	1.09836	0.245343	1.18537	1.14187	52
Q0PC62	Putative uncharacterized protein	Cj0073c	Cj0073c	21	21	-0.4336	0.740412	-0.450408	0.731836	-0.305326	0.80926	-0.396445	0.760502	Cj0073c	17	0.0351466	1.02466	-0.233051	0.850834	0.8314	0.00026938	Cj0073c	8	0.431809	1.34892	0.396873	1.31665	1.33279	64
Q0PC61	Putative iron-sulfur protein	Cj0074c	Cj0074c	35	35	-0.0460827	0.968563	-0.101324	0.932177	0.115354	1.08324	-0.0106843	0.99466	Cj0074c	28	0.120524	1.08713	-0.169641	0.889064	0.992035	0.066201	Cj0074c	13	0.0599151	1.0424	0.382864	1.30393	1.17317	66
Q0PC60	Putative oxidoreductase iron-sulfur subunit	Cj0075c	Cj0075c	16	16	-0.441467	0.736385	-0.324284	0.798695	-0.2008	0.870068	-0.322183	0.801716	Cj0075c	11	0.147248	1.10746	-0.150258	0.901089	0.882739	0.0052252	Cj0075c	7	0.785882	1.72415	0.860424	1.81557	1.76986	50
Q0PC59	L-lactate permease	lctP Cj0076c	Cj0076c	ND	ND	ND	ND	ND	ND	ND	ND	ND	ND	Cj0076c	6	-0.108038	0.927849	0.164506	1.12078	1.02432	0.057891	Cj0076c	ND	ND	ND	ND	ND	ND	22		X
Q0PC58	Cytolethal distending toxin C	cdtC Cj0077c	Cj0077c	6	6	-0.37025	0.773648	-0.489194	0.712423	-0.396974	0.75945	-0.418806	0.748507	Cj0077c	6	-0.503145	0.705567	-1.00348	0.498794	0.689976	6.093e-05	Cj0077c	3	-0.194944	0.873607	-0.3004	0.812027	0.842817	31
Q0PC57	Cytolethal distending toxin B	cdtB Cj0078c	Cj0078c	6	6	-0.643996	0.639938	-0.264846	0.832288	-0.258756	0.835808	-0.3892	0.769344	Cj0078c	5	-0.304806	0.809551	-0.407146	0.754114	0.77434	0.032426	Cj0078c	3	-0.505403	0.704464	-0.266952	0.831074	0.767769	29
Q0PC56	Cytolethal distending toxin subunit A (CDT A)	cdtA Cj0079c	Cj0079c	8	8	-0.646507	0.638825	-0.449025	0.732538	-0.526529	0.694223	-0.540687	0.688529	Cj0079c	5	-0.354886	0.781931	-0.452388	0.730832	0.71567	0.0015883	Cj0079c	4	-0.378635	0.769165	-0.299142	0.812735	0.79095	28
Q0PC54	Cytochrome bd oxidase subunit I (EC 1.10.3.-)	cydA Cj0081	Cj0081	9	9	-0.113981	0.924035	-0.170347	0.888629	-0.0104555	0.992779	-0.0982614	0.935147	Cj0081	7	-0.246778	0.842777	-0.40531	0.755074	0.880659	0.0072476	Cj0081	4	-0.0318248	0.978182	-0.279147	0.824078	0.90113	12
Q0PC53	Cytochrome bd oxidase subunit II (EC 1.10.3.-)	cydB Cj0082	Cj0082	2	2	-0.369728	0.773928	-0.611552	0.654492	-0.348798	0.785238	-0.443359	0.737886	Cj0082	3	-0.979214	0.507256	-1.09165	0.469225	0.638028	0.0016508	Cj0082	ND	ND	ND	ND	ND	ND	3		X
Q0PC52	Putative amino acid racemase	Cj0085c	Cj0085c	7	7	0.202328	1.15055	0.409334	1.32807	0.249359	1.18868	0.287007	1.22243	Cj0085c	7	-0.190605	0.876238	0.447753	1.36391	1.18149	0.020575	Cj0085c	4	0.137909	1.10031	0.437544	1.3543	1.2273	19
Q9PJ40	Uracil-DNA glycosylase (UDG) (EC 3.2.2.27)	ung Cj0086c	Cj0086c	8	8	0.340944	1.26658	0.380207	1.30153	0.269496	1.20539	0.330216	1.25783	Cj0086c	8	0.460799	1.3763	0.350873	1.27533	1.28503	0.0021345	Cj0086c	5	0.310546	1.24018	0.373735	1.2957	1.26794	29
Q0PC50	Aspartate ammonia-lyase (EC 4.3.1.1)	aspA Cj0087	Cj0087	31	31	0.362277	1.28545	0.439935	1.35654	0.325035	1.25269	0.375749	1.29823	Cj0087	26	-0.102775	0.93124	0.558581	1.47282	1.25975	0.0010114	Cj0087	13	0.0398805	1.02803	0.575009	1.48969	1.25886	56
Q0PC49	Anaerobic C4-dicarboxylate transporter	dcuA Cj0088	Cj0088	3	3	0.12661	1.09173	0.121815	1.0881	0.138809	1.101	0.129078	1.09361	Cj0088	2	-0.133806	0.911424	0.142033	1.10346	1.05914	0.5629	Cj0088	ND	ND	ND	ND	ND	ND	7		X
Q0PC48	Putative lipoprotein	Cj0089	Cj0089	25	25	-0.691635	0.619152	-0.678448	0.624837	-0.6001	0.659708	-0.656728	0.634566	Cj0089	17	-0.530938	0.692104	-0.716614	0.608524	0.640865	2.0638e-05	Cj0089	7	-1.07291	0.475359	-0.682723	0.622988	0.549173	54
Q0PC47	Putative lipoprotein	Cj0090	Cj0090	3	3	-0.768624	0.586977	-0.372415	0.772488	-0.621067	0.65019	0.587369	0.669885	Cj0090	4	-2.04821	0.241783	-1.25334	0.419475	0.534183	0.0039461	Cj0090	ND	ND	ND	ND	ND	ND	25		X
Q0PC46	Putative lipoprotein	Cj0091	Cj0091	11	11	-0.540968	0.687309	-0.502614	0.705827	-0.452237	0.730909	-0.498607	0.708015	Cj0091	10	-0.646878	0.638661	-0.446295	0.733925	0.699326	0.00015469	Cj0091	11	-0.261059	0.834475	-0.313399	0.804744	0.819609	55
Q0PC45	Putative periplasmic protein	Cj0092	Cj0092	29	29	-0.0483509	0.967041	-0.190175	0.876499	-0.399155	0.758302	-0.21256	0.867281	Cj0092	21	-0.63193	0.645313	-0.689659	0.620001	0.773431	0.019147	Cj0092	9	-0.412472	0.751335	-0.551221	0.682442	0.716889	69
Q0PC44	Putative periplasmic protein	Cj0093	Cj0093	38	38	-0.613756	0.653493	-0.655668	0.634781	-0.637642	0.642762	-0.635689	0.643679	Cj0093	30	-0.725206	0.60491	-0.762326	0.589545	0.625099	4.244e-07	Cj0093	13	-1.35964	0.389678	-1.3525	0.391612	0.390645	72
Q0PC43	50S ribosomal protein L21	rplU Cj0094	Cj0094	16	16	0.143619	1.10467	0.0181862	1.01269	0.129383	1.09383	0.0970628	1.07039	Cj0094	15	-0.00282928	0.998041	0.0549736	1.03884	1.04961	0.74515	Cj0094	7	-0.147045	0.903099	-0.0452994	0.969089	0.936094	82
Q9PJ31	50S ribosomal protein L27	rpmA Cj0095	Cj0095	6	6	-0.435369	0.739505	-0.327977	0.796653	-0.155803	0.897632	-0.306383	0.811263	Cj0095	5	0.620192	1.53708	0.665819	1.58647	1.11147	0.011127	Cj0095	1	NQ	NQ	NQ	NQ	NQ	71		X
Q0PC41	GTPase obg (GTP-binding protein obg)	obg Cj0096	Cj0096	14	14	-0.289975	0.817916	-0.538763	0.688361	-0.332904	0.793937	-0.387214	0.766738	Cj0096	11	-0.23013	0.852558	-0.331475	0.794724	0.789499	0.0010863	Cj0096	6	0.195231	1.14491	-0.747912	0.595465	0.870186	38
Q9PJ29	Glutamate 5-kinase (EC 2.7.2.11) (Gamma-glutamyl kinase) (GK)	proB Cj0097	Cj0097	7	7	0.0599834	1.04245	-0.25611	0.837343	-0.357804	0.780351	-0.184643	0.886716	Cj0097	6	-0.708186	0.612089	-0.435834	0.739266	0.802301	0.071741	Cj0097	2	-0.365907	0.775981	-0.452841	0.730603	0.753292	27
Q9PJ28	Methionyl-tRNA formyltransferase (EC 2.1.2.9)	fmt Cj0098	Cj0098	9	9	-0.659447	0.633121	-0.71812	0.607889	-0.720242	0.606995	-0.69927	0.616002	Cj0098	10	-0.70844	0.611982	-1.27958	0.411914	0.57438	1.331e-05	Cj0098	7	-2.79478	0.144108	-0.527653	0.693682	0.418895	27
Q0PC38	Putative biotin--[acetyl-CoA-carboxylase] synthetase	birA Cj0099	Cj0099	ND	ND	ND	ND	ND	ND	ND	ND	ND	ND	Cj0099	3	-0.868468	0.547728	-0.526733	0.694125	0.620926	0.027895	Cj0099	ND	ND	ND	ND	ND	ND	21		X
Q0PC37	ParA family protein	Cj0100	Cj0100	7	7	-0.361645	0.778277	-0.465118	0.724412	-0.430953	0.741771	-0.419239	0.748153	Cj0100	8	-0.488194	0.712917	-0.334687	0.792956	0.750067	0.00013525	Cj0100	9	-0.298885	0.812881	-0.492162	0.710959	0.76192	31
Q9PJ25	Probable chromosome-partitioning protein ParB	parB Cj0101	Cj0101	26	26	-0.168043	0.890049	-0.175403	0.88552	-0.246327	0.84304	-0.196591	0.87287	Cj0101	20	0.0382385	1.02686	-0.303147	0.810482	0.89119	0.00052247	Cj0101	9	-0.0823426	0.944523	-0.653075	0.635924	0.790223	73
Q0PC35	ATP synthase F0 sector B' subunit (EC 3.6.3.14)	atpF Cj0102	Cj0102	17	17	-0.824083	0.564841	-0.75352	0.593155	-0.942391	0.52037	-0.839998	0.559455	Cj0102	11	-0.322382	0.799748	-0.808701	0.570896	0.609802	0.00050028	Cj0102	9	-0.769348	0.586683	-0.614289	0.653252	0.619967	74
Q0PC34	ATP synthase subunit b (ATP synthase F(0) sector subunit b) (ATPase subunit I) (F-type ATPase subunit b)	atpF Cj0103	Cj0103	12	12	-0.370824	0.773341	-0.331867	0.794508	-0.448379	0.732866	-0.38369	0.766905	Cj0103	12	-0.570033	0.673601	-0.234645	0.849894	0.764842	0.00014949	Cj0103	7	-0.037768	0.974161	0.178048	1.13135	1.05276	45
Q0PC33	ATP synthase subunit delta (ATP synthase F(1) sector subunit delta) (F-type ATPase subunit delta) (F-ATPase subunit delta)	atpH Cj0104	Cj0104	22	22	-0.213153	0.86265	-0.148118	0.902427	-0.261399	0.834279	-0.207557	0.866452	Cj0104	18	0.09118	1.06524	-0.152273	0.899832	0.912886	0.001474	Cj0104	7	-0.198366	0.871537	-0.151162	0.900525	0.886031	74
Q9PJ21	ATP synthase subunit alpha (EC 3.6.3.14) (ATP synthase F1 sector subunit alpha) (F-ATPase subunit alpha)	atpA Cj0105	Cj0105	46	46	-0.040718	0.972171	-0.037789	0.974147	0.0188511	1.01315	-0.0198853	0.98649	Cj0105	32	-0.0722865	0.951129	-0.0359882	0.975363	0.977193	0.00054884	Cj0105	12	-0.0793486	0.946485	0.637234	1.55534	1.25091	67
Q9PJ20	ATP synthase gamma chain (ATP synthase F1 sector gamma subunit) (F-ATPase gamma subunit)	atpG Cj0106	Cj0106	18	17	-0.230318	0.852447	-0.251451	0.840051	-0.200383	0.870319	-0.227384	0.854272	Cj0106	13	-0.300726	0.811844	-0.24636	0.843021	0.843536	8.4616e-05	Cj0106	10	0.246874	1.18663	0.242082	1.1827	1.18467	60
Q0PC30	ATP synthase subunit beta (EC 3.6.3.14) (ATP synthase F1 sector subunit beta) (F-ATPase subunit beta)	atpD Cj0107	Cj0107	38	38	-0.143395	0.905386	-0.208114	0.865668	-0.162456	0.893503	-0.171322	0.888186	Cj0107	35	-0.147662	0.902712	-0.18417	0.880155	0.889485	0.00028558	Cj0107	13	0.0719508	1.05114	-0.396637	0.759627	0.905382	79
Q9PJ18	ATP synthase epsilon chain (ATP synthase F1 sector epsilon subunit) (F-ATPase epsilon subunit)	atpC Cj0108	Cj0108	11	11	-0.0706186	0.95223	-0.20248	0.869055	-0.0158038	0.989105	-0.0963008	0.936797	Cj0108	10	-0.0683656	0.953718	0.0419112	1.02948	0.958717	0.013391	Cj0108	8	-0.142438	0.905987	-0.211848	0.863431	0.884709	74
Q0PC28	Putative MotA/TolQ/ExbB proton channel family protein	exbB3 Cj0109	Cj0109	5	5	-0.53953	0.687995	-0.893975	0.538129	-0.515408	0.699595	-0.649638	0.641906	Cj0109	5	-0.327144	0.797113	-0.407458	0.753951	0.695357	0.0017989	Cj0109	3	-0.413963	0.750559	-0.485098	0.714448	0.732504	16
Q0PC27	Putative exbD/tolR family transport protein	exbD3 Cj0110	Cj0110	7	7	-0.39985	0.757937	-0.305325	0.80926	-0.344769	0.787434	-0.349981	0.784877	Cj0110	11	-0.345268	0.787162	-0.967208	0.511495	0.730658	0.00074766	Cj0110	4	-0.613866	0.653443	-0.673241	0.627096	0.64027	40
Q0PC26	Putative periplasmic protein	Cj0111	Cj0111	15	15	0.248118	1.18766	0.324154	1.25193	0.348277	1.27304	0.30685	1.23754	Cj0111	8	-0.306276	0.808727	-0.691254	0.619315	1.02813	0.0006251	Cj0111	4	-0.594278	0.662376	0.314587	1.24366	0.953016	50
Q9PJ14	Protein TolB	tolB Cj0112	Cj0112	25	25	0.101535	1.07291	0.0725323	1.05156	0.103746	1.07456	0.0926043	1.06634	Cj0112	20	0.275639	1.21053	0.149898	1.10949	1.10381	0.58287	Cj0112	13	0.21777	1.16293	0.253642	1.19221	1.17757	64
Q0PC24	Peptidoglycan associated lipoprotein (Omp18)	pal cjaD Cj0113	Cj0113	15	15	-0.334665	0.792968	-0.402911	0.756331	-0.379006	0.768967	-0.372194	0.772756	Cj0113	16	-0.173311	0.886805	-0.461282	0.72634	0.786282	0.00015382	Cj0113	8	0.0421591	1.02965	-0.288592	0.818701	0.924177	52
Q0PC23	Putative periplasmic protein	Cj0114	Cj0114	32	32	-0.0558249	0.962044	-0.078625	0.94696	0.0531435	1.03752	-0.0271021	0.982176	Cj0114	27	-0.012186	0.991589	0.062842	1.04452	0.996527	0.0058418	Cj0114	12	0.371279	1.2935	0.245742	1.1857	1.2396	66
Q0PC22	Peptidyl-prolyl cis-trans isomerase (EC 5.2.1.8)	slyD Cj0115	Cj0115	14	14	0.0504351	1.03558	-0.0962169	0.935483	0.0502499	1.03544	0.00148936	1.00217	Cj0115	9	0.264273	1.20103	0.354214	1.27829	1.09716	0.075725	Cj0115	6	0.107571	1.07741	0.0393345	1.02764	1.05253	66
Q0PC21	Malonyl CoA-acyl carrier protein transacylase (EC 2.3.1.39)	fabD Cj0116	Cj0116	11	11	0.101724	1.07305	0.0246719	1.01725	0.0880844	1.06296	0.0714934	1.05109	Cj0116	9	0.492339	1.40672	0.208859	1.15577	1.14315	0.41916	Cj0116	9	0.720845	1.64815	0.782879	1.72056	1.68435	39
Q0PC20	5'-methylthioadenosine/S-adenosylhomocysteine nucleosidase (EC 3.2.2.16)	pfs Cj0117	Cj0117	14	14	0.0993609	1.0713	-0.0726391	0.950897	0.0498568	1.03516	0.0255262	1.01912	Cj0117	9	0.164729	1.12096	-0.13301	0.911927	1.01805	0.3208	Cj0117	7	0.00379427	1.00263	0.148891	1.10872	1.05568	72
Q0PC19	Putative uncharacterized protein	Cj0118	Cj0118	13	13	-0.139867	0.907603	-0.0864453	0.941841	-0.105264	0.929635	-0.110525	0.926359	Cj0118	11	-0.129606	0.914081	-0.225977	0.855016	0.909635	0.0021254	Cj0118	8	-0.169984	0.888853	-0.0849731	0.942802	0.915827	51
Q0PC18	Putative hydrolase	Cj0119	Cj0119	7	7	-1.68916	0.310107	-1.86248	0.275004	-1.77033	0.293143	-1.77399	0.292751	Cj0119	8	-1.80264	0.286649	-1.93236	0.262	0.285381	2.3938e-06	Cj0119	3	-4.54369	0.0428759	-4.27367	0.0517007	0.0472883	33
Q0PC17	Putative uncharacterized protein	Cj0120	Cj0120	3	3	-0.359477	0.779447	-0.978303	0.507577	-0.699258	0.615889	-0.679013	0.634304	Cj0120	3	-0.627295	0.647389	-1.46831	0.361406	0.582341	0.0089956	Cj0120	ND	ND	ND	ND	ND	ND	16		X
Q9PJ06	Endoribonuclease YbeY (EC 3.1.-.-)	ybeY Cj0121	Cj0121	2	2	0.48893	1.4034	0.525747	1.43968	0.430754	1.34794	0.481811	1.39701	Cj0121	2	-0.728495	0.603533	0.543272	1.45727	1.25037	0.010103	Cj0121	ND	ND	ND	ND	ND	ND	16		X
Q0PC14	tRNA-dihydrouridine synthase (EC 1.-.-.-)	Cj0123c	Cj0123c	12	12	0.0843881	1.06024	0.0638805	1.04527	0.012509	1.00871	0.0535925	1.03807	Cj0123c	9	-0.383659	0.766491	-0.64947	0.637515	0.903645	0.35261	Cj0123c	1	NQ	NQ	NQ	NQ	NQ	44		X
Q0PC13	Putative membrane protein	Cj0124c	Cj0124c	16	16	-0.171636	0.887835	-0.237314	0.848323	-0.149567	0.901521	-0.186172	0.879226	Cj0124c	12	0.106703	1.07676	-0.337907	0.791188	0.901126	5.6474e-05	Cj0124c	8	-0.179874	0.88278	-0.420708	0.747058	0.814919	46
Q0PC12	Putative uncharacterized protein	Cj0125c	Cj0125c	7	7	-1.11518	0.461633	-0.506832	0.703766	-0.803742	0.572861	-0.808585	0.57942	Cj0125c	5	-0.323694	0.799021	-0.69613	0.617226	0.630901	0.0055098	Cj0125c	ND	ND	ND	ND	ND	ND	43		X
Q9PJ01	Ribosomal RNA large subunit methyltransferase H (EC 2.1.1.177) (23S rRNA (pseudouridine1915-N3)-methyltransferase) (23S rRNA m3Psi1915 methyltransferase) (rRNA (pseudouridine-N3-)-methyltransferase RlmH)	rlmH Cj0126c	Cj0126c	9	9	0.339726	1.26552	0.359323	1.28282	0.251577	1.19051	0.316875	1.24628	Cj0126c	7	-0.12815	0.915004	-0.116221	0.922601	1.11529	0.015822	Cj0126c	2	-0.986959	0.50454	0.856831	1.81106	1.1578	54
Q0PC10	Acetyl-coenzyme A carboxylase carboxyl transferase subunit beta (ACCase subunit beta) (Acetyl-CoA carboxylase carboxyltransferase subunit beta) (EC 6.4.1.2)	accD Cj0127c	Cj0127c	18	18	0.0571031	1.04037	0.0739441	1.05259	0.0222028	1.01551	0.0510833	1.03616	Cj0127c	14	0.295986	1.22772	0.042171	1.02966	1.07317	0.19568	Cj0127c	7	0.17098	1.12582	0.268492	1.20455	1.16519	61
Q0PC09	Putative inositol monophosphatase family protein	Cj0128c	Cj0128c	2	2	-0.377928	0.769542	-0.219986	0.858574	-0.348148	0.785592	-0.315354	0.804569	Cj0128c	2	-0.460335	0.726817	0.00749626	1.00521	0.829147	0.0062222	Cj0128c	ND	ND	ND	ND	ND	ND	9		X
Q0PC08	Outer membrane protein assembly factor BamA	bamA Cj0129c	Cj0129c	43	43	-0.0164043	0.988694	0.0159996	1.01115	0.0376766	1.02646	0.012424	1.00877	Cj0129c	34	0.0405366	1.0285	-0.0725137	0.95098	1.00116	0.0050697	Cj0129c	12	-0.0689026	0.953363	-0.0267393	0.981636	0.9675	53
Q0PC07	Putative prephenate dehydrogenase (EC 1.3.1.12)	tyrA Cj0130	Cj0130	7	7	-0.164128	0.892468	-0.357184	0.780687	-0.160062	0.894987	-0.227125	0.856047	Cj0130	7	-0.161458	0.894121	-0.282014	0.822442	0.856941	0.0013371	Cj0130	5	-0.414229	0.750421	-0.587237	0.665617	0.708019	28
Q0PC06	Putative peptidase M23 family protein	Cj0131	Cj0131	26	26	-0.0299981	0.979422	0.046523	1.03277	0.006922	1.00481	0.00781563	1.00567	Cj0131	24	0.43237	1.34945	0.336859	1.263	1.12589	0.15464	Cj0131	9	1.45168	2.73526	-0.901892	0.535185	1.63522	42
Q9PIZ5	UDP-3-O-[3-hydroxymyristoyl] N-acetylglucosamine deacetylase (EC 3.5.1.-) (UDP-3-O-acyl-GlcNAc deacetylase)	lpxC Cj0132	Cj0132	11	11	-0.0239932	0.983507	0.0232779	1.01627	0.0306766	1.02149	0.0099871	1.00709	Cj0132	10	-0.495685	0.709225	-0.768181	0.587157	0.863529	0.0095066	Cj0132	6	0.226002	1.16959	-0.0636317	0.956852	1.06322	38
Q0PC04	Putative glycoprotease family protein	Cj0133	Cj0133	ND	ND	ND	ND	ND	ND	ND	ND	ND	ND	Cj0133	2	0.529852	1.44378	0.505786	1.4199	1.43184	0.010586	Cj0133	ND	ND	ND	ND	ND	ND	8		X
Q9PIZ3	Homoserine kinase (HK) (HSK) (EC 2.7.1.39)	thrB Cj0134	Cj0134	7	7	-0.113195	0.924538	-0.172094	0.887553	-0.33953	0.790299	-0.208273	0.867463	Cj0134	7	-0.716183	0.608706	-0.0548284	0.962709	0.834761	0.0072023	Cj0134	3	0.412521	1.33101	0.266049	1.20251	1.26676	15
Q0PC02	Putative uncharacterized protein	Cj0135	Cj0135	5	5	-0.672164	0.627564	-0.362782	0.777664	-0.657959	0.633774	-0.564302	0.679668	Cj0135	2	-1.05668	0.480736	-0.56994	0.673645	0.638677	0.0019626	Cj0135	ND	ND	ND	ND	ND	ND	46		X
Q9PIZ1	Translation initiation factor IF-2	infB Cj0136	Cj0136	57	57	-0.479495	0.717229	-0.483834	0.715075	-0.41325	0.75093	-0.45886	0.727744	Cj0136	48	-0.217508	0.86005	-0.419343	0.747765	0.75821	5.7977e-06	Cj0136	14	-0.46025	0.72686	-0.454853	0.729584	0.728222	57
Q9PIZ0	Ribosome-binding factor A	rbfA Cj0137	Cj0137	9	9	-0.40795	0.753693	-0.540799	0.68739	-0.43115	0.74167	-0.459967	0.727585	Cj0137	8	-0.148944	0.90191	-0.0215957	0.985143	0.813961	4.3974e-05	Cj0137	5	-0.290751	0.817477	-0.176667	0.884745	0.851111	66
Q9PIY9	Ribosome maturation factor RimP	rimP Cj0138	Cj0138	10	10	-0.0841106	0.943366	-0.0762957	0.94849	0.0478295	1.03371	-0.0375256	0.975188	Cj0138	8	0.572333	1.48693	0.316129	1.24499	1.1315	0.018978	Cj0138	4	-0.250947	0.840345	-0.152513	0.899682	0.870013	49
Q0PBZ8	Putative endonuclease	Cj0139	Cj0139	45	45	1.38183	2.60599	1.49696	2.82247	1.34824	2.54601	1.40901	2.65815	Cj0139	38	1.10618	2.15275	1.46693	2.76434	2.57831	5.5302e-06	Cj0139	5	0.897225	1.86248	0.86627	1.82294	1.84271	43
Q0PBZ7	Putative uncharacterized protein	Cj0140	Cj0140	18	18	0.539796	1.45377	0.753526	1.68591	0.464466	1.37981	0.585929	1.50649	Cj0140	16	0.598831	1.51449	0.596399	1.51194	1.50918	0.0032371	Cj0140	4	0.605222	1.52121	0.867289	1.82423	1.67272	29
Q0PBZ5	Putative ABC transporter ATP-binding protein	Cj0142c	Cj0142c	9	9	-0.526353	0.694308	-0.310361	0.80644	-0.469057	0.722437	-0.435257	0.741061	Cj0142c	7	-0.442149	0.736037	-0.0810732	0.945354	0.780915	0.0012904	Cj0142c	3	0.0794886	1.05664	-0.0197482	0.986405	1.02152	25
Q0PBZ4	Putative periplasmic solute binding protein for ABC transport system	Cj0143c	Cj0143c	10	10	0.40307	1.32232	0.372425	1.29453	0.410843	1.32946	0.395446	1.31544	Cj0143c	10	0.542655	1.45665	0.101872	1.07317	1.29522	0.00054912	Cj0143c	10	0.441434	1.35795	-0.00558194	0.996138	1.17705	31
Q0PBZ3	Putative methyl-accepting chemotaxis signal transduction protein	Cj0144	Cj0144	56	20	0.946471	1.92715	0.988005	1.98344	0.919063	1.89089	0.95118	1.93383	Cj0144	15	0.931797	1.90765	1.6133	3.05951	2.15373	7.5809e-06	Cj0144	8	1.84095	3.58247	1.78462	3.44527	3.51387	72
Q0PBZ2	Putative TAT (Twin-Arginine Translocation) pathway signal sequence domain protein	Cj0145	Cj0145	9	9	-0.370742	0.773384	-0.370137	0.773709	-0.228032	0.853799	-0.322971	0.800297	Cj0145	6	-0.561241	0.677719	0.182477	1.13483	0.842688	0.00049418	Cj0145	ND	ND	ND	ND	ND	ND	15		X
Q0PBZ1	Thioredoxin reductase (EC 1.8.1.9)	trxB Cj0146c	Cj0146c	29	29	0.659916	1.57999	0.684667	1.60733	0.626486	1.5438	0.657023	1.57704	Cj0146c	29	0.720039	1.64723	1.35132	2.55145	1.78596	1.2213e-05	Cj0146c	11	1.14014	2.20402	1.18832	2.27886	2.24144	76
Q0PBZ0	Thioredoxin	trxA Cj0147c	Cj0147c	10	10	-0.0219531	0.984898	0.0281503	1.0197	-0.0351253	0.975947	-0.00964272	0.993516	Cj0147c	8	0.0631959	1.04478	0.112921	1.08142	1.02135	0.087997	Cj0147c	1	NQ	NQ	NQ	NQ	NQ	92		X
Q9PIX9	UPF0102 protein Cj0148c	Cj0148c	Cj0148c	2	2	0.143897	1.10489	-0.00552222	0.99618	0.030165	1.02113	0.0561799	1.04073	Cj0148c	2	-1.25489	0.419025	0.552732	1.46686	1.00162	0.68744	Cj0148c	2	-0.155075	0.898086	0.113833	1.0821	0.990092	17
Q0PBY8	Homoserine dehydrogenase (EC 1.1.1.3)	hom Cj0149c	Cj0149c	15	15	-0.00934285	0.993545	0.0306762	1.02149	-0.11305	0.924631	-0.0305723	0.979889	Cj0149c	14	-0.242107	0.84551	-0.386643	0.764908	0.910017	0.041706	Cj0149c	9	-0.353221	0.782834	-0.00341072	0.997639	0.890236	32
Q0PBY7	Aminotransferase (EC 2.6.1.1)	Cj0150c	Cj0150c	23	23	0.0286138	1.02003	-0.00525635	0.996363	-0.00965001	0.993333	0.00456915	1.00324	Cj0150c	19	-0.559266	0.678647	-0.632677	0.644978	0.866671	0.092934	Cj0150c	12	-0.126562	0.916012	-0.110767	0.926096	0.921054	50
Q0PBY6	Putative periplasmic protein	Cj0151c	Cj0151c	10	10	-0.322695	0.799575	-0.372189	0.772609	-0.413392	0.750856	-0.369426	0.774347	Cj0151c	10	-0.212755	0.862888	-0.0629333	0.957316	0.828649	0.0010435	Cj0151c	8	-0.521985	0.696413	-0.519034	0.697839	0.697126	31
Q0PBY5	Putative membrane protein	Cj0152c	Cj0152c	9	9	-0.289459	0.818209	-0.252329	0.83954	-0.294601	0.815298	-0.278797	0.824349	Cj0152c	9	0.162415	1.11916	-0.130715	0.913379	0.901117	0.00042857	Cj0152c	5	0.246419	1.18626	0.594376	1.50982	1.34804	24
Q0PBY4	Putative rRNA methylase	Cj0153c	Cj0153c	6	6	-0.475166	0.719384	-0.386693	0.764881	-0.543659	0.686029	-0.468506	0.723431	Cj0153c	6	-0.498016	0.70808	-0.504878	0.70472	0.716619	0.00089993	Cj0153c	1	NQ	NQ	NQ	NQ	NQ	33		X
Q0PBY3	Ribosomal RNA small subunit methyltransferase I (EC 2.1.1.198) (16S rRNA 2'-O-ribose C1402 methyltransferase) (rRNA (cytidine-2'-O-)-methyltransferase RsmI)	rsmI Cj0154c	Cj0154c	3	3	-0.942999	0.52015	-1.0435	0.48515	-1.12244	0.459317	-1.03631	0.488206	Cj0154c	4	-0.685746	0.621684	-1.31945	0.400688	0.497398	0.00030822	Cj0154c	ND	ND	ND	ND	ND	ND	14		X
Q9PIX2	50S ribosomal protein L31	rpmE Cj0155c	Cj0155c	7	7	0.0221345	1.01546	-0.000192212	0.999867	-0.0217244	0.985055	7.26095e-05	1.00013	Cj0155c	6	-0.284507	0.821022	0.214481	1.16029	0.996338	0.012771	Cj0155c	1	NQ	NQ	NQ	NQ	NQ	83		X
Q0PBY1	Ribosomal RNA small subunit methyltransferase E (EC 2.1.1.193)	Cj0156c	Cj0156c	5	5	-0.495608	0.709263	-0.339218	0.79047	-0.440195	0.737035	-0.425007	0.745589	Cj0156c	4	-0.179959	0.882728	0.137856	1.10027	0.843953	0.0015483	Cj0156c	4	-0.239298	0.847157	-0.246528	0.842922	0.84504	21
Q0PBX9	Putative haem-binding lipoprotein	Cj0158c	Cj0158c	2	2	-1.01372	0.495267	-0.546934	0.684473	-0.342189	0.788843	-0.634282	0.656195	Cj0158c	1	NQ	NQ	NQ	NQ	0.656195	0.018905	Cj0158c	1	NQ	NQ	NQ	NQ	NQ	16		X
Q0PBX8	Putative 6-pyruvoyl tetrahydropterin synthase (EC 4.2.3.12)	Cj0159c	Cj0159c	3	3	-0.183441	0.8806	-0.151782	0.900138	-0.300049	0.812225	-0.211758	0.864321	Cj0159c	4	-0.117088	0.922047	0.12546	1.09086	0.921173	0.0029871	Cj0159c	4	0.0674568	1.04787	0.0832253	1.05938	1.05363	21
Q0PBX7	7-carboxy-7-deazaguanine synthase (CDG synthase) (EC 4.3.99.3) (Queuosine biosynthesis protein QueE)	queE Cj0160c	Cj0160c	6	6	-0.338086	0.79109	-0.558511	0.679003	-0.533361	0.690943	-0.476653	0.720345	Cj0160c	4	-1.35144	0.3919	-0.551273	0.682418	0.647071	0.0010549	Cj0160c	1	NQ	NQ	NQ	NQ	NQ	22		X
Q9PIW6	Cyclic pyranopterin monophosphate synthase (EC 4.1.99.18) (Molybdenum cofactor biosynthesis protein A)	moaA Cj0161c	Cj0161c	11	11	-0.31633	0.80311	-0.51276	0.70088	-0.451194	0.731437	-0.426762	0.745143	Cj0161c	10	-0.466474	0.723731	-0.567487	0.674791	0.72679	0.00097873	Cj0161c	10	-0.48897	0.712534	-0.646479	0.638838	0.675686	25
Q0PBX5	Putative periplasmic protein	Cj0162c	Cj0162c	8	8	-0.357302	0.780623	-0.574454	0.67154	-0.441588	0.736324	-0.457781	0.729496	Cj0162c	4	-0.144435	0.904734	-0.59238	0.663248	0.751294	0.00036968	Cj0162c	6	-0.431667	0.741405	-0.419869	0.747493	0.744449	42
Q0PBX4	Putative uncharacterized protein	Cj0163c	Cj0163c	5	5	-0.415614	0.7497	-0.162825	0.893274	-0.269948	0.82935	-0.282796	0.824108	Cj0163c	4	0.190578	1.14122	-0.054497	0.96293	0.915295	0.012623	Cj0163c	ND	ND	ND	ND	ND	ND	29		X
Q0PBX3	Putative 4-hydroxybenzoate octaprenyltransferase (EC 2.5.1.-)	ubiA Cj0164c	Cj0164c	5	5	-0.243874	0.844474	-0.112593	0.924924	-0.190659	0.876205	-0.182375	0.881868	Cj0164c	4	-0.199988	0.870558	-0.118888	0.920897	0.887412	0.0092554	Cj0164c	ND	ND	ND	ND	ND	ND	16		X
Q9PIW2	tRNA dimethylallyltransferase (EC 2.5.1.75) (Dimethylallyl diphosphate:tRNA dimethylallyltransferase) (DMAPP:tRNA dimethylallyltransferase) (DMATase) (Isopentenyl-diphosphate:tRNA isopentenyltransferase) (IPP transferase) (IPPT) (IPTase)	miaA Cj0166	Cj0166	3	3	-0.389881	0.763193	-0.0892378	0.940019	-0.54327	0.686214	-0.340796	0.796475	Cj0166	4	-0.455786	0.729113	-0.495286	0.709421	0.765592	0.01634	Cj0166	ND	ND	ND	ND	ND	ND	9		X
Q0PBX0	Putative periplasmic protein	Cj0168c	Cj0168c	2	2	0.513068	1.42708	1.1907	2.28264	0.776571	1.71305	0.82678	1.80759	Cj0168c	ND	ND	ND	ND	ND	1.80759	0.0094707	Cj0168c	ND	ND	ND	ND	ND	ND	15		X
Q0PBW9	Superoxide dismutase [Fe] (EC 1.15.1.1)	sodB Cj0169	Cj0169	9	9	0.425165	1.34273	0.399611	1.31915	0.363117	1.2862	0.395964	1.31603	Cj0169	9	0.57619	1.49091	0.955891	1.93978	1.47575	0.010311	Cj0169	8	1.01534	2.02137	1.06303	2.08932	2.05534	39
Q0PBW8	Putative uncharacterized protein	Cj0170	Cj0170	14	13	-1.59483	0.331062	-1.9021	0.267553	-1.71185	0.305267	-1.73626	0.301294	Cj0170	11	-1.87945	0.271787	-2.61032	0.163763	0.267886	2.8133e-05	Cj0170	11	-4.13883	0.0567658	-4.25592	0.052341	0.0545534	46
Q0PBW7	Putative saccharopine dehydrogenase (EC 1.5.1.7)	Cj0172c	Cj0172c	27	27	0.439952	1.35656	0.481763	1.39645	0.401183	1.32059	0.440966	1.35787	Cj0172c	27	0.434181	1.35114	0.429597	1.34686	1.35432	0.00048315	Cj0172c	12	0.745042	1.67602	0.0919644	1.06582	1.37092	53
Q0PBW6	Putative iron-uptake ABC transport system ATP-binding protein	cfbpC Cj0173c	Cj0173c	7	7	0.298988	1.23028	0.365703	1.28851	0.0608125	1.04305	0.241835	1.18728	Cj0173c	7	1.12551	2.18178	0.903133	1.87012	1.52275	0.11347	Cj0173c	ND	ND	ND	ND	ND	ND	22		X
Q0PBW4	Putative iron-uptake ABC transport system,periplasmic iron-binding protein	cfbpA Cj0175c	Cj0175c	28	28	0.553647	1.46779	0.522502	1.43644	0.547853	1.46191	0.541334	1.45538	Cj0175c	29	0.748562	1.68012	1.41654	2.66945	1.74314	2.467e-05	Cj0175c	10	0.780776	1.71805	0.780663	1.71792	1.71799	66
Q0PBW2	Putative iron transport protein	Cj0177	Cj0177	ND	ND	ND	ND	ND	ND	ND	ND	ND	ND	Cj0177	2	-0.454219	0.729905	-0.489745	0.712151	0.721028	0.029854	Cj0177	ND	ND	ND	ND	ND	ND			X
Q0PBV7	Putative transmembrane transport protein	Cj0182	Cj0182	6	6	0.123145	1.08911	0.290092	1.22272	0.267539	1.20375	0.226926	1.17186	Cj0182	5	0.518847	1.43281	0.561993	1.47631	1.28494	0.077733	Cj0182	4	0.0767228	1.05462	0.229187	1.17217	1.1134	11
Q0PBV6	Putative integral membrane protein with haemolysin domain	Cj0183	Cj0183	18	18	-0.309786	0.806762	-0.421751	0.746518	-0.273941	0.827057	-0.335159	0.793446	Cj0183	15	-0.595051	0.662021	-0.694265	0.618024	0.732076	0.00022191	Cj0183	10	-0.299134	0.81274	-0.359454	0.77946	0.7961	37
Q0PBV5	Putative serine/threonine protein phosphatase	Cj0184c	Cj0184c	14	14	-0.326271	0.797596	-0.471929	0.721	-0.466702	0.723617	-0.421634	0.747404	Cj0184c	10	0.0646573	1.04584	-0.203519	0.86843	0.831296	0.00024201	Cj0184c	4	-0.75578	0.592226	0.660325	1.58044	1.08633	24
Q0PBV4	Putative phnA domain protein	Cj0185c	Cj0185c	5	5	-1.04638	0.484181	-0.880521	0.543171	-0.751244	0.594091	-0.892715	0.540481	Cj0185c	3	-0.100577	0.93266	0.166116	1.12203	0.735228	0.00073411	Cj0185c	ND	ND	ND	ND	ND	ND	46		X
Q0PBV3	Putative TerC family integral membrane protein	Cj0186c	Cj0186c	ND	ND	ND	ND	ND	ND	ND	ND	ND	ND	Cj0186c	2	-0.441932	0.736148	-0.487665	0.713179	0.724663	0.06341	Cj0186c	ND	ND	ND	ND	ND	ND	4		X
Q0PBV2	Phosphoribosylglycinamide formyltransferase (EC 2.1.2.2)	purN Cj0187c	Cj0187c	9	9	-0.282429	0.822206	-0.401169	0.757244	-0.379264	0.76883	-0.354287	0.78276	Cj0187c	7	-0.326771	0.797319	-0.507884	0.703253	0.76977	0.00087448	Cj0187c	6	-0.860545	0.550745	0.128152	1.09289	0.821819	42
Q0PBV1	Putative kinase	Cj0188c	Cj0188c	13	13	-0.0875464	0.941122	-0.131348	0.912978	-0.138695	0.90834	-0.119197	0.920813	Cj0188c	12	-0.280262	0.823442	-0.378203	0.769395	0.871055	0.00030415	Cj0188c	5	-0.510023	0.702211	-0.364278	0.776858	0.739534	24
Q0PBV0	Putative uncharacterized protein	Cj0189c	Cj0189c	8	8	-0.638162	0.642531	-0.614459	0.653175	-0.688866	0.620341	-0.647163	0.638682	Cj0189c	9	-0.254744	0.838136	-0.65062	0.637007	0.678238	0.00021038	Cj0189c	5	-0.171812	0.887727	-0.233761	0.850415	0.869071	20
Q0PBU9	Putative uncharacterized protein	Cj0190c	Cj0190c	11	11	-0.476619	0.71866	-0.372821	0.772271	-0.507099	0.703636	-0.45218	0.731522	Cj0190c	11	-0.398968	0.758401	-0.767769	0.587325	0.708058	0.00055171	Cj0190c	5	-0.62616	0.647899	-1.54276	0.343229	0.495564	18
Q9PIT8	Peptide deformylase (PDF) (EC 3.5.1.88) (Polypeptide deformylase)	def Cj0191c	Cj0191c	7	7	0.36841	1.29093	-0.0940023	0.93692	0.194805	1.14457	0.156404	1.12414	Cj0191c	4	-0.319773	0.801196	-0.209656	0.864743	1.00767	0.6261	Cj0191c	ND	ND	ND	ND	ND	ND	38		X
P54413	ATP-dependent Clp protease proteolytic subunit (EC 3.4.21.92) (Endopeptidase Clp)	clpP Cj0192c	Cj0192c	14	14	0.844985	1.79625	0.878517	1.83848	0.740413	1.67065	0.821305	1.76846	Cj0192c	12	0.448616	1.36473	0.32621	1.25372	1.58477	5.3012e-05	Cj0192c	4	0.963182	1.94961	0.675428	1.59707	1.77334	41
Q46108	Trigger factor (TF) (EC 5.2.1.8) (PPIase)	tig Cj0193c	Cj0193c	78	78	0.205864	1.15338	0.135349	1.09836	0.191425	1.14189	0.177546	1.13121	Cj0193c	76	0.403755	1.32295	0.472542	1.38755	1.22083	0.006786	Cj0193c	14	0.23049	1.17323	0.140105	1.10199	1.13761	87
P51594	GTP cyclohydrolase 1 (EC 3.5.4.16) (GTP cyclohydrolase I) (GTP-CH-I)	folE Cj0194	Cj0194	12	12	0.489631	1.40409	0.513193	1.42721	0.427003	1.34444	0.476609	1.39191	Cj0194	15	-0.194724	0.87374	0.139652	1.10164	1.23022	0.00063769	Cj0194	10	0.331877	1.25865	0.60724	1.52334	1.391	61
Q0PBU4	Flagellum-specific ATP synthase (EC 3.6.3.14)	fliI Cj0195	Cj0195	15	15	-0.29119	0.817228	-0.16911	0.889391	-0.263166	0.833257	-0.241155	0.846625	Cj0195	13	-0.0295083	0.979754	-0.0654588	0.955641	0.895054	0.0010405	Cj0195	9	0.492939	1.40731	0.451927	1.36787	1.38759	28
Q0PBU3	Amidophosphoribosyltransferase (ATase) (EC 2.4.2.14) (Glutamine phosphoribosylpyrophosphate amidotransferase)	purF Cj0196c	Cj0196c	18	18	-0.538676	0.688402	-0.248498	0.841772	-0.44973	0.73218	-0.412302	0.754118	Cj0196c	17	-0.150864	0.900711	-0.27791	0.824785	0.79757	0.0057126	Cj0196c	11	-0.103605	0.930704	-0.0945748	0.936548	0.933626	46
Q9PIT2	4-hydroxy-tetrahydrodipicolinate reductase (HTPA reductase) (EC 1.17.1.8)	dapB Cj0197c	Cj0197c	12	12	-0.238354	0.847712	-0.166986	0.890701	-0.178042	0.883902	-0.194461	0.874105	Cj0197c	13	0.0966092	1.06926	-0.0693773	0.953049	0.928924	0.00040643	Cj0197c	5	-0.0957224	0.935804	-0.0869135	0.941535	0.938669	50
Q0PBU1	Helicase-like protein	Cj0198c	Cj0198c	6	6	-0.521708	0.696547	-0.384894	0.765835	-0.434949	0.73972	-0.447184	0.734034	Cj0198c	5	-1.21078	0.432036	-0.582135	0.667974	0.660422	0.0019074	Cj0198c	3	-0.426166	0.744237	-1.77653	0.291886	0.518061	17
Q0PBU0	Putative periplasmic protein	Cj0199c	Cj0199c	3	3	-1.28887	0.409271	-1.04906	0.483283	-0.998657	0.500466	-1.1122	0.46434	Cj0199c	4	-1.10227	0.465784	-1.72227	0.303072	0.432375	0.0012186	Cj0199c	2	-1.75784	0.295691	-1.23996	0.423383	0.359537	10
Q0PBT9	Putative periplasmic protein	Cj0200c	Cj0200c	2	2	0.485994	1.40055	0.6792	1.60125	0.496653	1.41094	0.553949	1.47091	Cj0200c	2	0.0508986	1.03591	0.273869	1.20905	1.33154	0.0015051	Cj0200c	2	0.584505	1.49952	0.556112	1.4703	1.48491	25
Q0PBT6	Putative citrate transporter	Cj0203	Cj0203	2	2	0.723652	1.65136	0.805932	1.74828	0.889166	1.85211	0.80625	1.75058	Cj0203	4	0.791248	1.73057	0.794175	1.73409	1.74328	0.00048201	Cj0203	ND	ND	ND	ND	ND	ND	4		X
Q0PBT5	Putative oligopeptide transporter, OPT family	Cj0204	Cj0204	7	7	2.10125	4.29082	2.52912	5.77221	2.20595	4.61377	2.27877	4.89227	Cj0204	8	0.395013	1.31495	1.61463	3.06233	3.81082	4.5218e-05	Cj0204	ND	ND	ND	ND	ND	ND	9		X
Q9PIS3	Threonine--tRNA ligase (EC 6.1.1.3) (Threonyl-tRNA synthetase) (ThrRS)	thrS Cj0206	Cj0206	52	52	-0.121991	0.918919	-0.139657	0.907735	-0.171387	0.887989	-0.144345	0.904881	Cj0206	48	-0.0340638	0.976665	-0.177319	0.884345	0.91513	0.000218	Cj0206	13	-0.284806	0.820852	0.226577	1.17006	0.995454	61
Q9PIS2	Translation initiation factor IF-3	infC Cj0207	Cj0207	20	20	-0.0834165	0.94382	-0.199271	0.87099	-0.131834	0.91267	-0.138174	0.90916	Cj0207	17	-0.0582013	0.960461	-0.32165	0.800154	0.897619	0.0011187	Cj0207	9	-0.348809	0.785232	-0.247662	0.84226	0.813746	87
Q0PBT1	Putative DNA modification methylase (Adenine-specific methyltransferase) (EC 2.1.1.72)	Cj0208	Cj0208	10	10	-0.278027	0.824718	-0.337482	0.791421	-0.295618	0.814723	-0.303709	0.810287	Cj0208	8	-0.441772	0.73623	-0.390277	0.762983	0.786015	1.4668e-05	Cj0208	3	0.181623	1.13416	0.0685711	1.04868	1.09142	26
Q9PIS0	N-acetyl-gamma-glutamyl-phosphate reductase (AGPR) (EC 1.2.1.38) (N-acetyl-glutamate semialdehyde dehydrogenase) (NAGSA dehydrogenase)	argC Cj0224	Cj0224	13	13	-0.483048	0.715464	-0.464468	0.724738	-0.570946	0.673175	-0.506154	0.704459	Cj0224	11	-0.864863	0.549099	-0.883138	0.542187	0.640933	7.602e-05	Cj0224	6	-0.651004	0.636837	-0.646219	0.638953	0.637895	44
Q0PBS9	Putative acetyltransferase (EC 2.3.-.-)	Cj0225	Cj0225	6	6	0.293735	1.22581	0.204281	1.15211	0.115363	1.08325	0.20446	1.15372	Cj0225	3	-0.217444	0.860088	-0.285078	0.820697	1.02839	0.059284	Cj0225	2	0.0194013	1.01354	0.377032	1.29867	1.1561	32
Q9PIR8	Acetylglutamate kinase (EC 2.7.2.8) (N-acetyl-L-glutamate 5-phosphotransferase) (NAG kinase) (AGK)	argB Cj0226	Cj0226	12	12	-0.684508	0.622218	-0.715661	0.608926	-0.770983	0.586018	-0.723717	0.605721	Cj0226	13	-0.687022	0.621134	-0.40913	0.753077	0.638275	4.264e-05	Cj0226	4	-0.650027	0.637268	-0.720639	0.606829	0.622049	35
Q9PIR7	Acetylornithine aminotransferase (ACOAT) (EC 2.6.1.11)	argD Cj0227	Cj0227	14	14	-0.483473	0.715254	-0.576804	0.670447	-0.635729	0.643616	-0.565335	0.676439	Cj0227	12	-0.829398	0.562764	-0.538286	0.688589	0.656134	7.549e-05	Cj0227	9	-0.838299	0.559302	-0.821263	0.565946	0.562624	31
Q0PBS6	Protein-L-isoaspartate O-methyltransferase (EC 2.1.1.77)	pcm Cj0228c	Cj0228c	8	8	-0.481993	0.715988	-0.280911	0.823071	-0.497307	0.708428	-0.420071	0.749162	Cj0228c	7	-0.0969163	0.935029	-0.155869	0.897592	0.816022	0.003877	Cj0228c	10	0.229169	1.17216	0.087471	1.06251	1.11733	26
Q0PBS5	Putative acetyltransferase	Cj0229	Cj0229	5	5	1.01298	2.01808	0.861202	1.81655	0.871535	1.82961	0.915239	1.88808	Cj0229	5	0.899749	1.86574	1.41077	2.65878	2.03775	0.00044075	Cj0229	ND	ND	ND	ND	ND	ND	25		X
Q0PBS4	Nicotinate phosphoribosyltransferase (EC 2.4.2.11)	Cj0230c	Cj0230c	14	14	-0.027889	0.980854	-0.0315007	0.978402	-0.115075	0.923334	-0.0581548	0.960864	Cj0230c	12	-0.0157578	0.989137	0.267619	1.20382	1.01511	0.019898	Cj0230c	11	-0.162341	0.893574	-0.0399949	0.972658	0.933116	27
Q0PBS3	Ribonucleoside-diphosphate reductase subunit beta (EC 1.17.4.1)	nrdB Cj0231c	Cj0231c	25	25	-0.261305	0.834333	-0.152442	0.899726	-0.190281	0.876435	-0.201343	0.870165	Cj0231c	22	0.0514904	1.03633	0.0055205	1.00383	0.930133	0.0010083	Cj0231c	9	0.0725071	1.05154	0.00343725	1.00239	1.02696	44
Q9PIR1	Orotate phosphoribosyltransferase (OPRT) (OPRTase) (EC 2.4.2.10)	pyrE Cj0233c	Cj0233c	12	12	-0.0985457	0.933974	-0.272889	0.827661	-0.227251	0.854261	-0.199562	0.871965	Cj0233c	11	-0.0731561	0.950556	-0.19547	0.873288	0.887948	0.008722	Cj0233c	6	-0.100713	0.932572	-0.206445	0.86667	0.899621	52
Q9PIR0	Ribosome-recycling factor (RRF) (Ribosome-releasing factor)	frr Cj0234c	Cj0234c	17	17	0.754038	1.68651	0.55396	1.46811	0.781328	1.71871	0.696442	1.62444	Cj0234c	14	0.0887941	1.06348	0.116337	1.08398	1.40416	0.00088171	Cj0234c	6	0.76055	1.69414	-1.31004	0.40331	1.04872	59
Q0PBR9	Putative uncharacterized protein secG	secG Cj0235c	Cj0235c	2	2	-0.475066	0.719434	-0.36403	0.776991	-0.214605	0.861782	-0.351234	0.786069	Cj0235c	2	-0.258005	0.836243	0.0310778	1.02178	0.843245	0.01689	Cj0235c	2	-1.19723	0.436113	-0.325882	0.797811	0.616962	21
Q9PIQ8	Uncharacterized protein Cj0236c	Cj0236c	Cj0236c	1	1	NQ	NQ	NQ	NQ	NQ	NQ	NQ	NQ	Cj0236c	1	NQ	NQ	NQ	NQ	NQ	NS	Cj0236c	ND	ND	ND	ND	ND	ND	3	X	X
Q0PBR7	Carbonic anhydrase (EC 4.2.1.1)	cynT Cj0237	Cj0237	7	7	0.18003	1.13291	0.00288607	1.002	0.00478356	1.00332	0.0625665	1.04608	Cj0237	5	0.3815	1.3027	-0.564797	0.676051	1.0234	0.69379	Cj0237	ND	ND	ND	ND	ND	ND	46		X
Q0PBR6	Putative mechanosensitive ion channel family protein	Cj0238	Cj0238	17	17	-0.521302	0.696743	-0.684619	0.62217	-0.594357	0.662339	-0.600093	0.660417	Cj0238	20	-0.781453	0.58178	-0.640021	0.641704	0.640947	3.1369e-05	Cj0238	6	-0.672496	0.62742	-0.624274	0.648746	0.638083	21
Q0PBR5	Nitrogen fixation protein NifU	Cj0239c	Cj0239c	33	33	0.439523	1.35616	0.341617	1.26718	0.356321	1.28016	0.379154	1.30116	Cj0239c	29	0.588325	1.5035	0.862613	1.81833	1.44506	0.00028976	Cj0239c	11	0.954131	1.93741	0.913827	1.88404	1.91072	98
Q0PBR4	Cysteine desulfurase (NifS protein homolog) (EC 2.8.1.7)	iscS Cj0240c	Cj0240c	28	28	0.52937	1.4433	0.525658	1.43959	0.430501	1.3477	0.495177	1.4102	Cj0240c	28	0.489166	1.40363	0.548272	1.46233	1.41931	0.00048087	Cj0240c	12	0.817995	1.76295	0.81846	1.76352	1.76324	82
Q9PIQ1	50S ribosomal protein L35	rpmI Cj0244	Cj0244	4	4	-0.407953	0.753692	-0.0830038	0.94409	-0.206978	0.86635	-0.232645	0.854711	Cj0244	1	NQ	NQ	NQ	NQ	0.854711	0.028293	Cj0244	ND	ND	ND	ND	ND	ND	40		X
Q9PIQ0	50S ribosomal protein L20	rplT Cj0245	Cj0245	18	18	-0.400796	0.75744	-0.118216	0.921326	-0.21226	0.863184	-0.243757	0.847317	Cj0245	16	0.438166	1.35488	0.565067	1.47946	1.07526	0.011211	Cj0245	6	0.346891	1.27182	0.221464	1.16592	1.21887	75
Q0PBQ7	Putative uncharacterized protein	Cj0248	Cj0248	6	6	-0.0793727	0.946469	-0.316821	0.802837	-0.199998	0.870552	-0.198731	0.873286	Cj0248	9	-0.0922073	0.938086	-0.342425	0.788714	0.869332	0.0056477	Cj0248	8	-0.0554288	0.962308	-0.227304	0.85423	0.908269	26
Q0PBQ6	Putative uncharacterized protein	Cj0249	Cj0249	2	2	-0.72414	0.605358	-1.01658	0.494285	-0.602134	0.658779	-0.780953	0.586141	Cj0249	4	-1.10632	0.464476	-0.353538	0.782663	0.601112	0.0055683	Cj0249	ND	ND	ND	ND	ND	ND	8		X
Q0PBQ5	Putative MFS (Major Facilitator Superfamily) transport protein	Cj0250c	Cj0250c	2	2	-0.306033	0.808863	-0.56893	0.674116	-0.340911	0.789542	-0.405292	0.757507	Cj0250c	2	-1.37583	0.385331	-0.731001	0.602486	0.652068	0.00090235	Cj0250c	ND	ND	ND	ND	ND	ND	2		X
Q9PIP3	Cyclic pyranopterin monophosphate synthase accessory protein (Molybdenum cofactor biosynthesis protein C)	moaC Cj0252	Cj0252	4	4	-0.680867	0.62379	-0.907783	0.533004	-0.959917	0.514087	-0.849522	0.55696	Cj0252	3	-1.59244	0.331609	-1.52333	0.347881	0.470074	0.00054298	Cj0252	ND	ND	ND	ND	ND	ND	14		X
Q9PIP2	Uncharacterized protein Cj0253	Cj0253	Cj0253	3	3	0.062914	1.04457	0.0776859	1.05532	0.00796591	1.00554	0.0495219	1.03514	Cj0253	2	0.369407	1.29182	0.541739	1.45573	1.1706	0.58529	Cj0253	2	0.548921	1.46299	0.352195	1.2765	1.36975	21
Q0PBQ1	Putative uncharacterized protein	Cj0254	Cj0254	13	13	-1.00267	0.499075	-1.03232	0.488924	-1.13434	0.455542	-1.05644	0.481181	Cj0254	7	-0.34674	0.786359	-0.340689	0.789664	0.603913	4.1619e-05	Cj0254	8	0.0349118	1.02449	-0.0898093	0.939647	0.982071	31
Q0PBQ0	Exodeoxyribonuclease (EC 3.1.11.2)	exoA Cj0255c	Cj0255c	11	11	-0.251618	0.839954	-0.33442	0.793103	-0.410417	0.752406	-0.332152	0.795154	Cj0255c	9	0.187132	1.1385	-0.194869	0.873652	0.879523	0.0011606	Cj0255c	6	-0.563901	0.676471	-0.392881	0.761607	0.719039	37
Q0PBP9	Putative sulfatase family protein	Cj0256	Cj0256	10	10	0.785236	1.72337	0.83538	1.78433	0.762534	1.69647	0.794383	1.73472	Cj0256	18	0.616028	1.53265	0.938618	1.91669	1.7307	6.4696e-05	Cj0256	7	1.09762	2.14001	0.764666	1.69898	1.91949	21
Q0PBP6	Dihydroorotase (EC 3.5.2.3)	pyrC Cj0259	Cj0259	9	9	1.02432	2.034	1.29146	2.44776	1.20783	2.3099	1.17454	2.26389	Cj0259	8	0.932213	1.9082	0.716977	1.64373	2.06872	8.5811e-05	Cj0259	3	1.65167	3.14197	1.89313	3.71441	3.42819	32
Q0PBP4	Putative SAM-dependent methyltransferase	Cj0261c	Cj0261c	10	10	0.0521084	1.03678	-0.122343	0.918695	-0.128816	0.914582	-0.06635	0.956685	Cj0261c	6	0.0799383	1.05697	0.220417	1.16507	1.01842	0.028506	Cj0261c	7	0.0673032	1.04776	-0.359078	0.779663	0.91371	31
Q0PBP3	Putative methyl-accepting chemotaxis signal transduction protein	Cj0262c	Cj0262c	62	26	-0.441362	0.736439	-0.618464	0.651364	-0.385733	0.76539	-0.481853	0.717731	Cj0262c	25	0.0314712	1.02205	-0.297916	0.813427	0.797735	0.00025137	Cj0262c	9	-0.511315	0.701583	-0.278426	0.82449	0.763036	85
Q9PIN2	Zinc transporter ZupT	zupT Cj0263	Cj0263	5	5	-0.574364	0.671582	-0.611963	0.654306	-0.524441	0.695228	-0.570256	0.673705	Cj0263	2	-1.12235	0.459344	-0.740709	0.598445	0.615781	0.00011162	Cj0263	ND	ND	ND	ND	ND	ND	9		X
Q0PBP1	Molybdopterin containing oxidoreductase	Cj0264c	Cj0264c	64	64	-0.00595716	0.995879	-0.177365	0.884317	0.0767395	1.05463	-0.0355274	0.978276	Cj0264c	54	0.388758	1.30927	0.157301	1.1152	1.07186	0.076086	Cj0264c	14	-0.206007	0.866933	-0.333202	0.793773	0.830353	69
Q0PBP0	Putative cytochrome C-type haem-binding periplasmic protein	Cj0265c	Cj0265c	10	10	-0.0671103	0.954548	-0.206804	0.866454	0.0292139	1.02046	-0.0815669	0.947153	Cj0265c	9	0.46618	1.38145	0.126519	1.09166	1.06291	0.019068	Cj0265c	4	0.476797	1.39165	0.136664	1.09936	1.24551	39
Q0PBN9	Putative integral membrane protein	Cj0266c	Cj0266c	ND	ND	ND	ND	ND	ND	ND	ND	ND	ND	Cj0266c	4	0.46024	1.37577	0.467762	1.38296	1.37937	0.00063104	Cj0266c	ND	ND	ND	ND	ND	ND	19		X
Q0PBN8	Putative integral membrane protein	Cj0267c	Cj0267c	7	7	0.352006	1.27633	0.28999	1.22263	0.318309	1.24687	0.320102	1.24861	Cj0267c	7	0.484799	1.39939	0.804694	1.74678	1.3784	4.5177e-05	Cj0267c	ND	ND	ND	ND	ND	ND	35		X
Q0PBN7	Putative transmembrane protein	Cj0268c	Cj0268c	29	29	0.0634249	1.04494	0.21016	1.15682	0.20945	1.15625	0.161012	1.11934	Cj0268c	18	0.284602	1.21807	0.249805	1.18905	1.15303	0.26029	Cj0268c	11	0.562755	1.47709	0.699053	1.62344	1.55026	67
Q0PBN6	Branched-chain amino acid aminotransferase (EC 2.6.1.42)	ilvE Cj0269c	Cj0269c	20	20	0.268044	1.20417	0.257743	1.19561	0.135634	1.09858	0.220474	1.16612	Cj0269c	16	0.152499	1.11149	0.192985	1.14313	1.1506	0.036589	Cj0269c	9	0.199728	1.14848	0.363047	1.28614	1.21731	56
Q9PIM5	Probable tautomerase Cj0270 (EC 5.3.2.-)	Cj0270	Cj0270	4	4	0.423336	1.34102	0.080827	1.05762	0.262626	1.19966	0.255596	1.19944	Cj0270	3	-0.324322	0.798674	0.158163	1.11587	1.10257	0.074916	Cj0270	2	0.496755	1.41104	-0.430205	0.742156	1.0766	72
Q0PBN4	Bacterioferritin comigratory protein homolog	Cj0271	Cj0271	13	13	0.103144	1.07411	0.0782158	1.05571	0.0254448	1.01779	0.068935	1.04921	Cj0271	9	0.535837	1.44978	0.237213	1.17871	1.15522	0.5422	Cj0271	9	0.217841	1.16299	0.233009	1.17528	1.16914	75
Q0PBN3	Putative uncharacterized protein	Cj0272	Cj0272	6	6	-0.131712	0.912747	-0.317282	0.80258	-0.320714	0.800673	-0.25657	0.838667	Cj0272	7	-0.0863946	0.941874	0.185061	1.13686	0.918948	0.0064196	Cj0272	ND	ND	ND	ND	ND	ND	11		X
Q9PIM2	3-hydroxyacyl-[acyl-carrier-protein] dehydratase FabZ (EC 4.2.1.59) ((3R)-hydroxymyristoyl-[acyl-carrier-protein] dehydratase) ((3R)-hydroxymyristoyl-ACP dehydrase) (Beta-hydroxyacyl-ACP dehydratase)	fabZ Cj0273	Cj0273	11	11	0.187464	1.13876	0.0149136	1.01039	0.272566	1.20795	0.158315	1.11904	Cj0273	12	-0.493349	0.710374	-0.117261	0.921936	0.997883	0.43592	Cj0273	4	0.0976791	1.07005	-0.241422	0.845911	0.957981	45
Q9PIM1	Acyl-[acyl-carrier-protein]--UDP-N-acetylglucosamine O-acyltransferase (UDP-N-acetylglucosamine acyltransferase) (EC 2.3.1.129)	lpxA Cj0274	Cj0274	17	17	0.00105232	1.00073	-0.0623245	0.95772	-0.0492996	0.966405	-0.0368572	0.974952	Cj0274	14	0.127775	1.09261	-0.187233	0.878289	0.97915	0.0014939	Cj0274	4	0.114406	1.08253	0.0448157	1.03155	1.05704	43
Q9PIM0	ATP-dependent Clp protease ATP-binding subunit ClpX	clpX Cj0275	Cj0275	20	20	-0.0637152	0.956797	-0.194582	0.873826	-0.101028	0.932368	-0.119775	0.920997	Cj0275	19	-0.183638	0.88048	-0.47181	0.72106	0.872906	0.0015476	Cj0275	11	-0.130528	0.913497	-0.270442	0.829066	0.871281	54
Q0PBM9	Homolog of E. coli rod shape-determining protein	mreB Cj0276	Cj0276	30	30	-0.0992889	0.933493	-0.0833734	0.943848	-0.0842281	0.943289	-0.0889635	0.94021	Cj0276	23	-0.0734906	0.950336	-0.349261	0.784986	0.91119	0.00033727	Cj0276	12	0.179028	1.13212	0.279977	1.21418	1.17315	73
Q0PBM8	Homolog of E. coli rod shape-determining protein	mreC Cj0277	Cj0277	9	9	0.0843753	1.06023	-0.164006	0.892543	-0.00938775	0.993514	-0.0296728	0.982095	Cj0277	11	0.282809	1.21656	-0.012566	0.991328	1.03084	0.073819	Cj0277	8	-0.143286	0.905455	-0.068455	0.953659	0.929557	42
Q9PIL7	Carbamoyl-phosphate synthase large chain (EC 6.3.5.5) (Carbamoyl-phosphate synthetase ammonia chain)	carB Cj0279	Cj0279	68	68	0.0299801	1.021	-0.0344908	0.976376	0.00898393	1.00625	0.00149109	1.00121	Cj0279	55	0.177506	1.13093	0.00186664	1.00129	1.02717	0.025508	Cj0279	13	0.507111	1.4212	0.107403	1.07729	1.24924	55
Q0PBM6	Putative uncharacterized protein	Cj0280	Cj0280	7	7	0.0984512	1.07062	0.0202912	1.01416	-0.0392772	0.973142	0.0264884	1.01931	Cj0280	8	0.49226	1.40665	-0.220169	0.858465	1.06461	0.25758	Cj0280	7	0.667856	1.58871	0.647197	1.56612	1.57742	41
Q9PIL5	Transaldolase (EC 2.2.1.2)	tal Cj0281c	Cj0281c	30	30	-0.0413907	0.971718	-0.143692	0.905199	-0.0914707	0.938565	-0.0921846	0.938494	Cj0281c	29	-0.119421	0.920557	-0.205077	0.867493	0.920706	0.0048239	Cj0281c	11	-0.369183	0.774221	0.462095	1.37754	1.07588	66
Q0PBM4	Putative phosphoserine phosphatase (EC 3.1.3.3)	serB Cj0282c	Cj0282c	5	5	0.806119	1.7485	0.765731	1.70023	0.916034	1.88692	0.829295	1.77855	Cj0282c	3	0.0610212	1.0432	0.948678	1.9301	1.66179	4.0865e-05	Cj0282c	ND	ND	ND	ND	ND	ND	26		X
Q0PBM3	Chemotaxis protein	cheW Cj0283c	Cj0283c	21	21	0.381209	1.30243	0.138167	1.10051	0.424548	1.34215	0.314641	1.24836	Cj0283c	22	0.212251	1.15849	0.125354	1.09078	1.19887	0.032006	Cj0283c	11	0.275615	1.21051	-0.123019	0.918264	1.06439	68
Q0PBM2	Chemotaxis histidine kinase (EC 2.7.3.-)	cheA Cj0284c	Cj0284c	61	61	0.177514	1.13093	0.12774	1.09258	0.250554	1.18966	0.185269	1.13773	Cj0284c	51	0.214409	1.16023	0.192317	1.1426	1.1432	0.0090319	Cj0284c	11	0.0163625	1.01141	0.0598171	1.04233	1.02687	66
Q0PBM1	Chemotaxis protein (EC 2.7.3.-)	cheV Cj0285c	Cj0285c	28	28	0.200709	1.14926	0.128891	1.09345	0.182499	1.13485	0.1707	1.12585	Cj0285c	26	0.11664	1.08421	0.137006	1.09962	1.11228	0.0038926	Cj0285c	13	0.538749	1.45271	0.349492	1.27411	1.36341	81
Q0PBM0	Putative uncharacterized protein	Cj0286c	Cj0286c	2	2	-0.630759	0.645836	-0.0433618	0.970391	-0.369715	0.773935	-0.347945	0.796721	Cj0286c	2	-0.166214	0.891179	-0.0158039	0.989105	0.854089	0.070106	Cj0286c	1	NQ	NQ	NQ	NQ	NQ	8		X
Q9PIK9	Transcription elongation factor GreA (Transcript cleavage factor GreA)	greA Cj0287c	Cj0287c	17	17	0.809977	1.75318	0.8217	1.76749	0.799449	1.74044	0.810375	1.7537	Cj0287c	14	0.358513	1.2821	0.569023	1.48352	1.60535	5.4461e-06	Cj0287c	10	0.838662	1.78839	0.853977	1.80748	1.79793	93
Q9PIK8	Lipid-A-disaccharide synthase (EC 2.4.1.182)	lpxB Cj0288c	Cj0288c	9	9	-0.0790396	0.946688	-0.278418	0.824494	-0.163386	0.892927	-0.173615	0.888036	Cj0288c	8	-0.154156	0.898658	-0.399482	0.758131	0.864179	0.0033319	Cj0288c	2	0.156519	1.11459	0.299826	1.231	1.1728	17
Q0PBL7	Major antigenic peptide PEB3	peb3 Cj0289c	Cj0289c	21	21	-0.995064	0.501714	-1.20305	0.434355	-1.18473	0.439908	-1.12761	0.458659	Cj0289c	21	-1.28872	0.409315	-1.08555	0.471212	0.451301	1.5629e-05	Cj0289c	10	-2.53904	0.172057	-2.49365	0.177557	0.174807	66
Q9PIK6	5'-nucleotidase SurE (EC 3.1.3.5) (Nucleoside 5'-monophosphate phosphohydrolase)	surE Cj0293	Cj0293	11	11	-0.137462	0.909117	-0.192937	0.874823	-0.291769	0.8169	-0.207389	0.866947	Cj0293	10	-0.361709	0.778242	-0.104877	0.929884	0.861793	0.002227	Cj0293	5	0.0372801	1.02618	-0.596632	0.661296	0.843737	33
Q0PBL5	Putative MoeB/ThiF family protein	Cj0294	Cj0294	11	11	0.507166	1.42126	0.786324	1.72467	0.511322	1.42536	0.601604	1.52376	Cj0294	6	-0.329838	0.795626	-0.19815	0.871668	1.24772	0.002483	Cj0294	4	0.0562204	1.03974	0.635319	1.55328	1.29651	45
Q9PIK2	Pantothenate synthetase (PS) (EC 6.3.2.1) (Pantoate--beta-alanine ligase) (Pantoate-activating enzyme)	panC Cj0297c	Cj0297c	10	10	0.877873	1.83766	1.02845	2.03983	0.926915	1.90121	0.944413	1.92623	Cj0297c	8	0.498985	1.41322	0.843226	1.79406	1.7972	6.3221e-05	Cj0297c	5	0.870311	1.82806	0.850581	1.80323	1.81564	33
Q9PIK1	3-methyl-2-oxobutanoate hydroxymethyltransferase (EC 2.1.2.11) (Ketopantoate hydroxymethyltransferase) (KPHMT)	panB Cj0298c	Cj0298c	17	17	0.686977	1.60991	0.81806	1.76303	0.766799	1.70149	0.757279	1.69148	Cj0298c	16	0.208473	1.15546	1.34228	2.53552	1.75308	4.4471e-05	Cj0298c	9	1.67366	3.19023	1.71367	3.27994	3.23508	50
Q0PBK9	Putative molybdenum transport ATP-binding protein	modC Cj0300c	Cj0300c	7	7	1.72314	3.30154	1.54229	2.91256	1.5596	2.94772	1.60834	3.05394	Cj0300c	8	0.585121	1.50016	1.5735	2.97625	2.72765	5.7028e-06	Cj0300c	ND	ND	ND	ND	ND	ND	22		X
Q0PBK6	Putative molybdate-binding lipoprotein	modA Cj0303c	Cj0303c	8	8	2.03672	4.10311	2.10695	4.3078	1.95447	3.87575	2.03271	4.09555	Cj0303c	6	1.14243	2.20752	1.66037	3.16097	3.53103	3.897e-06	Cj0303c	ND	ND	ND	ND	ND	ND	30		X
Q0PBK5	Malonyl-[acyl carrier protein] O-methyltransferase	bioC Cj0304c	Cj0304c	5	5	1.03319	2.04655	1.01504	2.02096	1.00056	2.00078	1.01626	2.02276	Cj0304c	2	-0.262371	0.833717	0.367846	1.29042	1.63848	3.562e-06	Cj0304c	ND	ND	ND	ND	ND	ND	18		X
Q0PBK4	Putative uncharacterized protein	Cj0305c	Cj0305c	5	5	2.08193	4.23373	2.62672	6.1762	1.95843	3.88638	2.22236	4.76544	Cj0305c	4	0.974345	1.96475	1.0201	2.02806	3.65782	0.00018798	Cj0305c	ND	ND	ND	ND	ND	ND	15		X
Q0PBK3	8-amino-7-oxononanoate synthase (EC 2.3.1.47)	bioF Cj0306c	Cj0306c	3	3	1.88749	3.6999	2.08294	4.23669	1.78304	3.44151	1.91782	3.7927	Cj0306c	4	1.09013	2.12894	1.72217	3.29932	3.36127	2.1334e-05	Cj0306c	ND	ND	ND	ND	ND	ND	8		X
Q0PBK2	Adenosylmethionine-8-amino-7-oxononanoate aminotransferase (EC 2.6.1.62)	bioA Cj0307	Cj0307	5	5	0.0466438	1.03286	0.030159	1.02112	0.0600978	1.04254	0.0456335	1.03217	Cj0307	4	0.50566	1.41977	0.312175	1.24158	1.15157	0.17625	Cj0307	1	NQ	NQ	NQ	NQ	NQ	11		X
Q9PIJ1	ATP-dependent dethiobiotin synthetase BioD (EC 6.3.3.3) (DTB synthetase) (DTBS) (Dethiobiotin synthase)	bioD Cj0308c	Cj0308c	4	4	-0.52682	0.694083	-0.507564	0.703409	-0.593777	0.662606	-0.54272	0.6867	Cj0308c	4	-0.338876	0.790657	-0.320731	0.800664	0.730284	0.0077258	Cj0308c	ND	ND	ND	ND	ND	ND	19		X
Q9PII8	50S ribosomal protein L25 (General stress protein CTC)	rplY ctc Cj0311	Cj0311	25	25	0.233838	1.17596	0.203492	1.15148	0.306795	1.23696	0.248042	1.18813	Cj0311	22	-0.0675602	0.95425	0.0416872	1.02932	1.10959	0.011895	Cj0311	7	-0.219444	0.858896	-0.101198	0.932258	0.895577	89
Q9PII7	Peptidyl-tRNA hydrolase (PTH) (EC 3.1.1.29)	pth Cj0312	Cj0312	11	11	0.391845	1.31207	0.272901	1.20824	0.210828	1.15735	0.291858	1.22589	Cj0312	13	0.192889	1.14305	-0.42686	0.743879	1.11292	0.012281	Cj0312	6	0.424576	1.34218	0.691313	1.61475	1.47847	50
Q0PBJ6	Putative integral membrane protein	Cj0313	Cj0313	7	7	-0.318539	0.801881	-0.344177	0.787757	-0.284271	0.821156	-0.315663	0.803598	Cj0313	6	0.0745759	1.05305	-0.596875	0.661185	0.825006	0.00012968	Cj0313	6	-0.97237	0.509668	0.518091	1.43206	0.970864	26
Q9PII5	Diaminopimelate decarboxylase (DAP decarboxylase) (DAPDC) (EC 4.1.1.20)	lysA Cj0314	Cj0314	12	12	-0.0872232	0.941333	-0.0324518	0.977757	-0.00306827	0.997875	-0.0409144	0.972322	Cj0314	11	0.0880703	1.06295	-0.240314	0.846561	0.965295	0.016797	Cj0314	7	-0.0480715	0.967228	-0.0198492	0.986336	0.976782	33
Q0PBJ4	Putative HAD-superfamily hydrolase, subfamily IIA	Cj0315	Cj0315	8	8	0.104449	1.07508	0.0283003	1.01981	0.0448239	1.03156	0.0591909	1.04215	Cj0315	10	0.325541	1.25313	0.381105	1.30234	1.13638	0.39393	Cj0315	6	0.47548	1.39038	0.231241	1.17384	1.28211	27
Q0PBJ3	Chorismate mutase/prephenate dehydratase (EC 4.2.1.51) (EC 5.4.99.5)	pheA Cj0316	Cj0316	17	17	-0.525557	0.694691	-0.375838	0.770658	-0.403225	0.756166	-0.434873	0.740505	Cj0316	14	-0.406958	0.754212	-0.746023	0.596245	0.714394	0.00078031	Cj0316	9	-0.716411	0.60861	-1.06567	0.47775	0.54318	52
Q9PII2	Histidinol-phosphate aminotransferase (EC 2.6.1.9) (Imidazole acetol-phosphate transaminase)	hisC Cj0317	Cj0317	18	18	0.345592	1.27067	0.210294	1.15692	0.268414	1.20448	0.274767	1.21069	Cj0317	18	-0.135651	0.910259	-0.122697	0.918469	1.09216	0.0092351	Cj0317	6	-0.318307	0.80201	-0.307605	0.807982	0.804996	49
Q0PBJ1	Flagellar M-ring protein	fliF Cj0318	Cj0318	36	36	-0.574155	0.671679	-0.589801	0.664435	-0.539014	0.688241	-0.567657	0.674785	Cj0318	27	-0.508114	0.703141	-0.645649	0.639205	0.67334	0.00015984	Cj0318	11	-0.711143	0.610836	-0.606133	0.656955	0.633896	65
Q0PBJ0	Flagellar motor switch protein	fliG Cj0319	Cj0319	19	19	-0.741898	0.597952	-0.612807	0.653923	-0.546309	0.68477	-0.633671	0.645548	Cj0319	16	-0.340047	0.790016	-0.55277	0.68171	0.681674	0.00057515	Cj0319	10	-0.431042	0.741726	-0.649982	0.637288	0.689507	39
Q0PBI9	Putative flagellar assembly protein	fliH Cj0320	Cj0320	18	18	-0.400584	0.757551	-0.515828	0.699392	-0.402446	0.756575	-0.439619	0.737839	Cj0320	14	-0.232898	0.850924	-0.0760424	0.948656	0.80262	5.5055e-05	Cj0320	10	-0.326721	0.797347	-0.331905	0.794487	0.795917	55
Q9PIH8	1-deoxy-D-xylulose-5-phosphate synthase (EC 2.2.1.7) (1-deoxyxylulose-5-phosphate synthase) (DXP synthase) (DXPS)	dxs Cj0321	Cj0321	22	22	-0.163022	0.893152	-0.203477	0.868455	-0.269265	0.829742	-0.211921	0.863783	Cj0321	22	-0.147513	0.902805	-0.510016	0.702215	0.839274	0.00075617	Cj0321	11	-0.299383	0.8126	-0.336502	0.791959	0.80228	32
Q0PBI7	Peroxide stress regulator	perR Cj0322	Cj0322	4	4	0.41104	1.32964	0.132402	1.09612	0.277891	1.21242	0.273778	1.21273	Cj0322	3	0.175085	1.12903	0.218131	1.16323	1.18609	0.056408	Cj0322	3	-0.251816	0.839839	-0.195852	0.873057	0.856448	38
Q0PBI6	Putative uncharacterized protein	Cj0323	Cj0323	3	3	-0.101311	0.932186	-0.0157166	0.989165	-0.116631	0.922339	-0.0778861	0.947897	Cj0323	3	0.152704	1.11165	-0.366822	0.775489	0.946166	0.056173	Cj0323	1	NQ	NQ	NQ	NQ	NQ	8		X
Q9PIH5	Ubiquinone/menaquinone biosynthesis methyltransferase ubiE (EC 2.1.1.163) (EC 2.1.1.201) (2-methoxy-6-polyprenyl-1,4-benzoquinol methylase) (Demethylmenaquinone methyltransferase)	ubiE Cj0324	Cj0324	4	4	0.0948975	1.06799	-0.0913237	0.938661	-0.158719	0.89582	-0.0517151	0.96749	Cj0324	2	-0.561567	0.677566	-0.039005	0.973326	0.910673	0.13921	Cj0324	3	-0.628074	0.64704	-0.248492	0.841776	0.744408	14
Q9PIH4	Exodeoxyribonuclease 7 large subunit (EC 3.1.11.6) (Exodeoxyribonuclease VII large subunit) (Exonuclease VII large subunit)	xseA Cj0325	Cj0325	8	7	-0.374069	0.771603	-0.397148	0.759358	-0.316632	0.802942	-0.362616	0.777968	Cj0325	8	-0.180908	0.882148	-0.22657	0.854665	0.814143	0.0014477	Cj0325	6	-0.283077	0.821836	-0.694179	0.618061	0.719948	22
Q9PIH3	Phosphoserine aminotransferase (EC 2.6.1.52) (Phosphohydroxythreonine aminotransferase) (PSAT)	serC Cj0326	Cj0326	18	18	-0.200749	0.870099	-0.30303	0.810548	-0.3551	0.781815	-0.286293	0.820821	Cj0326	21	-0.418991	0.747947	-0.311296	0.805917	0.803265	0.00055185	Cj0326	11	-0.216242	0.860805	-0.26839	0.830246	0.845525	49
Q0PBI2	Putative endoribonuclease L-PSP family protein	Cj0327	Cj0327	8	8	-0.513223	0.700655	-0.56244	0.677156	-0.544379	0.685686	-0.540014	0.687833	Cj0327	7	-0.0850711	0.942738	-0.0816307	0.944989	0.790245	4.2927e-05	Cj0327	2	-0.358163	0.780157	-0.303588	0.810235	0.795196	55
Q9PIH1	3-oxoacyl-[acyl-carrier-protein] synthase 3 (EC 2.3.1.180) (3-oxoacyl-[acyl-carrier-protein] synthase III) (Beta-ketoacyl-ACP synthase III) (KAS III)	fabH Cj0328c	Cj0328c	15	15	-0.268955	0.829921	-0.236906	0.848563	-0.327907	0.796691	-0.277923	0.825058	Cj0328c	18	-0.40153	0.757055	-0.189371	0.876988	0.821844	0.00047291	Cj0328c	9	0.163416	1.11994	0.103776	1.07458	1.09726	49
Q9PIH0	Phosphate acyltransferase (EC 2.3.1.n2) (Acyl-ACP phosphotransacylase) (Acyl-[acyl-carrier-protein]--phosphate acyltransferase) (Phosphate-acyl-ACP acyltransferase)	plsX Cj0329c	Cj0329c	18	18	0.121902	1.08817	0.0857653	1.06125	0.0195468	1.01364	0.0757379	1.05435	Cj0329c	17	-0.113686	0.924224	-0.345907	0.786813	0.974819	0.7741	Cj0329c	7	-0.773324	0.585068	-0.771978	0.585614	0.585341	60
Q9PIG9	50S ribosomal protein L32	rpmF Cj0330c	Cj0330c	7	7	-0.155669	0.897716	-0.0670472	0.95459	-0.0769969	0.948029	-0.0999045	0.933445	Cj0330c	4	0.635383	1.55335	0.755803	1.68857	1.20845	0.010193	Cj0330c	ND	ND	ND	ND	ND	ND	56		X
Q9PIG7	Nucleoside diphosphate kinase (NDK) (NDP kinase) (EC 2.7.4.6) (Nucleoside-2-P kinase)	ndk Cj0332c	Cj0332c	14	14	-0.00103401	0.999284	-0.100179	0.932917	-0.0377267	0.974189	-0.0463134	0.968796	Cj0332c	12	0.492115	1.40651	0.574841	1.48951	1.16048	0.0013379	Cj0332c	8	0.438593	1.35528	0.421172	1.33902	1.34715	77
Q0PBH6	Ferredoxin	fdxA Cj0333c	Cj0333c	3	3	-0.662222	0.631905	-0.506159	0.704094	-0.443447	0.735375	-0.537276	0.690458	Cj0333c	3	-0.674221	0.626671	-0.907003	0.533292	0.646267	0.00048936	Cj0333c	ND	ND	ND	ND	ND	ND	53		X
Q0PBH5	Alkyl hydroperoxide reductase (EC 3.4.-.-)	ahpC Cj0334	Cj0334	22	22	0.364399	1.28735	0.237713	1.17912	0.268776	1.20479	0.290296	1.22375	Cj0334	21	0.458278	1.3739	0.673695	1.59515	1.32806	0.0050464	Cj0334	12	0.908605	1.87723	0.711523	1.63753	1.75738	91
Q0PBH4	Flagellar biosynthetic protein	flhB Cj0335	Cj0335	4	4	-0.150845	0.900723	-0.401833	0.756896	-0.0959439	0.93566	-0.216207	0.864426	Cj0335	3	-1.34971	0.39237	-0.564429	0.676223	0.732374	0.0096361	Cj0335	3	-1.55119	0.341228	-1.02964	0.489834	0.415531	11
Q0PBH3	Putative flagellar motor protein	motB Cj0336c	Cj0336c	21	21	-0.312397	0.805302	-0.324575	0.798534	-0.189982	0.876616	-0.275651	0.826818	Cj0336c	22	-0.3853	0.76562	-0.229111	0.85316	0.819847	0.00061397	Cj0336c	10	-0.536599	0.689394	-0.474758	0.719588	0.704491	78
Q0PBH2	Putative flagellar motor proton channel	motA Cj0337c	Cj0337c	10	10	-0.185619	0.879272	-0.114606	0.923635	-0.175996	0.885156	-0.15874	0.896021	Cj0337c	9	-0.179587	0.882956	-0.585365	0.666481	0.8475	0.010981	Cj0337c	7	-0.109992	0.926593	-0.320595	0.800739	0.863666	29
Q0PBH1	DNA polymerase (EC 2.7.7.7)	polA Cj0338c	Cj0338c	47	47	-0.469942	0.721994	-0.390064	0.763096	-0.401457	0.757094	-0.420487	0.747394	Cj0338c	42	-0.0871749	0.941364	-0.324503	0.798573	0.796424	2.2424e-05	Cj0338c	9	-0.447027	0.733553	-0.204024	0.868126	0.800839	42
Q0PBH0	Putative MFS (Major Facilitator Superfamily) transport protein	Cj0339	Cj0339	4	4	-0.829793	0.56261	-0.779803	0.582446	-0.84308	0.557452	-0.817559	0.567503	Cj0339	4	-0.363247	0.777413	-0.254483	0.838288	0.663642	0.0031984	Cj0339	5	-0.488676	0.712679	-0.473192	0.720369	0.716524	6
Q0PBG9	Putative nucleoside hydrolase	Cj0340	Cj0340	7	7	-0.571975	0.672695	-0.553329	0.681446	-0.525081	0.69492	-0.550128	0.68302	Cj0340	7	-0.456164	0.728922	0.219737	1.16452	0.788501	1.4651e-05	Cj0340	3	-2.56591	0.168882	0.60733	1.52344	0.84616	15
Q0PBG7	Excinuclease ABC subunit A	uvrA Cj0342c	Cj0342c	57	57	-0.14064	0.907117	-0.226476	0.85472	-0.264262	0.832625	-0.210459	0.86482	Cj0342c	56	-0.311644	0.805723	-0.233061	0.850828	0.850202	0.00066464	Cj0342c	12	-0.156307	0.897319	-0.153763	0.898902	0.898111	53
Q0PBG4	Putative anthranilate synthase component I (EC 4.1.3.27)	trpE Cj0345	Cj0345	8	8	0.316482	1.24529	0.149565	1.10923	0.0655418	1.04648	0.177196	1.13367	Cj0345	9	0.0563016	1.0398	0.258535	1.19626	1.12741	0.22166	Cj0345	10	0.515894	1.42988	0.406681	1.32563	1.37776	19
Q0PBG3	Anthranilate synthase component II (EC 4.1.3.27)	trpD (trpGD) Cj0346	Cj0346	19	19	0.0872918	1.06237	-0.0336275	0.976961	-0.0763868	0.94843	-0.00757414	0.995922	Cj0346	17	-0.340747	0.789632	0.088532	1.06329	0.968137	0.15756	Cj0346	12	-0.051181	0.965146	0.319892	1.24824	1.10669	42
Q9PIF3	N-(5'-phosphoribosyl)anthranilate isomerase (PRAI) (EC 5.3.1.24)	trpF Cj0347	Cj0347	7	7	-0.86044	0.550785	-0.739038	0.599139	-0.992873	0.502476	-0.864117	0.5508	Cj0347	3	-0.268291	0.830302	-0.166081	0.891261	0.674793	0.00057232	Cj0347	3	-0.967519	0.511385	-0.572857	0.672284	0.591834	27
Q9PIF2	Tryptophan synthase beta chain (EC 4.2.1.20)	trpB Cj0348	Cj0348	17	17	-0.0591449	0.959833	0.0102972	1.00716	-0.115729	0.922916	-0.054859	0.963304	Cj0348	19	-0.393682	0.761185	0.0345567	1.02424	0.935068	0.023105	Cj0348	8	-0.0982176	0.934186	0.183564	1.13569	1.03494	31
Q9PIF1	Tryptophan synthase alpha chain (EC 4.2.1.20)	trpA Cj0349	Cj0349	9	9	0.166845	1.1226	0.0481784	1.03396	0.0380865	1.02675	0.0843698	1.0611	Cj0349	6	0.154229	1.11283	0.158195	1.11589	1.08241	0.98791	Cj0349	10	0.308	1.23799	0.601698	1.5175	1.37775	48
Q0PBF9	Putative uncharacterized protein	Cj0350	Cj0350	11	11	-0.446314	0.733916	-0.405922	0.754754	-0.501433	0.706405	-0.451223	0.731691	Cj0350	11	-0.601515	0.659062	-0.279329	0.823974	0.735622	0.0005521	Cj0350	10	0.571922	1.4865	0.758882	1.69218	1.58934	69
Q0PBF8	Flagellar motor switch protein	fliN Cj0351	Cj0351	4	4	-0.129126	0.914385	-0.207718	0.865906	-0.208839	0.865233	-0.181894	0.881842	Cj0351	3	-0.426395	0.744119	-0.046935	0.967991	0.871527	0.00033013	Cj0351	2	-0.996304	0.501283	0.188022	1.1392	0.820242	27
Q0PBF7	Putative transmembrane protein	Cj0352	Cj0352	15	15	-0.229359	0.853014	-0.155732	0.897677	-0.118439	0.921184	-0.167843	0.890625	Cj0352	10	-0.10887	0.927314	-0.476841	0.718549	0.863548	0.016209	Cj0352	5	-0.57719	0.670268	-0.561824	0.677445	0.673856	44
Q0PBF6	Phosphatase (EC 3.6.1.11) (EC 3.6.1.40)	Cj0353c	Cj0353c	22	22	-0.461766	0.726097	-0.500327	0.706946	-0.532273	0.691464	-0.498122	0.708169	Cj0353c	27	-0.463545	0.725202	-0.411132	0.752033	0.720349	0.00028462	Cj0353c	7	-0.528406	0.69332	-0.750021	0.594595	0.643958	35
Q0PBF4	Two-component regulator	Cj0355c	Cj0355c	21	21	-0.0150137	0.989647	-0.0346857	0.976244	-0.0243847	0.98324	-0.0246947	0.983044	Cj0355c	14	0.319025	1.24749	0.500931	1.41513	1.12235	0.00023732	Cj0355c	13	-0.0648549	0.956041	0.074161	1.05275	1.0044	78
Q0PBF3	Putative dihydroneopterin aldolase (EC 4.1.2.25)	folB Cj0356c	Cj0356c	2	2	-1.71555	0.304486	-0.793642	0.576886	-1.16995	0.444436	-1.22638	0.441936	Cj0356c	2	-0.11773	0.921637	-0.058901	0.959995	0.641488	0.0063158	Cj0356c	ND	ND	ND	ND	ND	ND	14		X
Q0PBF1	Putative cytochrome C551 peroxidase (EC 1.11.1.5)	Cj0358	Cj0358	33	33	0.928512	1.90331	0.946363	1.92701	0.976676	1.96793	0.950517	1.93275	Cj0358	27	0.0570973	1.04037	0.306788	1.23695	1.61511	3.6109e-05	Cj0358	15	1.40881	2.65517	0.909787	1.87877	2.26697	70
Q9PIE2	Phosphoglucosamine mutase (EC 5.4.2.10)	glmM Cj0360	Cj0360	32	32	0.16985	1.12494	0.0986808	1.07079	0.128122	1.09287	0.132218	1.0962	Cj0360	29	0.272682	1.20805	0.0920171	1.06586	1.1125	0.041825	Cj0360	11	0.634463	1.55236	0.539498	1.45347	1.50291	55
Q0PBE8	Putative integral membrane protein	Cj0362	Cj0362	3	3	-0.0489623	0.966631	0.0484552	1.03416	-0.00614204	0.995752	-0.00221637	0.998847	Cj0362	5	0.924067	1.89746	0.179529	1.13251	1.2053	0.4349	Cj0362	ND	ND	ND	ND	ND	ND	14		X
Q0PBE7	Putative oxygen-independent coproporphyrinogen III oxidase (EC 1.3.99.22)	hemN Cj0363c	Cj0363c	10	10	-0.441974	0.736126	-0.458869	0.727557	-0.462358	0.725799	-0.4544	0.729827	Cj0363c	7	-0.582843	0.667647	-0.440208	0.737029	0.718832	9.5812e-06	Cj0363c	5	-0.752413	0.59361	-0.279506	0.823873	0.708741	21
Q0PBE6	Putative uncharacterized protein	Cj0364	Cj0364	5	5	0.156579	1.11464	-0.107637	0.928107	0.080694	1.05753	0.043212	1.03342	Cj0364	4	0.305236	1.23562	0.278033	1.21254	1.10969	0.65767	Cj0364	4	0.0316222	1.02216	-0.0621022	0.957867	0.990014	69
Q0PBE5	Outer membrane channel protein CmeC (Multidrug efflux system CmeABC)	cmeC Cj0365c	Cj0365c	29	28	-0.50431	0.704998	-0.36574	0.776071	-0.444409	0.734885	-0.438153	0.738651	Cj0365c	29	-0.445456	0.734352	-0.186183	0.878928	0.765847	0.00085189	Cj0365c	12	-0.503403	0.705441	-0.379153	0.768889	0.737165	55
Q0PBE4	Inner membrane efflux transporter CmeB (Multidrug efflux system CmeABC)	cmeB Cj0366c	Cj0366c	28	28	-0.362082	0.778041	-0.330681	0.795161	-0.266913	0.831096	-0.319892	0.801433	Cj0366c	28	-0.374035	0.771622	-0.14763	0.902732	0.81573	0.00056452	Cj0366c	8	-0.0067981	0.995299	-0.56575	0.675604	0.835451	23
Q0PBE3	Periplasmic fusion protein CmeA (Multidrug efflux system CmeABC)	cmeA Cj0367c	Cj0367c	29	29	-0.236433	0.848841	-0.290826	0.817434	-0.184741	0.879807	-0.237333	0.848694	Cj0367c	31	-0.341288	0.789336	-0.103166	0.930987	0.853281	0.00014548	Cj0367c	10	0.0808897	1.05767	-0.667611	0.629548	0.843609	75
Q0PBE2	Transcriptional regulator CmeR	cmeR Cj0368c	Cj0368c	7	7	-0.361528	0.77834	-0.377872	0.769572	-0.345436	0.78707	-0.361612	0.778327	Cj0368c	7	-0.251468	0.840041	-0.204192	0.868025	0.808609	0.0028607	Cj0368c	5	-0.224105	0.856126	-0.152243	0.89985	0.877988	36
Q0PBE1	Putative ferredoxin domain-containing integral membrane protein	Cj0369c	Cj0369c	13	13	-0.414729	0.75016	-0.403398	0.756075	-0.225863	0.855083	-0.347997	0.787106	Cj0369c	13	-0.189221	0.877079	-0.32621	0.797629	0.807206	0.001767	Cj0369c	10	-0.0466818	0.968161	-0.0519844	0.964609	0.966385	25
Q9PID2	30S ribosomal protein S21	rpsU Cj0370	Cj0370	10	10	-0.0173296	0.98806	-0.0901736	0.93941	-0.0138127	0.990471	-0.0404387	0.972647	Cj0370	8	0.23561	1.1774	0.287	1.2201	1.06309	0.0077068	Cj0370	5	-0.026449	0.981834	-0.0668138	0.954744	0.968289	69
Q9PID1	UPF0323 lipoprotein Cj0371	Cj0371	Cj0371	13	13	-0.625083	0.648382	-0.55166	0.682235	-0.433445	0.740491	-0.53673	0.690369	Cj0371	15	-0.34015	0.789959	-0.220621	0.858196	0.743853	0.00034246	Cj0371	9	-0.389934	0.763165	-0.194293	0.874001	0.818583	69
Q0PBD8	Putative glutathionylspermidine synthase (EC 6.3.1.8)	Cj0372	Cj0372	16	16	-0.391165	0.762513	-0.565687	0.675634	-0.411156	0.75202	-0.456003	0.730056	Cj0372	15	-0.36393	0.777045	-0.271911	0.828222	0.759087	0.00027983	Cj0372	9	-0.514974	0.699806	-0.427011	0.743801	0.721804	32
Q0PBD7	Putative D-2-hydroxyacid dehydrogenase	Cj0373	Cj0373	28	28	-0.0928915	0.937642	-0.267593	0.830704	-0.15931	0.895453	-0.173265	0.887933	Cj0373	30	-0.440875	0.736687	-0.238411	0.847678	0.849633	0.0069261	Cj0373	12	0.0036337	1.00252	-0.170137	0.888758	0.94564	73
Q9PIC8	UPF0234 protein Cj0374	Cj0374	Cj0374	17	17	-0.503263	0.70551	-0.56174	0.677485	-0.489805	0.712122	-0.518269	0.698372	Cj0374	17	-0.553764	0.681241	-0.636884	0.643101	0.683891	2.2049e-05	Cj0374	10	-1.11946	0.460265	-0.548318	0.683817	0.572041	56
Q0PBD5	Putative lipoprotein	Cj0375	Cj0375	7	7	-0.412677	0.751228	-0.450558	0.73176	-0.328752	0.796225	-0.397329	0.759738	Cj0375	3	0.848615	1.80077	1.08018	2.1143	1.23886	0.00013168	Cj0375	4	-0.00240147	0.998337	-0.105954	0.929191	0.963764	36
Q0PBD4	Putative periplasmic protein	Cj0376	Cj0376	9	9	0.0670685	1.04759	0.00977397	1.0068	0.0598373	1.04235	0.0455599	1.03224	Cj0376	5	-0.187721	0.877992	0.330131	1.25713	1.04637	0.091277	Cj0376	1	NQ	NQ	NQ	NQ	NQ	35		X
Q0PBD3	Putative AAA family ATPase	Cj0377	Cj0377	12	12	-0.273656	0.827221	-0.290907	0.817388	-0.328534	0.796345	-0.297699	0.813651	Cj0377	12	-0.242378	0.845351	-0.274293	0.826855	0.822632	0.00017928	Cj0377	8	-0.452622	0.730714	-0.195923	0.873014	0.801864	16
Q9PIC3	Sulfoxide reductase catalytic subunit YedY (EC 1.8.-.-)	msrP Cj0379c	Cj0379c	7	7	0.642358	1.56088	0.681979	1.60434	0.601538	1.51733	0.641958	1.56085	Cj0379c	8	1.17274	2.2544	1.44683	2.72609	1.93261	0.00063311	Cj0379c	4	1.27546	2.42076	2.0875	4.25012	3.33544	21
Q9PIC1	Orotidine 5'-phosphate decarboxylase (EC 4.1.1.23) (OMP decarboxylase) (OMPDCase) (OMPdecase)	pyrF Cj0381c	Cj0381c	8	8	1.4118	2.66069	1.46246	2.75578	1.4736	2.77714	1.44929	2.73121	Cj0381c	3	-0.0210296	0.985529	-0.337004	0.791684	1.99417	6.6956e-07	Cj0381c	ND	ND	ND	ND	ND	ND	28		X
Q9PIC0	N utilization substance protein B homolog (Protein NusB)	nusB Cj0382c	Cj0382c	1	1	NQ	NQ	NQ	NQ	NQ	NQ	NQ	NQ	Cj0382c	1	NQ	NQ	NQ	NQ	NQ	NS	Cj0382c	ND	ND	ND	ND	ND	ND	7	X	X
Q9PIB9	6,7-dimethyl-8-ribityllumazine synthase (DMRL synthase) (LS) (Lumazine synthase) (EC 2.5.1.78)	ribH Cj0383c	Cj0383c	11	11	0.137371	1.0999	-0.188343	0.877613	0.136795	1.09946	0.0286077	1.02566	Cj0383c	9	0.260242	1.19768	-0.163365	0.89294	1.03352	0.47603	Cj0383c	8	-0.0321106	0.977989	-0.0444129	0.969684	0.973836	66
Q9PIB8	2-dehydro-3-deoxyphosphooctonate aldolase (EC 2.5.1.55) (3-deoxy-D-manno-octulosonic acid 8-phosphate synthase) (KDO-8-phosphate synthase) (KDO 8-P synthase) (KDOPS) (Phospho-2-dehydro-3-deoxyoctonate aldolase)	kdsA Cj0384c	Cj0384c	16	16	0.0641844	1.04549	0.116675	1.08423	0.0981349	1.07039	0.0929981	1.06671	Cj0384c	15	-0.00399777	0.997233	-0.235504	0.849388	1.00935	0.75988	Cj0384c	5	0.00246928	1.00171	-0.0112108	0.992259	0.996986	70
Q9PIB6	GTPase Der (GTP-binding protein EngA)	der engA Cj0386	Cj0386	23	23	-0.126473	0.916068	-0.186811	0.878546	-0.140111	0.907449	-0.151131	0.900688	Cj0386	26	-0.45867	0.727657	-0.666935	0.629844	0.811913	3.5083e-05	Cj0386	10	-0.113575	0.924295	-0.209504	0.864835	0.894565	37
Q0PBC3	Shikimate kinase (SK) (EC 2.7.1.71)	aroK Cj0387	Cj0387	5	5	-0.369728	0.773928	-0.426799	0.743911	-0.549615	0.683203	-0.448714	0.733681	Cj0387	8	-0.580155	0.668892	-0.883891	0.541904	0.682367	0.0056364	Cj0387	2	-0.76342	0.589098	-0.791268	0.577836	0.583467	25
Q9PIB4	Tryptophan--tRNA ligase (EC 6.1.1.2) (Tryptophanyl-tRNA synthetase) (TrpRS)	trpS Cj0388	Cj0388	14	14	-0.107392	0.928264	0.0151912	1.01059	-0.0538015	0.963394	-0.0486676	0.967415	Cj0388	15	0.0929431	1.06654	0.0134321	1.00935	0.995628	0.041513	Cj0388	6	-0.157256	0.896729	0.614891	1.53144	1.21409	50
Q9PIB3	Serine--tRNA ligase (EC 6.1.1.11) (Seryl-tRNA synthetase) (SerRS) (Seryl-tRNA(Ser/Sec) synthetase)	serS Cj0389	Cj0389	31	31	0.258676	1.19638	0.250038	1.18924	0.282094	1.21596	0.263602	1.20053	Cj0389	27	-0.0376963	0.974209	-0.438963	0.737665	1.06269	0.0012257	Cj0389	11	0.390059	1.31045	0.280049	1.21424	1.26234	65
Q0PBC0	Putative transmembrane protein	Cj0390	Cj0390	18	18	-0.206709	0.866512	-0.17401	0.886375	-0.17382	0.886492	-0.184847	0.879793	Cj0390	18	-0.0510652	0.965223	-0.319617	0.801283	0.881177	0.00019445	Cj0390	9	-0.328715	0.796245	-0.0247855	0.982967	0.889606	23
Q0PBB9	Putative uncharacterized protein	Cj0391c	Cj0391c	5	5	-0.569478	0.67386	-0.487665	0.713179	-0.759394	0.590745	-0.605512	0.659261	Cj0391c	4	-0.11293	0.924708	0.141846	1.10332	0.801162	0.0011704	Cj0391c	ND	ND	ND	ND	ND	ND	20		X
Q0PBB8	Pyruvate kinase (EC 2.7.1.40)	pyk Cj0392c	Cj0392c	40	40	0.265745	1.20226	0.25037	1.18951	0.214551	1.16034	0.243555	1.18404	Cj0392c	39	0.274461	1.20954	0.273509	1.20874	1.19408	0.00526	Cj0392c	14	0.534592	1.44853	0.551271	1.46538	1.45695	63
P56954	Probable malate:quinone oxidoreductase (EC 1.1.5.4) (MQO) (Malate dehydrogenase [quinone])	mqo Cj0393c	Cj0393c	32	32	-0.148731	0.902043	-0.37891	0.769018	-0.127097	0.915672	-0.218246	0.862245	Cj0393c	32	-0.264783	0.832324	-0.295523	0.814777	0.846767	0.0052902	Cj0393c	10	-0.224478	0.855905	-0.306799	0.808434	0.832169	72
[truncated: 1,053 more rows]
